# Supplementary material for: RNA editing regulates host immune response and T cell homeostasis in SARS-CoV-2 infection
Source: PLoS One. 2024 Aug 23;19(8):e0307450. doi: 10.1371/journal.pone.0307450 (PMC11343423; doi:10.1371/journal.pone.0307450)
Supplement: S1 Table — (XLSX) [file pone.0307450.s002.xlsx]

## Sheet: SARS-CoV-2vsNormal
S1 Table. Percentage of Differentially Edited Sites and Gene Name of the Differentially Edited Sites. Comparison between SARS-CoV-2 positive versus none, other viral illness (OVI) versus none, SARS-CoV-2 positive versus OVI, and SARS-CoV-2 high versus low viral load, related to Figure 1.
VarID	YesInfection	NoInfection	p.adj	Hugo_Symbol	Variant_Classification
10:113102558	0.0883721	0.041958	0.00552627	TCF7L2	Intron
10:113756312	0.0651163	0.132867	0.0239101	PLEKHS1	Intron
10:114292023	0.0837209	0.02331	0.0318085	VWA2	3'UTR
10:114292067	0.125581	0.25641	0.00622983	VWA2	3'UTR
10:114292118	0.027907	0.0722611	0.0347141	VWA2	3'UTR
10:114292259	0.0325581	0.0932401	0.00458031	VWA2	3'UTR
10:114292786	0.0465116	0.109557	6.91135e-06	VWA2	3'UTR
10:114292896	0.0372093	0.0955711	0.000753846	VWA2	3'UTR
10:12407921	0.027907	0.0699301	0.0373673	CAMK1D	Intron
10:133265722	0.0372093	0.0932401	0.000112621	ADAM8	Intron
10:14583003	0.0372093	0.0909091	0.0342616	FAM107B	Intron
10:15075794	0.116279	0.221445	0.000111981	ACBD7	3'UTR
10:30981671	0.0418605	0.102564	0.000267029	ZNF438	Intron
10:58216959	0.0325581	0.0582751	0.0169275	IPMK	Intron
10:60154628	0.0790698	0.144522	0.0207871	ANK3	Intron
10:6212761	0.125581	0.212121	9.95396e-05	PFKFB3	Intron
10:6241577	0.0511628	0.0862471	0.00986063	PFKFB3	Intron
10:6241599	0.0372093	0.0745921	0.0148094	PFKFB3	Intron
10:63261468	0.0418605	0.0955711	1.84527e-05	JMJD1C	Intron
10:63335649	0.102326	0.034965	0.000444731	JMJD1C	Intron
10:69095169	0.134884	0.228438	2.19844e-06	SRGN	Intron
10:69098823	0.0325581	0.0745921	0.00012728	SRGN	Intron
10:69100339	0.0604651	0.123543	0.00251959	SRGN	Intron
10:69108484	0.0837209	0.135198	0.00126563	SRGN	3'Flank
10:69108644	0.027907	0.0885781	5.62736e-08	SRGN	3'Flank
10:72233938	0.12093	0.0606061	9.51189e-05	ANAPC16	3'UTR
10:72234222	0.0790698	0.205128	1.04498e-08	ANAPC16	3'UTR
10:72234955	0.0837209	0.174825	0.000233963	ANAPC16	3'UTR
10:72235305	0.055814	0.13986	0.00226453	ANAPC16	3'UTR
10:72235309	0.0418605	0.111888	1.05403e-07	ANAPC16	3'UTR
10:72716615	0.111628	0.041958	0.00421059	MCU	Intron
10:72734747	0.12093	0.0606061	0.00165457	MCU	Intron
10:72739950	0.148837	0.0839161	2.63867e-05	MCU	Intron
10:73249190	0.0976744	0.020979	0.000748688	MRPS16	3'UTR
10:73249963	0.130233	0.0606061	1.76327e-06	MRPS16	3'UTR
10:73272235	0.0976744	0.032634	0.000143934	CFAP70	Intron
10:73600792	0.0418605	0.0815851	0.0079841	USP54	Intron
10:74044066	0.0837209	0.027972	4.33381e-05	VCL	Intron
10:79349910	0.0976744	0.165501	0.00521387	PPIF	Intron
10:79358174	0.0139535	0.0675991	5.48655e-09	PPIF	3'Flank
10:79358175	0.0139535	0.0606061	5.43683e-10	PPIF	3'Flank
10:87873062	0.0790698	0.156177	0.0447221	PTEN	Intron
10:89331285	0.162791	0.02331	2.93114e-43	IFIT3	Intron
10:89331382	0.15814	0.02331	1.175e-36	IFIT3	Intron
10:89331449	0.125581	0.025641	1.81631e-20	IFIT3	Intron
10:89331598	0.116279	0.02331	1.77843e-15	IFIT3	Intron
10:89331677	0.2	0.030303	3.30653e-49	IFIT3	Intron
10:89331803	0.176744	0.027972	2.62581e-32	IFIT3	Intron
10:89331977	0.153488	0.030303	6.23013e-31	IFIT3	Intron
10:89331978	0.134884	0.027972	1.22577e-26	IFIT3	Intron
10:93414846	0.0837209	0.037296	0.0394215	MYOF	Intron
10:93430099	0.116279	0.037296	0.00775661	MYOF	Intron
11:16756647	0.027907	0.0769231	0.0264881	C11orf58	3'UTR
11:16846082	0.0837209	0.027972	6.08483e-06	PLEKHA7	Intron
11:17004471	0.130233	0.0536131	0.000352665	PLEKHA7	Intron
11:17337674	0.0325581	0.0745921	0.0343789	NUCB2	Intron
11:31431137	0.0697674	0.034965	0.0047675	DNAJC24	3'UTR
11:32604263	0.0232558	0.0675991	0.0362974	EIF3M	3'UTR
11:32853652	0.130233	0.0699301	0.00482576	PRRG4	3'UTR
11:32854447	0.0930233	0.041958	0.000819968	PRRG4	3'UTR
11:32857281	0.12093	0.048951	0.00540233	PRRG4	3'UTR
11:3789870	0.027907	0.0955711	4.71576e-06	NUP98	Intron
11:3789877	0.0186047	0.0792541	0.00031024	NUP98	Intron
11:46471466	0.12093	0.0559441	0.00731813	AMBRA1	Intron
11:47362450	0.0325581	0.0815851	0.0122383	SPI1	Intron
11:47514775	0.0837209	0.030303	0.0420356	CELF1	Intron
11:47516729	0.102326	0.039627	0.0287357	CELF1	Intron
11:48011850	0.027907	0.0675991	0.0143533	PTPRJ	Intron
11:5668234	0.0790698	0.018648	6.08639e-09	TRIM5	Intron
11:5669806	0.0976744	0.020979	5.09466e-10	TRIM5	Intron
11:5692945	0.0744186	0.016317	0.0187289	TRIM22	Intron
11:5693018	0.111628	0.020979	1.26782e-09	TRIM22	Intron
11:57781068	0.232558	0.158508	4.60614e-05	CTNND1	Intron
11:62840139	0.0837209	0.027972	0.000106421	WDR74	Intron
11:64862024	0.125581	0.188811	0.0467388	EHD1	Intron
11:64862122	0.15814	0.228438	0.0311861	EHD1	Intron
11:64904001	0.106977	0.167832	0.0377607	ATG2A	Intron
11:64904066	0.116279	0.202797	0.0320641	ATG2A	Intron
11:64904134	0.0418605	0.100233	0.00287335	ATG2A	Intron
11:65322950	0.027907	0.048951	0.024282	CDC42EP2	3'Flank
11:65323024	0.0139535	0.0745921	4.68744e-05	CDC42EP2	3'Flank
11:65323702	0.0325581	0.0699301	0.0219529	CDC42EP2	3'Flank
11:65323705	0.0465116	0.0979021	0.00319189	CDC42EP2	3'Flank
11:9221896	0.0465116	0.102564	0.000133307	DENND5A	Intron
11:9238581	0.0325581	0.0862471	0.00106606	DENND5A	Intron
12:104643142	0.0790698	0.13986	3.50199e-05	CHST11	Intron
12:104643303	0.139535	0.200466	0.00306683	CHST11	Intron
12:110006736	0.0837209	0.037296	0.0111169	ANKRD13A	Intron
12:110314235	0.139535	0.0675991	0.00346896	ATP2A2	Intron
12:111551117	0.0465116	0.123543	0.00632046	ATXN2	Intron
12:111810065	0.0232558	0.0839161	0.000241568	ALDH2	3'UTR
12:111814712	0.0325581	0.0862471	0.0396442	ALDH2	3'UTR
12:112942607	0.0976744	0.011655	1.70497e-14	OAS3	Intron
12:112943203	0.0883721	0.011655	9.23908e-14	OAS3	Intron
12:112975916	0.130233	0.011655	1.22009e-39	OAS3	3'Flank
12:112976064	0.144186	0.020979	3.30599e-30	OAS3	3'Flank
12:112976068	0.162791	0.020979	1.12301e-47	OAS3	3'Flank
12:112976114	0.181395	0.004662	1.58023e-61	OAS3	3'Flank
12:112976530	0.162791	0.016317	1.28105e-44	OAS3	3'Flank
12:113283831	0.102326	0.048951	0.0199566	TPCN1	Intron
12:121025519	0.111628	0.011655	1.77574e-18	OASL	Intron
12:121025718	0.139535	0.004662	1.40665e-39	OASL	Intron
12:121030134	0.144186	0.00932401	2.91525e-43	OASL	Intron
12:121030950	0.162791	0.018648	8.10433e-35	OASL	Intron
12:121035956	0.139535	0.013986	1.76126e-22	OASL	Intron
12:121036135	0.130233	0.013986	2.58445e-21	OASL	Intron
12:121036136	0.12093	0.016317	3.89703e-18	OASL	Intron
12:121649060	0.0511628	0.0979021	0.00813606	MORN3	3'UTR
12:121998314	0.0790698	0.030303	0.000440707	WDR66	Intron
12:122696742	0.0186047	0.0652681	0.00535957	HCAR2	3'Flank
12:122698392	0.190698	0.263403	0.0305926	HCAR2	3'Flank
12:122700882	0.055814	0.128205	1.7499e-06	HCAR2	3'Flank
12:122707915	0.0325581	0.128205	2.14038e-21	HCAR2	5'Flank
12:122711830	0.0790698	0.114219	7.53846e-06	HCAR3	3'Flank
12:123432492	0.0372093	0.0979021	1.26271e-06	RILPL2	Intron
12:123433271	0.0232558	0.0792541	0.0234383	RILPL2	Intron
12:123433517	0.027907	0.0536131	2.08418e-06	RILPL2	Intron
12:123661590	0.0744186	0.020979	0.00296628	GTF2H3	3'UTR
12:123835853	0.102326	0.037296	6.47259e-06	DNAH10	Intron
12:132721879	0.125581	0.0559441	0.000622088	PGAM5	3'UTR
12:15766475	0.0837209	0.030303	0.00210959	EPS8	Intron
12:29182767	0.0837209	0.018648	0.00138749	FAR2	Intron
12:32511392	0.0418605	0.0932401	0.00456424	FGD4	Intron
12:32511439	0.0604651	0.118881	0.00453385	FGD4	Intron
12:32516283	0.027907	0.0582751	0.00110982	FGD4	Intron
12:32531135	0.0186047	0.0675991	1.94176e-06	FGD4	5'Flank
12:32587083	0.0232558	0.0699301	0.000379571	FGD4	Intron
12:50930458	0.0883721	0.04662	0.012582	METTL7A	3'UTR
12:50930475	0.367442	0.165501	5.01588e-26	METTL7A	3'UTR
12:50930539	0.0930233	0.0536131	0.000612507	METTL7A	3'UTR
12:50930653	0.153488	0.354312	8.91942e-17	METTL7A	3'UTR
12:50930684	0.148837	0.382284	1.10552e-10	METTL7A	3'UTR
12:50930762	0.544186	0.20979	6.95809e-63	METTL7A	3'UTR
12:50930844	0.181395	0.459207	2.19699e-09	METTL7A	3'UTR
12:50930856	0.186047	0.503497	2.05555e-14	METTL7A	3'UTR
12:50931694	0.316279	0.144522	2.12596e-15	METTL7A	3'UTR
12:52845797	0.0232558	0.0909091	9.85051e-06	KRT78	Intron
12:56312844	0.00930233	0.0629371	0.00254239	CNPY2	Intron
12:56352959	0.0790698	0.020979	0.000103274	STAT2	Intron
12:56353122	0.102326	0.044289	0.0103418	STAT2	Intron
12:56535270	0.0790698	0.032634	0.0107144	RBMS2	Intron
12:56550469	0.0837209	0.027972	1.68215e-07	RBMS2	Intron
12:57413978	0.0604651	0.030303	0.00959107	R3HDM2	Intron
12:64619798	0.0139535	0.0536131	0.0181217	RASSF3	Intron
12:64636217	0.0325581	0.0792541	0.00475423	RASSF3	Intron
12:64641976	0.0139535	0.0559441	0.00334858	RASSF3	Intron
12:66202694	0.027907	0.048951	0.0489494	IRAK3	Intron
12:68766636	0.027907	0.0559441	0.0172032	SLC35E3	3'UTR
12:68848812	0.0790698	0.04662	0.000370207	MDM2	3'UTR
12:68850083	0.0930233	0.048951	0.00645717	MDM2	3'UTR
12:71616210	0.027907	0.0675991	0.045435	ZFC3H1	Intron
12:76556802	0.0465116	0.111888	0.0273472	OSBPL8	Intron
12:7918831	0.0697674	0.172494	1.75552e-12	SLC2A3	3'Flank
12:7923558	0.027907	0.0675991	0.0162184	SLC2A3	Intron
12:7926216	0.0372093	0.0629371	0.0173248	SLC2A3	Intron
12:7928022	0.0651163	0.118881	8.94107e-07	SLC2A3	Intron
12:7929589	0.0325581	0.0769231	9.56196e-08	SLC2A3	Intron
12:7931737	0.0325581	0.0955711	0.000750496	SLC2A3	Intron
12:7932018	0.111628	0.207459	9.30945e-06	SLC2A3	Intron
12:7935085	0.055814	0.0885781	0.0117991	SLC2A3	Intron
12:89643845	0.027907	0.0559441	0.00978341	ATP2B1	Intron
12:89643956	0.0232558	0.0745921	4.71364e-05	ATP2B1	Intron
12:94190261	0.0325581	0.0722611	0.0264252	PLXNC1	Intron
12:94620080	0.0418605	0.11655	0.00093773	TMCC3	Intron
12:94620461	0.0651163	0.156177	4.0285e-05	TMCC3	Intron
12:94620515	0.0325581	0.107226	0.0160482	TMCC3	Intron
12:94630144	0.0418605	0.100233	1.10655e-08	TMCC3	Intron
12:94630154	0.0232558	0.0815851	2.40474e-11	TMCC3	Intron
12:94630764	0.0372093	0.0979021	1.2318e-05	TMCC3	Intron
12:94640417	0.055814	0.128205	1.0515e-05	TMCC3	Intron
12:94640955	0.0186047	0.0769231	3.75646e-05	TMCC3	Intron
12:94641114	0.0465116	0.102564	0.00982268	TMCC3	Intron
12:94641117	0.055814	0.11655	0.0460324	TMCC3	Intron
12:96386040	0.0790698	0.020979	0.0105773	CDK17	Intron
12:96389954	0.0976744	0.030303	1.53687e-13	CDK17	Intron
12:98548843	0.106977	0.0675991	0.00017755	TMPO	3'UTR
12:98548865	0.0837209	0.02331	0.0061539	TMPO	3'UTR
12:98548920	0.0511628	0.149184	1.9335e-08	TMPO	3'UTR
13:21374908	0.0325581	0.0652681	0.0130084	ZDHHC20	3'Flank
13:21374971	0.260465	0.177156	0.0117232	ZDHHC20	3'Flank
13:24213347	0.116279	0.0536131	0.0482202	SPATA13	Intron
13:41230402	0.0139535	0.0629371	0.00060999	MTRF1	Intron
13:42940635	0.0790698	0.020979	0.000794878	EPSTI1	Intron
13:42940712	0.12093	0.027972	2.64031e-15	EPSTI1	Intron
13:42941576	0.0930233	0.025641	0.00246455	EPSTI1	Intron
13:42988648	0.209302	0.020979	3.49059e-47	EPSTI1	Intron
13:42988727	0.130233	0.00699301	1.31762e-29	EPSTI1	Intron
13:42988953	0.172093	0.037296	2.01973e-20	EPSTI1	Intron
13:42988984	0.162791	0.016317	1.35935e-45	EPSTI1	Intron
13:42988989	0.172093	0.016317	1.3043e-45	EPSTI1	Intron
13:42989732	0.139535	0.02331	8.04007e-16	EPSTI1	Intron
13:45031113	0.0372093	0.104895	0.00829524	GPALPP1	3'Flank
13:48239439	0.00930233	0.0745921	4.77534e-06	ITM2B	Intron
13:51444710	0.027907	0.0769231	0.0477976	INTS6	Intron
14:102277165	0.125581	0.0885781	0.0119338	MOK	Intron
14:102386211	0.0186047	0.0606061	0.000268824	TECPR2	Intron
14:102400229	0.0186047	0.0559441	0.0100614	TECPR2	Intron
14:102474504	0.0232558	0.0722611	0.0149039	TECPR2	Intron
14:102808251	0.0883721	0.037296	0.0270098	TRAF3	Intron
14:21460419	0.176744	0.132867	0.0382908	RAB2B	3'UTR
14:21460840	0.0372093	0.0699301	0.0290984	RAB2B	3'UTR
14:24171486	0.144186	0.0722611	6.96941e-05	IRF9	3'Flank
14:51917781	0.027907	0.0629371	0.000562009	GNG2	Intron
14:52776693	0.0186047	0.0652681	0.00294529	GNPNAT1	3'UTR
14:54879797	0.153488	0.0652681	1.09726e-06	GCH1	Intron
14:54897214	0.204651	0.118881	0.00118827	GCH1	Intron
14:55367492	0.0418605	0.109557	0.000586326	ATG14	3'UTR
14:61742631	0.0232558	0.0652681	0.00125606	HIF1A	Intron
14:67564830	0.0883721	0.039627	0.00971897	PLEKHH1	Intron
14:69646908	0.0232558	0.0652681	0.000606914	SUSD6	Intron
14:73313125	0.027907	0.0652681	0.0314027	NUMB	Intron
14:73356897	0.0186047	0.0559441	0.0041278	NUMB	Intron
14:73436484	0.027907	0.0629371	0.0377017	NUMB	Intron
14:73444287	0.0186047	0.0629371	0.0233882	NUMB	Intron
14:74735966	0.283721	0.11655	1.68406e-14	FCF1	3'UTR
14:74735995	0.227907	0.104895	3.92559e-10	FCF1	3'UTR
14:74736001	0.0790698	0.034965	0.00117286	FCF1	3'UTR
14:74736394	0.27907	0.191142	0.00660773	FCF1	3'UTR
14:75284859	0.0604651	0.0862471	0.0272184	FOS	3'Flank
14:75284931	0.0511628	0.135198	2.85074e-12	FOS	3'Flank
14:75285215	0.0325581	0.0769231	0.00350155	FOS	3'Flank
14:75286762	0.134884	0.198135	0.00593274	FOS	3'Flank
14:75286822	0.0883721	0.160839	3.35191e-10	FOS	3'Flank
14:75300131	0.0232558	0.0839161	8.74839e-06	LINC01220	3'Flank
14:75300143	0.0418605	0.0955711	4.68826e-05	LINC01220	3'Flank
14:77391515	0.0418605	0.11655	0.000293324	SAMD15	3'Flank
14:77391979	0.0325581	0.0792541	0.00176239	SAMD15	3'Flank
14:77393193	0.0418605	0.0932401	3.44514e-05	SAMD15	3'Flank
14:77393194	0.0511628	0.0909091	0.0263682	SAMD15	3'Flank
14:89515126	0.0186047	0.0629371	0.00473595	FOXN3	Intron
14:89795075	0.055814	0.146853	1.72924e-08	EFCAB11	3'UTR
14:89795492	0.0930233	0.226107	0.000949884	EFCAB11	3'UTR
15:31351967	0.0604651	0.032634	0.0266177	KLF13	Intron
15:34144708	0.0465116	0.114219	0.00426259	KATNBL1	Intron
15:34144709	0.027907	0.0815851	3.89945e-06	KATNBL1	Intron
15:34144765	0.0186047	0.0722611	0.000858992	KATNBL1	Intron
15:34148531	0.0232558	0.0675991	0.0246119	KATNBL1	Intron
15:34231142	0.0604651	0.121212	6.6327e-05	SLC12A6	3'UTR
15:34247328	0.0325581	0.0885781	0.0027743	SLC12A6	Intron
15:34249536	0.0465116	0.0932401	0.00056411	SLC12A6	Intron
15:34325571	0.0139535	0.0652681	3.13457e-05	SLC12A6	Intron
15:34333948	0.0465116	0.125874	1.75386e-06	SLC12A6	Intron
15:41900147	0.302326	0.153846	4.64191e-13	EHD4	3'UTR
15:42531590	0.209302	0.130536	0.0296683	SNAP23	3'UTR
15:44600937	0.167442	0.0932401	0.0175311	SPG11	Intron
15:44664628	0.0930233	0.034965	0.0145204	SPG11	5'Flank
15:44664640	0.213953	0.121212	0.0343654	SPG11	5'Flank
15:44664724	0.265116	0.11655	5.4395e-06	SPG11	5'Flank
15:44665082	0.125581	0.037296	3.23332e-08	SPG11	5'Flank
15:44665147	0.186047	0.0769231	1.0702e-08	SPG11	5'Flank
15:44700404	0.106977	0.020979	1.62767e-07	PATL2	Intron
15:44701439	0.0883721	0.027972	7.08203e-06	PATL2	Intron
15:44703224	0.125581	0.044289	0.00379042	PATL2	Intron
15:44704289	0.134884	0.0536131	9.74489e-08	PATL2	Intron
15:44733222	0.0976744	0.032634	0.000380937	TRIM69	Intron
15:44733223	0.0837209	0.027972	0.000302062	TRIM69	Intron
15:51912173	0.0465116	0.102564	0.0212488	TMOD3	3'UTR
15:51913043	0.0186047	0.0722611	0.0273272	TMOD3	3'UTR
15:51913892	0.0697674	0.167832	0.00317103	TMOD3	3'UTR
15:51913938	0.0604651	0.132867	2.83697e-06	TMOD3	3'UTR
15:51914115	0.116279	0.044289	4.54737e-05	TMOD3	3'UTR
15:51914409	0.0372093	0.0885781	7.47169e-08	TMOD3	3'UTR
15:51914410	0.0651163	0.114219	0.000171154	TMOD3	3'UTR
15:52639779	0.0186047	0.0699301	0.00124991	FAM214A	Intron
15:58176808	0.0418605	0.102564	0.000183648	AQP9	Intron
15:59168296	0.0744186	0.025641	0.0365902	MYO1E	Intron
15:59327453	0.111628	0.041958	0.00720504	MYO1E	Intron
15:59361910	0.116279	0.0582751	0.0037884	MYO1E	Intron
15:63235139	0.027907	0.0629371	0.000242108	RAB8B	Intron
15:65149617	0.116279	0.0629371	0.00814461	CLPX	3'UTR
15:65656933	0.125581	0.0699301	8.07471e-05	DENND4A	3'Flank
15:65746902	0.106977	0.039627	0.00019095	DENND4A	Intron
15:72553646	0.0325581	0.0745921	0.00203475	ARIH1	Intron
15:73614198	0.0883721	0.037296	0.00267381	NPTN	Intron
15:73614208	0.0930233	0.037296	0.00409298	NPTN	Intron
15:74025513	0.0883721	0.034965	0.0010399	PML	Intron
15:74026271	0.15814	0.044289	3.07666e-09	PML	Intron
15:74026374	0.134884	0.04662	3.9246e-08	PML	Intron
15:74026725	0.0651163	0.020979	0.000101445	PML	Intron
15:74026790	0.0790698	0.032634	0.00114612	PML	Intron
15:74026832	0.148837	0.0606061	2.1693e-05	PML	Intron
15:74027327	0.0837209	0.027972	5.79041e-06	PML	Intron
15:74027472	0.0837209	0.025641	0.00036984	PML	Intron
15:75055838	0.0837209	0.025641	0.0387235	PPCDC	Intron
15:75057726	0.0325581	0.0815851	6.33282e-08	PPCDC	Intron
15:75214096	0.167442	0.20979	0.0365618	C15orf39	3'Flank
15:75214102	0.148837	0.18648	0.00572593	C15orf39	3'Flank
15:79857272	0.0139535	0.0629371	0.00585691	MTHFS	Intron
15:82843185	0.0372093	0.104895	1.71642e-05	HOMER2	3'UTR
15:88640706	0.24186	0.144522	4.93942e-08	ISG20	Intron
15:88640844	0.116279	0.0536131	0.000195412	ISG20	Intron
15:88640879	0.218605	0.125874	0.00170742	ISG20	Intron
15:88641247	0.251163	0.16317	0.00417211	ISG20	Intron
15:88642641	0.162791	0.0932401	0.0193531	ISG20	Intron
15:88642694	0.237209	0.130536	0.000932953	ISG20	Intron
15:88642710	0.232558	0.11655	0.00593764	ISG20	Intron
15:88642825	0.251163	0.13986	0.0398504	ISG20	Intron
15:88643623	0.139535	0.0629371	0.00829706	ISG20	Intron
15:89812654	0.0511628	0.121212	0.015647	ANPEP	Intron
15:89832556	0.0186047	0.0815851	0.0043559	AP3S2	3'UTR
15:89899222	0.0186047	0.0652681	0.0074002	ARPIN	3'UTR
15:90013160	0.027907	0.0699301	7.84005e-05	ZNF710	Intron
15:90188931	0.0790698	0.0606061	0.0469788	SEMA4B	Intron
15:91937536	0.0139535	0.0582751	0.000646055	SLCO3A1	Intron
16:10531110	0.0837209	0.037296	5.92111e-05	EMP2	3'UTR
16:11578444	0.0325581	0.0862471	4.37829e-05	LITAF	Intron
16:11617565	0.0325581	0.0745921	0.0183035	LITAF	Intron
16:11618009	0.027907	0.0745921	1.80609e-05	LITAF	Intron
16:11618075	0.055814	0.0909091	0.032293	LITAF	Intron
16:15408963	0.148837	0.307692	1.80127e-07	MPV17L	3'UTR
16:15409042	0.0465116	0.0932401	6.98834e-06	MPV17L	3'UTR
16:15409043	0.0837209	0.167832	3.47692e-11	MPV17L	3'UTR
16:15409282	0.167442	0.0815851	0.000218446	MPV17L	3'UTR
16:15410468	0.027907	0.0815851	0.000540925	MPV17L	3'UTR
16:15411187	0.134884	0.0955711	0.00156064	MPV17L	3'UTR
16:15411845	0.0651163	0.132867	0.0215199	MPV17L	3'UTR
16:15412195	0.12093	0.0512821	0.00327382	MPV17L	3'UTR
16:15412253	0.0465116	0.109557	0.00186238	MPV17L	3'UTR
16:1937692	0.0232558	0.0745921	0.0264599	MSRB1	3'Flank
16:21138126	0.0976744	0.030303	0.0070065	DNAH3	Intron
16:21504758	0.0837209	0.034965	0.00102189	MIR3680-1	3'Flank
16:21645287	0.0139535	0.0699301	0.000361048	IGSF6	Intron
16:22285570	0.162791	0.0629371	3.09074e-07	EEF2K	3'UTR
16:23860624	0.0697674	0.128205	0.000496117	PRKCB	Intron
16:27316957	0.0186047	0.0652681	0.000117196	IL4R	Intron
16:27361213	0.0232558	0.0792541	0.000909529	IL4R	Intron
16:3034500	0.0837209	0.030303	0.0155914	BICDL2	Intron
16:3050662	0.027907	0.0699301	0.0439045	MMP25	Intron
16:3053235	0.0372093	0.100233	4.5521e-09	MMP25	Intron
16:31123076	0.055814	0.132867	0.0150883	KAT8	Intron
16:31123240	0.027907	0.0815851	9.50879e-06	KAT8	Intron
16:31358508	0.116279	0.172494	2.49191e-06	ITGAX	Intron
16:31358522	0.111628	0.167832	5.75986e-10	ITGAX	Intron
16:31363516	0.027907	0.0885781	3.0958e-18	ITGAX	Intron
16:31363547	0.0511628	0.142191	1.84591e-23	ITGAX	Intron
16:31363575	0.0930233	0.170163	0.000291383	ITGAX	Intron
16:31363585	0.0744186	0.151515	1.42382e-06	ITGAX	Intron
16:31363679	0.102326	0.219114	3.23601e-11	ITGAX	Intron
16:31363706	0.12093	0.228438	1.10663e-06	ITGAX	Intron
16:31364161	0.111628	0.174825	2.18889e-11	ITGAX	Intron
16:31364168	0.134884	0.200466	0.00587241	ITGAX	Intron
16:31364347	0.0418605	0.130536	4.89423e-19	ITGAX	Intron
16:31364352	0.0697674	0.167832	9.58039e-16	ITGAX	Intron
16:31364822	0.0186047	0.0699301	1.04049e-07	ITGAX	Intron
16:31364826	0.139535	0.221445	2.63653e-05	ITGAX	Intron
16:31364899	0.0418605	0.0652681	2.07328e-06	ITGAX	Intron
16:31365800	0.0837209	0.179487	1.15006e-11	ITGAX	Intron
16:31365812	0.0604651	0.123543	6.53454e-08	ITGAX	Intron
16:31366555	0.209302	0.344988	1.18031e-05	ITGAX	Intron
16:31366569	0.274419	0.417249	0.00137056	ITGAX	Intron
16:31366616	0.232558	0.34965	0.0124473	ITGAX	Intron
16:31366645	0.0325581	0.0606061	0.0001399	ITGAX	Intron
16:31366655	0.125581	0.207459	6.42917e-06	ITGAX	Intron
16:31366699	0.125581	0.216783	3.84091e-12	ITGAX	Intron
16:31366751	0.130233	0.219114	0.00674473	ITGAX	Intron
16:31366781	0.0604651	0.100233	0.000250828	ITGAX	Intron
16:31368247	0.0418605	0.0629371	4.22773e-05	ITGAX	Intron
16:31368293	0.0139535	0.0792541	2.52542e-32	ITGAX	Intron
16:31368312	0.0186047	0.0885781	2.89699e-27	ITGAX	Intron
16:31374103	0.055814	0.149184	6.05307e-09	ITGAX	Intron
16:31374557	0.0186047	0.0675991	3.13206e-11	ITGAX	Intron
16:31374573	0.0232558	0.0675991	1.00021e-09	ITGAX	Intron
16:31374652	0.0604651	0.114219	0.000363939	ITGAX	Intron
16:31375064	0.0139535	0.0699301	3.26885e-10	ITGAX	Intron
16:31375116	0.0325581	0.0582751	0.005066	ITGAX	Intron
16:31375278	0.0186047	0.0629371	3.91152e-07	ITGAX	Intron
16:31376505	0.0651163	0.142191	8.63931e-08	ITGAX	Intron
16:31377902	0.148837	0.258741	0.000676724	ITGAX	Intron
16:31383786	0.0325581	0.0745921	0.00218126	ITGAX	3'Flank
16:31383945	0.0465116	0.0932401	1.35658e-05	ITGAX	3'Flank
16:31383962	0.055814	0.130536	0.00063711	ITGAX	3'Flank
16:31384729	0.027907	0.100233	6.59154e-09	ITGAX	3'Flank
16:31384741	0.0372093	0.0909091	1.20347e-05	ITGAX	3'Flank
16:46910730	0.12093	0.0559441	0.0127755	GPT2	Intron
16:48605233	0.0930233	0.132867	0.00954648	N4BP1	Intron
16:48609133	0.102326	0.041958	0.002527	N4BP1	Intron
16:4908636	0.15814	0.0839161	0.0127744	PPL	Intron
16:57056322	0.283721	0.156177	0.0132348	NLRC5	Intron
16:57056511	0.106977	0.034965	0.00408782	NLRC5	Intron
16:57056710	0.232558	0.114219	2.56911e-05	NLRC5	Intron
16:57056738	0.172093	0.0955711	0.0242266	NLRC5	Intron
16:57056793	0.102326	0.0536131	0.0113058	NLRC5	Intron
16:57063213	0.0837209	0.018648	1.13187e-11	NLRC5	Intron
16:57063252	0.116279	0.041958	3.04521e-08	NLRC5	Intron
16:602805	0.111628	0.0512821	0.000526418	RAB40C	Intron
16:67373092	0.027907	0.0792541	0.00166197	LRRC36	Intron
16:67478368	0.0418605	0.0792541	0.0323314	ATP6V0D1	Intron
16:68757873	0.106977	0.034965	1.13927e-06	CDH1	Intron
16:69605843	0.0883721	0.037296	0.000569184	NFAT5	Intron
16:69656592	0.0744186	0.039627	0.00963627	NFAT5	Intron
16:75446075	0.15814	0.0722611	0.000114809	TMEM170A	3'UTR
16:75473921	0.0837209	0.310023	4.53916e-26	CHST6	3'UTR
16:75473946	0.0372093	0.135198	5.4161e-13	CHST6	3'UTR
16:75474004	0.0697674	0.130536	0.0099258	CHST6	3'UTR
16:75474346	0.265116	0.214452	1.35798e-07	CHST6	3'UTR
16:75474413	0.144186	0.324009	7.25867e-11	CHST6	3'UTR
16:75474475	0.130233	0.307692	2.98921e-14	CHST6	3'UTR
16:75475069	0.125581	0.04662	7.41255e-09	CHST6	3'UTR
16:75476103	0.0883721	0.037296	0.00223225	CHST6	3'UTR
16:84156215	0.0465116	0.0932401	0.0360449	DNAAF1	Intron
16:84156224	0.0651163	0.151515	3.25115e-11	DNAAF1	Intron
16:84173572	0.106977	0.044289	2.25897e-11	DNAAF1	Intron
16:84173620	0.0976744	0.0512821	0.0120026	DNAAF1	Intron
16:85044690	0.0744186	0.037296	0.00122316	KIAA0513	Intron
16:89467229	0.0744186	0.125874	0.00915189	ANKRD11	Intron
16:89687664	0.0930233	0.030303	0.00367421	CDK10	Intron
16:90161733	0.0372093	0.0792541	0.0286653	FAM157C	RNA
16:9110891	0.0930233	0.179487	0.0420998	C16orf72	Intron
16:9121089	0.0186047	0.0745921	0.0243404	C16orf72	3'UTR
17:11971406	0.055814	0.111888	0.000106234	DNAH9	3'Flank
17:11971407	0.0511628	0.100233	0.000683063	DNAH9	3'Flank
17:1350511	0.0930233	0.048951	0.0300433	YWHAE	Intron
17:1544745	0.0372093	0.0932401	2.51742e-07	PITPNA	Intron
17:15616204	0.0930233	0.030303	0.00749291	CDRT1	Intron
17:1566487	0.0232558	0.0722611	0.00169549	SLC43A2	3'Flank
17:1573731	0.213953	0.128205	0.0146461	SLC43A2	3'Flank
17:1585683	0.0232558	0.114219	1.56102e-15	SLC43A2	Intron
17:1636530	0.0325581	0.0792541	0.0244973	SCARF1	Intron
17:1636531	0.027907	0.0745921	0.0106002	SCARF1	Intron
17:1706112	0.0465116	0.128205	0.0224605	TLCD2	3'UTR
17:21290988	0.0232558	0.0606061	0.0196317	MAP2K3	Intron
17:2417215	0.0232558	0.0815851	1.65147e-05	METTL16	3'UTR
17:27302147	0.0651163	0.114219	5.07901e-05	WSB1	Intron
17:29643578	0.055814	0.104895	0.0107396	SSH2	Intron
17:29643769	0.027907	0.0769231	0.000934117	SSH2	Intron
17:29672844	0.0930233	0.200466	0.000552638	SSH2	Intron
17:29672980	0.027907	0.0722611	0.00245892	SSH2	Intron
17:29673454	0.0372093	0.100233	4.38769e-06	SSH2	Intron
17:29703852	0.00930233	0.0536131	1.02326e-05	SSH2	Intron
17:29707805	0.0186047	0.0932401	3.81887e-10	SSH2	Intron
17:29730306	0.0186047	0.0955711	1.25596e-11	SSH2	Intron
17:29735862	0.0604651	0.114219	0.00110737	SSH2	Intron
17:29746295	0.027907	0.0885781	0.0299246	SSH2	Intron
17:29749812	0.0465116	0.0675991	0.0418123	SSH2	Intron
17:30416981	0.0186047	0.0606061	0.000418008	CPD	Intron
17:30458100	0.0372093	0.0862471	0.00056902	CPD	Intron
17:30479862	0.0139535	0.0512821	0.00196813	GOSR1	Intron
17:30480295	0.0232558	0.0629371	0.00365072	GOSR1	Intron
17:32329971	0.0232558	0.0675991	0.00219837	C17orf75	3'UTR
17:35261453	0.0837209	0.020979	5.88487e-10	SLFN5	Intron
17:35261815	0.102326	0.034965	0.000123375	SLFN5	Intron
17:35262223	0.130233	0.0582751	2.89978e-10	SLFN5	Intron
17:35263405	0.0837209	0.027972	0.00144911	SLFN5	Intron
17:35263411	0.102326	0.027972	9.55377e-07	SLFN5	Intron
17:35263738	0.0976744	0.030303	7.43369e-08	SLFN5	Intron
17:35263758	0.0883721	0.02331	7.85234e-08	SLFN5	Intron
17:39760294	0.102326	0.032634	9.54405e-14	IKZF3	3'UTR
17:39762630	0.139535	0.0792541	0.00221444	IKZF3	3'UTR
17:39763916	0.139535	0.107226	0.0420927	IKZF3	3'UTR
17:39764382	0.111628	0.0536131	0.000157262	IKZF3	3'UTR
17:39764419	0.0976744	0.037296	9.92945e-06	IKZF3	3'UTR
17:39764451	0.0790698	0.030303	0.00104972	IKZF3	3'UTR
17:39908518	0.0790698	0.02331	5.19723e-07	GSDMB	Intron
17:40335994	0.0697674	0.137529	0.00198256	RARA	Intron
17:4168218	0.0883721	0.025641	8.86025e-06	ANKFY1	Intron
17:41783856	0.0930233	0.027972	7.3197e-06	JUP	Intron
17:42269319	0.0418605	0.0909091	4.08866e-07	STAT5B	Intron
17:4713028	0.055814	0.11655	0.0236648	ARRB2	Intron
17:4788292	0.0325581	0.100233	0.000780028	VMO1	5'Flank
17:5025071	0.0139535	0.0699301	0.00113409	KIF1C	3'UTR
17:51086730	0.0604651	0.11655	0.00757014	SPAG9	Intron
17:51108304	0.0232558	0.0932401	0.000189911	SPAG9	Intron
17:58624094	0.0883721	0.037296	0.00331632	TEX14	Intron
17:59823060	0.0186047	0.0652681	0.00123214	VMP1	Intron
17:59843935	0.0418605	0.0745921	0.00189585	VMP1	3'Flank
17:60297244	0.027907	0.0745921	0.000596405	USP32	Intron
17:60338939	0.0186047	0.0675991	0.00863027	USP32	Intron
17:62495082	0.102326	0.0512821	0.00283541	TLK2	Intron
17:67339344	0.0325581	0.123543	1.21654e-07	PSMD12	3'UTR
17:6829115	0.0372093	0.104895	6.56821e-05	TEKT1	Intron
17:78409929	0.0604651	0.11655	0.0194236	PGS1	Intron
17:80266329	0.102326	0.039627	0.00116696	RNF213	Intron
17:80266988	0.139535	0.0536131	1.70921e-08	RNF213	Intron
17:80267097	0.116279	0.0512821	0.000204791	RNF213	Intron
17:80267949	0.106977	0.034965	2.40651e-10	RNF213	Intron
17:80275731	0.111628	0.02331	3.01025e-18	RNF213	Intron
17:80275802	0.106977	0.016317	2.62222e-28	RNF213	Intron
17:80276149	0.111628	0.027972	1.78264e-09	RNF213	Intron
17:80276865	0.172093	0.039627	4.20444e-19	RNF213	Intron
17:80276875	0.0883721	0.030303	0.000214682	RNF213	Intron
17:80276910	0.12093	0.0606061	0.0130645	RNF213	Intron
17:80276937	0.213953	0.0839161	2.36607e-06	RNF213	Intron
17:80277478	0.111628	0.032634	9.53603e-13	RNF213	Intron
17:80282040	0.148837	0.048951	1.24637e-21	RNF213	Intron
17:80282881	0.134884	0.02331	5.33205e-25	RNF213	Intron
17:80284091	0.186047	0.0559441	1.28405e-15	RNF213	Intron
17:80284181	0.0790698	0.020979	0.0201136	RNF213	Intron
17:80292138	0.232558	0.0932401	2.90854e-14	RNF213	Intron
17:80292214	0.172093	0.0862471	3.48812e-07	RNF213	Intron
17:80293569	0.0930233	0.020979	0.00108035	RNF213	Intron
17:80293706	0.204651	0.0979021	5.34666e-06	RNF213	Intron
17:80298897	0.12093	0.037296	1.33295e-06	RNF213	Intron
17:80304519	0.12093	0.030303	3.32242e-16	RNF213	Intron
17:80309961	0.186047	0.0699301	4.44574e-15	RNF213	Intron
17:80312077	0.167442	0.0512821	3.81042e-19	RNF213	Intron
17:80320383	0.255814	0.114219	6.80692e-17	RNF213	Intron
17:80320453	0.283721	0.144522	2.29074e-05	RNF213	Intron
17:80320664	0.209302	0.0745921	2.5695e-13	RNF213	Intron
17:80320793	0.195349	0.0862471	4.98117e-10	RNF213	Intron
17:80322455	0.0976744	0.018648	4.773e-11	RNF213	Intron
17:80329647	0.0976744	0.04662	0.000353391	RNF213	Intron
17:80329751	0.176744	0.0629371	3.04589e-15	RNF213	Intron
17:80333178	0.190698	0.0606061	1.23726e-16	RNF213	Intron
17:80333188	0.223256	0.0955711	5.58177e-07	RNF213	Intron
17:80333563	0.0790698	0.034965	0.000459364	RNF213	Intron
17:80333586	0.134884	0.0512821	7.63875e-13	RNF213	Intron
17:80340836	0.218605	0.0559441	1.83219e-26	RNF213	Intron
17:80341591	0.106977	0.027972	2.06055e-08	RNF213	Intron
17:80341658	0.0790698	0.027972	4.02748e-07	RNF213	Intron
17:80341664	0.172093	0.0559441	7.61502e-16	RNF213	Intron
17:80341838	0.0790698	0.020979	4.02615e-11	RNF213	Intron
17:80368572	0.111628	0.02331	1.6594e-08	RNF213	Intron
17:80378945	0.251163	0.123543	5.36439e-09	RNF213	Intron
17:80390420	0.195349	0.0675991	1.13852e-09	RNF213	Intron
17:80390536	0.055814	0.020979	0.00057626	RNF213	Intron
17:80390633	0.111628	0.048951	0.00576493	RNF213	Intron
17:80390983	0.0790698	0.02331	8.50189e-05	RNF213	Intron
17:81884003	0.00465116	0.0699301	8.69578e-06	ALYREF	3'Flank
17:82112021	0.0883721	0.02331	0.0105446	CCDC57	Intron
17:82258160	0.0651163	0.125874	0.00471369	CSNK1D	Intron
17:8423639	0.0325581	0.0745921	0.0044661	NDEL1	Intron
17:8919987	0.00930233	0.0675991	2.41206e-13	PIK3R5	Intron
17:8943235	0.0372093	0.0699301	0.00743068	PIK3R5	Intron
17:8943661	0.027907	0.0675991	0.000109564	PIK3R5	Intron
17:971588	0.144186	0.0582751	0.000170472	NXN	Intron
18:2662524	0.106977	0.041958	0.000899372	SMCHD1	Intron
18:2708638	0.125581	0.0536131	0.00333779	SMCHD1	Intron
18:9777220	0.0232558	0.0815851	0.000174522	RAB31	Intron
18:9841022	0.0232558	0.0629371	0.0421752	RAB31	Intron
19:10272235	0.027907	0.0769231	0.000997343	ICAM1	Intron
19:10273097	0.0604651	0.0932401	0.00109374	ICAM1	Intron
19:11104128	0.125581	0.037296	9.43261e-06	LDLR	Intron
19:11107771	0.0744186	0.034965	0.00499815	LDLR	Intron
19:11123911	0.0697674	0.027972	0.000586042	LDLR	Intron
19:11817414	0.0976744	0.0559441	0.00729133	ZNF440	Intron
19:11834158	0.125581	0.0536131	0.0474001	ZNF440	3'UTR
19:14734257	0.125581	0.177156	0.0305931	ADGRE2	3'UTR
19:14752832	0.0139535	0.0512821	0.000433721	ADGRE2	Intron
19:14753610	0.0186047	0.0629371	0.000404798	ADGRE2	Intron
19:16094279	0.055814	0.0955711	0.0151388	TPM4	Intron
19:16150392	0.0930233	0.027972	1.91956e-08	HSH2D	Intron
19:16155714	0.12093	0.041958	3.8392e-11	HSH2D	Intron
19:16155791	0.134884	0.037296	8.64793e-07	HSH2D	Intron
19:16156092	0.106977	0.039627	1.27959e-08	HSH2D	Intron
19:16156176	0.172093	0.0675991	1.053e-06	HSH2D	Intron
19:16156231	0.12093	0.032634	1.87319e-06	HSH2D	Intron
19:16156732	0.111628	0.039627	8.18844e-06	HSH2D	Intron
19:16156733	0.130233	0.034965	5.29724e-06	HSH2D	Intron
19:16156875	0.102326	0.041958	0.00983403	HSH2D	Intron
19:16156911	0.0976744	0.048951	0.00077562	HSH2D	Intron
19:16330208	0.027907	0.0722611	0.0188352	KLF2	3'Flank
19:17084154	0.0232558	0.0792541	0.000890438	MYO9B	Intron
19:17398932	0.130233	0.00699301	1.64449e-41	BST2	3'Flank
19:17399655	0.0883721	0.00932401	8.42287e-25	BST2	3'Flank
19:17399765	0.116279	0.011655	3.93449e-27	BST2	3'Flank
19:17400051	0.0837209	0.00932401	1.17039e-16	BST2	3'Flank
19:17400082	0.0976744	0.016317	1.05942e-28	BST2	3'Flank
19:17400092	0.116279	0.016317	3.8388e-30	BST2	3'Flank
19:17401160	0.125581	0.011655	3.38873e-33	BST2	3'Flank
19:17401260	0.12093	0.020979	8.258e-15	BST2	3'Flank
19:17401349	0.116279	0.02331	2.03686e-14	BST2	3'Flank
19:17401393	0.134884	0.011655	1.36295e-50	BST2	3'Flank
19:17401394	0.12093	0.011655	4.19722e-49	BST2	3'Flank
19:17401923	0.162791	0.011655	3.67403e-57	BST2	3'Flank
19:17402132	0.111628	0.016317	5.89628e-32	BST2	3'Flank
19:17402212	0.102326	0.00699301	1.19034e-39	BST2	3'Flank
19:17416898	0.0883721	0.025641	0.000166194	MVB12A	5'Flank
19:18181915	0.0325581	0.0769231	0.000544407	IFI30	3'Flank
19:18182049	0.0372093	0.0769231	0.00258046	IFI30	3'Flank
19:18182449	0.027907	0.0862471	0.000558576	IFI30	3'Flank
19:18182511	0.0418605	0.123543	1.98249e-10	IFI30	3'Flank
19:18364359	0.12093	0.0582751	0.00804246	PGPEP1	3'UTR
19:18368075	0.130233	0.235431	4.3944e-05	PGPEP1	3'UTR
19:19680684	0.0604651	0.123543	0.0411333	ZNF101	3'UTR
19:2068005	0.0186047	0.0606061	1.70156e-05	MOB3A	3'Flank
19:2077857	0.027907	0.0745921	3.50039e-06	MOB3A	Intron
19:2077900	0.0232558	0.0675991	0.000131518	MOB3A	Intron
19:2084658	0.027907	0.0745921	1.53028e-07	MOB3A	Intron
19:2084676	0.0186047	0.0769231	1.93405e-09	MOB3A	Intron
19:24090699	0.0139535	0.0769231	1.90797e-10	ZNF254	Intron
19:33038755	0.12093	0.0512821	0.0123574	RHPN2	Intron
19:3466358	0.195349	0.037296	2.54547e-23	NFIC	3'UTR
19:3721131	0.12093	0.048951	1.44439e-08	TJP3	Intron
19:37633005	0.00930233	0.0745921	1.31202e-11	ZFP30	3'UTR
19:39428062	0.0837209	0.020979	0.00175898	PLEKHG2	3'UTR
19:39491701	0.0465116	0.104895	7.85706e-05	TIMM50	3'UTR
19:40729719	0.106977	0.041958	0.000277573	ITPKC	Intron
19:40730041	0.0976744	0.0512821	0.0407235	ITPKC	Intron
19:41349735	0.0139535	0.0536131	0.00321988	TGFB1	Intron
19:42425620	0.0837209	0.027972	6.06771e-05	LIPE	Intron
19:43648314	0.055814	0.102564	0.011313	PLAUR	3'Flank
19:43650525	0.0325581	0.0862471	1.1414e-07	PLAUR	Intron
19:43650601	0.055814	0.102564	0.00985801	PLAUR	Intron
19:43651280	0.0604651	0.102564	0.00680288	PLAUR	Intron
19:43651531	0.0232558	0.0652681	8.97368e-13	PLAUR	Intron
19:43651532	0.027907	0.0745921	8.67015e-09	PLAUR	Intron
19:43652811	0.0930233	0.179487	0.000182891	PLAUR	Intron
19:43653723	0.0372093	0.0559441	0.00557994	PLAUR	Intron
19:43662021	0.0511628	0.0979021	7.90779e-18	PLAUR	Intron
19:43662783	0.0744186	0.125874	5.04123e-05	PLAUR	Intron
19:43662788	0.0604651	0.107226	4.5057e-09	PLAUR	Intron
19:43662879	0.0372093	0.0932401	0.000749637	PLAUR	Intron
19:43665764	0.0511628	0.158508	2.60724e-11	PLAUR	Intron
19:45516771	0.0372093	0.0722611	0.00209022	VASP	Intron
19:4653226	0.181395	0.298368	0.0113708	TNFAIP8L1	3'UTR
19:4653288	0.251163	0.132867	5.80033e-05	TNFAIP8L1	3'UTR
19:4653657	0.172093	0.104895	0.000142647	TNFAIP8L1	3'UTR
19:4654444	0.055814	0.177156	4.05273e-14	TNFAIP8L1	3'UTR
19:4654456	0.12093	0.298368	2.47711e-15	TNFAIP8L1	3'UTR
19:4654481	0.0883721	0.037296	1.06744e-06	TNFAIP8L1	3'UTR
19:4654585	0.437209	0.212121	2.46828e-29	TNFAIP8L1	3'UTR
19:4654589	0.469767	0.30303	5.50539e-17	TNFAIP8L1	3'UTR
19:46707424	0.162791	0.0675991	0.00184236	PRKD2	Intron
19:47225495	0.0930233	0.044289	0.0202748	BBC3	Intron
19:47303435	0.125581	0.0536131	0.0370844	C5AR1	Intron
19:47313545	0.0186047	0.0606061	0.00208869	C5AR1	Intron
19:48704166	0.167442	0.0559441	6.3511e-16	FUT2	3'UTR
19:48704347	0.330233	0.272727	0.000917646	FUT2	3'UTR
19:48704372	0.311628	0.202797	1.61593e-08	FUT2	3'UTR
19:48704406	0.116279	0.0606061	0.0257718	FUT2	3'UTR
19:48705250	0.362791	0.317016	7.34544e-06	FUT2	3'UTR
19:48705371	0.339535	0.205128	1.84285e-20	FUT2	3'UTR
19:48705383	0.186047	0.0629371	2.89585e-19	FUT2	3'UTR
19:49822465	0.181395	0.102564	0.000681466	MED25	Intron
19:51133311	0.0139535	0.0582751	0.000582406	SIGLEC9	Intron
19:51133570	0.027907	0.0815851	0.0388864	SIGLEC9	Intron
19:51741692	0.0697674	0.125874	0.00453687	FPR1	3'Flank
19:51741698	0.0930233	0.160839	0.000630278	FPR1	3'Flank
19:51744317	0.0790698	0.144522	0.000857739	FPR1	3'Flank
19:54883135	0.0232558	0.0582751	0.00197705	FCAR	Intron
19:54883713	0.0139535	0.0652681	0.000769309	FCAR	Intron
19:54886128	0.027907	0.100233	2.26397e-09	FCAR	Intron
19:54886169	0.0930233	0.156177	0.0245616	FCAR	Intron
19:55638300	0.111628	0.048951	0.0413709	ZNF581	Intron
19:57221260	0.111628	0.0559441	0.00104579	ZNF264	3'UTR
19:57221320	0.0976744	0.037296	4.28859e-06	ZNF264	3'UTR
19:57861379	0.0186047	0.0885781	6.76395e-09	ZNF587	3'UTR
19:5911810	0.0372093	0.0979021	2.82323e-05	VMAC	3'Flank
19:6673527	0.0790698	0.02331	1.56609e-11	C3	3'Flank
19:6683724	0.0837209	0.016317	2.76576e-11	C3	Intron
19:6705799	0.102326	0.032634	1.89398e-14	C3	Intron
19:6705867	0.0883721	0.032634	1.40819e-06	C3	Intron
19:6708234	0.0930233	0.037296	1.37789e-06	C3	Intron
19:6708316	0.0697674	0.04662	0.0213924	C3	Intron
19:6708779	0.153488	0.0769231	2.03754e-06	C3	Intron
19:6709267	0.12093	0.039627	5.43096e-19	C3	Intron
19:6709365	0.0883721	0.0512821	0.00672339	C3	Intron
19:6709441	0.106977	0.039627	6.23309e-06	C3	Intron
19:6715760	0.0744186	0.030303	0.00289442	C3	Intron
19:6811129	0.0325581	0.0745921	0.0362764	VAV1	Intron
19:8554082	0.0232558	0.0722611	1.30007e-05	MYO1F	Intron
19:8572527	0.0186047	0.0606061	0.00800016	MYO1F	Intron
19:9562431	0.0790698	0.030303	0.00239012	ZNF121	3'UTR
1:100024063	0.386047	0.317016	0.0248494	SLC35A3	3'UTR
1:100024719	0.0232558	0.0909091	7.14668e-10	SLC35A3	3'UTR
1:109063551	0.0186047	0.0862471	3.00337e-06	TAF13	3'Flank
1:109203621	0.0139535	0.132867	8.00304e-20	KIAA1324	3'UTR
1:109203622	0.0139535	0.128205	2.318e-23	KIAA1324	3'UTR
1:109204175	0.00465116	0.0606061	1.63379e-11	KIAA1324	3'UTR
1:109204814	0.0837209	0.165501	0.00771838	KIAA1324	3'UTR
1:109409388	0.130233	0.0815851	0.0108668	PSMA5	Intron
1:109409407	0.0790698	0.030303	0.00147849	PSMA5	Intron
1:109596616	0.0186047	0.0769231	2.94388e-05	GNAI3	3'UTR
1:109597351	0.0511628	0.13986	6.88553e-05	GNAI3	3'UTR
1:112691206	0.153488	0.0862471	0.00259736	MOV10	Intron
1:112699116	0.186047	0.0699301	1.11448e-05	MOV10	Intron
1:1175081	0.106977	0.041958	1.0565e-06	TTLL10	Intron
1:118032655	0.125581	0.0652681	0.00990765	SPAG17	Intron
1:145745244	0.106977	0.0559441	0.0443768	RNF115	3'UTR
1:145780106	0.0976744	0.034965	0.0373902	RNF115	Intron
1:145922075	0.0883721	0.221445	3.86073e-07	RBM8A	3'UTR
1:145922076	0.0930233	0.212121	1.29897e-05	RBM8A	3'UTR
1:145922969	0.106977	0.0536131	0.000204075	RBM8A	3'UTR
1:145923019	0.0139535	0.0675991	3.09548e-06	RBM8A	3'UTR
1:1484310	0.12093	0.0722611	0.0484437	ATAD3B	Intron
1:150308645	0.0651163	0.11655	0.00245333	MRPS21	3'UTR
1:150308716	0.116279	0.179487	0.00212873	MRPS21	3'UTR
1:151554517	0.0976744	0.034965	0.00012958	TUFT1	Intron
1:15391122	0.186047	0.0955711	0.00957777	FHAD1	Intron
1:154174141	0.027907	0.0675991	0.00232395	TPM3	Intron
1:154411851	0.0186047	0.0629371	0.000186779	IL6R	Intron
1:154415858	0.0372093	0.0652681	0.00871055	IL6R	Intron
1:156180500	0.0837209	0.030303	0.00863842	SEMA4A	3'Flank
1:156730650	0.0325581	0.104895	0.000138249	RRNAD1	Intron
1:159011207	0.0837209	0.037296	0.00503651	IFI16	Intron
1:159013269	0.0697674	0.025641	1.01638e-08	IFI16	Intron
1:160990810	0.0465116	0.109557	2.28118e-08	F11R	3'Flank
1:160992321	0.0790698	0.030303	0.00330621	F11R	3'Flank
1:160992322	0.0883721	0.039627	0.00280196	F11R	3'Flank
1:160995509	0.0372093	0.123543	7.96394e-05	F11R	3'UTR
1:160998026	0.0604651	0.118881	3.87859e-05	F11R	3'UTR
1:161508374	0.0651163	0.160839	3.01118e-06	FCGR2A	Intron
1:167241984	0.00930233	0.0675991	1.50648e-06	POU2F1	Intron
1:169115569	0.2	0.104895	0.00384592	ATP1B1	Intron
1:16916600	0.0372093	0.0885781	0.000635247	CROCC	Intron
1:16916607	0.0186047	0.0745921	7.43298e-08	CROCC	Intron
1:16951971	0.0883721	0.144522	0.0450139	CROCC	Intron
1:173608455	0.251163	0.172494	1.55045e-09	ANKRD45	3'UTR
1:173608456	0.251163	0.121212	5.44967e-17	ANKRD45	3'UTR
1:173608586	0.255814	0.0862471	1.45096e-25	ANKRD45	3'UTR
1:173858826	0.0186047	0.0629371	0.0133103	DARS2	3'Flank
1:174885696	0.0837209	0.032634	3.54582e-05	RABGAP1L	Intron
1:174885713	0.0744186	0.027972	0.000240573	RABGAP1L	Intron
1:174885954	0.148837	0.0582751	0.0220853	RABGAP1L	Intron
1:174887015	0.144186	0.0839161	0.00426399	RABGAP1L	Intron
1:174887025	0.102326	0.04662	2.17404e-05	RABGAP1L	Intron
1:174888678	0.0837209	0.025641	0.000260967	RABGAP1L	Intron
1:174904320	0.106977	0.0536131	0.00961876	RABGAP1L	Intron
1:174905609	0.204651	0.109557	0.00227901	RABGAP1L	Intron
1:174907333	0.12093	0.0745921	0.000114309	RABGAP1L	Intron
1:174918573	0.111628	0.037296	0.00100846	RABGAP1L	Intron
1:174918601	0.144186	0.0629371	0.00121346	RABGAP1L	Intron
1:174919252	0.0883721	0.027972	1.95779e-05	RABGAP1L	Intron
1:174919292	0.15814	0.0606061	0.000231675	RABGAP1L	Intron
1:174926820	0.111628	0.044289	1.11424e-05	RABGAP1L	Intron
1:174930555	0.116279	0.044289	0.000268457	RABGAP1L	Intron
1:174934361	0.139535	0.048951	0.00122225	RABGAP1L	Intron
1:174936456	0.102326	0.02331	1.5421e-06	RABGAP1L	Intron
1:179075045	0.12093	0.223776	0.00242784	FAM20B	3'UTR
1:179357773	0.0511628	0.132867	8.64468e-06	SOAT1	3'UTR
1:180727011	0.0883721	0.032634	0.0228741	XPR1	Intron
1:182376768	0.0418605	0.0862471	9.91323e-06	GLUL	3'Flank
1:182379982	0.0651163	0.107226	1.3334e-05	GLUL	3'UTR
1:183580794	0.0186047	0.0675991	0.000378885	NCF2	Intron
1:19259060	0.162791	0.0606061	3.01274e-08	MRTO4	3'UTR
1:1951853	0.125581	0.0722611	0.0145241	CFAP74	Intron
1:198680333	0.0186047	0.0769231	2.0449e-12	PTPRC	Intron
1:198680346	0.0139535	0.0582751	4.8767e-09	PTPRC	Intron
1:203309856	0.027907	0.0536131	0.0287962	BTG2	3'Flank
1:203312561	0.027907	0.0839161	0.00101186	BTG2	3'Flank
1:203313144	0.0511628	0.109557	0.0477329	BTG2	3'Flank
1:204552193	0.0232558	0.0652681	0.0153479	MDM4	3'UTR
1:204556585	0.116279	0.0909091	0.023419	MDM4	3'UTR
1:20859800	0.0139535	0.0582751	0.00175786	EIF4G3	Intron
1:211434323	0.0139535	0.0629371	0.000285265	LINC00467	RNA
1:21246687	0.0186047	0.0652681	0.00322458	ECE1	Intron
1:223736047	0.0790698	0.02331	0.00417645	CAPN2	Intron
1:2263499	0.0139535	0.0652681	0.0041807	SKI	Intron
1:2264635	0.0186047	0.0582751	0.0152427	SKI	Intron
1:230775858	0.027907	0.0745921	0.00092946	CAPN9	Intron
1:235233275	0.0930233	0.041958	0.0440388	ARID4B	Intron
1:235827245	0.0232558	0.0979021	2.29099e-05	LYST	Intron
1:246310454	0.027907	0.0722611	0.0449557	SMYD3	Intron
1:247431952	0.0232558	0.0606061	0.0182431	NLRP3	Intron
1:27622145	0.0232558	0.0582751	0.00228657	FGR	Intron
1:27622184	0.0325581	0.0769231	3.43767e-05	FGR	Intron
1:27622591	0.0325581	0.0839161	8.08374e-12	FGR	Intron
1:27874661	0.0930233	0.151515	0.022245	THEMIS2	Intron
1:28335145	0.255814	0.202797	0.00118791	MED18	3'UTR
1:28499738	0.172093	0.0722611	0.0022116	PHACTR4	3'UTR
1:32213036	0.0325581	0.0769231	0.0296295	DCDC2B	Intron
1:35602076	0.330233	0.170163	6.14951e-15	PSMB2	3'UTR
1:35602216	0.0372093	0.221445	9.13669e-22	PSMB2	3'UTR
1:35602324	0.348837	0.286713	0.000410008	PSMB2	3'UTR
1:35602565	0.0883721	0.158508	5.92209e-05	PSMB2	3'UTR
1:35602583	0.125581	0.307692	1.33233e-08	PSMB2	3'UTR
1:35602609	0.0837209	0.235431	9.77189e-09	PSMB2	3'UTR
1:35602768	0.255814	0.20979	0.000101848	PSMB2	3'UTR
1:36415577	0.0418605	0.107226	0.00505924	OSCP1	3'Flank
1:42656376	0.0790698	0.025641	3.56382e-06	CCDC30	3'Flank
1:43664353	0.0604651	0.118881	0.0410891	KDM4A	Intron
1:44794586	0.0186047	0.0722611	1.39619e-05	BEST4	5'Flank
1:45697470	0.0651163	0.11655	0.0377422	IPP	3'Flank
1:52912424	0.111628	0.044289	0.00288411	ECHDC2	Intron
1:54030539	0.0651163	0.153846	0.000571522	TMEM59	3'UTR
1:67122071	0.0651163	0.128205	0.00661947	C1orf141	Intron
1:67122318	0.0325581	0.0675991	0.0312414	C1orf141	Intron
1:67123159	0.027907	0.0769231	7.42411e-06	C1orf141	Intron
1:67124591	0.0325581	0.111888	0.015633	C1orf141	Intron
1:67124592	0.0372093	0.121212	0.000229915	C1orf141	Intron
1:89016332	0.0837209	0.025641	4.86022e-08	GBP3	Intron
1:89016713	0.106977	0.020979	6.50997e-13	GBP3	Intron
1:89019426	0.0976744	0.018648	1.09379e-09	GBP3	Intron
1:89020203	0.27907	0.165501	0.00451657	GBP3	Intron
1:89182510	0.139535	0.044289	5.14345e-14	GBP4	3'UTR
1:89182517	0.125581	0.044289	2.52137e-09	GBP4	3'UTR
1:89182578	0.404651	0.200466	2.81391e-16	GBP4	3'UTR
1:89182620	0.306977	0.118881	3.75762e-18	GBP4	3'UTR
1:89182646	0.288372	0.121212	2.71385e-12	GBP4	3'UTR
1:89182706	0.32093	0.125874	3.58857e-17	GBP4	3'UTR
1:89183644	0.390698	0.151515	5.05745e-29	GBP4	3'UTR
1:89183686	0.506977	0.242424	7.21855e-18	GBP4	3'UTR
1:89183712	0.251163	0.0885781	1.13438e-22	GBP4	3'UTR
1:89183741	0.181395	0.0862471	2.65045e-07	GBP4	3'UTR
1:89183779	0.455814	0.27972	5.36536e-09	GBP4	3'UTR
1:89183780	0.162791	0.0839161	1.30838e-09	GBP4	3'UTR
1:89183839	0.260465	0.114219	2.53678e-21	GBP4	3'UTR
1:9317503	0.130233	0.0582751	0.00445417	SPSB1	Intron
20:18487695	0.027907	0.0862471	4.02649e-06	RBBP9	3'UTR
20:18487707	0.0232558	0.0722611	6.5089e-05	RBBP9	3'UTR
20:18488538	0.0651163	0.13986	0.00395572	RBBP9	3'UTR
20:19940120	0.0790698	0.016317	8.70005e-08	RIN2	Intron
20:19942017	0.125581	0.032634	2.52736e-08	RIN2	Intron
20:19963352	0.0883721	0.034965	0.000152367	RIN2	Intron
20:19973668	0.0883721	0.034965	0.0268885	RIN2	Intron
20:31899942	0.0930233	0.156177	0.00129138	TTLL9	Intron
20:31899959	0.0790698	0.137529	0.0028415	TTLL9	Intron
20:32080568	0.0837209	0.109557	0.0116498	HCK	Intron
20:32080574	0.0697674	0.109557	0.00202762	HCK	Intron
20:32081052	0.0604651	0.114219	0.0324944	HCK	Intron
20:32086281	0.0232558	0.0675991	2.0607e-09	HCK	Intron
20:32091790	0.0372093	0.100233	6.00176e-09	HCK	Intron
20:32091848	0.0604651	0.0955711	0.000116771	HCK	Intron
20:32091864	0.0465116	0.0792541	3.14351e-06	HCK	Intron
20:32091929	0.0186047	0.0652681	4.4226e-12	HCK	Intron
20:32093019	0.0325581	0.0722611	0.000518844	HCK	Intron
20:32853171	0.0651163	0.149184	1.63372e-05	MAPRE1	3'Flank
20:35029865	0.0976744	0.039627	0.000174224	TRPC4AP	Intron
20:36891826	0.116279	0.018648	5.98606e-19	SAMHD1	3'UTR
20:36894374	0.139535	0.0699301	0.003446	SAMHD1	Intron
20:36894427	0.148837	0.04662	4.77962e-08	SAMHD1	Intron
20:36896735	0.134884	0.0536131	0.0066384	SAMHD1	Intron
20:36900058	0.116279	0.037296	1.0924e-06	SAMHD1	Intron
20:36901620	0.0883721	0.044289	0.000146991	SAMHD1	Intron
20:36909047	0.0697674	0.030303	0.00021927	SAMHD1	Intron
20:36909158	0.12093	0.048951	0.0241862	SAMHD1	Intron
20:36909412	0.139535	0.0606061	0.0233953	SAMHD1	Intron
20:36909549	0.0883721	0.037296	3.41358e-05	SAMHD1	Intron
20:36913851	0.106977	0.04662	0.0200323	SAMHD1	Intron
20:36914424	0.144186	0.0769231	0.00347438	SAMHD1	Intron
20:36914890	0.0930233	0.027972	6.40554e-05	SAMHD1	Intron
20:36922758	0.0976744	0.037296	0.0255204	SAMHD1	Intron
20:36932518	0.111628	0.039627	1.07297e-09	SAMHD1	Intron
20:36933964	0.106977	0.04662	0.00149514	SAMHD1	Intron
20:36934278	0.0837209	0.025641	0.000555877	SAMHD1	Intron
20:36934402	0.176744	0.0909091	0.000488087	SAMHD1	Intron
20:36936997	0.0837209	0.030303	3.86413e-07	SAMHD1	Intron
20:36948275	0.111628	0.037296	0.000472198	SAMHD1	Intron
20:3929347	0.0232558	0.0675991	0.0220227	RNF24	3'UTR
20:3981617	0.0232558	0.0815851	4.87183e-10	RNF24	Intron
20:44305620	0.0232558	0.0629371	0.0222293	FITM2	3'UTR
20:44502856	0.0186047	0.0722611	1.09853e-10	SERINC3	Intron
20:47514590	0.0651163	0.02331	0.00113989	NCOA3	Intron
20:4794702	0.0465116	0.13986	4.56288e-09	RASSF2	Intron
20:48643776	0.0604651	0.11655	0.000669054	PREX1	Intron
20:49261784	0.0837209	0.027972	0.00295909	ZNFX1	Intron
20:49262185	0.0930233	0.032634	0.00300291	ZNFX1	Intron
20:49262346	0.0837209	0.030303	1.87069e-05	ZNFX1	Intron
20:49269494	0.0976744	0.037296	0.0101564	ZNFX1	Intron
20:49269667	0.130233	0.04662	7.79047e-10	ZNFX1	Intron
20:49273271	0.106977	0.041958	0.00805686	ZNFX1	Intron
20:49273773	0.116279	0.02331	2.38697e-08	ZNFX1	Intron
20:49275520	0.0697674	0.025641	0.000316266	ZNFX1	Intron
20:49708182	0.130233	0.0839161	0.0389124	B4GALT5	Intron
20:49709717	0.306977	0.235431	0.0143002	B4GALT5	Intron
20:50195915	0.0325581	0.0792541	0.000825755	CEBPB	3'Flank
20:56419497	0.00465116	0.0675991	1.01431e-15	CASS4	Intron
20:56420406	0.0186047	0.0862471	7.20409e-08	CASS4	Intron
20:63874539	0.102326	0.174825	0.000775807	TPD52L2	Intron
20:63921848	0.027907	0.0815851	2.13731e-05	DNAJC5	Intron
21:14530130	0.0372093	0.0979021	1.88985e-06	SAMSN1	Intron
21:14542800	0.0930233	0.13986	0.00664765	SAMSN1	Intron
21:14542860	0.0604651	0.123543	0.0412806	SAMSN1	Intron
21:14542949	0.0511628	0.0839161	0.0333207	SAMSN1	Intron
21:14544219	0.0186047	0.0606061	1.82492e-11	SAMSN1	Intron
21:41390842	0.125581	0.0559441	1.89852e-07	MX2	Intron
21:41390859	0.302326	0.142191	1.68405e-10	MX2	Intron
21:41390891	0.35814	0.184149	4.50384e-12	MX2	Intron
21:41390951	0.176744	0.0745921	1.7543e-08	MX2	Intron
21:41391451	0.0930233	0.025641	2.15773e-11	MX2	Intron
21:41391455	0.106977	0.034965	0.000316809	MX2	Intron
21:41391565	0.204651	0.0606061	1.17899e-17	MX2	Intron
21:41405093	0.144186	0.0582751	2.29021e-07	MX2	Intron
21:41405243	0.0883721	0.034965	0.00435968	MX2	Intron
21:41427937	0.502326	0.179487	2.55601e-32	MX1	Intron
21:41427975	0.186047	0.0745921	2.35856e-19	MX1	Intron
21:41427980	0.15814	0.0652681	2.4639e-23	MX1	Intron
21:41429719	0.134884	0.032634	4.51152e-09	MX1	Intron
21:41429727	0.102326	0.032634	1.13391e-07	MX1	Intron
21:41429787	0.348837	0.0769231	6.37712e-39	MX1	Intron
21:41429797	0.274419	0.0675991	6.38705e-36	MX1	Intron
21:41447767	0.586047	0.275058	2.11682e-17	MX1	Intron
21:41447871	0.274419	0.100233	1.25913e-23	MX1	Intron
21:41447910	0.148837	0.04662	2.18743e-10	MX1	Intron
21:41447930	0.418605	0.170163	5.67709e-25	MX1	Intron
21:41447981	0.251163	0.100233	6.46172e-25	MX1	Intron
21:41448003	0.274419	0.11655	2.8642e-23	MX1	Intron
21:41448550	0.213953	0.0839161	1.16976e-15	MX1	Intron
21:41448551	0.27907	0.114219	1.56204e-25	MX1	Intron
21:41448628	0.0930233	0.032634	3.88592e-07	MX1	Intron
21:41448718	0.181395	0.0559441	1.11183e-24	MX1	Intron
21:41448726	0.181395	0.0652681	2.7136e-25	MX1	Intron
21:41455986	0.116279	0.020979	8.19589e-18	MX1	Intron
21:41456097	0.186047	0.044289	1.44186e-21	MX1	Intron
21:41456141	0.0790698	0.013986	6.02098e-15	MX1	Intron
21:41456165	0.172093	0.0582751	1.90903e-16	MX1	Intron
21:41456793	0.330233	0.109557	3.24287e-33	MX1	Intron
21:41456825	0.111628	0.041958	0.0365483	MX1	Intron
21:41456831	0.0744186	0.025641	0.00955785	MX1	Intron
21:41456861	0.24186	0.0629371	1.58082e-24	MX1	Intron
21:41456891	0.274419	0.0839161	4.34391e-31	MX1	Intron
21:41456945	0.153488	0.030303	4.64571e-21	MX1	Intron
21:41456964	0.316279	0.0885781	2.04344e-29	MX1	Intron
21:41457021	0.172093	0.0769231	3.97617e-05	MX1	Intron
22:17740339	0.0186047	0.0769231	1.00326e-07	BID	Intron
22:17740892	0.0372093	0.0839161	1.71331e-05	BID	Intron
22:17755558	0.0232558	0.0792541	0.00123664	BID	Intron
22:17755568	0.055814	0.114219	3.74623e-06	BID	Intron
22:17756067	0.0465116	0.0885781	4.2222e-05	BID	Intron
22:17767193	0.0418605	0.0909091	0.000307677	BID	Intron
22:18158168	0.0930233	0.011655	1.24303e-20	USP18	Intron
22:18158220	0.102326	0.02331	2.39917e-13	USP18	Intron
22:20572804	0.116279	0.037296	3.56999e-06	MED15	Intron
22:21693117	0.0372093	0.0932401	0.00945458	PPIL2	Intron
22:28797660	0.12093	0.0652681	0.00940256	XBP1	Intron
22:29912464	0.0139535	0.0699301	1.82936e-05	MTMR3	Intron
22:29912467	0.0325581	0.0955711	8.7654e-07	MTMR3	Intron
22:30448840	0.0930233	0.160839	1.52313e-05	SEC14L3	3'UTR
22:30662624	0.106977	0.216783	0.0478572	DUSP18	3'UTR
22:31228299	0.055814	0.107226	0.0236318	LIMK2	Intron
22:31245371	0.0465116	0.114219	0.000108991	LIMK2	Intron
22:35321377	0.0186047	0.0769231	3.00509e-07	TOM1	Intron
22:35331326	0.12093	0.191142	0.00245826	TOM1	Intron
22:35659830	0.590698	0.379953	1.054e-10	APOL6	3'UTR
22:35659905	0.283721	0.223776	1.23274e-05	APOL6	3'UTR
22:35659976	0.209302	0.0955711	1.56483e-07	APOL6	3'UTR
22:35661353	0.209302	0.0839161	6.59775e-11	APOL6	3'UTR
22:36266115	0.27907	0.107226	5.81525e-16	APOL1	3'UTR
22:36266135	0.35814	0.149184	3.07743e-20	APOL1	3'UTR
22:36266191	0.4	0.221445	3.8889e-15	APOL1	3'UTR
22:36266272	0.0883721	0.0675991	0.0112487	APOL1	3'UTR
22:36266350	0.269767	0.205128	0.00137531	APOL1	3'UTR
22:36266351	0.437209	0.410256	0.00125915	APOL1	3'UTR
22:36266651	0.330233	0.214452	0.0381029	APOL1	3'UTR
22:36266855	0.311628	0.167832	6.08922e-14	APOL1	3'UTR
22:36365535	0.0511628	0.0839161	0.0451439	MYH9	Intron
22:37285520	0.0186047	0.0606061	1.06786e-05	CYTH4	Intron
22:37285632	0.0232558	0.0559441	0.0348627	CYTH4	Intron
22:37290586	0.0139535	0.100233	2.56065e-16	CYTH4	Intron
22:37290648	0.0744186	0.144522	0.00138665	CYTH4	Intron
22:37290715	0.0976744	0.135198	0.00107164	CYTH4	Intron
22:37290782	0.0325581	0.0932401	0.000791572	CYTH4	Intron
22:38633974	0.144186	0.0559441	2.51751e-05	FAM227A	Intron
22:38954093	0.0604651	0.107226	2.77878e-06	APOBEC3A	Intron
22:38954601	0.12093	0.048951	2.35146e-08	APOBEC3A	Intron
22:39018767	0.306977	0.149184	1.91304e-13	APOBEC3C	3'UTR
22:39018907	0.367442	0.261072	4.29645e-10	APOBEC3C	3'UTR
22:39032711	0.0976744	0.025641	2.19694e-08	APOBEC3D	3'UTR
22:39032849	0.130233	0.04662	1.27905e-08	APOBEC3D	3'UTR
22:39033096	0.232558	0.104895	2.90704e-08	APOBEC3D	3'UTR
22:39033161	0.213953	0.0932401	1.27918e-05	APOBEC3D	3'UTR
22:39053067	0.181395	0.0769231	5.1376e-09	APOBEC3F	3'UTR
22:39053205	0.204651	0.109557	2.88544e-06	APOBEC3F	3'UTR
22:39053230	0.2	0.114219	1.38249e-09	APOBEC3F	3'UTR
22:39054296	0.167442	0.0769231	1.14637e-07	APOBEC3F	3'UTR
22:39055202	0.0883721	0.025641	0.000845467	APOBEC3F	3'UTR
22:39079993	0.0837209	0.034965	0.0183615	APOBEC3G	Intron
22:40927353	0.055814	0.111888	0.00129983	XPNPEP3	3'UTR
22:40929250	0.027907	0.0769231	0.0447426	XPNPEP3	3'UTR
22:42699138	0.144186	0.0862471	0.0171041	A4GALT	Intron
22:50536709	0.0186047	0.0582751	0.000103925	ODF3B	5'Flank
2:101275256	0.134884	0.219114	0.000739521	RNF149	3'Flank
2:101280124	0.0790698	0.102564	0.000243957	RNF149	Intron
2:101280917	0.055814	0.135198	1.93431e-10	RNF149	Intron
2:101281797	0.0651163	0.0909091	4.64632e-06	RNF149	Intron
2:101292577	0.0604651	0.100233	0.00328229	RNF149	Intron
2:101297521	0.12093	0.202797	4.14969e-05	RNF149	Intron
2:101298249	0.0651163	0.104895	0.024636	RNF149	Intron
2:101992772	0.0744186	0.177156	6.77477e-23	IL1R2	Intron
2:101992779	0.102326	0.18648	1.40775e-10	IL1R2	Intron
2:101992823	0.0837209	0.16317	0.000144908	IL1R2	Intron
2:101993434	0.139535	0.293706	4.17027e-12	IL1R2	Intron
2:102076317	0.027907	0.0582751	1.8651e-05	IL1R1	Intron
2:102132983	0.0232558	0.0606061	2.28125e-05	IL1R1	Intron
2:10334433	0.0232558	0.0582751	0.0465191	HPCAL1	Intron
2:10334878	0.0372093	0.104895	3.38548e-10	HPCAL1	Intron
2:10334879	0.0651163	0.144522	3.99026e-06	HPCAL1	Intron
2:105771104	0.102326	0.0536131	0.0135119	NCK2	Intron
2:11145320	0.0930233	0.032634	0.0398078	C2orf50	3'UTR
2:11150047	0.125581	0.039627	5.97283e-06	C2orf50	3'UTR
2:113707595	0.0232558	0.0652681	0.00651272	SLC35F5	3'UTR
2:113707778	0.130233	0.181818	0.000793369	SLC35F5	3'UTR
2:113708487	0.148837	0.305361	0.00390975	SLC35F5	3'UTR
2:113708692	0.0883721	0.13986	0.0105062	SLC35F5	3'UTR
2:143028344	0.0790698	0.020979	0.00234029	KYNU	Intron
2:143028345	0.0930233	0.032634	7.50461e-06	KYNU	Intron
2:143272604	0.0790698	0.135198	0.0414975	ARHGAP15	Intron
2:143301349	0.0651163	0.114219	1.45687e-06	ARHGAP15	Intron
2:143373375	0.0465116	0.0745921	0.0298937	ARHGAP15	Intron
2:143374528	0.0465116	0.102564	0.000432397	ARHGAP15	Intron
2:143374692	0.0325581	0.0862471	3.70234e-09	ARHGAP15	Intron
2:144410050	0.00930233	0.0675991	8.36897e-10	ZEB2	Intron
2:161168790	0.0186047	0.0722611	5.0861e-06	TANK	Intron
2:191011516	0.395349	0.254079	8.53022e-06	STAT1	Intron
2:191011551	0.0930233	0.039627	0.00192421	STAT1	Intron
2:191011983	0.0976744	0.041958	0.0167006	STAT1	Intron
2:191012170	0.134884	0.044289	2.25531e-05	STAT1	Intron
2:191012196	0.325581	0.200466	9.79911e-06	STAT1	Intron
2:191012329	0.255814	0.111888	6.59377e-16	STAT1	Intron
2:191012408	0.274419	0.132867	5.29218e-07	STAT1	Intron
2:197057736	0.0186047	0.0606061	0.00176628	ANKRD44	Intron
2:200385832	0.0930233	0.020979	2.78348e-07	SPATS2L	Intron
2:200419756	0.190698	0.0699301	1.99295e-07	SPATS2L	Intron
2:200426671	0.0930233	0.020979	8.31534e-05	SPATS2L	Intron
2:200448906	0.106977	0.034965	0.00447108	SPATS2L	Intron
2:200473767	0.102326	0.020979	3.81905e-10	SPATS2L	Intron
2:200474446	0.12093	0.02331	2.44664e-16	SPATS2L	Intron
2:201167246	0.288372	0.167832	4.00568e-05	CFLAR	3'UTR
2:201167322	0.0883721	0.027972	0.0267365	CFLAR	3'UTR
2:201167384	0.186047	0.121212	0.0319342	CFLAR	3'UTR
2:201218512	0.190698	0.0839161	9.96274e-05	CASP10	3'UTR
2:201218522	0.153488	0.0512821	1.19775e-12	CASP10	3'UTR
2:201219150	0.316279	0.214452	0.00526958	CASP10	3'UTR
2:202414905	0.106977	0.027972	1.41031e-07	BMPR2	Intron
2:20251058	0.423256	0.251748	1.95797e-10	PUM2	3'UTR
2:203297723	0.055814	0.121212	0.000606921	CYP20A1	3'UTR
2:20454240	0.0372093	0.109557	0.000273199	RHOB	3'Flank
2:206117469	0.148837	0.0722611	0.0290267	NDUFS1	3'UTR
2:206117533	0.0418605	0.132867	3.62648e-12	NDUFS1	3'UTR
2:215943729	0.0325581	0.0839161	0.0277458	MREG	3'UTR
2:218237842	0.0186047	0.0722611	0.00210779	ARPC2	Intron
2:218371926	0.0511628	0.121212	0.00151276	CATIP	3'Flank
2:218385611	0.0372093	0.0955711	3.37581e-06	SLC11A1	Intron
2:218386404	0.0465116	0.0885781	0.0181322	SLC11A1	Intron
2:222560853	0.130233	0.048951	9.34348e-05	SGPP2	3'UTR
2:222560958	0.204651	0.0885781	1.42839e-09	SGPP2	3'UTR
2:223756095	0.102326	0.0582751	0.0294959	AP1S3	3'UTR
2:230165924	0.125581	0.039627	2.87675e-09	SP110	3'UTR
2:230166022	0.12093	0.041958	0.013041	SP110	3'UTR
2:230167236	0.311628	0.149184	5.1677e-08	SP110	3'UTR
2:230167242	0.274419	0.142191	2.87215e-07	SP110	3'UTR
2:230167362	0.0883721	0.032634	0.00318082	SP110	3'UTR
2:230168009	0.144186	0.0745921	2.38413e-05	SP110	3'UTR
2:230168026	0.125581	0.030303	2.27938e-14	SP110	3'UTR
2:230168068	0.186047	0.0839161	1.07604e-10	SP110	3'UTR
2:230427327	0.0976744	0.020979	1.3152e-07	SP100	Intron
2:230428110	0.0883721	0.034965	0.0192917	SP100	Intron
2:230428649	0.0930233	0.041958	0.000316514	SP100	Intron
2:230478885	0.0790698	0.018648	0.000127743	SP100	Intron
2:230522670	0.0976744	0.037296	4.34682e-08	SP100	Intron
2:230522750	0.0790698	0.032634	0.000235901	SP100	Intron
2:230523853	0.106977	0.041958	0.0182773	SP100	Intron
2:235649640	0.0837209	0.025641	1.57795e-05	AGAP1	Intron
2:24596239	0.00465116	0.0675991	2.6522e-10	NCOA1	Intron
2:28759354	0.0418605	0.0955711	0.00204081	PPP1CB	Intron
2:32308638	0.0697674	0.142191	0.00865011	YIPF4	3'UTR
2:32310767	0.106977	0.179487	0.0009217	YIPF4	3'UTR
2:37103225	0.106977	0.0559441	0.000422092	EIF2AK2	3'UTR
2:37103468	0.24186	0.0979021	1.3181e-28	EIF2AK2	3'UTR
2:37103469	0.288372	0.0885781	1.45544e-36	EIF2AK2	3'UTR
2:37103876	0.186047	0.0862471	9.36397e-14	EIF2AK2	3'UTR
2:37103882	0.293023	0.170163	1.60241e-14	EIF2AK2	3'UTR
2:37103973	0.297674	0.151515	2.61873e-09	EIF2AK2	3'UTR
2:37103976	0.316279	0.226107	0.0244198	EIF2AK2	3'UTR
2:37104018	0.204651	0.0909091	2.48398e-11	EIF2AK2	3'UTR
2:37104593	0.153488	0.039627	1.24934e-21	EIF2AK2	3'UTR
2:37106959	0.0883721	0.025641	6.60247e-07	EIF2AK2	3'UTR
2:37108632	0.102326	0.018648	1.55537e-06	EIF2AK2	Intron
2:37108734	0.111628	0.034965	0.0265429	EIF2AK2	Intron
2:37152367	0.116279	0.025641	2.26157e-08	EIF2AK2	Intron
2:37152554	0.0976744	0.034965	0.0160692	EIF2AK2	Intron
2:37154755	0.134884	0.048951	1.09317e-05	EIF2AK2	Intron
2:37155926	0.102326	0.011655	1.18413e-23	EIF2AK2	Intron
2:40232099	0.0511628	0.104895	0.00991428	SLC8A1	Intron
2:40232112	0.027907	0.0839161	7.93292e-06	SLC8A1	Intron
2:40417571	0.0186047	0.0652681	2.22013e-05	SLC8A1	Intron
2:55677411	0.144186	0.039627	3.22865e-10	PNPT1	Intron
2:55677482	0.102326	0.018648	9.26357e-14	PNPT1	Intron
2:61505696	0.111628	0.048951	2.8635e-06	XPO1	Intron
2:61519577	0.0837209	0.034965	5.89746e-05	XPO1	Intron
2:63443021	0.0186047	0.0699301	4.96395e-05	WDPCP	Intron
2:64110811	0.0325581	0.0699301	0.00299344	PELI1	Intron
2:64126302	0.0511628	0.100233	0.00780441	PELI1	Intron
2:6837732	0.162791	0.004662	1.60134e-47	CMPK2	3'Flank
2:6838092	0.134884	0.02331	1.16693e-31	CMPK2	3'Flank
2:6838123	0.148837	0.013986	3.43427e-51	CMPK2	3'Flank
2:69320622	0.055814	0.0979021	0.000899056	GFPT1	3'UTR
2:70012293	0.0186047	0.0582751	0.0285554	PCBP1-AS1	Intron
2:74419099	0.0465116	0.121212	3.31428e-06	C2orf81	5'Flank
2:74419129	0.0744186	0.125874	0.0427314	C2orf81	5'Flank
2:95808740	0.237209	0.13986	0.0363892	LINC00342	Intron
2:95849333	0.0372093	0.0932401	0.00534089	ANKRD36C	3'UTR
2:96249200	0.0604651	0.151515	0.00035021	TMEM127	3'UTR
2:96629461	0.0232558	0.0815851	5.02263e-05	KANSL3	Intron
2:99195826	0.15814	0.0932401	0.0142587	MRPL30	3'UTR
3:10151063	0.0883721	0.191142	2.26651e-05	VHL	3'UTR
3:10152751	0.255814	0.235431	0.0330791	VHL	3'UTR
3:10152909	0.0418605	0.121212	3.66429e-08	VHL	3'UTR
3:10152957	0.0372093	0.102564	0.000441326	VHL	3'UTR
3:10153412	0.0232558	0.107226	7.192e-08	VHL	3'UTR
3:122561452	0.153488	0.04662	7.61208e-15	PARP9	Intron
3:122702317	0.106977	0.02331	2.29876e-16	PARP14	Intron
3:128730323	0.0418605	0.0979021	0.000244406	RAB7A	Intron
3:128739254	0.027907	0.0792541	0.00708886	RAB7A	Intron
3:128740816	0.130233	0.214452	0.00124561	RAB7A	Intron
3:128967615	0.0790698	0.041958	7.46087e-05	KIAA1257	3'UTR
3:129175208	0.144186	0.0536131	0.00190251	CNBP	Intron
3:141948307	0.0325581	0.0862471	0.0397197	TFDP2	3'UTR
3:142315214	0.106977	0.030303	7.40342e-09	XRN1	Intron
3:142322354	0.102326	0.034965	0.00058292	XRN1	Intron
3:142322644	0.102326	0.037296	0.0208071	XRN1	Intron
3:142388997	0.111628	0.0512821	0.000216235	XRN1	Intron
3:142401596	0.0837209	0.034965	0.00842631	XRN1	Intron
3:142416410	0.0744186	0.027972	0.0455146	XRN1	Intron
3:146519274	0.134884	0.0722611	0.00290613	PLSCR1	Intron
3:146542306	0.260465	0.144522	0.000144943	PLSCR1	Intron
3:149625603	0.111628	0.0722611	0.0433828	WWTR1	Intron
3:149759356	0.0186047	0.0675991	0.00020633	ANKUB1	3'Flank
3:149760361	0.190698	0.132867	2.3518e-05	ANKUB1	3'Flank
3:149948935	0.0186047	0.0652681	0.00147905	RNF13	Intron
3:15274579	0.027907	0.0722611	0.00358046	SH3BP5	Intron
3:170369664	0.0232558	0.0699301	0.00364126	SKIL	Intron
3:170369676	0.0232558	0.0769231	0.00439661	SKIL	Intron
3:172143788	0.0232558	0.0769231	0.000742089	FNDC3B	Intron
3:172504744	0.12093	0.039627	4.48371e-05	TNFSF10	3'Flank
3:172504815	0.195349	0.118881	2.53603e-07	TNFSF10	3'Flank
3:172505065	0.102326	0.030303	5.96843e-05	TNFSF10	3'Flank
3:179397783	0.195349	0.0955711	4.38647e-09	GNB4	3'UTR
3:195695669	0.027907	0.0745921	7.5876e-05	MIR570	5'Flank
3:195734389	0.111628	0.048951	4.93025e-05	MUC20	3'Flank
3:195734582	0.0930233	0.16317	0.0168638	MUC20	3'Flank
3:195742383	0.0744186	0.041958	0.0109145	MUC4	3'Flank
3:196352422	0.027907	0.0745921	0.0149494	UBXN7	3'UTR
3:197263692	0.130233	0.0512821	0.000748135	DLG1	Intron
3:32480406	0.0186047	0.0699301	0.0194309	CMTM6	3'Flank
3:40464044	0.102326	0.198135	4.67708e-06	RPL14	3'UTR
3:40466070	0.055814	0.128205	1.78724e-05	RPL14	3'UTR
3:43730639	0.0325581	0.0722611	0.0204577	ABHD5	Intron
3:43730893	0.0186047	0.0722611	0.000445537	ABHD5	Intron
3:46375779	0.0790698	0.025641	0.000100805	CCR5	3'UTR
3:46375781	0.144186	0.0606061	2.48573e-11	CCR5	3'UTR
3:47146545	0.0976744	0.04662	0.0101447	SETD2	Intron
3:49360530	0.0697674	0.153846	0.000266387	RHOA	Intron
3:57486054	0.181395	0.111888	0.0156011	DNAH12	Intron
3:57520249	0.0232558	0.0885781	0.000935514	DNAH12	Intron
3:57523126	0.0837209	0.041958	0.00161641	DNAH12	Intron
3:57523132	0.302326	0.214452	0.0441353	DNAH12	Intron
3:57523198	0.269767	0.18648	0.00628267	DNAH12	Intron
3:57523214	0.0790698	0.027972	4.47644e-05	DNAH12	Intron
3:57523357	0.232558	0.144522	0.00660702	DNAH12	Intron
3:64164173	0.0790698	0.032634	0.00022415	PRICKLE2	Intron
3:65962257	0.12093	0.0606061	0.0115132	MAGI1	Intron
3:69191217	0.0232558	0.0652681	0.0011341	FRMD4B	Intron
3:71767774	0.0325581	0.0815851	3.84196e-05	PROK2	3'Flank
3:71776560	0.0511628	0.111888	4.03282e-06	PROK2	Intron
3:71778006	0.134884	0.263403	6.05749e-06	PROK2	Intron
3:71778037	0.027907	0.0722611	0.0330146	PROK2	Intron
3:72416418	0.0186047	0.0722611	0.0360167	RYBP	Intron
4:127836246	0.0186047	0.0629371	8.26441e-06	HSPA4L	3'UTR
4:139046699	0.116279	0.0512821	0.0192795	NOCT	3'Flank
4:139046754	0.130233	0.0839161	0.0297577	NOCT	3'Flank
4:139053818	0.0418605	0.0955711	7.79425e-05	ELF2	3'Flank
4:151310736	0.116279	0.041958	0.00235282	SH3D19	Intron
4:153173482	0.0372093	0.0722611	0.0485702	TRIM2	Intron
4:153702627	0.0418605	0.0862471	0.0354576	TLR2	5'UTR
4:15635509	0.0372093	0.0815851	0.0419327	FBXL5	Intron
4:168250307	0.102326	0.018648	9.98197e-15	DDX60	Intron
4:168250750	0.116279	0.004662	1.46085e-26	DDX60	Intron
4:168429175	0.251163	0.0792541	5.93521e-24	DDX60L	Intron
4:168429377	0.0930233	0.034965	0.000191052	DDX60L	Intron
4:168429423	0.0930233	0.02331	8.24567e-09	DDX60L	Intron
4:17587003	0.125581	0.025641	2.99187e-13	LAP3	Intron
4:17602764	0.0744186	0.004662	1.59893e-18	LAP3	Intron
4:17602814	0.0930233	0.020979	8.00209e-23	LAP3	Intron
4:17603178	0.0837209	0.013986	9.15461e-15	LAP3	Intron
4:184781055	0.15814	0.2331	2.5012e-07	ACSL1	Intron
4:184781086	0.134884	0.191142	2.26896e-06	ACSL1	Intron
4:184781179	0.12093	0.167832	0.00844178	ACSL1	Intron
4:184786822	0.0232558	0.0885781	5.24281e-07	ACSL1	Intron
4:185747987	0.134884	0.0629371	0.000129694	SORBS2	Intron
4:2938538	0.209302	0.121212	7.28819e-05	NOP14	3'UTR
4:39533326	0.0325581	0.0839161	0.00289365	UGDH-AS1	Intron
4:39548178	0.144186	0.0652681	0.0475587	SMIM14	3'UTR
4:39548992	0.0883721	0.16317	0.00766519	SMIM14	3'UTR
4:39549095	0.130233	0.0582751	0.00036721	SMIM14	3'UTR
4:39549156	0.0511628	0.265734	3.20619e-35	SMIM14	3'UTR
4:39549167	0.0604651	0.177156	7.30875e-08	SMIM14	3'UTR
4:39549192	0.2	0.151515	0.0164585	SMIM14	3'UTR
4:39549347	0.0511628	0.200466	1.00533e-10	SMIM14	3'UTR
4:39549358	0.0604651	0.221445	1.21818e-14	SMIM14	3'UTR
4:39549388	0.0651163	0.235431	2.00978e-26	SMIM14	3'UTR
4:39549398	0.0604651	0.160839	0.00224101	SMIM14	3'UTR
4:39549450	0.134884	0.0559441	0.00262931	SMIM14	3'UTR
4:39550356	0.423256	0.275058	1.07421e-07	SMIM14	3'UTR
4:39550402	0.209302	0.100233	0.0027496	SMIM14	3'UTR
4:39550446	0.0837209	0.039627	0.0108913	SMIM14	3'UTR
4:39550554	0.172093	0.048951	8.76423e-19	SMIM14	3'UTR
4:40459772	0.153488	0.0699301	0.0053182	RBM47	Intron
4:40590359	0.0604651	0.135198	0.000946845	RBM47	Intron
4:40752560	0.139535	0.0582751	0.00539916	NSUN7	Intron
4:55402582	0.0837209	0.044289	0.0436903	TMEM165	Intron
4:56460751	0.204651	0.0955711	3.92599e-10	PAICS	3'UTR
4:88258828	0.2	0.0862471	0.000123127	PPM1K	3'UTR
4:88259043	0.111628	0.020979	2.90299e-19	PPM1K	3'UTR
4:88259144	0.172093	0.037296	8.32697e-18	PPM1K	3'UTR
4:88259182	0.2	0.048951	1.51298e-17	PPM1K	3'UTR
4:88260117	0.125581	0.02331	7.86993e-09	PPM1K	3'UTR
4:88260326	0.172093	0.0862471	5.38647e-05	PPM1K	3'UTR
4:88280732	0.102326	0.030303	1.69636e-06	PPM1K	Intron
4:88397213	0.0930233	0.011655	1.02155e-17	HERC6	Intron
4:88397242	0.102326	0.00932401	2.02169e-19	HERC6	Intron
4:88399122	0.116279	0.011655	9.75715e-38	HERC6	Intron
4:88399561	0.12093	0.011655	1.44881e-35	HERC6	Intron
4:88399651	0.116279	0.013986	7.03976e-41	HERC6	Intron
4:88399696	0.237209	0.027972	1.0419e-61	HERC6	Intron
4:88400238	0.260465	0.032634	1.03392e-73	HERC6	Intron
4:88400419	0.116279	0.011655	2.06459e-36	HERC6	Intron
4:88400471	0.0930233	0.011655	4.07352e-25	HERC6	Intron
4:88401240	0.144186	0.016317	2.18832e-43	HERC6	Intron
4:88403633	0.15814	0.016317	2.66278e-40	HERC6	Intron
4:88404441	0.172093	0.016317	3.51951e-53	HERC6	Intron
5:126625476	0.0976744	0.198135	0.00213166	PHAX	3'UTR
5:126626876	0.111628	0.039627	1.51849e-07	PHAX	3'UTR
5:131202275	0.0325581	0.0792541	0.0309312	LYRM7	3'UTR
5:134901062	0.055814	0.172494	0.000745212	TXNDC15	3'UTR
5:138474993	0.0511628	0.102564	0.00801675	RPL7P19	3'Flank
5:140003080	0.116279	0.030303	6.79028e-14	NRG2	Intron
5:140212575	0.0465116	0.0979021	0.00160987	CYSTM1	Intron
5:142951295	0.0604651	0.0839161	0.0238951	ARHGAP26	Intron
5:149983710	0.32093	0.242424	0.00318858	SLC26A2	3'UTR
5:149984382	0.027907	0.0722611	0.0391066	SLC26A2	3'UTR
5:149984410	0.167442	0.0909091	2.28808e-06	SLC26A2	3'UTR
5:154731819	0.106977	0.030303	0.000426686	LARP1	Intron
5:160189661	0.111628	0.0582751	0.00117215	FABP6	Intron
5:160207804	0.116279	0.0559441	0.0181715	FABP6	Intron
5:170264712	0.162791	0.20979	0.0471541	LCP2	Intron
5:17237776	0.0930233	0.181818	0.000549461	BASP1	Intron
5:40830362	0.0604651	0.128205	0.0344823	RPL37	3'UTR
5:43380806	0.148837	0.0652681	0.00482187	CCL28	3'UTR
5:50732829	0.186047	0.0885781	0.00286826	PARP8	Intron
5:61346212	0.0651163	0.125874	6.07078e-06	ZSWIM6	Intron
5:61393618	0.0372093	0.0745921	0.0474826	ZSWIM6	Intron
5:61418870	0.055814	0.130536	0.036	ZSWIM6	Intron
5:69523973	0.0976744	0.037296	0.000394473	OCLN	Intron
5:91294718	0.12093	0.200466	0.0126039	LUCAT1	Intron
5:91294807	0.0837209	0.214452	0.00131418	LUCAT1	Intron
5:91295739	0.0465116	0.0955711	0.000940776	LUCAT1	Intron
5:91295784	0.0372093	0.0722611	0.0328729	LUCAT1	Intron
5:91298408	0.0651163	0.135198	0.0015211	LUCAT1	3'Flank
5:91298914	0.0186047	0.0606061	0.0221621	LUCAT1	3'Flank
5:91299682	0.0790698	0.16317	0.00016489	LUCAT1	3'Flank
5:91299847	0.0372093	0.0839161	0.00618708	LUCAT1	3'Flank
5:91301212	0.055814	0.128205	0.0254448	LUCAT1	3'Flank
5:91301300	0.0883721	0.153846	0.0389069	LUCAT1	3'Flank
5:91304161	0.15814	0.289044	1.40035e-05	LUCAT1	Intron
5:91305050	0.0325581	0.0629371	0.0283443	LUCAT1	Intron
5:95074040	0.0651163	0.137529	4.26252e-07	MCTP1	Intron
6:10534946	0.12093	0.048951	0.0367271	GCNT2	Intron
6:108599577	0.0139535	0.0675991	0.0177067	FOXO3	Intron
6:109391124	0.0186047	0.0559441	0.00258276	PPIL6	3'Flank
6:109392439	0.12093	0.219114	0.00175492	PPIL6	3'Flank
6:109392453	0.144186	0.219114	0.0337529	PPIL6	3'Flank
6:11376053	0.027907	0.0792541	0.00114723	NEDD9	Intron
6:11376058	0.0604651	0.125874	1.91668e-06	NEDD9	Intron
6:11378197	0.0511628	0.109557	0.000167296	NEDD9	Intron
6:116634314	0.0697674	0.179487	5.96529e-07	RSPH4A	3'Flank
6:116634380	0.0697674	0.135198	0.0239245	RSPH4A	3'Flank
6:132739395	0.027907	0.0606061	7.1851e-05	VNN2	3'Flank
6:136256068	0.0232558	0.0769231	0.0139433	BCLAF1	3'Flank
6:137212395	0.0372093	0.0955711	0.00915391	IFNGR1	Intron
6:137212396	0.0325581	0.0815851	0.0343899	IFNGR1	Intron
6:137216821	0.027907	0.0862471	0.00109884	IFNGR1	Intron
6:137217989	0.0930233	0.214452	3.56643e-13	IFNGR1	Intron
6:138790209	0.0372093	0.107226	2.84619e-06	CCDC28A	Intron
6:138809306	0.15814	0.0909091	4.28444e-08	ECT2L	Intron
6:138903236	0.0372093	0.0909091	9.99594e-07	ECT2L	3'UTR
6:149883621	0.116279	0.0606061	0.00276318	RAET1E	Intron
6:149883634	0.0976744	0.034965	0.000349242	RAET1E	Intron
6:149884264	0.148837	0.0722611	2.97244e-06	RAET1E	Intron
6:15302345	0.0465116	0.104895	0.0033865	JARID2	Intron
6:15302880	0.0186047	0.0652681	0.0011466	JARID2	Intron
6:15312194	0.0465116	0.102564	0.0137851	JARID2	Intron
6:15324616	0.0139535	0.0629371	0.0211817	JARID2	Intron
6:158765051	0.0930233	0.130536	0.0295798	SYTL3	3'UTR
6:158974077	0.125581	0.016317	1.81544e-16	RSPH3	3'Flank
6:158974937	0.125581	0.25641	1.63918e-05	RSPH3	3'Flank
6:158975111	0.0651163	0.172494	3.71036e-14	RSPH3	3'Flank
6:158975112	0.0186047	0.0839161	1.23325e-11	RSPH3	3'Flank
6:159735670	0.0511628	0.0909091	0.0420831	WTAP	Intron
6:16629805	0.0186047	0.0559441	0.0266487	ATXN1	Intron
6:16722643	0.0325581	0.0769231	0.00310713	ATXN1	Intron
6:25986489	0.176744	0.0722611	8.45549e-05	TRIM38	3'UTR
6:2837321	0.0232558	0.0606061	0.00188179	SERPINB1	Intron
6:33005238	0.130233	0.041958	0.000174706	HLA-DOA	3'UTR
6:33005742	0.0837209	0.025641	3.57712e-05	HLA-DOA	3'UTR
6:33306816	0.12093	0.0559441	0.000762046	TAPBP	Intron
6:33309277	0.0883721	0.030303	0.0119167	TAPBP	Intron
6:33309346	0.102326	0.034965	0.00344628	TAPBP	Intron
6:33309835	0.148837	0.0862471	0.0323314	TAPBP	Intron
6:36042677	0.0139535	0.0699301	4.03661e-07	MAPK14	Intron
6:36134532	0.0511628	0.0979021	0.00123132	MAPK13	Intron
6:36543738	0.0232558	0.0769231	0.0360068	STK38	Intron
6:36606245	0.0418605	0.11655	2.72237e-06	SRSF3	3'Flank
6:36608320	0.0511628	0.111888	0.0026538	SRSF3	3'Flank
6:42027813	0.0883721	0.039627	0.00410129	CCND3	Intron
6:42119477	0.0976744	0.0629371	0.0388463	C6orf132	Intron
6:42126585	0.162791	0.0745921	0.00957061	C6orf132	Intron
6:42886944	0.111628	0.0512821	0.0233813	RPL7L1	3'UTR
6:42887363	0.116279	0.027972	8.94765e-07	RPL7L1	3'UTR
6:43030457	0.0186047	0.0675991	0.000179679	RRP36	3'Flank
6:43651729	0.0883721	0.032634	0.00364042	RSPH9	Intron
6:52482330	0.0883721	0.044289	0.00496282	EFHC1	Intron
6:53293482	0.0465116	0.104895	0.00252814	ELOVL5	Intron
6:53323640	0.027907	0.0769231	0.00491055	ELOVL5	Intron
6:53323650	0.0604651	0.114219	0.000848521	ELOVL5	Intron
7:101312673	0.0232558	0.104895	1.05368e-06	IFT22	3'UTR
7:102298336	0.0372093	0.0675991	3.62714e-06	SH2B2	Intron
7:102549054	0.106977	0.039627	0.000392618	POLR2J3	Intron
7:104991660	0.116279	0.0722611	0.00267169	LINC01004	Intron
7:105365983	0.102326	0.0559441	0.015084	SRPK2	Intron
7:105997045	0.24186	0.144522	1.70384e-05	CDHR3	Intron
7:112105827	0.134884	0.207459	1.65701e-05	DOCK4	Intron
7:112105829	0.144186	0.198135	0.000109299	DOCK4	Intron
7:112113706	0.0186047	0.0629371	4.73182e-05	DOCK4	Intron
7:129290380	0.12093	0.0559441	6.20219e-06	AHCYL2	Intron
7:129945874	0.0232558	0.0675991	0.00109217	UBE2H	Intron
7:133636202	0.0186047	0.0606061	0.0324551	EXOC4	Intron
7:138590376	0.0186047	0.0815851	3.03438e-08	SVOPL	3'Flank
7:139071189	0.0930233	0.027972	0.000691048	ZC3HAV1	Intron
7:139072309	0.0883721	0.025641	1.6899e-06	ZC3HAV1	Intron
7:139073066	0.0790698	0.027972	1.65786e-06	ZC3HAV1	Intron
7:139073099	0.153488	0.0582751	8.19827e-11	ZC3HAV1	Intron
7:139073216	0.0697674	0.020979	0.00100457	ZC3HAV1	Intron
7:139097081	0.0930233	0.018648	1.09732e-11	ZC3HAV1	Intron
7:139102416	0.0930233	0.030303	0.00927319	ZC3HAV1	Intron
7:140030515	0.111628	0.02331	5.23151e-16	PARP12	Intron
7:140030567	0.116279	0.032634	5.39007e-11	PARP12	Intron
7:140032427	0.0837209	0.011655	9.72003e-11	PARP12	Intron
7:140033091	0.0930233	0.027972	3.04967e-05	PARP12	Intron
7:140043580	0.106977	0.025641	1.6779e-12	PARP12	Intron
7:140043750	0.0976744	0.02331	1.24326e-06	PARP12	Intron
7:140912101	0.0232558	0.0722611	0.000339922	BRAF	Intron
7:140915563	0.0372093	0.0769231	0.014013	BRAF	Intron
7:151363784	0.0883721	0.037296	0.00468013	NUB1	Intron
7:151363809	0.116279	0.0512821	4.40033e-06	NUB1	Intron
7:151363858	0.0837209	0.02331	0.00322077	NUB1	Intron
7:151363923	0.0976744	0.013986	4.8755e-23	NUB1	Intron
7:151363959	0.0930233	0.016317	8.16004e-21	NUB1	Intron
7:151407622	0.0372093	0.109557	0.00110467	WDR86	Intron
7:151415265	0.0186047	0.0769231	7.34849e-05	WDR86-AS1	3'Flank
7:157373496	0.148837	0.0815851	0.0144059	DNAJB6	Intron
7:17344747	0.0325581	0.0885781	4.85096e-05	AHR	3'UTR
7:17344817	0.148837	0.0815851	0.0417094	AHR	3'UTR
7:17344903	0.265116	0.179487	0.000123127	AHR	3'UTR
7:17345062	0.0976744	0.044289	0.0280335	AHR	3'UTR
7:18623069	0.0790698	0.032634	0.000823242	HDAC9	Intron
7:20138031	0.0930233	0.041958	0.00882148	MACC1	3'UTR
7:20138853	0.106977	0.202797	1.76153e-08	MACC1	3'UTR
7:20180397	0.0651163	0.027972	0.000223115	MACC1	Intron
7:20180725	0.153488	0.0839161	0.0439808	MACC1	Intron
7:28742827	0.0232558	0.0629371	0.00733085	CREB5	Intron
7:28810617	0.027907	0.0722611	2.93837e-06	CREB5	Intron
7:38723474	0.0139535	0.0629371	0.00280767	VPS41	3'UTR
7:45915991	0.181395	0.0979021	0.0121453	IGFBP3	Intron
7:4770513	0.209302	0.128205	5.29269e-07	FOXK1	3'UTR
7:48106428	0.0325581	0.109557	1.20116e-07	UPP1	Intron
7:55543188	0.027907	0.0885781	3.94708e-06	VOPP1	Intron
7:6397779	0.111628	0.048951	5.58082e-05	RAC1	Intron
7:66153319	0.0186047	0.0629371	9.30329e-05	CRCP	3'UTR
7:66751236	0.0790698	0.13986	0.000884661	RABGEF1	5'Flank
7:66803792	0.0325581	0.0792541	0.00771572	RABGEF1	Intron
7:6797108	0.0232558	0.0652681	0.0233957	RSPH10B2	Intron
7:74882628	0.0325581	0.0885781	0.0377568	STAG3L2	RNA
7:77008032	0.167442	0.0792541	9.99318e-06	DTX2P1	3'Flank
7:88277808	0.0511628	0.111888	1.02005e-05	STEAP4	3'UTR
7:88277816	0.0418605	0.0909091	0.0287563	STEAP4	3'UTR
7:96320234	0.00930233	0.0652681	2.15617e-10	SLC25A13	Intron
7:98383490	0.0976744	0.039627	0.000273426	BAIAP2L1	Intron
7:99567798	0.12093	0.0699301	0.0386348	ZNF655	Intron
8:102829408	0.52093	0.314685	2.67924e-14	AZIN1	Missense_Mutation
8:102981872	0.116279	0.193473	4.00551e-06	AZIN1-AS1	Intron
8:102982932	0.0511628	0.11655	0.00549786	AZIN1-AS1	Intron
8:102983019	0.0232558	0.0699301	2.8777e-07	AZIN1-AS1	Intron
8:102985538	0.0837209	0.118881	0.00192963	AZIN1-AS1	Intron
8:102992066	0.0139535	0.0559441	9.22559e-05	AZIN1-AS1	Intron
8:102992837	0.0372093	0.0909091	0.000157402	AZIN1-AS1	Intron
8:102997123	0.0232558	0.0652681	0.00524051	AZIN1-AS1	Intron
8:117945050	0.0837209	0.030303	0.0149432	EXT1	Intron
8:118030670	0.0837209	0.020979	2.05078e-06	EXT1	Intron
8:11842904	0.269767	0.151515	1.34057e-07	CTSB	3'UTR
8:11843787	0.474419	0.354312	1.12593e-09	CTSB	3'UTR
8:124120180	0.116279	0.275058	4.80377e-11	FER1L6	3'Flank
8:124120209	0.0186047	0.111888	4.30044e-19	FER1L6	3'Flank
8:124120316	0.0697674	0.165501	0.00016469	FER1L6	3'Flank
8:124121076	0.0883721	0.174825	1.00699e-08	FER1L6	3'Flank
8:124121200	0.055814	0.170163	1.58186e-13	FER1L6	3'Flank
8:124121221	0.0604651	0.214452	6.54482e-22	FER1L6	3'Flank
8:129952293	0.0232558	0.0629371	0.00574745	FAM49B	Intron
8:129954512	0.102326	0.172494	0.000163259	FAM49B	Intron
8:129965972	0.0604651	0.111888	0.0323279	FAM49B	Intron
8:129976915	0.0232558	0.0606061	0.00303206	FAM49B	Intron
8:129981278	0.0511628	0.0885781	0.0107824	FAM49B	Intron
8:130001667	0.0651163	0.128205	0.000408015	FAM49B	Intron
8:130002204	0.0837209	0.156177	0.0315402	FAM49B	Intron
8:130002217	0.0232558	0.0745921	0.00771613	FAM49B	Intron
8:130002404	0.027907	0.0699301	0.0196695	FAM49B	Intron
8:130220626	0.027907	0.100233	9.3751e-06	ASAP1	Intron
8:130353667	0.0790698	0.146853	0.0255846	ASAP1	Intron
8:130353706	0.0976744	0.160839	0.00103507	ASAP1	Intron
8:143027907	0.106977	0.011655	3.78349e-20	LY6E	3'Flank
8:23546180	0.027907	0.0582751	0.00102542	SLC25A37	Intron
8:23546211	0.0511628	0.0815851	0.0270605	SLC25A37	Intron
8:23563874	0.0418605	0.0979021	0.00725247	SLC25A37	Intron
8:25186653	0.0232558	0.0769231	0.000150722	DOCK5	Intron
8:25252863	0.027907	0.0745921	0.000685033	DOCK5	Intron
8:25272060	0.0325581	0.0862471	0.000467412	DOCK5	Intron
8:25273336	0.0372093	0.118881	5.92159e-09	DOCK5	Intron
8:25286687	0.027907	0.0699301	0.0208599	DOCK5	Intron
8:26301419	0.055814	0.0815851	0.0359589	PPP2R2A	Intron
8:30418718	0.0837209	0.041958	0.011723	RBPMS	Intron
8:30678389	0.544186	0.505828	1.81032e-06	GSR	3'UTR
8:30678390	0.446512	0.30303	3.12159e-14	GSR	3'UTR
8:30678893	0.269767	0.0932401	1.78523e-16	GSR	3'UTR
8:30679086	0.0651163	0.18648	1.74667e-14	GSR	3'UTR
8:37893733	0.0325581	0.114219	2.35666e-06	RAB11FIP1	Intron
8:37906868	0.0790698	0.034965	1.08663e-06	RN7SL709P	5'Flank
8:38972977	0.12093	0.0512821	0.00918656	PLEKHA2	3'UTR
8:55890759	0.167442	0.107226	0.00528155	LYN	Intron
8:55922191	0.0651163	0.100233	0.00373856	LYN	Intron
8:55922519	0.102326	0.118881	0.00387105	LYN	Intron
8:55922520	0.0790698	0.0932401	0.0293149	LYN	Intron
8:66441851	0.0186047	0.0675991	0.00102652	ADHFE1	Intron
8:73873580	0.027907	0.0839161	0.0102428	UBE2W	Intron
9:112329974	0.0790698	0.039627	0.011756	PTBP3	Intron
9:113313970	0.055814	0.146853	0.00234236	WDR31	3'UTR
9:113314353	0.0465116	0.11655	3.88166e-05	WDR31	3'UTR
9:113314862	0.0418605	0.121212	0.00522353	WDR31	3'UTR
9:113314911	0.0139535	0.0629371	0.00106946	WDR31	3'UTR
9:113315170	0.0651163	0.149184	0.0302198	WDR31	3'UTR
9:128673792	0.106977	0.037296	0.000953123	HMGA1P4	Intron
9:129489394	0.0976744	0.027972	0.0187341	LINC00963	Intron
9:130448589	0.213953	0.130536	4.15452e-05	ASS1	Intron
9:130448644	0.0976744	0.034965	0.0137335	ASS1	Intron
9:130448693	0.190698	0.0932401	0.00318489	ASS1	Intron
9:130448764	0.15814	0.0606061	3.94079e-10	ASS1	Intron
9:130448847	0.213953	0.0722611	2.81928e-15	ASS1	Intron
9:130449184	0.15814	0.0652681	1.15078e-05	ASS1	Intron
9:131710697	0.0139535	0.0536131	0.00125288	RAPGEF1	5'Flank
9:132235900	0.12093	0.034965	2.50942e-13	NTNG2	Intron
9:136441171	0.116279	0.044289	7.46802e-07	SEC16A	3'UTR
9:136524284	0.0186047	0.0536131	0.00448573	NOTCH1	Intron
9:137610971	0.0697674	0.030303	0.031375	ARRDC1	Intron
9:15466304	0.0372093	0.0862471	0.000784285	SNAPC3	3'Flank
9:32456318	0.190698	0.0862471	1.86699e-09	DDX58	3'UTR
9:32456320	0.130233	0.048951	1.04728e-16	DDX58	3'UTR
9:32456367	0.237209	0.0629371	8.81036e-43	DDX58	3'UTR
9:32456382	0.274419	0.0559441	6.36305e-45	DDX58	3'UTR
9:32456415	0.125581	0.02331	5.00482e-16	DDX58	3'UTR
9:32456455	0.144186	0.039627	2.97851e-08	DDX58	3'UTR
9:32456488	0.306977	0.0815851	1.36092e-33	DDX58	3'UTR
9:32456490	0.0976744	0.018648	2.50676e-16	DDX58	3'UTR
9:32462546	0.102326	0.011655	5.12854e-25	DDX58	Intron
9:32481710	0.15814	0.041958	6.56484e-16	DDX58	Intron
9:32482616	0.12093	0.02331	9.17228e-27	DDX58	Intron
9:32482679	0.130233	0.016317	6.04378e-31	DDX58	Intron
9:32482750	0.0976744	0.018648	1.44655e-27	DDX58	Intron
9:32482751	0.144186	0.016317	2.12474e-54	DDX58	Intron
9:32482844	0.111628	0.020979	1.07776e-14	DDX58	Intron
9:32495798	0.116279	0.011655	4.06754e-19	DDX58	Intron
9:32497558	0.125581	0.025641	4.29328e-19	DDX58	Intron
9:32497749	0.106977	0.018648	1.35209e-13	DDX58	Intron
9:32507797	0.0744186	0.020979	4.65792e-06	DDX58	Intron
9:33879000	0.0744186	0.128205	0.0257999	UBE2R2	Intron
9:33906327	0.027907	0.0652681	0.00110742	UBE2R2	Intron
9:34185196	0.0139535	0.0559441	0.0361275	UBAP1	Intron
9:34185478	0.125581	0.0582751	0.0164511	UBAP1	Intron
9:34185726	0.027907	0.0839161	0.0234002	UBAP1	Intron
9:3485895	0.0976744	0.034965	0.0111417	RFX3	Intron
9:39137575	0.00930233	0.0745921	7.01711e-08	CNTNAP3	Intron
9:4739335	0.176744	0.0932401	0.00231003	AK3	Intron
9:69169565	0.186047	0.0722611	0.000453056	TJP2	5'Flank
9:78273626	0.0232558	0.0932401	0.00934912	CEP78	3'UTR
9:79588333	0.116279	0.0699301	0.0458702	TLE4	Intron
9:83030245	0.106977	0.027972	0.0296923	RASEF	Intron
9:91413373	0.0139535	0.0652681	0.000135999	NFIL3	Intron
9:97917709	0.0186047	0.0792541	2.76889e-09	TRMO	Intron
9:97921311	0.027907	0.0722611	7.25348e-06	TRMO	Intron
9:97921697	0.0232558	0.0769231	0.0184408	TRMO	Intron
9:98115249	0.0837209	0.039627	9.79529e-05	TRIM14	Intron
9:98115335	0.0976744	0.041958	4.02936e-09	TRIM14	Intron
9:98117373	0.0837209	0.032634	0.000519976	TRIM14	Intron
X:101403110	0.0604651	0.153846	9.66497e-06	GLA	Intron
X:101403135	0.027907	0.0932401	0.0001095	GLA	Intron
X:101403490	0.0465116	0.137529	0.00734025	GLA	Intron
X:101405124	0.00930233	0.0769231	4.97082e-12	GLA	Intron
X:113830900	0.0883721	0.030303	0.00775989	XACT	RNA
X:123910615	0.176744	0.0839161	0.0254577	XIAP	3'UTR
X:123913042	0.134884	0.0769231	0.0119413	XIAP	3'UTR
X:123913043	0.102326	0.034965	0.000642243	XIAP	3'UTR
X:123913435	0.232558	0.128205	0.000507667	XIAP	3'UTR
X:15783716	0.0139535	0.0722611	0.0122752	CA5B	3'UTR
X:16737130	0.0930233	0.177156	0.000189395	SYAP1	Intron
X:16737132	0.0465116	0.111888	0.000170623	SYAP1	Intron
X:16752252	0.027907	0.0629371	0.000732338	SYAP1	Intron
X:16761044	0.0651163	0.165501	6.36292e-08	SYAP1	3'UTR
X:16763026	0.0325581	0.104895	2.66329e-16	SYAP1	3'UTR
X:16763230	0.130233	0.198135	0.00594358	SYAP1	3'UTR
X:16763564	0.0883721	0.193473	2.01773e-16	SYAP1	3'UTR
X:16763575	0.102326	0.160839	0.00136264	SYAP1	3'UTR
X:16763616	0.0465116	0.0909091	0.00102541	SYAP1	3'UTR
X:16763635	0.0976744	0.184149	0.000597324	SYAP1	3'UTR
X:23738007	0.0883721	0.039627	0.0407247	ACOT9	Intron
X:23738032	0.0837209	0.041958	0.0186566	ACOT9	Intron
X:23740244	0.111628	0.044289	0.00037758	ACOT9	Intron
X:23740245	0.111628	0.037296	9.24737e-07	ACOT9	Intron
X:2906344	0.0604651	0.11655	0.000704431	ARSD	3'UTR
X:2906392	0.0232558	0.0675991	0.0493331	ARSD	3'UTR
X:2906393	0.0232558	0.0675991	0.0173881	ARSD	3'UTR
X:30654528	0.0511628	0.0955711	9.0742e-06	GK	Intron
X:30654680	0.0418605	0.0559441	3.95923e-05	GK	Intron
X:30663012	0.0418605	0.0839161	0.000654696	GK	Intron
X:30663117	0.0372093	0.0582751	0.0334602	GK	Intron
X:30670904	0.0232558	0.0675991	0.0103579	GK	Intron
X:30677572	0.0511628	0.104895	0.000734223	GK	Intron
X:30684546	0.0325581	0.0815851	5.80657e-06	GK	Intron
X:30684607	0.027907	0.0536131	0.000234154	GK	Intron
X:30685340	0.134884	0.202797	0.000223134	GK	Intron
X:30698583	0.0697674	0.125874	0.000694753	GK	Intron
X:30698610	0.0604651	0.100233	1.10191e-07	GK	Intron
X:30698772	0.0837209	0.107226	0.00120379	GK	Intron
X:30702172	0.027907	0.0745921	0.0256689	GK	Intron
X:30702204	0.0604651	0.104895	0.00923513	GK	Intron
X:30704190	0.0883721	0.109557	0.00781482	GK	Intron
X:30704212	0.0976744	0.142191	1.65222e-05	GK	Intron
X:30704746	0.00930233	0.0606061	7.27439e-05	GK	Intron
X:54072986	0.148837	0.0699301	1.86082e-05	FAM120C	3'UTR
X:54562708	0.0930233	0.184149	5.94057e-05	GNL3L	3'UTR
X:77827502	0.0139535	0.0652681	0.000179723	MAGT1	3'UTR
X:77828382	0.0186047	0.0979021	7.95253e-06	MAGT1	3'UTR
X:77828418	0.0186047	0.0955711	7.18627e-08	MAGT1	3'UTR
X:97254267	0.186047	0.0909091	0.0040622	DIAPH2	Intron
X:97278066	0.0930233	0.044289	0.00675811	DIAPH2	Intron
X:97434614	0.0837209	0.039627	0.00867032	DIAPH2	Intron

## Sheet: OVIvsNormal
VarID	OtherViralInfection	None	p.adj	Hugo_Symbol	Variant_Classification
10:102794629	0.121951	0.041958	0.0286225	WBP1L	Intron
10:103126474	0.195122	0.041958	1.97083e-05	NT5C2	Intron
10:103161293	0.243902	0.0815851	0.000106088	NT5C2	Intron
10:103163913	0.134146	0.04662	0.00257103	NT5C2	Intron
10:103164123	0.231707	0.0675991	0.00523004	NT5C2	Intron
10:103165206	0.121951	0.032634	0.00015628	NT5C2	Intron
10:103165410	0.170732	0.037296	7.38936e-05	NT5C2	Intron
10:103172828	0.231707	0.0909091	0.0221274	NT5C2	Intron
10:103178743	0.146341	0.044289	0.0352774	NT5C2	Intron
10:12423236	0.146341	0.032634	4.32042e-07	CAMK1D	Intron
10:12457149	0.109756	0.032634	0.000587806	CAMK1D	Intron
10:125146248	0.268293	0.153846	0.0203883	CTBP2	Intron
10:125915633	0.097561	0.037296	0.00847476	FANK1	Intron
10:125954799	0	0.0722611	0.00174272	FANK1	Intron
10:133265746	0.0121951	0.0629371	0.00565999	ADAM8	Intron
10:14532726	0.182927	0.0582751	3.28928e-05	FAM107B	Intron
10:18669887	0.146341	0.048951	0.0032206	ARL5B	Intron
10:22661449	0.146341	0.044289	1.90299e-05	PIP4K2A	Intron
10:23434778	0.0121951	0.0675991	0.000215018	OTUD1	5'Flank
10:43406449	0.121951	0.037296	0.0149843	HNRNPF	Intron
10:45854512	0.0243902	0.0932401	0.00649384	AGAP4	5'Flank
10:46039690	0.109756	0.039627	0.0165397	MSMB	Intron
10:60154628	0.0365854	0.144522	1.51162e-06	ANK3	Intron
10:6240924	0	0.0606061	1.07759e-06	PFKFB3	Intron
10:63448211	0.121951	0.032634	0.00139121	JMJD1C	Intron
10:72220182	0.207317	0.0769231	3.48074e-06	ANAPC16	5'UTR
10:72716615	0.146341	0.041958	0.00220984	MCU	Intron
10:72725764	0.146341	0.0559441	0.00015657	MCU	Intron
10:72740127	0.158537	0.041958	0.00933627	MCU	Intron
10:74044066	0.097561	0.027972	0.0454323	VCL	Intron
10:75116994	0.134146	0.041958	0.0272195	SAMD8	Intron
10:89331285	0.195122	0.02331	1.5999e-37	IFIT3	Intron
10:89331382	0.158537	0.02331	1.29754e-22	IFIT3	Intron
10:89331449	0.134146	0.025641	8.90775e-22	IFIT3	Intron
10:89331598	0.158537	0.02331	3.00295e-13	IFIT3	Intron
10:89331677	0.219512	0.030303	2.85034e-30	IFIT3	Intron
10:89331803	0.304878	0.027972	5.26511e-48	IFIT3	Intron
10:89331977	0.243902	0.030303	6.77624e-32	IFIT3	Intron
10:89331978	0.207317	0.027972	8.13375e-23	IFIT3	Intron
10:96604998	0.182927	0.041958	4.65431e-08	PIK3AP1	Intron
11:2981703	0.097561	0.034965	0.0297362	NAP1L4	Intron
11:31431137	0.121951	0.034965	0.0016654	DNAJC24	3'UTR
11:32857252	0.231707	0.0862471	0.00206288	PRRG4	3'UTR
11:3702116	0.170732	0.0699301	0.0382594	NUP98	Intron
11:46471466	0.170732	0.0559441	0.00322481	AMBRA1	Intron
11:47514775	0.109756	0.030303	0.0251604	CELF1	Intron
11:47986996	0.304878	0.170163	0.0198219	PTPRJ	Intron
11:48010368	0.195122	0.0629371	4.09995e-06	PTPRJ	Intron
11:48014832	0.134146	0.048951	0.00164985	PTPRJ	Intron
11:48014842	0.207317	0.0815851	0.0199722	PTPRJ	Intron
11:48015675	0.219512	0.0606061	0.00356375	PTPRJ	Intron
11:48015676	0.231707	0.0675991	5.73426e-05	PTPRJ	Intron
11:48015717	0.219512	0.0699301	0.0250035	PTPRJ	Intron
11:48024400	0.329268	0.149184	2.40087e-07	PTPRJ	Intron
11:48069658	0.243902	0.107226	0.049679	PTPRJ	Intron
11:5668234	0.146341	0.018648	3.89007e-10	TRIM5	Intron
11:5669806	0.134146	0.020979	1.61345e-07	TRIM5	Intron
11:5692945	0.146341	0.016317	0.0230751	TRIM22	Intron
11:57786278	0	0.037296	0.00984377	CTNND1	Intron
11:60712538	0.0121951	0.0559441	3.81321e-06	MS4A8	Intron
11:64873753	0.134146	0.048951	0.0161629	EHD1	Intron
11:64993997	0.207317	0.020979	2.82608e-14	BATF2	Intron
11:65323099	0.134146	0.04662	0.00182751	CDC42EP2	3'Flank
11:9238464	0.256098	0.107226	0.012677	DENND5A	Intron
11:9239305	0.170732	0.0606061	0.000386234	DENND5A	Intron
11:9239475	0.182927	0.0606061	1.55356e-05	DENND5A	Intron
11:9243823	0.109756	0.044289	0.0465406	DENND5A	Intron
11:9245346	0.097561	0.044289	0.0359743	DENND5A	Intron
11:9289125	0.0243902	0.0932401	0.0410203	TMEM41B	Intron
12:104616605	0.182927	0.0699301	0.0454096	CHST11	Intron
12:104684606	0.170732	0.039627	0.000264977	CHST11	Intron
12:112942607	0.109756	0.011655	4.77791e-13	OAS3	Intron
12:112943203	0.097561	0.011655	4.96983e-08	OAS3	Intron
12:112975916	0.146341	0.011655	2.42276e-23	OAS3	3'Flank
12:112976064	0.195122	0.020979	5.84513e-28	OAS3	3'Flank
12:112976068	0.207317	0.020979	8.37218e-33	OAS3	3'Flank
12:112976114	0.219512	0.004662	1.50833e-40	OAS3	3'Flank
12:112976530	0.109756	0.016317	8.60414e-25	OAS3	3'Flank
12:113199382	0.0121951	0.0792541	0.00361936	IQCD	Intron
12:116179407	0.146341	0.044289	0.0106837	MED13L	Intron
12:11660479	0.158537	0.0815851	0.000968638	ETV6	Intron
12:11845051	0.121951	0.039627	0.0111153	ETV6	Intron
12:121025519	0.109756	0.011655	1.23912e-09	OASL	Intron
12:121025718	0.146341	0.004662	3.08325e-21	OASL	Intron
12:121030134	0.158537	0.00932401	1.97444e-33	OASL	Intron
12:121030950	0.219512	0.018648	1.04204e-16	OASL	Intron
12:121035956	0.146341	0.013986	2.19481e-12	OASL	Intron
12:121036135	0.158537	0.013986	5.40706e-16	OASL	Intron
12:121036136	0.158537	0.016317	1.08165e-16	OASL	Intron
12:121981290	0	0.048951	0.000417069	WDR66	Intron
12:122707827	0.158537	0.0862471	0.00796263	HCAR2	5'Flank
12:122711830	0.231707	0.114219	0.00961534	HCAR3	3'Flank
12:122714278	0.109756	0.0559441	0.0198428	HCAR3	3'Flank
12:122714370	0.121951	0.030303	2.39315e-05	HCAR3	3'Flank
12:123661590	0.121951	0.020979	0.0022859	GTF2H3	3'UTR
12:132721879	0.170732	0.0559441	0.0323247	PGAM5	3'UTR
12:132769978	0.231707	0.114219	0.0325147	GOLGA3	3'UTR
12:15733911	0.158537	0.0512821	0.0294527	EPS8	Intron
12:15766475	0.121951	0.030303	0.0104116	EPS8	Intron
12:27423591	0.329268	0.16317	0.000281088	ARNTL2	3'UTR
12:27423603	0.292683	0.121212	0.000295825	ARNTL2	3'UTR
12:29182767	0.158537	0.018648	3.00689e-07	FAR2	Intron
12:50512956	0.121951	0.041958	0.0233455	DIP2B	Intron
12:50516828	0.134146	0.037296	0.000445466	DIP2B	Intron
12:50516854	0.134146	0.037296	2.17423e-05	DIP2B	Intron
12:50524940	0.207317	0.0745921	0.0352373	DIP2B	Intron
12:50529791	0.170732	0.048951	0.000143058	DIP2B	Intron
12:50556189	0.170732	0.025641	5.44571e-08	DIP2B	Intron
12:50930475	0.280488	0.165501	0.000886809	METTL7A	3'UTR
12:50930762	0.45122	0.20979	7.2486e-13	METTL7A	3'UTR
12:51510239	0.0365854	0.0979021	0.00359241	SLC4A8	3'UTR
12:56352581	0.182927	0.041958	7.42686e-06	STAT2	Intron
12:56352959	0.097561	0.020979	5.52989e-05	STAT2	Intron
12:56353122	0.158537	0.044289	7.88141e-05	STAT2	Intron
12:56535270	0.121951	0.032634	0.000292404	RBMS2	Intron
12:57413978	0.134146	0.030303	0.0071569	R3HDM2	Intron
12:62558878	0.109756	0.030303	9.3667e-05	MON2	Intron
12:66194142	0.195122	0.0722611	0.00427443	IRAK3	Intron
12:66195760	0.219512	0.104895	0.00553874	IRAK3	Intron
12:68850206	0.158537	0.0722611	0.000410337	MDM2	3'UTR
12:8541646	0.121951	0.039627	1.00419e-06	CLEC4E	5'Flank
12:8542300	0.182927	0.0652681	0.0112575	CLEC4E	5'Flank
12:96386040	0.109756	0.020979	0.000830981	CDK17	Intron
12:96389954	0.158537	0.030303	2.27824e-08	CDK17	Intron
12:96538956	0.0609756	0.13986	0.00867528	CFAP54	Intron
12:98548843	0.158537	0.0675991	1.59921e-05	TMPO	3'UTR
13:21375072	0.268293	0.111888	0.00513021	ZDHHC20	3'Flank
13:28193622	0.158537	0.0675991	0.00116203	PAN3	Intron
13:32479432	0.146341	0.048951	0.00116797	N4BP2L2	Intron
13:32484207	0.146341	0.030303	0.000295285	N4BP2L2	Intron
13:40906070	0.146341	0.030303	1.92171e-05	TPTE2P5	Intron
13:40928625	0.158537	0.048951	0.0032513	ELF1	3'Flank
13:40936509	0.170732	0.0582751	0.000122779	ELF1	Intron
13:42940635	0.146341	0.020979	1.08136e-10	EPSTI1	Intron
13:42940712	0.195122	0.027972	6.33914e-19	EPSTI1	Intron
13:42941576	0.158537	0.025641	1.05288e-08	EPSTI1	Intron
13:42988648	0.243902	0.020979	6.10184e-35	EPSTI1	Intron
13:42988727	0.121951	0.00699301	3.78928e-13	EPSTI1	Intron
13:42988953	0.280488	0.037296	5.24858e-29	EPSTI1	Intron
13:42988984	0.243902	0.016317	1.61556e-37	EPSTI1	Intron
13:42988989	0.231707	0.016317	3.13282e-31	EPSTI1	Intron
13:42989732	0.134146	0.02331	3.31091e-08	EPSTI1	Intron
13:52689700	0.0609756	0.16317	0.0289693	SUGT1	3'UTR
14:101863804	0.134146	0.027972	1.37963e-07	PPP2R5C	Intron
14:102031872	0.109756	0.034965	0.000456018	DYNC1H1	Intron
14:102078701	0.158537	0.04662	0.000118988	HSP90AA1	3'Flank
14:102279526	0	0.0629371	0.00857016	MOK	Intron
14:102628719	0.109756	0.048951	0.00054663	RCOR1	Intron
14:102788051	0.170732	0.041958	0.000471045	TRAF3	Intron
14:103415031	0.134146	0.0675991	0.0462688	MARK3	Intron
14:21256752	0.121951	0.041958	0.00115117	HNRNPC	Intron
14:21256800	0.243902	0.104895	0.000117827	HNRNPC	Intron
14:23313901	0.134146	0.04662	0.030601	BCL2L2-PABPN1	Intron
14:24168171	0.207317	0.0675991	0.00182139	IRF9	3'Flank
14:34625116	0.121951	0.032634	0.0415651	SNX6	Intron
14:34801389	0.219512	0.0699301	0.00100783	BAZ1A	Intron
14:34848414	0.256098	0.0675991	0.000146318	BAZ1A	Intron
14:34856408	0.146341	0.044289	3.53008e-09	BAZ1A	Intron
14:34865166	0.121951	0.0512821	0.00278664	BAZ1A	Intron
14:37624771	0	0.0582751	0.0118223	TTC6	Intron
14:51902808	0.170732	0.0839161	0.0371895	GNG2	Intron
14:52775699	0.304878	0.200466	0.0194577	GNPNAT1	3'UTR
14:54879797	0.219512	0.0652681	9.31381e-06	GCH1	Intron
14:54896798	0.195122	0.0769231	0.0077916	GCH1	Intron
14:54899243	0.182927	0.04662	1.95502e-09	GCH1	Intron
14:54899452	0.195122	0.0582751	9.74157e-11	GCH1	Intron
14:54900042	0.182927	0.0792541	0.0283155	GCH1	Intron
14:55284777	0.317073	0.156177	0.0300847	FBXO34	Intron
14:55304377	0.219512	0.0769231	2.21607e-05	FBXO34	Intron
14:69689901	0.158537	0.0629371	0.043789	SUSD6	Intron
14:71340824	0.146341	0.04662	0.00484214	SIPA1L1	Intron
14:71402611	0.317073	0.13986	0.0252254	SIPA1L1	Intron
14:73143868	0.292683	0.128205	6.54126e-05	PSEN1	Intron
14:73193297	0.158537	0.037296	0.0020019	PSEN1	Intron
14:73654517	0.097561	0.039627	0.0141225	DNAL1	Intron
14:74736001	0.134146	0.034965	0.00929701	FCF1	3'UTR
14:91736365	0.146341	0.030303	2.2653e-07	CATSPERB	5'Flank
15:34286202	0.243902	0.114219	0.00602735	SLC12A6	Intron
15:44665082	0.134146	0.037296	0.0429655	SPG11	5'Flank
15:44703224	0.146341	0.044289	0.00748253	PATL2	Intron
15:44704289	0.207317	0.0536131	4.88211e-11	PATL2	Intron
15:44723248	0.256098	0.107226	6.1613e-06	B2M	3'Flank
15:44725045	0.304878	0.151515	0.0133532	TRIM69	5'Flank
15:44733090	0.353659	0.137529	5.6931e-06	TRIM69	Intron
15:44733160	0.207317	0.0745921	1.01021e-07	TRIM69	Intron
15:44733223	0.134146	0.027972	9.81132e-10	TRIM69	Intron
15:44733504	0.182927	0.0792541	8.72254e-05	TRIM69	Intron
15:44733512	0.121951	0.041958	0.00105936	TRIM69	Intron
15:44748711	0.121951	0.037296	7.18459e-06	TRIM69	Intron
15:44749073	0.195122	0.0675991	2.29492e-05	TRIM69	Intron
15:55287635	0.219512	0.0839161	0.00766006	RAB27A	Intron
15:55287695	0.195122	0.0582751	0.0424728	RAB27A	Intron
15:56646304	0.134146	0.044289	0.00259231	ZNF280D	Intron
15:58176403	0.158537	0.048951	0.0100388	AQP9	Intron
15:59168296	0.097561	0.025641	0.0141265	MYO1E	Intron
15:74025520	0.121951	0.032634	0.0451544	PML	Intron
15:74026374	0.207317	0.04662	0.00200155	PML	Intron
15:74026725	0.121951	0.020979	1.84985e-10	PML	Intron
15:74026790	0.121951	0.032634	0.00108008	PML	Intron
15:74026832	0.268293	0.0606061	1.65632e-10	PML	Intron
15:74027472	0.0853659	0.025641	0.00976362	PML	Intron
15:75054987	0.0121951	0.0559441	0.000954274	PPCDC	3'Flank
15:88640706	0.365854	0.144522	0.00199385	ISG20	Intron
15:88640778	0.109756	0.032634	0.000481435	ISG20	Intron
15:88641134	0.292683	0.0955711	4.97616e-05	ISG20	Intron
15:88641234	0.268293	0.0932401	0.000311191	ISG20	Intron
15:88641247	0.402439	0.16317	1.53954e-08	ISG20	Intron
15:88641815	0.207317	0.0606061	0.000320744	ISG20	Intron
15:88642694	0.317073	0.130536	4.72332e-06	ISG20	Intron
15:88642710	0.280488	0.11655	5.17202e-05	ISG20	Intron
15:88642814	0.207317	0.0536131	4.20556e-08	ISG20	Intron
15:88642825	0.402439	0.13986	3.6648e-08	ISG20	Intron
15:88642890	0.292683	0.0745921	1.66361e-06	ISG20	Intron
15:88642968	0.280488	0.0932401	1.69776e-08	ISG20	Intron
15:88642969	0.231707	0.0862471	0.0192355	ISG20	Intron
15:88643190	0.47561	0.198135	4.23331e-06	ISG20	Intron
15:88643623	0.219512	0.0629371	9.64971e-05	ISG20	Intron
15:90032137	0.268293	0.123543	0.0152852	ZNF710	Intron
16:10931634	0.158537	0.034965	3.82823e-07	CIITA	Intron
16:10931692	0.207317	0.041958	2.19092e-09	CIITA	Intron
16:10931866	0.256098	0.0699301	1.11796e-14	CIITA	Intron
16:11563961	0.243902	0.107226	0.0133615	LITAF	Intron
16:11569379	0.45122	0.251748	0.00494191	LITAF	Intron
16:11569469	0.195122	0.0745921	0.0395036	LITAF	Intron
16:11569485	0.219512	0.0722611	1.45478e-15	LITAF	Intron
16:11569867	0.219512	0.107226	0.0075211	LITAF	Intron
16:11573129	0.268293	0.111888	1.92881e-05	LITAF	Intron
16:16113580	0.121951	0.044289	0.0318394	ABCC1	Intron
16:1937773	0.134146	0.0536131	0.0294466	MSRB1	3'Flank
16:21640658	0.182927	0.0815851	0.0277736	IGSF6	3'UTR
16:21868351	0.146341	0.048951	0.0439759	NPIPB4	5'Flank
16:22478011	0.207317	0.0932401	0.00359103	SMG1P1	Intron
16:28168766	0	0.0792541	0.00188982	XPO6	Intron
16:28955306	0.195122	0.0606061	0.0118672	NFATC2IP	Intron
16:28955357	0.256098	0.0652681	3.75569e-05	NFATC2IP	Intron
16:29670239	0.158537	0.037296	0.000521053	SPN	3'UTR
16:3033615	0.243902	0.118881	0.0017719	BICDL2	Intron
16:31040790	0.268293	0.102564	0.000686286	STX4	3'Flank
16:31040845	0.182927	0.0582751	8.12954e-06	STX4	3'Flank
16:31366645	0.0121951	0.0606061	0.00121787	ITGAX	Intron
16:3241782	0.207317	0.0932401	0.00270092	MEFV	3'Flank
16:3242413	0.195122	0.0652681	0.00506801	MEFV	3'UTR
16:3242629	0.378049	0.193473	0.043059	MEFV	3'UTR
16:3658622	0.146341	0.037296	0.00792243	DNASE1	3'UTR
16:48573426	0.195122	0.0582751	0.000129429	N4BP1	Intron
16:48594631	0.182927	0.0675991	0.0110948	N4BP1	Intron
16:48601849	0.207317	0.104895	0.044646	N4BP1	Intron
16:48601876	0.341463	0.153846	0.0190773	N4BP1	Intron
16:48604496	0.280488	0.109557	1.41301e-06	N4BP1	Intron
16:48605100	0.317073	0.172494	0.0353402	N4BP1	Intron
16:48605129	0.182927	0.0675991	0.000924376	N4BP1	Intron
16:48608073	0.207317	0.107226	1.50679e-06	N4BP1	Intron
16:48609133	0.146341	0.041958	0.000140998	N4BP1	Intron
16:56995095	0.134146	0.020979	1.96623e-07	NLRC5	Intron
16:57038725	0.109756	0.039627	0.00031244	NLRC5	Intron
16:57056511	0.170732	0.034965	3.317e-11	NLRC5	Intron
16:57056710	0.268293	0.114219	0.00029806	NLRC5	Intron
16:57056738	0.243902	0.0955711	0.0375406	NLRC5	Intron
16:57056793	0.158537	0.0536131	5.09923e-08	NLRC5	Intron
16:57056798	0.170732	0.0652681	0.000356424	NLRC5	Intron
16:57057235	0.304878	0.102564	5.6444e-06	NLRC5	Intron
16:57063213	0.146341	0.018648	1.11793e-05	NLRC5	Intron
16:57063252	0.280488	0.041958	4.43631e-17	NLRC5	Intron
16:75446112	0.280488	0.102564	0.0060572	TMEM170A	3'UTR
16:75575352	0.146341	0.048951	0.00351026	GABARAPL2	Intron
16:89713153	0.158537	0.048951	0.0023599	VPS9D1	Intron
17:11971406	0.0365854	0.111888	0.000429022	DNAH9	3'Flank
17:1392615	0.207317	0.0512821	0.00140968	YWHAE	Intron
17:1392662	0.158537	0.0745921	0.00264731	YWHAE	Intron
17:1447733	0.170732	0.0536131	3.07633e-07	CRK	Intron
17:1573051	0.414634	0.174825	9.1482e-05	SLC43A2	3'Flank
17:1610197	0.158537	0.0559441	0.0437047	SLC43A2	Intron
17:1636530	0.207317	0.0792541	7.4136e-05	SCARF1	Intron
17:2662878	0.134146	0.032634	0.0022718	PAFAH1B1	Intron
17:27297374	0.304878	0.137529	0.0238707	WSB1	Intron
17:27302153	0.341463	0.181818	0.0175851	WSB1	Intron
17:27317659	0.146341	0.0629371	0.044871	WSB1	3'Flank
17:35261453	0.097561	0.020979	0.000118761	SLFN5	Intron
17:35262223	0.268293	0.0582751	5.14309e-17	SLFN5	Intron
17:35262301	0.146341	0.02331	1.01654e-09	SLFN5	Intron
17:35263340	0.243902	0.0629371	0.00630511	SLFN5	Intron
17:35263405	0.109756	0.027972	0.0261618	SLFN5	Intron
17:35263411	0.170732	0.027972	9.83154e-05	SLFN5	Intron
17:35263624	0.134146	0.027972	0.0270052	SLFN5	Intron
17:35263738	0.134146	0.030303	7.27958e-06	SLFN5	Intron
17:35474057	0.146341	0.044289	1.9719e-05	SLFN12L	3'Flank
17:35474112	0.146341	0.030303	8.37858e-06	SLFN12L	3'Flank
17:39759380	0.207317	0.027972	1.60024e-22	IKZF3	3'UTR
17:39760506	0.109756	0.037296	4.04622e-08	IKZF3	3'UTR
17:39760561	0.158537	0.037296	2.75748e-06	IKZF3	3'UTR
17:39761886	0.182927	0.044289	6.63855e-10	IKZF3	3'UTR
17:39761942	0.146341	0.032634	1.59639e-11	IKZF3	3'UTR
17:39762630	0.341463	0.0792541	1.6092e-17	IKZF3	3'UTR
17:39763916	0.341463	0.107226	7.49284e-20	IKZF3	3'UTR
17:39763951	0.121951	0.044289	0.00361592	IKZF3	3'UTR
17:39763952	0.182927	0.0909091	0.0301983	IKZF3	3'UTR
17:39764382	0.195122	0.0536131	3.3788e-15	IKZF3	3'UTR
17:39764419	0.182927	0.037296	1.7239e-14	IKZF3	3'UTR
17:39764451	0.195122	0.030303	2.52591e-17	IKZF3	3'UTR
17:39908518	0.097561	0.02331	0.000296167	GSDMB	Intron
17:42380791	0.231707	0.0582751	5.67243e-07	STAT3	Intron
17:43218441	0.170732	0.0559441	2.74461e-05	TMEM106A	3'UTR
17:4984770	0.146341	0.0512821	6.20317e-05	CAMTA2	Intron
17:57411074	0	0.0652681	0.0108046	MSI2	Intron
17:59842563	0.231707	0.0839161	0.0407687	VMP1	3'Flank
17:59843928	0.329268	0.156177	0.00549022	VMP1	3'Flank
17:67387601	0.121951	0.039627	8.3214e-05	PITPNC1	Intron
17:75388234	0.195122	0.0862471	0.037035	GRB2	Intron
17:76482973	0.182927	0.034965	7.46024e-08	RHBDF2	Intron
17:78734577	0.207317	0.048951	2.34897e-06	CYTH1	Intron
17:80266329	0.170732	0.039627	1.42436e-10	RNF213	Intron
17:80266641	0.134146	0.02331	2.31364e-08	RNF213	Intron
17:80266988	0.268293	0.0536131	5.49863e-18	RNF213	Intron
17:80267097	0.158537	0.0512821	1.24889e-05	RNF213	Intron
17:80267326	0.158537	0.034965	3.53835e-07	RNF213	Intron
17:80267363	0.146341	0.025641	4.29694e-07	RNF213	Intron
17:80267437	0.134146	0.041958	1.02914e-05	RNF213	Intron
17:80267889	0.170732	0.037296	1.35904e-09	RNF213	Intron
17:80267949	0.243902	0.034965	1.97739e-27	RNF213	Intron
17:80268025	0.134146	0.025641	8.61552e-06	RNF213	Intron
17:80275731	0.134146	0.02331	1.01261e-14	RNF213	Intron
17:80275802	0.158537	0.016317	1.06476e-20	RNF213	Intron
17:80276149	0.170732	0.027972	1.89655e-11	RNF213	Intron
17:80276865	0.268293	0.039627	2.25761e-20	RNF213	Intron
17:80276875	0.109756	0.030303	2.72631e-05	RNF213	Intron
17:80276910	0.182927	0.0606061	0.00288157	RNF213	Intron
17:80276937	0.329268	0.0839161	1.01808e-08	RNF213	Intron
17:80277478	0.231707	0.032634	8.84159e-26	RNF213	Intron
17:80282040	0.207317	0.048951	4.46642e-19	RNF213	Intron
17:80282605	0.182927	0.027972	1.06125e-11	RNF213	Intron
17:80282881	0.280488	0.02331	1.36362e-28	RNF213	Intron
17:80284091	0.329268	0.0559441	1.58817e-19	RNF213	Intron
17:80284181	0.146341	0.020979	9.66294e-13	RNF213	Intron
17:80292138	0.329268	0.0932401	2.31024e-07	RNF213	Intron
17:80292214	0.292683	0.0862471	0.00174124	RNF213	Intron
17:80292273	0.182927	0.039627	3.89535e-06	RNF213	Intron
17:80293097	0.231707	0.0559441	6.75336e-14	RNF213	Intron
17:80293568	0.146341	0.034965	0.000216953	RNF213	Intron
17:80293569	0.121951	0.020979	5.8217e-05	RNF213	Intron
17:80293706	0.292683	0.0979021	1.20234e-07	RNF213	Intron
17:80298897	0.182927	0.037296	4.49525e-08	RNF213	Intron
17:80304519	0.158537	0.030303	9.11701e-09	RNF213	Intron
17:80309961	0.353659	0.0699301	1.95124e-16	RNF213	Intron
17:80312077	0.243902	0.0512821	8.6408e-10	RNF213	Intron
17:80320383	0.402439	0.114219	3.27539e-18	RNF213	Intron
17:80320453	0.463415	0.144522	5.9228e-22	RNF213	Intron
17:80320570	0.109756	0.032634	0.0436494	RNF213	Intron
17:80320664	0.317073	0.0745921	4.61681e-10	RNF213	Intron
17:80320793	0.378049	0.0862471	4.84533e-17	RNF213	Intron
17:80320928	0.195122	0.0606061	9.90385e-10	RNF213	Intron
17:80322455	0.146341	0.018648	1.60156e-12	RNF213	Intron
17:80329647	0.219512	0.04662	8.86721e-15	RNF213	Intron
17:80329751	0.243902	0.0629371	5.14401e-09	RNF213	Intron
17:80333188	0.378049	0.0955711	6.11531e-13	RNF213	Intron
17:80333563	0.109756	0.034965	0.0294181	RNF213	Intron
17:80333586	0.170732	0.0512821	8.82538e-10	RNF213	Intron
17:80333640	0.268293	0.0792541	1.92918e-11	RNF213	Intron
17:80333646	0.109756	0.034965	0.00120125	RNF213	Intron
17:80340836	0.219512	0.0559441	1.57705e-10	RNF213	Intron
17:80341591	0.146341	0.027972	1.69644e-13	RNF213	Intron
17:80341658	0.207317	0.027972	2.75668e-18	RNF213	Intron
17:80341664	0.268293	0.0559441	3.18526e-19	RNF213	Intron
17:80341838	0.182927	0.020979	3.43943e-18	RNF213	Intron
17:80368572	0.146341	0.02331	1.28489e-06	RNF213	Intron
17:80369199	0.231707	0.0582751	4.16191e-05	RNF213	Intron
17:80369277	0.231707	0.030303	5.11462e-09	RNF213	Intron
17:80378945	0.390244	0.123543	4.34671e-14	RNF213	Intron
17:80390420	0.280488	0.0675991	2.17265e-12	RNF213	Intron
17:80390536	0.158537	0.020979	9.66642e-14	RNF213	Intron
17:80390633	0.243902	0.048951	1.1653e-18	RNF213	Intron
17:80390665	0.134146	0.034965	1.20552e-09	RNF213	Intron
17:9598716	0.0609756	0.151515	0.00594506	CFAP52	Intron
18:12801768	0.158537	0.039627	5.43739e-08	PTPN2	Intron
18:2669382	0.304878	0.109557	0.000324991	SMCHD1	Intron
18:2708416	0.317073	0.121212	1.33933e-07	SMCHD1	Intron
18:2708420	0.182927	0.0699301	0.00723937	SMCHD1	Intron
18:2708470	0.439024	0.158508	5.84073e-05	SMCHD1	Intron
18:2717436	0.158537	0.048951	0.0065608	SMCHD1	Intron
18:2786083	0.231707	0.0932401	0.0317617	SMCHD1	Intron
18:2786541	0.256098	0.0722611	3.69776e-05	SMCHD1	Intron
18:46019679	0.121951	0.039627	0.000161792	PSTPIP2	Intron
18:46021766	0.158537	0.041958	0.000973035	PSTPIP2	Intron
19:10272017	0.292683	0.130536	1.01405e-05	ICAM1	Intron
19:10275915	0.170732	0.048951	1.67399e-07	ICAM1	Intron
19:10276716	0.134146	0.037296	3.40302e-05	ICAM1	Intron
19:10276743	0.219512	0.0722611	0.000126845	ICAM1	Intron
19:10276855	0.170732	0.0862471	0.000969313	ICAM1	Intron
19:10277237	0.439024	0.237762	0.000163726	ICAM1	Intron
19:10278017	0.195122	0.0722611	6.69757e-11	ICAM1	Intron
19:10278076	0.329268	0.16317	0.0134369	ICAM1	Intron
19:10278743	0.268293	0.111888	0.000608631	ICAM1	Intron
19:10279649	0.158537	0.0792541	0.0134153	ICAM1	Intron
19:10279689	0.341463	0.200466	0.000203631	ICAM1	Intron
19:10279745	0.195122	0.0979021	6.82247e-05	ICAM1	Intron
19:1032976	0.170732	0.0652681	0.0427781	CNN2	Intron
19:1033013	0.304878	0.170163	0.0122595	CNN2	Intron
19:11817412	0.121951	0.0722611	0.0317661	ZNF440	Intron
19:14390011	0.134146	0.0606061	0.000157481	ADGRE5	Intron
19:14390424	0.182927	0.0606061	0.0295245	ADGRE5	Intron
19:14390576	0.146341	0.0512821	0.00988047	ADGRE5	Intron
19:16149226	0.182927	0.032634	2.83538e-08	HSH2D	Intron
19:16149321	0.121951	0.030303	0.000382667	HSH2D	Intron
19:16150392	0.170732	0.027972	9.19639e-06	HSH2D	Intron
19:16155714	0.170732	0.041958	4.09316e-12	HSH2D	Intron
19:16155791	0.207317	0.037296	3.21916e-08	HSH2D	Intron
19:16155845	0.158537	0.037296	0.000836124	HSH2D	Intron
19:16156092	0.170732	0.039627	2.75223e-12	HSH2D	Intron
19:16156176	0.243902	0.0675991	1.1253e-12	HSH2D	Intron
19:16156231	0.134146	0.032634	0.00469342	HSH2D	Intron
19:16156732	0.134146	0.039627	0.00103355	HSH2D	Intron
19:16156911	0.109756	0.048951	0.00142237	HSH2D	Intron
19:17398932	0.146341	0.00699301	1.96167e-22	BST2	3'Flank
19:17399655	0.146341	0.00932401	1.13734e-17	BST2	3'Flank
19:17399765	0.121951	0.011655	2.93771e-11	BST2	3'Flank
19:17400051	0.146341	0.00932401	1.10526e-12	BST2	3'Flank
19:17400082	0.121951	0.016317	9.30928e-13	BST2	3'Flank
19:17400092	0.195122	0.016317	4.19614e-25	BST2	3'Flank
19:17401160	0.146341	0.011655	2.41014e-25	BST2	3'Flank
19:17401260	0.146341	0.020979	6.99255e-09	BST2	3'Flank
19:17401349	0.109756	0.02331	0.000144132	BST2	3'Flank
19:17401393	0.207317	0.011655	4.75844e-26	BST2	3'Flank
19:17401394	0.195122	0.011655	3.5375e-27	BST2	3'Flank
19:17401923	0.158537	0.011655	3.76583e-29	BST2	3'Flank
19:17402132	0.158537	0.016317	1.00993e-21	BST2	3'Flank
19:17402212	0.121951	0.00699301	7.1599e-13	BST2	3'Flank
19:18003063	0.121951	0.048951	0.000789428	KCNN1	3'Flank
19:18003957	0.121951	0.044289	0.001046	ARRDC2	5'Flank
19:18517452	0.158537	0.041958	0.00782531	ELL	Intron
19:20542296	0	0.0675991	0.00326199	ZNF737	3'UTR
19:21292170	0.158537	0.0606061	0.0148589	ZNF708	3'UTR
19:2328187	0.134146	0.039627	0.00289193	LSM7	Intron
19:29714394	0.109756	0.034965	0.000867644	C19orf12	Intron
19:35453096	0.280488	0.100233	0.00163985	FFAR2	3'Flank
19:35453216	0.134146	0.04662	0.000109558	FFAR2	3'Flank
19:35453228	0.170732	0.0815851	0.0246429	FFAR2	3'Flank
19:35455961	0.182927	0.0582751	5.43933e-05	FFAR2	3'Flank
19:35456443	0.109756	0.0536131	0.0227669	FFAR2	3'Flank
19:3647690	0.158537	0.04662	9.15128e-08	PIP5K1C	Intron
19:37913490	0.134146	0.032634	0.011234	SIPA1L3	Intron
19:38715366	0.158537	0.0675991	0.000885267	ACTN4	Intron
19:39404500	0.146341	0.0536131	0.0470185	MED29	3'Flank
19:40930854	0.402439	0.214452	0.0039302	CYP2B7P	Intron
19:4654585	0.414634	0.212121	1.60116e-06	TNFAIP8L1	3'UTR
19:46708038	0.158537	0.030303	1.7244e-10	PRKD2	Intron
19:4826463	0.097561	0.037296	0.00371107	TICAM1	Intron
19:48704166	0.182927	0.0559441	1.74457e-12	FUT2	3'UTR
19:48704372	0.378049	0.202797	6.60294e-05	FUT2	3'UTR
19:48705250	0.54878	0.317016	2.69819e-06	FUT2	3'UTR
19:48705371	0.402439	0.205128	2.71863e-11	FUT2	3'UTR
19:48705383	0.182927	0.0629371	2.94528e-06	FUT2	3'UTR
19:48924300	0.109756	0.032634	0.000311549	NUCB1	3'Flank
19:49926929	0.0853659	0.032634	0.0350518	IL4I1	Intron
19:54238053	0.243902	0.102564	5.86686e-05	LILRA6	3'Flank
19:54303072	0.146341	0.0745921	0.00218505	LILRA5	3'Flank
19:55639697	0.170732	0.039627	0.0032464	ZNF581	Intron
19:5836166	0.134146	0.027972	4.98998e-05	FUT6	Intron
19:6673527	0.097561	0.02331	0.000951245	C3	3'Flank
19:6683724	0.121951	0.016317	3.18458e-12	C3	Intron
19:6705751	0.182927	0.04662	1.85734e-07	C3	Intron
19:6705799	0.158537	0.032634	2.27873e-18	C3	Intron
19:6705867	0.182927	0.032634	1.49724e-08	C3	Intron
19:6708234	0.170732	0.037296	6.32249e-07	C3	Intron
19:6708316	0.134146	0.04662	7.60094e-14	C3	Intron
19:6708779	0.219512	0.0769231	1.02176e-07	C3	Intron
19:6709267	0.243902	0.039627	1.71509e-24	C3	Intron
19:6709441	0.170732	0.039627	2.96297e-05	C3	Intron
19:6715760	0.121951	0.030303	3.04726e-06	C3	Intron
19:6799724	0.170732	0.0792541	5.76169e-05	VAV1	Intron
19:6847174	0.146341	0.048951	0.000784564	VAV1	Intron
19:9648491	0.207317	0.0675991	0.000276514	ZNF562	3'UTR
1:112699116	0.207317	0.0699301	1.67882e-09	MOV10	Intron
1:112699117	0.170732	0.037296	5.03986e-09	MOV10	Intron
1:113878877	0.268293	0.107226	0.000105421	BCL2L15	3'UTR
1:114653312	0	0.0559441	0.0223889	DENND2C	Intron
1:12198004	0.170732	0.041958	5.6024e-05	TNFRSF1B	Intron
1:1221498	0.195122	0.0932401	4.57906e-07	SDF4	Intron
1:150734089	0.170732	0.048951	2.29865e-05	CTSS	Intron
1:150748207	0.158537	0.027972	4.61453e-06	CTSS	Intron
1:151220211	0.243902	0.107226	0.0486626	PIP5K1A	Intron
1:15162194	0.195122	0.0862471	0.00583339	TMEM51	Intron
1:15399065	0	0.0629371	0.000945481	FHAD1	3'Flank
1:159890941	0.109756	0.048951	0.00137008	CFAP45	Intron
1:16933347	0.0243902	0.111888	0.0363041	CROCC	Intron
1:16933457	0.0121951	0.0955711	0.044966	CROCC	Intron
1:16957025	0.109756	0.240093	0.000229009	CROCC	Intron
1:174440685	0.146341	0.032634	6.04827e-05	RABGAP1L	Intron
1:174440695	0.134146	0.034965	5.96557e-06	RABGAP1L	Intron
1:174885873	0.195122	0.0559441	0.00397091	RABGAP1L	Intron
1:174887015	0.195122	0.0839161	0.0385026	RABGAP1L	Intron
1:174887025	0.134146	0.04662	0.0263864	RABGAP1L	Intron
1:174905609	0.280488	0.109557	0.0393552	RABGAP1L	Intron
1:174909495	0.146341	0.04662	2.03886e-05	RABGAP1L	Intron
1:179075046	0.0121951	0.0792541	0.0141475	FAM20B	3'UTR
1:1866076	0.182927	0.0792541	0.0404142	GNB1	Intron
1:1883992	0.170732	0.0629371	0.0226281	GNB1	Intron
1:1884811	0.195122	0.0629371	0.0298833	GNB1	Intron
1:19364879	0.134146	0.041958	0.0293253	CAPZB	Intron
1:204402641	0.219512	0.0745921	6.90093e-10	PPP1R15B	Intron
1:21127263	0.329268	0.125874	0.000346579	EIF4G3	Intron
1:21130502	0.195122	0.0512821	1.62973e-05	EIF4G3	Intron
1:211792822	0	0.0582751	0.00257288	LPGAT1	Intron
1:212613924	0.268293	0.0815851	3.33817e-09	ATF3	Intron
1:212614402	0.378049	0.11655	1.21418e-15	ATF3	Intron
1:220057934	0.426829	0.216783	0.0179342	BPNT1	3'UTR
1:22061287	0.182927	0.0536131	1.29387e-08	CDC42	Intron
1:22061288	0.158537	0.0885781	0.0143782	CDC42	Intron
1:225983639	0.231707	0.0955711	0.0127641	SDE2	3'UTR
1:23299984	0.121951	0.04662	0.00472002	HNRNPR	3'Flank
1:235248277	0.158537	0.0536131	1.78348e-05	ARID4B	Intron
1:235311253	0.134146	0.041958	0.0164816	ARID4B	Intron
1:235318759	0.219512	0.123543	0.00346505	ARID4B	Intron
1:26877791	0.0853659	0.044289	0.0137365	GPN2	3'UTR
1:27628070	0.195122	0.0745921	0.0434712	FGR	Intron
1:28335743	0.243902	0.0979021	0.00212372	MED18	3'UTR
1:32930681	0.170732	0.0629371	0.00833506	RNF19B	3'Flank
1:32934598	0.134146	0.037296	2.83654e-07	RNF19B	Intron
1:32935014	0.158537	0.0512821	0.000537041	RNF19B	Intron
1:32953005	0.182927	0.0582751	7.72086e-09	RNF19B	Intron
1:32953059	0.219512	0.111888	0.00955824	RNF19B	Intron
1:32953129	0.121951	0.044289	0.00599453	RNF19B	Intron
1:32953205	0.146341	0.041958	0.000869391	RNF19B	Intron
1:35602076	0.414634	0.170163	5.15268e-10	PSMB2	3'UTR
1:36477870	0.207317	0.102564	0.00595976	CSF3R	Intron
1:36478407	0.365854	0.170163	0.000345067	CSF3R	Intron
1:46182952	0.463415	0.277389	0.00585061	TSPAN1	Intron
1:8413899	0.158537	0.034965	0.00236641	RERE	Intron
1:88866525	0.146341	0.039627	2.04901e-06	GTF2B	Intron
1:89016332	0.109756	0.025641	1.13408e-05	GBP3	Intron
1:89016713	0.097561	0.020979	2.74822e-06	GBP3	Intron
1:89019357	0.121951	0.034965	0.00439315	GBP3	Intron
1:89019426	0.134146	0.018648	9.14858e-09	GBP3	Intron
1:89020203	0.353659	0.165501	0.0470415	GBP3	Intron
1:89182510	0.121951	0.044289	8.60918e-07	GBP4	3'UTR
1:89182517	0.146341	0.044289	6.86716e-07	GBP4	3'UTR
1:89182578	0.585366	0.200466	2.15099e-14	GBP4	3'UTR
1:89182620	0.390244	0.118881	3.37786e-15	GBP4	3'UTR
1:89182646	0.353659	0.121212	1.25969e-12	GBP4	3'UTR
1:89182706	0.5	0.125874	3.70935e-17	GBP4	3'UTR
1:89183644	0.54878	0.151515	9.94587e-23	GBP4	3'UTR
1:89183686	0.695122	0.242424	2.42535e-13	GBP4	3'UTR
1:89183712	0.256098	0.0885781	3.57772e-07	GBP4	3'UTR
1:89183741	0.195122	0.0862471	0.0172285	GBP4	3'UTR
1:89183779	0.670732	0.27972	4.60943e-11	GBP4	3'UTR
1:89183780	0.256098	0.0839161	4.71099e-11	GBP4	3'UTR
1:89183839	0.329268	0.114219	4.85342e-20	GBP4	3'UTR
1:9236106	0.182927	0.0699301	0.00394213	H6PD	Intron
1:94909133	0.0121951	0.0792541	0.00743458	CNN3	Intron
20:19940120	0.134146	0.016317	6.68219e-11	RIN2	Intron
20:19941976	0.146341	0.034965	1.03166e-06	RIN2	Intron
20:19942017	0.146341	0.032634	0.000402035	RIN2	Intron
20:19963352	0.121951	0.034965	0.00025233	RIN2	Intron
20:19998512	0.121951	0.032634	0.00186925	RIN2	Intron
20:31543355	0.170732	0.0582751	0.0265303	HM13	Intron
20:31545583	0.207317	0.0792541	0.000198639	HM13	Intron
20:31555759	0.195122	0.04662	0.000301957	HM13	Intron
20:31906778	0.0121951	0.0652681	0.000105972	TTLL9	Intron
20:32059790	0.182927	0.0582751	0.00192705	HCK	Intron
20:32080525	0.158537	0.0606061	0.00097802	HCK	Intron
20:32080568	0.280488	0.109557	0.000729991	HCK	Intron
20:32080574	0.280488	0.109557	3.67541e-05	HCK	Intron
20:32080712	0.146341	0.0536131	0.0358395	HCK	Intron
20:35029865	0.134146	0.039627	0.000151456	TRPC4AP	Intron
20:36894305	0.158537	0.0536131	1.71892e-08	SAMHD1	Intron
20:36894374	0.195122	0.0699301	0.0154053	SAMHD1	Intron
20:36896107	0.170732	0.037296	1.95527e-11	SAMHD1	Intron
20:36896735	0.207317	0.0536131	8.43856e-08	SAMHD1	Intron
20:36899909	0.182927	0.04662	1.72615e-05	SAMHD1	Intron
20:36900058	0.207317	0.037296	3.76804e-09	SAMHD1	Intron
20:36901620	0.158537	0.044289	7.25312e-07	SAMHD1	Intron
20:36906877	0.243902	0.0769231	0.00172208	SAMHD1	Intron
20:36909047	0.134146	0.030303	0.00338895	SAMHD1	Intron
20:36909158	0.146341	0.048951	0.000193904	SAMHD1	Intron
20:36909412	0.256098	0.0606061	4.87257e-11	SAMHD1	Intron
20:36915970	0.134146	0.02331	8.06286e-06	SAMHD1	Intron
20:36922758	0.146341	0.037296	0.000151799	SAMHD1	Intron
20:36927589	0.134146	0.030303	0.00165648	SAMHD1	Intron
20:36932518	0.134146	0.039627	0.00190417	SAMHD1	Intron
20:36932644	0.097561	0.034965	7.60898e-05	SAMHD1	Intron
20:36933963	0.243902	0.0862471	0.0485079	SAMHD1	Intron
20:36948275	0.219512	0.037296	1.39003e-17	SAMHD1	Intron
20:3898365	0.219512	0.0675991	0.00235748	PANK2	Intron
20:3926764	0.170732	0.0769231	0.00390873	PANK2	3'Flank
20:4010037	0.195122	0.0559441	4.82838e-05	RNF24	Intron
20:45077457	0.512195	0.282051	0.00156202	STK4	3'UTR
20:47514590	0.134146	0.02331	3.02778e-05	NCOA3	Intron
20:47522979	0.158537	0.039627	8.83391e-05	NCOA3	Intron
20:47523007	0.146341	0.0512821	0.0020263	NCOA3	Intron
20:47523071	0.182927	0.0839161	8.35504e-05	NCOA3	Intron
20:47530648	0.146341	0.039627	0.00106274	NCOA3	Intron
20:47541545	0.134146	0.034965	1.83694e-05	NCOA3	Intron
20:48810326	0.182927	0.0512821	8.8289e-06	PREX1	Intron
20:49259560	0.195122	0.032634	6.06684e-08	ZNFX1	Intron
20:49262346	0.195122	0.030303	9.10456e-12	ZNFX1	Intron
20:49269667	0.219512	0.04662	6.35517e-07	ZNFX1	Intron
20:49273773	0.121951	0.02331	0.00056678	ZNFX1	Intron
20:49671373	0.195122	0.0675991	4.29513e-05	B4GALT5	Intron
20:49677883	0.231707	0.0699301	0.000611603	B4GALT5	Intron
20:49677990	0.134146	0.030303	9.69332e-06	B4GALT5	Intron
20:49683531	0.134146	0.037296	0.00213458	B4GALT5	Intron
20:49684366	0.219512	0.0909091	0.00600338	B4GALT5	Intron
20:49684500	0.195122	0.0512821	0.00807556	B4GALT5	Intron
20:49690279	0.231707	0.0722611	9.63434e-05	B4GALT5	Intron
20:49708182	0.231707	0.0839161	6.1819e-05	B4GALT5	Intron
20:49709717	0.5	0.235431	6.41565e-05	B4GALT5	Intron
20:49944612	0.109756	0.037296	0.00180374	RNF114	Intron
20:53305941	0.195122	0.0745921	0.0130227	TSHZ2	Intron
20:5589439	0.170732	0.0536131	0.00136968	GPCPD1	Intron
20:5589446	0.280488	0.0909091	7.92842e-13	GPCPD1	Intron
20:63904933	0.219512	0.0769231	0.000105842	DNAJC5	Intron
20:63926088	0.170732	0.0675991	0.0193042	DNAJC5	Intron
21:29337849	0.146341	0.032634	8.42682e-08	BACH1	Intron
21:29338405	0.146341	0.04662	0.0222663	BACH1	Intron
21:29394667	0.121951	0.027972	0.0163646	BACH1	Intron
21:32459766	0.121951	0.030303	0.00165735	EVA1C	Intron
21:41390842	0.158537	0.0559441	9.94726e-06	MX2	Intron
21:41390859	0.317073	0.142191	0.000155626	MX2	Intron
21:41390891	0.439024	0.184149	5.74417e-05	MX2	Intron
21:41391451	0.207317	0.025641	5.19278e-14	MX2	Intron
21:41391455	0.146341	0.034965	6.07415e-06	MX2	Intron
21:41391565	0.280488	0.0606061	2.41829e-14	MX2	Intron
21:41427937	0.560976	0.179487	6.15237e-26	MX1	Intron
21:41427975	0.219512	0.0745921	1.0569e-12	MX1	Intron
21:41427980	0.146341	0.0652681	7.9178e-11	MX1	Intron
21:41429719	0.195122	0.032634	1.98677e-13	MX1	Intron
21:41429787	0.390244	0.0769231	1.73445e-24	MX1	Intron
21:41429797	0.304878	0.0675991	2.14935e-25	MX1	Intron
21:41447767	0.634146	0.275058	6.28061e-09	MX1	Intron
21:41447871	0.329268	0.100233	1.67758e-15	MX1	Intron
21:41447910	0.170732	0.04662	1.00731e-09	MX1	Intron
21:41447930	0.512195	0.170163	2.5848e-17	MX1	Intron
21:41447981	0.414634	0.100233	1.00999e-31	MX1	Intron
21:41448003	0.47561	0.11655	4.18914e-35	MX1	Intron
21:41448550	0.317073	0.0839161	5.08191e-17	MX1	Intron
21:41448551	0.329268	0.114219	1.0539e-21	MX1	Intron
21:41448628	0.121951	0.032634	1.96929e-15	MX1	Intron
21:41448726	0.195122	0.0652681	4.57256e-11	MX1	Intron
21:41455986	0.158537	0.020979	9.5169e-13	MX1	Intron
21:41456097	0.292683	0.044289	2.47534e-34	MX1	Intron
21:41456141	0.146341	0.013986	2.47553e-15	MX1	Intron
21:41456165	0.243902	0.0582751	1.83555e-19	MX1	Intron
21:41456793	0.402439	0.109557	2.52062e-24	MX1	Intron
21:41456831	0.170732	0.025641	4.8799e-17	MX1	Intron
21:41456861	0.329268	0.0629371	2.02597e-19	MX1	Intron
21:41456891	0.378049	0.0839161	2.30028e-24	MX1	Intron
21:41456945	0.207317	0.030303	2.29309e-17	MX1	Intron
21:41456964	0.426829	0.0885781	8.18117e-28	MX1	Intron
21:41457021	0.231707	0.0769231	4.52314e-05	MX1	Intron
22:17110377	0.402439	0.198135	0.000489201	IL17RA	3'UTR
22:18089841	0.121951	0.034965	0.000988982	PEX26	3'UTR
22:18158168	0.109756	0.011655	0.000346654	USP18	Intron
22:18158220	0.182927	0.02331	2.94565e-15	USP18	Intron
22:30448840	0.0365854	0.160839	3.32096e-05	SEC14L3	3'UTR
22:30457629	0	0.0955711	1.28861e-10	SEC14L3	Intron
22:31231917	0.121951	0.04662	0.0019405	LIMK2	Intron
22:31243105	0.317073	0.146853	0.0487547	LIMK2	Intron
22:35659830	0.743902	0.379953	3.15635e-05	APOL6	3'UTR
22:35659976	0.280488	0.0955711	1.16448e-09	APOL6	3'UTR
22:35661201	0.146341	0.0769231	3.8821e-05	APOL6	3'UTR
22:35661353	0.317073	0.0839161	3.07667e-11	APOL6	3'UTR
22:36223566	0.195122	0.041958	2.27681e-06	APOL2	3'Flank
22:36266135	0.378049	0.149184	7.8639e-09	APOL1	3'UTR
22:36266191	0.414634	0.221445	3.79963e-09	APOL1	3'UTR
22:36266272	0.134146	0.0675991	0.00029258	APOL1	3'UTR
22:36266350	0.365854	0.205128	0.0121093	APOL1	3'UTR
22:36266351	0.646341	0.410256	1.68948e-05	APOL1	3'UTR
22:36266651	0.414634	0.214452	0.00623864	APOL1	3'UTR
22:36266855	0.378049	0.167832	1.13237e-07	APOL1	3'UTR
22:38690519	0.0121951	0.0675991	0.0203825	JOSD1	Intron
22:38954273	0.134146	0.041958	8.99092e-07	APOBEC3A	Intron
22:39018767	0.402439	0.149184	6.46122e-10	APOBEC3C	3'UTR
22:39033161	0.304878	0.0932401	0.00704425	APOBEC3D	3'UTR
22:39053067	0.268293	0.0769231	1.05238e-10	APOBEC3F	3'UTR
22:39053205	0.243902	0.109557	0.0100626	APOBEC3F	3'UTR
22:39079858	0.121951	0.032634	0.0172278	APOBEC3G	Intron
22:39079993	0.195122	0.034965	5.41264e-08	APOBEC3G	Intron
22:41599256	0.109756	0.030303	0.00580502	DESI1	3'UTR
22:42687575	0.121951	0.0536131	0.0201608	A4GALT	3'Flank
22:42988019	0.121951	0.039627	0.000906223	PACSIN2	Intron
2:101711516	0.109756	0.0536131	0.0308075	MAP4K4	Intron
2:101713410	0.158537	0.0582751	0.000435546	MAP4K4	Intron
2:101720331	0.121951	0.044289	0.0119337	MAP4K4	Intron
2:101760029	0.170732	0.0606061	0.00267645	MAP4K4	Intron
2:108597048	0.134146	0.0582751	0.0278298	LIMS1	Intron
2:111458205	0.170732	0.0559441	0.0205605	MIR4435-2HG	Intron
2:111468199	0.329268	0.135198	9.26272e-05	MIR4435-2HG	Intron
2:120266590	0.195122	0.0699301	0.000473451	RALB	Intron
2:134160315	0.134146	0.041958	0.0013631	MGAT5	Intron
2:143028344	0.097561	0.020979	0.0434445	KYNU	Intron
2:143028345	0.146341	0.032634	1.18467e-06	KYNU	Intron
2:143374569	0.243902	0.114219	0.020694	ARHGAP15	Intron
2:144410050	0.182927	0.0675991	0.000632544	ZEB2	Intron
2:151360112	0.170732	0.0675991	0.0134749	TNFAIP6	Intron
2:152344072	0.134146	0.044289	0.0156718	FMNL2	Intron
2:161205242	0.231707	0.0955711	0.000417989	TANK	Intron
2:177244218	0.292683	0.13986	0.0216195	NFE2L2	Intron
2:191011516	0.536585	0.254079	0.00111695	STAT1	Intron
2:191012170	0.182927	0.044289	7.2414e-05	STAT1	Intron
2:191012196	0.5	0.200466	3.5095e-07	STAT1	Intron
2:191012329	0.329268	0.111888	3.77134e-12	STAT1	Intron
2:191012334	0.121951	0.032634	2.7045e-05	STAT1	Intron
2:191012408	0.365854	0.132867	3.28904e-06	STAT1	Intron
2:200385832	0.146341	0.020979	3.57299e-05	SPATS2L	Intron
2:200426671	0.134146	0.020979	4.80214e-08	SPATS2L	Intron
2:201143253	0.256098	0.125874	0.00801325	CFLAR	Intron
2:201218512	0.231707	0.0839161	0.023733	CASP10	3'UTR
2:201218522	0.146341	0.0512821	0.00789972	CASP10	3'UTR
2:201219150	0.365854	0.214452	0.0110825	CASP10	3'UTR
2:20251058	0.45122	0.251748	0.00441202	PUM2	3'UTR
2:20345382	0.146341	0.0699301	0.00386708	PUM2	Intron
2:216638006	0.0121951	0.0769231	0.000345302	IGFBP2	Intron
2:230165924	0.134146	0.039627	0.000517751	SP110	3'UTR
2:230166026	0.256098	0.0862471	9.39139e-07	SP110	3'UTR
2:230167236	0.426829	0.149184	1.37513e-09	SP110	3'UTR
2:230167242	0.402439	0.142191	1.17904e-05	SP110	3'UTR
2:230167362	0.121951	0.032634	0.0159667	SP110	3'UTR
2:230168009	0.207317	0.0745921	0.0183364	SP110	3'UTR
2:230168026	0.158537	0.030303	3.55715e-07	SP110	3'UTR
2:230168068	0.304878	0.0839161	4.17903e-15	SP110	3'UTR
2:230427327	0.121951	0.020979	5.60983e-06	SP100	Intron
2:230428110	0.134146	0.034965	0.00102704	SP100	Intron
2:230428649	0.268293	0.041958	2.80444e-15	SP100	Intron
2:230478885	0.134146	0.018648	4.31272e-10	SP100	Intron
2:230522542	0.121951	0.034965	0.0313786	SP100	Intron
2:230523853	0.207317	0.041958	0.00167502	SP100	Intron
2:26037410	0.182927	0.032634	2.00395e-08	RAB10	Intron
2:26037571	0.256098	0.118881	0.0307108	RAB10	Intron
2:37103468	0.292683	0.0979021	0.000727449	EIF2AK2	3'UTR
2:37103469	0.256098	0.0885781	5.78972e-10	EIF2AK2	3'UTR
2:37103973	0.353659	0.151515	4.28783e-06	EIF2AK2	3'UTR
2:37104018	0.243902	0.0909091	8.66911e-05	EIF2AK2	3'UTR
2:37104593	0.097561	0.039627	0.000478286	EIF2AK2	3'UTR
2:37154755	0.195122	0.048951	1.66696e-09	EIF2AK2	Intron
2:37155926	0.097561	0.011655	4.7372e-10	EIF2AK2	Intron
2:55659155	0.134146	0.025641	1.79264e-07	PNPT1	Intron
2:61050641	0.207317	0.0699301	0.000913567	PEX13	3'UTR
2:61294521	0.0853659	0.037296	0.00553919	USP34	Intron
2:65091650	0.170732	0.048951	0.0243758	RAB1A	Intron
2:6837732	0.158537	0.004662	4.94171e-18	CMPK2	3'Flank
2:6838092	0.158537	0.02331	1.11408e-16	CMPK2	3'Flank
2:6838123	0.182927	0.013986	2.45455e-24	CMPK2	3'Flank
2:69928955	0.097561	0.04662	0.00160969	MXD1	Intron
2:69928973	0.158537	0.0606061	0.000148473	MXD1	Intron
2:69929153	0.182927	0.0582751	2.96496e-10	MXD1	Intron
2:70017172	0.243902	0.100233	0.0219403	PCBP1-AS1	Intron
2:70235315	0.158537	0.048951	0.00946591	TIA1	Intron
2:74419099	0.0365854	0.121212	0.000142094	C2orf81	5'Flank
2:96545346	0.365854	0.128205	3.04748e-05	ARID5A	Intron
2:96624600	0.146341	0.039627	0.00399544	KANSL3	Intron
2:96628400	0.170732	0.0536131	1.93648e-09	KANSL3	Intron
2:96628433	0.170732	0.0792541	0.0262906	KANSL3	Intron
3:10152143	0.292683	0.142191	0.00188573	VHL	3'UTR
3:10152632	0.402439	0.207459	0.0156885	VHL	3'UTR
3:10152689	0.341463	0.146853	0.0020916	VHL	3'UTR
3:10152751	0.378049	0.235431	0.00320113	VHL	3'UTR
3:10171983	0.195122	0.0792541	0.00155298	IRAK2	Intron
3:10172953	0.121951	0.048951	0.0287403	IRAK2	Intron
3:10174605	0.195122	0.0606061	1.44705e-10	IRAK2	Intron
3:10178180	0.158537	0.0629371	0.00266292	IRAK2	Intron
3:10181385	0.158537	0.0722611	0.0320248	IRAK2	Intron
3:10182952	0.158537	0.0559441	0.00625387	IRAK2	Intron
3:10185303	0.097561	0.04662	0.00832512	IRAK2	Intron
3:10185329	0.109756	0.04662	0.000958825	IRAK2	Intron
3:10185437	0.146341	0.0512821	0.0102155	IRAK2	Intron
3:10185934	0.121951	0.039627	1.2316e-06	IRAK2	Intron
3:10195293	0.134146	0.039627	0.0307544	IRAK2	Intron
3:10196151	0.207317	0.111888	0.00672246	IRAK2	Intron
3:10203669	0.182927	0.0606061	1.22506e-06	IRAK2	Intron
3:10225906	0.134146	0.04662	1.19325e-05	IRAK2	Intron
3:105739915	0.134146	0.048951	0.0241604	CBLB	Intron
3:105841220	0.146341	0.04662	7.64138e-05	CBLB	Intron
3:11443516	0.170732	0.0675991	0.0498253	ATG7	Intron
3:11467470	0.207317	0.0769231	0.0040793	ATG7	Intron
3:122561276	0.195122	0.034965	2.6827e-09	PARP9	Intron
3:122561452	0.292683	0.04662	6.81483e-20	PARP9	Intron
3:122702317	0.195122	0.02331	1.21487e-24	PARP14	Intron
3:12950803	0.158537	0.0629371	0.00438174	IQSEC1	Intron
3:13001947	0.219512	0.0745921	1.39022e-05	IQSEC1	Intron
3:136962641	0.121951	0.025641	1.89384e-07	IL20RB	Intron
3:142315214	0.182927	0.030303	1.17378e-11	XRN1	Intron
3:142322312	0.219512	0.041958	3.63542e-13	XRN1	Intron
3:142322354	0.182927	0.034965	2.84762e-10	XRN1	Intron
3:142322644	0.182927	0.037296	2.38372e-06	XRN1	Intron
3:142388997	0.231707	0.0512821	5.0031e-05	XRN1	Intron
3:142389012	0.121951	0.032634	0.00325291	XRN1	Intron
3:142389591	0.158537	0.02331	0.00137695	XRN1	Intron
3:142416781	0.170732	0.04662	5.94654e-05	XRN1	Intron
3:142416815	0.170732	0.04662	0.00118748	XRN1	Intron
3:142428087	0.195122	0.037296	1.37392e-08	XRN1	Intron
3:146519742	0.207317	0.0979021	0.0152746	PLSCR1	Intron
3:146542306	0.390244	0.144522	0.000107588	PLSCR1	Intron
3:152285752	0.170732	0.044289	0.00082299	MBNL1	Intron
3:156540506	0.231707	0.114219	0.0267388	SSR3	3'UTR
3:170092062	0.146341	0.037296	8.41165e-08	PHC3	3'UTR
3:172075507	0.243902	0.135198	0.00403735	FNDC3B	Intron
3:172137571	0.134146	0.0512821	0.0118582	FNDC3B	Intron
3:172165143	0.280488	0.123543	1.47164e-05	FNDC3B	Intron
3:172179644	0.304878	0.142191	0.0238703	FNDC3B	Intron
3:172179648	0.182927	0.0512821	7.88299e-06	FNDC3B	Intron
3:172179736	0.121951	0.039627	6.33658e-06	FNDC3B	Intron
3:172338953	0.256098	0.0979021	0.0240038	FNDC3B	Intron
3:172504744	0.182927	0.039627	4.39461e-05	TNFSF10	3'Flank
3:172504815	0.256098	0.118881	9.97384e-05	TNFSF10	3'Flank
3:172505065	0.219512	0.030303	6.79697e-21	TNFSF10	3'Flank
3:177146363	0.121951	0.039627	0.00355971	TBL1XR1	Intron
3:177192890	0.195122	0.0559441	7.621e-06	TBL1XR1	Intron
3:177450488	0.182927	0.037296	6.44183e-17	LINC00578	Intron
3:179398428	0.219512	0.0536131	7.92211e-09	GNB4	3'UTR
3:179398432	0.121951	0.02331	1.17342e-06	GNB4	3'UTR
3:186973801	0.146341	0.0582751	0.00706736	ST6GAL1	Intron
3:186990127	0.134146	0.048951	0.000728377	ST6GAL1	Intron
3:187021103	0.219512	0.0885781	0.0445248	ST6GAL1	Intron
3:187021575	0.146341	0.039627	1.16543e-06	ST6GAL1	Intron
3:188290102	0.134146	0.034965	0.0232467	LPP	Intron
3:195903551	0.170732	0.0512821	0.0473153	TNK2	Intron
3:196070695	0.195122	0.0932401	0.0303054	TFRC	Intron
3:197263692	0.170732	0.0512821	2.03912e-13	DLG1	Intron
3:197275061	0.207317	0.0909091	1.1815e-05	DLG1	Intron
3:197884177	0.280488	0.104895	0.00388646	LRCH3	3'UTR
3:44496779	0.158537	0.0699301	0.00990667	ZNF852	3'Flank
3:46375729	0.121951	0.039627	7.98641e-07	CCR5	3'UTR
3:46375779	0.134146	0.025641	1.16695e-12	CCR5	3'UTR
3:46375781	0.231707	0.0606061	2.99267e-15	CCR5	3'UTR
3:47227179	0	0.0675991	5.24172e-05	KIF9	3'Flank
3:48471214	0.109756	0.034965	0.0328814	SHISA5	Intron
3:5129763	0.170732	0.037296	1.45396e-06	ARL8B	Intron
3:5160988	0.146341	0.030303	1.72853e-05	ARL8B	Intron
3:57520276	0.109756	0.04662	0.0326528	DNAH12	Intron
3:57909355	0.097561	0.039627	0.000409117	SLMAP	Intron
4:102603202	0.182927	0.0582751	0.00493077	NFKB1	Intron
4:102814413	0.231707	0.114219	0.000750999	UBE2D3	Intron
4:153278149	0	0.0745921	1.89796e-06	TRIM2	Intron
4:16054086	0.0121951	0.0885781	0.00011788	PROM1	Intron
4:168250307	0.256098	0.018648	1.6458e-30	DDX60	Intron
4:168250750	0.109756	0.004662	2.10602e-12	DDX60	Intron
4:168429175	0.329268	0.0792541	1.22112e-12	DDX60L	Intron
4:168429237	0.097561	0.025641	0.010079	DDX60L	Intron
4:168429377	0.219512	0.034965	1.85955e-08	DDX60L	Intron
4:17587003	0.134146	0.025641	3.11078e-08	LAP3	Intron
4:17602764	0.219512	0.004662	1.06749e-47	LAP3	Intron
4:17602814	0.182927	0.020979	1.33406e-30	LAP3	Intron
4:17603178	0.134146	0.013986	3.28664e-14	LAP3	Intron
4:184781748	0.134146	0.0699301	0.000311715	ACSL1	Intron
4:184799591	0.134146	0.04662	0.0107064	ACSL1	Intron
4:184822494	0.158537	0.0699301	0.00718709	ACSL1	Intron
4:184822657	0.439024	0.265734	0.000142047	ACSL1	Intron
4:25799137	0.121951	0.030303	0.000170983	SEL1L3	Intron
4:26336529	0.146341	0.039627	0.00724344	RBPJ	Intron
4:37569254	0.109756	0.034965	0.0491884	C4orf19	Intron
4:37917450	0.121951	0.025641	0.00562307	TBC1D1	Intron
4:39550554	0.146341	0.048951	0.0161544	SMIM14	3'UTR
4:39758558	0.134146	0.048951	0.00712953	UBE2K	Intron
4:39896574	0.134146	0.0559441	0.00286297	PDS5A	Intron
4:40444802	0.195122	0.0839161	0.019184	RBM47	Intron
4:40450480	0.121951	0.027972	0.0212231	RBM47	Intron
4:40477100	0.219512	0.0815851	5.51477e-05	RBM47	Intron
4:40498880	0.182927	0.0582751	0.0225438	RBM47	Intron
4:40499506	0.292683	0.114219	1.63153e-10	RBM47	Intron
4:40499507	0.317073	0.11655	9.80973e-07	RBM47	Intron
4:40504455	0.195122	0.0675991	8.14876e-07	RBM47	Intron
4:40506890	0.170732	0.0536131	0.000588132	RBM47	Intron
4:40519189	0.341463	0.16317	0.00685655	RBM47	Intron
4:40519435	0.170732	0.04662	0.010111	RBM47	Intron
4:40522339	0.353659	0.167832	0.00653897	RBM47	Intron
4:40523599	0.317073	0.123543	0.00362465	RBM47	Intron
4:40527269	0.158537	0.030303	3.62966e-05	RBM47	Intron
4:40529355	0.195122	0.0885781	0.00944859	RBM47	Intron
4:40529599	0.158537	0.0536131	0.0205143	RBM47	Intron
4:40535408	0.158537	0.039627	4.84715e-07	RBM47	Intron
4:40556639	0.207317	0.0745921	0.000554176	RBM47	Intron
4:40576674	0.219512	0.0769231	3.78121e-05	RBM47	Intron
4:40579876	0.268293	0.137529	0.0160286	RBM47	Intron
4:40591532	0.182927	0.0629371	7.90791e-07	RBM47	Intron
4:40592562	0.182927	0.0885781	0.0330249	RBM47	Intron
4:40595796	0.158537	0.0559441	0.0216186	RBM47	Intron
4:40600100	0.158537	0.0629371	6.09867e-05	RBM47	Intron
4:40605665	0.329268	0.149184	0.0480914	RBM47	Intron
4:40605731	0.182927	0.0675991	3.11773e-05	RBM47	Intron
4:40607585	0.304878	0.100233	5.96443e-11	RBM47	Intron
4:40607591	0.390244	0.179487	2.60016e-05	RBM47	Intron
4:40609980	0.231707	0.0979021	0.000443074	RBM47	Intron
4:48774747	0.134146	0.032634	0.000168183	FRYL	Intron
4:55404145	0	0.0582751	0.0304955	TMEM165	Intron
4:55414040	0.109756	0.034965	0.0359959	TMEM165	Intron
4:73254646	0.280488	0.146853	0.0471866	ANKRD17	Intron
4:83294914	0.121951	0.0606061	0.0496352	HPSE	3'UTR
4:87072284	0.170732	0.0559441	6.69478e-08	AFF1	Intron
4:87099526	0.109756	0.04662	0.0240032	AFF1	Intron
4:88259043	0.0853659	0.020979	0.000746851	PPM1K	3'UTR
4:88259144	0.182927	0.037296	1.86162e-14	PPM1K	3'UTR
4:88259182	0.170732	0.048951	0.00137439	PPM1K	3'UTR
4:88280732	0.109756	0.030303	0.0201153	PPM1K	Intron
4:88397213	0.158537	0.011655	1.99006e-17	HERC6	Intron
4:88397242	0.121951	0.00932401	7.8471e-11	HERC6	Intron
4:88399122	0.146341	0.011655	2.8038e-22	HERC6	Intron
4:88399561	0.121951	0.011655	8.23465e-16	HERC6	Intron
4:88399651	0.146341	0.013986	2.03558e-28	HERC6	Intron
4:88399696	0.243902	0.027972	3.84222e-35	HERC6	Intron
4:88400238	0.268293	0.032634	9.12674e-48	HERC6	Intron
4:88400419	0.121951	0.011655	2.17723e-18	HERC6	Intron
4:88400471	0.134146	0.011655	4.53213e-23	HERC6	Intron
4:88401240	0.109756	0.016317	1.55493e-11	HERC6	Intron
4:88403633	0.195122	0.016317	9.39911e-26	HERC6	Intron
4:88404441	0.146341	0.016317	1.21038e-16	HERC6	Intron
4:9055393	0.0121951	0.0722611	0.0244957	SNRPCP16	5'Flank
5:131319031	0.207317	0.0606061	0.000191679	CDC42SE2	Intron
5:138414920	0	0.0582751	0.0292358	KDM3B	Intron
5:170264675	0.280488	0.156177	0.00230132	LCP2	Intron
5:170264677	0.292683	0.177156	0.0163996	LCP2	Intron
5:170264777	0.487805	0.284382	0.00105453	LCP2	Intron
5:170265126	0.146341	0.0582751	0.000440061	LCP2	Intron
5:170281309	0.304878	0.109557	3.9939e-06	LCP2	Intron
5:180010456	0.182927	0.0792541	8.34944e-07	RNF130	Intron
5:32305165	0	0.0559441	0.0396811	MTMR12	Intron
5:50697180	0.292683	0.104895	4.96034e-07	PARP8	Intron
5:50732829	0.304878	0.0885781	0.0001817	PARP8	Intron
5:50732892	0.195122	0.0606061	0.00056724	PARP8	Intron
5:50733161	0.207317	0.0629371	0.00554151	PARP8	Intron
5:57183841	0.317073	0.144522	0.00493623	GPBP1	Intron
5:57184203	0.182927	0.0536131	1.04802e-06	GPBP1	Intron
5:57185521	0.170732	0.0582751	0.0178599	GPBP1	Intron
5:57188503	0.121951	0.039627	0.0183333	GPBP1	Intron
5:57189171	0.256098	0.100233	0.0135845	GPBP1	Intron
5:57214330	0.109756	0.034965	0.0123331	GPBP1	Intron
5:57214331	0.170732	0.041958	0.00283916	GPBP1	Intron
5:57214936	0.219512	0.0839161	0.006661	GPBP1	Intron
5:57247818	0.146341	0.044289	6.04182e-05	GPBP1	Intron
5:61379074	0.292683	0.130536	0.0225909	ZSWIM6	Intron
5:65668875	0.134146	0.039627	0.00300647	SGTB	3'UTR
5:65942014	0.268293	0.11655	3.14184e-05	ERBIN	Intron
5:91300221	0.207317	0.0769231	0.00243419	LUCAT1	3'Flank
6:109391124	0.134146	0.0559441	0.00988286	PPIL6	3'Flank
6:12041301	0.158537	0.0512821	0.0055879	HIVEP1	Intron
6:138842227	0	0.0652681	0.0350886	ECT2L	Intron
6:138903236	0.0365854	0.0909091	0.000268142	ECT2L	3'UTR
6:14121399	0.256098	0.0955711	3.31483e-09	CD83	Intron
6:14121438	0.256098	0.137529	2.67486e-05	CD83	Intron
6:14124289	0.219512	0.111888	0.0147298	CD83	Intron
6:142935304	0.378049	0.142191	1.18606e-05	HIVEP2	Intron
6:144163317	0.182927	0.04662	0.00540555	STX11	Intron
6:144163391	0.146341	0.030303	0.00742091	STX11	Intron
6:144165437	0.231707	0.104895	0.00293634	STX11	Intron
6:144165438	0.256098	0.11655	0.00908754	STX11	Intron
6:144174439	0.158537	0.0582751	0.0175096	STX11	Intron
6:144174639	0.158537	0.032634	1.8326e-09	STX11	Intron
6:149448100	0.121951	0.025641	0.000281693	ZC3H12D	3'UTR
6:149838429	0	0.0582751	0.0210917	LRP11	Intron
6:149884264	0.182927	0.0722611	0.000310221	RAET1E	Intron
6:158260914	0.109756	0.032634	0.00281216	TULP4	Intron
6:158976953	0.134146	0.048951	0.0384122	RSPH3	3'Flank
6:159687267	0.390244	0.195804	0.012769	SOD2	Intron
6:18409187	0.195122	0.0629371	7.4371e-08	RNF144B	Intron
6:24710897	0.134146	0.044289	0.0314597	C6orf62	Intron
6:25976347	0.170732	0.034965	0.000414052	TRIM38	Intron
6:25977257	0.109756	0.027972	0.0141056	TRIM38	Intron
6:25986439	0.426829	0.151515	1.02517e-09	TRIM38	3'UTR
6:33005238	0.219512	0.041958	5.31892e-08	HLA-DOA	3'UTR
6:33005250	0.195122	0.0512821	4.04509e-07	HLA-DOA	3'UTR
6:33005380	0.304878	0.146853	0.000185246	HLA-DOA	3'UTR
6:33005645	0.182927	0.041958	0.012827	HLA-DOA	3'UTR
6:33005742	0.121951	0.025641	5.58096e-05	HLA-DOA	3'UTR
6:33005780	0.182927	0.0629371	3.62794e-07	HLA-DOA	3'UTR
6:33005854	0.365854	0.11655	4.00006e-06	HLA-DOA	3'UTR
6:33303227	0.219512	0.0885781	0.000726642	TAPBP	Intron
6:33307125	0.219512	0.0699301	0.0106587	TAPBP	Intron
6:33309997	0.292683	0.109557	0.000222081	TAPBP	Intron
6:35354430	0.280488	0.142191	0.00786681	PPARD	Intron
6:35376759	0.134146	0.039627	0.015545	PPARD	Intron
6:36545262	0.231707	0.109557	0.0141268	STK38	Intron
6:37843366	0.170732	0.034965	3.9925e-07	ZFAND3	Intron
6:37883102	0.146341	0.041958	5.40626e-05	ZFAND3	Intron
6:37977482	0.134146	0.0512821	0.0415987	ZFAND3	Intron
6:42079616	0.329268	0.165501	0.00658371	TAF8	3'UTR
6:42096946	0.195122	0.0629371	0.005531	C6orf132	3'Flank
6:42887363	0.121951	0.027972	0.0388472	RPL7L1	3'UTR
6:43658891	0.134146	0.037296	7.2759e-05	RSPH9	Intron
7:100362744	0.134146	0.04662	0.0140817	PILRB	Intron
7:102451080	0.158537	0.0955711	0.0392471	ORAI2	3'UTR
7:111862044	0.134146	0.0559441	0.000786957	DOCK4	Intron
7:112097331	0.146341	0.037296	3.03383e-07	DOCK4	Intron
7:112208254	0.219512	0.0629371	0.011671	ZNF277	Intron
7:129871708	0.158537	0.0536131	0.00714162	UBE2H	Intron
7:130945435	0.329268	0.123543	0.00137337	LINC-PINT	RNA
7:131025944	0.146341	0.048951	0.0139088	LINC-PINT	Intron
7:139056634	0.158537	0.032634	2.42778e-10	ZC3HAV1	Intron
7:139071189	0.146341	0.027972	8.61542e-14	ZC3HAV1	Intron
7:139072309	0.121951	0.025641	4.21145e-05	ZC3HAV1	Intron
7:139073066	0.158537	0.027972	1.39959e-10	ZC3HAV1	Intron
7:139073099	0.256098	0.0582751	2.29385e-13	ZC3HAV1	Intron
7:139073216	0.170732	0.020979	3.67216e-19	ZC3HAV1	Intron
7:139073631	0.146341	0.020979	1.51813e-11	ZC3HAV1	Intron
7:139073670	0.146341	0.027972	1.36501e-08	ZC3HAV1	Intron
7:139073737	0.195122	0.039627	1.00603e-15	ZC3HAV1	Intron
7:139077312	0.195122	0.027972	6.78227e-12	ZC3HAV1	Intron
7:139090207	0.195122	0.041958	6.24825e-05	ZC3HAV1	Intron
7:139096241	0.158537	0.034965	2.44302e-16	ZC3HAV1	Intron
7:139097081	0.134146	0.018648	2.57529e-12	ZC3HAV1	Intron
7:139102416	0.134146	0.030303	0.000221856	ZC3HAV1	Intron
7:140030515	0.097561	0.02331	0.000117922	PARP12	Intron
7:140030567	0.121951	0.032634	6.23861e-08	PARP12	Intron
7:140032427	0.158537	0.011655	4.77724e-15	PARP12	Intron
7:140043580	0.109756	0.025641	0.0122192	PARP12	Intron
7:140043750	0.146341	0.02331	3.69057e-06	PARP12	Intron
7:140174738	0.146341	0.0536131	0.0151478	KDM7A	Intron
7:143387387	0	0.0629371	0.000709648	ZYX	Intron
7:151363784	0.134146	0.037296	6.85083e-09	NUB1	Intron
7:151363809	0.231707	0.0512821	4.39507e-13	NUB1	Intron
7:151363858	0.146341	0.02331	5.90416e-09	NUB1	Intron
7:151363923	0.158537	0.013986	1.4621e-19	NUB1	Intron
7:151363959	0.170732	0.016317	2.47874e-23	NUB1	Intron
7:17345062	0.109756	0.044289	0.0210202	AHR	3'UTR
7:20138031	0.109756	0.041958	0.000133224	MACC1	3'UTR
7:4787365	0.182927	0.0606061	9.28807e-09	AP5Z1	Intron
7:55542545	0.134146	0.0536131	0.00194639	VOPP1	Intron
7:6112329	0.0853659	0.039627	0.0349668	USP42	Intron
7:66751135	0.109756	0.037296	0.00770924	RABGEF1	5'Flank
7:75999647	0.109756	0.032634	0.00284669	STYXL1	Intron
7:90264933	0.158537	0.300699	0.00124284	CFAP69	Intron
8:102984686	0.280488	0.149184	0.0025899	AZIN1-AS1	Intron
8:102985470	0.134146	0.04662	0.00909137	AZIN1-AS1	Intron
8:102985471	0.146341	0.041958	8.02273e-05	AZIN1-AS1	Intron
8:102985611	0.170732	0.039627	2.4976e-08	AZIN1-AS1	Intron
8:102987158	0.146341	0.0582751	0.0111537	AZIN1-AS1	Intron
8:102987627	0.207317	0.0769231	9.66318e-09	AZIN1-AS1	Intron
8:102992837	0.231707	0.0909091	2.08302e-05	AZIN1-AS1	Intron
8:115547986	0.121951	0.044289	0.000816731	TRPS1	Intron
8:118030670	0.097561	0.020979	0.00424233	EXT1	Intron
8:11842904	0.341463	0.151515	0.00139595	CTSB	3'UTR
8:11843787	0.585366	0.354312	0.00569836	CTSB	3'UTR
8:11855412	0.292683	0.0979021	6.62903e-07	CTSB	Intron
8:129967101	0.219512	0.102564	0.00115694	FAM49B	Intron
8:129999778	0.207317	0.0699301	0.00115233	FAM49B	Intron
8:143027907	0.0853659	0.011655	0.00072525	LY6E	3'Flank
8:29243238	0.158537	0.037296	0.00522538	KIF13B	Intron
8:30419208	0.121951	0.027972	0.00032638	RBPMS	Intron
8:30431641	0.109756	0.041958	0.0204308	RBPMS	Intron
8:30678893	0.268293	0.0932401	1.72767e-05	GSR	3'UTR
8:38905415	0.158537	0.044289	2.83219e-07	PLEKHA2	Intron
8:38972977	0.146341	0.0512821	0.0204636	PLEKHA2	3'UTR
8:43021808	0.121951	0.048951	0.00321634	HOOK3	3'UTR
8:47729743	0.158537	0.044289	0.00651486	SPIDR	Intron
8:48722659	0.0121951	0.0675991	0.00883764	EFCAB1	3'Flank
8:55887177	0.256098	0.0932401	9.08504e-11	LYN	Intron
8:55889111	0.231707	0.0909091	7.33843e-08	LYN	Intron
8:55892341	0.304878	0.114219	2.53057e-11	LYN	Intron
8:55894862	0.170732	0.0582751	0.00485981	LYN	Intron
8:55895101	0.134146	0.039627	0.00214382	LYN	Intron
8:55908276	0.195122	0.0839161	0.0163255	LYN	Intron
8:55922304	0.390244	0.195804	0.000542085	LYN	Intron
8:55922708	0.182927	0.044289	2.16896e-05	LYN	Intron
8:55944620	0.219512	0.0885781	0.0447163	LYN	Intron
8:55987546	0.378049	0.156177	1.55904e-05	LYN	Intron
8:55987583	0.341463	0.160839	0.00146315	LYN	Intron
8:89965549	0.170732	0.04662	5.8301e-05	NBN	Intron
8:93770868	0.0121951	0.0699301	0.00361309	TMEM67	Intron
9:104861029	0.195122	0.0629371	0.00690337	ABCA1	Intron
9:111903654	0.256098	0.107226	0.000821927	UGCG	Intron
9:113315170	0.0365854	0.149184	0.000557361	WDR31	3'UTR
9:127791038	0.146341	0.04662	0.0147197	CDK9	3'Flank
9:129492901	0.158537	0.032634	2.26717e-08	LINC00963	Intron
9:129808288	0.170732	0.034965	9.02269e-08	TOR1B	Intron
9:130448589	0.317073	0.130536	1.06018e-08	ASS1	Intron
9:130448693	0.329268	0.0932401	2.11978e-13	ASS1	Intron
9:130448764	0.219512	0.0606061	2.39583e-06	ASS1	Intron
9:130448847	0.219512	0.0722611	0.000849959	ASS1	Intron
9:130449149	0.463415	0.193473	5.61597e-08	ASS1	Intron
9:130449155	0.243902	0.114219	0.000914733	ASS1	Intron
9:131424445	0.121951	0.032634	9.7932e-06	PRRC2B	Intron
9:131606824	0.134146	0.04662	0.0496283	RAPGEF1	Intron
9:131623032	0.170732	0.0536131	0.00288174	RAPGEF1	Intron
9:132235900	0.158537	0.034965	3.5095e-07	NTNG2	Intron
9:132273049	0.158537	0.044289	0.000486042	SETX	Intron
9:132325856	0.158537	0.027972	6.34219e-06	SETX	Intron
9:15257977	0.121951	0.034965	0.00026577	TTC39B	Intron
9:32456318	0.304878	0.0862471	7.27317e-13	DDX58	3'UTR
9:32456320	0.231707	0.048951	8.544e-18	DDX58	3'UTR
9:32456367	0.280488	0.0629371	9.13319e-28	DDX58	3'UTR
9:32456382	0.243902	0.0559441	4.48539e-19	DDX58	3'UTR
9:32456415	0.134146	0.02331	4.62412e-07	DDX58	3'UTR
9:32456488	0.365854	0.0815851	2.47586e-26	DDX58	3'UTR
9:32456490	0.121951	0.018648	9.5404e-12	DDX58	3'UTR
9:32462546	0.097561	0.011655	5.04255e-07	DDX58	Intron
9:32481710	0.243902	0.041958	2.1786e-18	DDX58	Intron
9:32482616	0.231707	0.02331	3.82408e-34	DDX58	Intron
9:32482679	0.097561	0.016317	2.88569e-06	DDX58	Intron
9:32482750	0.158537	0.018648	8.40471e-24	DDX58	Intron
9:32482751	0.195122	0.016317	5.27389e-45	DDX58	Intron
9:32495798	0.207317	0.011655	1.70124e-31	DDX58	Intron
9:32497558	0.256098	0.025641	3.65476e-38	DDX58	Intron
9:32497749	0.146341	0.018648	6.68038e-11	DDX58	Intron
9:32507797	0.134146	0.020979	3.53529e-11	DDX58	Intron
9:34193078	0.207317	0.0606061	0.0124811	UBAP1	Intron
9:37503541	0.158537	0.0582751	0.000173696	POLR1E	3'UTR
9:95813022	0.0121951	0.0862471	0.0164555	LINC00476	RNA
9:98115249	0.146341	0.039627	1.36123e-06	TRIM14	Intron
9:98115335	0.134146	0.041958	0.000206518	TRIM14	Intron
9:98117373	0.146341	0.032634	1.23133e-05	TRIM14	Intron
X:100660588	0.109756	0.034965	0.00303022	SRPX2	Intron
X:123863404	0.182927	0.0512821	0.000102855	XIAP	Intron
X:123913043	0.109756	0.034965	0.016766	XIAP	3'UTR
X:123982472	0.158537	0.0582751	0.0454833	STAG2	Intron
X:130099736	0.146341	0.0536131	0.00621963	ELF4	Intron
X:154079943	0	0.0675991	0.00228024	MECP2	Intron
X:16763026	0.0487805	0.104895	5.61087e-05	SYAP1	3'UTR
X:23738032	0.109756	0.041958	0.00407164	ACOT9	Intron
X:23738383	0.158537	0.044289	8.5388e-06	ACOT9	Intron
X:23738487	0.158537	0.0512821	9.61006e-05	ACOT9	Intron
X:23740245	0.170732	0.037296	1.55264e-07	ACOT9	Intron
X:30703840	0.158537	0.0652681	3.4289e-06	GK	Intron
X:30703841	0.158537	0.0512821	3.89293e-08	GK	Intron
X:30704832	0.146341	0.0512821	0.0464671	GK	Intron
X:30734529	0.134146	0.0512821	0.0206081	GK	3'Flank
X:41102608	0.134146	0.0629371	0.0285597	USP9X	Intron
X:70136887	0.109756	0.027972	0.0300237	IGBP1	Intron
X:74277900	0.146341	0.041958	0.00105187	AC004386.4	5'Flank
X:77828020	0.231707	0.0536131	6.74643e-12	MAGT1	3'UTR
X:77828331	0.426829	0.221445	2.39158e-05	MAGT1	3'UTR

## Sheet: SARS-CoV-2vsOVI
VarID	OtherViralInfection	COVID	p.adj	Hugo_Symbol	Variant_Classification
10:113756402	0.109756	0.0372093	0.000831318	PLEKHS1	Intron
10:12358413	0.158537	0.0325581	0.00232618	CAMK1D	Intron
10:12422515	0.207317	0.055814	0.000348039	CAMK1D	Intron
10:12442370	0.109756	0.027907	0.00909029	CAMK1D	Intron
10:12578692	0.207317	0.0744186	0.00659809	CAMK1D	Intron
10:125954799	0	0.0697674	0.00729028	FANK1	Intron
10:128053166	0.256098	0.0883721	0.000109718	PTPRE	Intron
10:22661449	0.146341	0.0465116	0.00233868	PIP4K2A	Intron
10:29580765	0.121951	0.027907	0.000255739	SVIL	Intron
10:30982266	0.0853659	0.0325581	0.0129439	ZNF438	Intron
10:30992685	0.109756	0.027907	0.0124168	ZNF438	Intron
10:35198337	0.195122	0.0604651	8.15815e-05	CREM	Intron
10:35198508	0.195122	0.0744186	0.000692309	CREM	Intron
10:58216959	0.097561	0.0325581	0.000395214	IPMK	Intron
10:6212761	0.280488	0.125581	2.27613e-06	PFKFB3	Intron
10:6240924	0	0.0651163	4.6142e-07	PFKFB3	Intron
10:6241599	0.109756	0.0372093	0.0498749	PFKFB3	Intron
10:63261468	0.170732	0.0418605	0.00431103	JMJD1C	Intron
10:68042113	0.207317	0.0744186	0.00885849	HERC4	Intron
10:68759182	0.146341	0.0372093	0.00770961	CCAR1	Intron
10:69095169	0.304878	0.134884	0.00033851	SRGN	Intron
10:69099439	0.146341	0.0651163	0.000260917	SRGN	Intron
10:69099567	0.134146	0.0511628	0.000523193	SRGN	Intron
10:69100339	0.243902	0.0604651	2.0334e-11	SRGN	Intron
10:69107596	0.121951	0.055814	0.0126107	SRGN	3'Flank
10:69107731	0.182927	0.0651163	0.00969333	SRGN	3'Flank
10:69108644	0.182927	0.027907	3.72868e-11	SRGN	3'Flank
10:71849501	0.109756	0.0325581	3.05532e-05	PSAP	Intron
10:79358174	0.134146	0.0139535	5.4754e-16	PPIF	3'Flank
10:79358175	0.121951	0.0139535	3.33356e-16	PPIF	3'Flank
10:87873062	0.231707	0.0790698	0.00559663	PTEN	Intron
10:87908617	0.134146	0.0418605	0.000430275	PTEN	Intron
10:87940262	0.219512	0.0744186	0.00732739	PTEN	Intron
10:928764	0.109756	0.0325581	0.00910036	LARP4B	Intron
10:96604998	0.182927	0.055814	0.00787199	PIK3AP1	Intron
10:96704683	0.134146	0.0372093	0.00378585	PIK3AP1	Intron
11:16756647	0.170732	0.027907	9.17007e-09	C11orf58	3'UTR
11:3673729	0.158537	0.0186047	1.17842e-05	NUP98	3'Flank
11:3771001	0.134146	0.0418605	0.00101171	NUP98	Intron
11:47362450	0.182927	0.0325581	4.92564e-07	SPI1	Intron
11:47993555	0.158537	0.0465116	0.00625205	PTPRJ	Intron
11:48010368	0.195122	0.0604651	2.62995e-06	PTPRJ	Intron
11:48010431	0.134146	0.0511628	0.0163815	PTPRJ	Intron
11:48011801	0.158537	0.0511628	0.0175049	PTPRJ	Intron
11:48011926	0.207317	0.0744186	0.0117478	PTPRJ	Intron
11:48014832	0.134146	0.0418605	0.00131251	PTPRJ	Intron
11:48014940	0.207317	0.0651163	0.0468883	PTPRJ	Intron
11:48015717	0.219512	0.0604651	0.00250405	PTPRJ	Intron
11:48024400	0.329268	0.125581	9.06277e-09	PTPRJ	Intron
11:48037556	0.182927	0.055814	0.0453707	PTPRJ	Intron
11:48058481	0.170732	0.0511628	0.000762275	PTPRJ	Intron
11:57786278	0	0.0976744	2.01517e-05	CTNND1	Intron
11:60712538	0.0121951	0.0418605	0.00535787	MS4A8	Intron
11:64846743	0.109756	0.0232558	0.00218415	EHD1	3'Flank
11:64847897	0.109756	0.027907	0.00428188	EHD1	3'Flank
11:64873753	0.134146	0.0372093	0.0426296	EHD1	Intron
11:64993997	0.207317	0.055814	0.00326669	BATF2	Intron
11:65322950	0.0853659	0.027907	0.000527821	CDC42EP2	3'Flank
11:65323099	0.134146	0.0232558	4.43404e-06	CDC42EP2	3'Flank
11:65323405	0.231707	0.0837209	6.65378e-06	CDC42EP2	3'Flank
11:65323569	0.231707	0.116279	0.0496794	CDC42EP2	3'Flank
11:8526176	0.0243902	0.111628	0.014623	STK33	Intron
11:8526309	0.0243902	0.106977	0.00484667	STK33	Intron
11:8526310	0.0243902	0.102326	0.000428968	STK33	Intron
11:9194749	0.134146	0.0372093	0.0440977	DENND5A	Intron
11:9221896	0.182927	0.0465116	6.02738e-05	DENND5A	Intron
11:9238464	0.256098	0.102326	9.76129e-08	DENND5A	Intron
11:9238581	0.097561	0.0325581	0.0364179	DENND5A	Intron
11:9239475	0.182927	0.0604651	0.000244958	DENND5A	Intron
11:9257096	0.182927	0.0790698	0.000271856	DENND5A	Intron
11:9260973	0.231707	0.0744186	0.0426955	DENND5A	Intron
11:9261137	0.182927	0.0604651	0.0112769	DENND5A	Intron
11:9261744	0.109756	0.0232558	0.00188267	DENND5A	Intron
12:10120820	0.134146	0.027907	0.00746937	CLEC7A	Intron
12:10122584	0.146341	0.0372093	0.00168748	CLEC7A	Intron
12:104491608	0.146341	0.0465116	0.00103475	CHST11	Intron
12:104492990	0.158537	0.0325581	1.39965e-07	CHST11	Intron
12:104616605	0.182927	0.0651163	0.0036458	CHST11	Intron
12:104643303	0.317073	0.139535	0.0345345	CHST11	Intron
12:104684606	0.170732	0.027907	1.26386e-09	CHST11	Intron
12:104686036	0.134146	0.0418605	0.0110483	CHST11	Intron
12:111593374	0.121951	0.0232558	0.00309911	ATXN2	Intron
12:111964766	0	0.055814	0.0279253	TMEM116	Intron
12:113199382	0.0121951	0.0790698	0.0121427	IQCD	Intron
12:116179407	0.146341	0.0418605	0.000444571	MED13L	Intron
12:11845751	0.109756	0.0372093	0.020201	ETV6	Intron
12:11869156	0.121951	0.0372093	0.00418718	ETV6	Intron
12:121283597	0.134146	0.0325581	0.000876731	CAMKK2	Intron
12:121285781	0.146341	0.0232558	3.82743e-07	CAMKK2	Intron
12:121287776	0.121951	0.0232558	1.64258e-08	CAMKK2	Intron
12:121290676	0.121951	0.0325581	0.000131508	CAMKK2	Intron
12:121981281	0.0121951	0.0511628	0.0192021	WDR66	Intron
12:121981290	0	0.0604651	0.000183828	WDR66	Intron
12:122706088	0.207317	0.0651163	7.6348e-06	HCAR2	5'Flank
12:122707827	0.158537	0.0883721	0.000612894	HCAR2	5'Flank
12:122707915	0.158537	0.0325581	1.52838e-12	HCAR2	5'Flank
12:122711830	0.231707	0.0790698	3.44929e-17	HCAR3	3'Flank
12:122714278	0.109756	0.055814	0.00576964	HCAR3	3'Flank
12:122866246	0.0731707	0.162791	0.0368141	VPS37B	3'UTR
12:122874714	0.182927	0.0604651	0.00773505	VPS37B	Intron
12:122878789	0.158537	0.0697674	0.00667581	VPS37B	Intron
12:123414741	0.158537	0.027907	8.25505e-07	RILPL2	3'UTR
12:123433203	0.158537	0.0651163	0.00276971	RILPL2	Intron
12:123433327	0.134146	0.0325581	0.000850241	RILPL2	Intron
12:123433517	0.121951	0.027907	1.47232e-05	RILPL2	Intron
12:123434940	0.097561	0.027907	7.38886e-05	RILPL2	Intron
12:1693074	0.121951	0.0418605	0.0131558	ADIPOR2	Intron
12:32516283	0.0853659	0.027907	0.00238293	FGD4	Intron
12:50529791	0.170732	0.055814	0.0149901	DIP2B	Intron
12:50547854	0.121951	0.0186047	6.21483e-05	DIP2B	Intron
12:50556189	0.170732	0.0465116	2.3203e-06	DIP2B	Intron
12:50930653	0.304878	0.153488	1.51307e-08	METTL7A	3'UTR
12:50930684	0.317073	0.148837	0.000764969	METTL7A	3'UTR
12:50930844	0.365854	0.181395	6.68552e-07	METTL7A	3'UTR
12:50930856	0.414634	0.186047	2.94517e-07	METTL7A	3'UTR
12:56312844	0.0731707	0.00930233	0.000179514	CNPY2	Intron
12:64619798	0.109756	0.0139535	3.38243e-06	RASSF3	Intron
12:64622180	0.121951	0.027907	0.000187518	RASSF3	Intron
12:64633878	0.134146	0.0232558	0.0280862	RASSF3	Intron
12:64637559	0.182927	0.027907	7.47221e-08	RASSF3	Intron
12:64659911	0.158537	0.027907	0.00835795	RASSF3	Intron
12:66194007	0.158537	0.0511628	0.00638571	IRAK3	Intron
12:66199010	0.219512	0.0837209	0.000352919	IRAK3	Intron
12:66202694	0.109756	0.027907	6.28422e-07	IRAK3	Intron
12:7918343	0.134146	0.0325581	0.00397189	SLC2A3	3'Flank
12:7918831	0.170732	0.0697674	0.00161091	SLC2A3	3'Flank
12:7921996	0.195122	0.055814	0.00249733	SLC2A3	Intron
12:7923204	0.134146	0.0325581	0.00111082	SLC2A3	Intron
12:7926216	0.146341	0.0372093	0.0130305	SLC2A3	Intron
12:7931737	0.134146	0.0325581	2.70212e-05	SLC2A3	Intron
12:7932018	0.329268	0.111628	4.8239e-06	SLC2A3	Intron
12:8541472	0.146341	0.0418605	0.000113316	CLEC4E	5'Flank
12:8541554	0.134146	0.027907	1.6806e-05	CLEC4E	5'Flank
12:8542300	0.182927	0.0651163	0.0398705	CLEC4E	5'Flank
12:94189521	0.109756	0.027907	0.0116475	PLXNC1	Intron
13:32479432	0.146341	0.0511628	0.0187718	N4BP2L2	Intron
13:40906070	0.146341	0.0465116	0.0311726	TPTE2P5	Intron
13:40936509	0.170732	0.0651163	0.000317984	ELF1	Intron
13:41012072	0.146341	0.0465116	0.00868844	ELF1	Intron
13:41012077	0.170732	0.027907	7.2531e-08	ELF1	Intron
13:41230402	0.0853659	0.0139535	0.00695289	MTRF1	Intron
13:45351972	0.146341	0.027907	0.014113	TPT1-AS1	Intron
13:50118674	0.182927	0.0418605	0.00433903	DLEU2	Intron
13:98568704	0.243902	0.125581	0.0261182	STK24	Intron
14:102078701	0.158537	0.0604651	0.00516199	HSP90AA1	3'Flank
14:102272104	0.0365854	0.125581	0.00167335	MOK	Intron
14:102381367	0.219512	0.0604651	7.22093e-07	TECPR2	Intron
14:102400229	0.097561	0.0186047	0.00317849	TECPR2	Intron
14:105049697	0.134146	0.027907	0.0071106	GPR132	3'UTR
14:21252419	0.0487805	0.0976744	0.0150433	HNRNPC	Intron
14:23314286	0.170732	0.0418605	0.00890293	BCL2L2-PABPN1	Intron
14:37624771	0	0.0604651	0.0388131	TTC6	Intron
14:37625428	0.158537	0.0372093	0.00869196	TTC6	Intron
14:51902615	0.158537	0.0325581	2.85071e-08	GNG2	Intron
14:51902808	0.170732	0.0418605	4.32623e-08	GNG2	Intron
14:51917781	0.109756	0.027907	0.000241547	GNG2	Intron
14:51918999	0.219512	0.0511628	2.65969e-10	GNG2	Intron
14:55304377	0.219512	0.0837209	0.000121978	FBXO34	Intron
14:55367492	0.182927	0.0418605	0.000134415	ATG14	3'UTR
14:60717785	0	0.0744186	0.000535551	SIX4	Intron
14:61742631	0.170732	0.0232558	1.98804e-11	HIF1A	Intron
14:61769659	0.134146	0.055814	0.00928006	SNAPC1	Intron
14:69646908	0.109756	0.0232558	0.000431765	SUSD6	Intron
14:69689901	0.158537	0.0511628	0.00497387	SUSD6	Intron
14:70651217	0.121951	0.0325581	0.0179878	TTC9	Intron
14:70921470	0.195122	0.0604651	7.41273e-05	PCNX1	Intron
14:70974395	0.0853659	0.0232558	0.0295387	PCNX1	Intron
14:71358124	0.109756	0.0325581	0.0291227	SIPA1L1	Intron
14:71391287	0.329268	0.15814	0.0289151	SIPA1L1	Intron
14:71402611	0.317073	0.0976744	3.67679e-06	SIPA1L1	Intron
14:71440207	0.158537	0.027907	1.60056e-06	SIPA1L1	Intron
14:73143830	0.268293	0.0930233	0.0066114	PSEN1	Intron
14:73193297	0.158537	0.0325581	0.0103799	PSEN1	Intron
14:73278354	0.134146	0.0372093	0.017442	NUMB	Intron
14:73356897	0.109756	0.0186047	0.000376709	NUMB	Intron
14:73443001	0.207317	0.0651163	0.00101584	NUMB	Intron
14:73452438	0.146341	0.0232558	0.000161828	NUMB	Intron
14:75284931	0.146341	0.0511628	0.000355196	FOS	3'Flank
14:75286762	0.231707	0.134884	0.00427888	FOS	3'Flank
14:75286822	0.195122	0.0883721	0.0323765	FOS	3'Flank
14:75300131	0.0853659	0.0232558	0.0260725	LINC01220	3'Flank
14:75300143	0.109756	0.0418605	0.0024762	LINC01220	3'Flank
14:77391515	0.134146	0.0418605	0.014623	SAMD15	3'Flank
14:77393193	0.134146	0.0418605	7.62831e-05	SAMD15	3'Flank
14:77393194	0.146341	0.0511628	0.000273282	SAMD15	3'Flank
15:101221371	0.207317	0.0837209	0.000133761	CHSY1	Intron
15:34144708	0.207317	0.0465116	5.19143e-11	KATNBL1	Intron
15:34144709	0.170732	0.027907	3.78405e-11	KATNBL1	Intron
15:34231250	0.097561	0.0232558	0.00518959	SLC12A6	3'UTR
15:34249536	0.134146	0.0465116	0.00162692	SLC12A6	Intron
15:34286202	0.243902	0.0883721	5.95792e-06	SLC12A6	Intron
15:34286212	0.158537	0.027907	0.00820804	SLC12A6	Intron
15:34325571	0.109756	0.0139535	0.000170488	SLC12A6	Intron
15:34333322	0.268293	0.0976744	0.0160299	SLC12A6	Intron
15:34333948	0.195122	0.0465116	3.56614e-06	SLC12A6	Intron
15:44506598	0.121951	0.0325581	0.0338003	CTDSPL2	Intron
15:44720370	0.121951	0.0325581	0.000212071	B2M	3'Flank
15:44720371	0.097561	0.0232558	0.0217771	B2M	3'Flank
15:44723248	0.256098	0.0930233	6.17346e-07	B2M	3'Flank
15:44725098	0.158537	0.0651163	7.67329e-05	TRIM69	5'Flank
15:44749073	0.195122	0.0604651	0.00215327	TRIM69	Intron
15:52022497	0.158537	0.0465116	0.000273419	MAPK6	Intron
15:55277386	0.146341	0.027907	0.00606091	RAB27A	Intron
15:58176443	0.378049	0.153488	4.02797e-09	AQP9	Intron
15:58176704	0.158537	0.0465116	0.0118301	AQP9	Intron
15:58176808	0.182927	0.0418605	1.04786e-09	AQP9	Intron
15:59333410	0.097561	0.0186047	0.0438059	MYO1E	Intron
15:68814316	0.121951	0.0372093	0.000135763	ANP32A	Intron
15:75213587	0.329268	0.139535	0.00341276	C15orf39	3'Flank
15:75214096	0.304878	0.167442	0.000585451	C15orf39	3'Flank
15:79963054	0.268293	0.111628	3.82204e-06	BCL2A1	Intron
15:79964461	0.219512	0.0744186	0.000644488	BCL2A1	Intron
15:79964463	0.170732	0.027907	4.14809e-05	BCL2A1	Intron
15:88641134	0.292683	0.106977	0.00441768	ISG20	Intron
15:89899222	0.134146	0.0186047	7.15001e-06	ARPIN	3'UTR
16:10931866	0.256098	0.111628	0.000142905	CIITA	Intron
16:11550362	0.134146	0.0372093	0.00295319	LITAF	Intron
16:11555535	0.097561	0.0325581	0.0161328	LITAF	Intron
16:11555599	0.402439	0.186047	0.0436519	LITAF	Intron
16:11563191	0.243902	0.0883721	1.03463e-05	LITAF	Intron
16:11563211	0.170732	0.0604651	0.0102228	LITAF	Intron
16:11566519	0.195122	0.0790698	0.000139858	LITAF	Intron
16:11566720	0.0853659	0.0325581	0.0120244	LITAF	Intron
16:11568712	0.158537	0.055814	0.000310544	LITAF	Intron
16:11569469	0.195122	0.055814	3.40895e-08	LITAF	Intron
16:11569485	0.219512	0.0651163	1.2712e-17	LITAF	Intron
16:11569866	0.170732	0.0930233	0.0366876	LITAF	Intron
16:11569867	0.219512	0.102326	0.000100724	LITAF	Intron
16:11571854	0.231707	0.134884	0.00640627	LITAF	Intron
16:11611221	0.158537	0.0697674	0.00017393	LITAF	Intron
16:11616830	0.121951	0.027907	0.00391193	LITAF	Intron
16:11618009	0.109756	0.027907	0.000444787	LITAF	Intron
16:11618156	0.146341	0.0511628	0.000101894	LITAF	Intron
16:11618162	0.158537	0.0604651	1.33008e-05	LITAF	Intron
16:1937727	0.182927	0.0372093	0.00043592	MSRB1	3'Flank
16:1937773	0.134146	0.027907	1.04628e-05	MSRB1	3'Flank
16:20881363	0.109756	0.0325581	0.00380245	DCUN1D3	Intron
16:20891593	0.231707	0.12093	0.0269676	DCUN1D3	Intron
16:21640211	0.207317	0.0930233	0.00353141	IGSF6	3'UTR
16:21640219	0.292683	0.125581	0.0170907	IGSF6	3'UTR
16:21640645	0.219512	0.0930233	0.0405085	IGSF6	3'UTR
16:21640658	0.182927	0.0465116	3.3016e-09	IGSF6	3'UTR
16:21641223	0.146341	0.0511628	0.00633084	IGSF6	3'UTR
16:21645287	0.134146	0.0139535	0.00377317	IGSF6	Intron
16:23867384	0.146341	0.0511628	0.00190168	PRKCB	Intron
16:23915476	0.109756	0.0232558	8.9819e-05	PRKCB	Intron
16:27316106	0.182927	0.0837209	0.00580835	IL4R	Intron
16:27338907	0.109756	0.0325581	0.0110978	IL4R	Intron
16:27361213	0.134146	0.0232558	0.000706252	IL4R	Intron
16:29670239	0.158537	0.0418605	0.0100579	SPN	3'UTR
16:3033641	0.268293	0.102326	0.00483154	BICDL2	Intron
16:31358508	0.219512	0.116279	4.51749e-06	ITGAX	Intron
16:31363516	0.134146	0.027907	1.12438e-15	ITGAX	Intron
16:31363547	0.195122	0.0511628	2.21682e-17	ITGAX	Intron
16:31363575	0.243902	0.0930233	0.00307885	ITGAX	Intron
16:31363585	0.231707	0.0744186	1.16695e-08	ITGAX	Intron
16:31363679	0.195122	0.102326	0.0105768	ITGAX	Intron
16:31364161	0.231707	0.111628	6.44309e-06	ITGAX	Intron
16:31364347	0.158537	0.0418605	1.28344e-12	ITGAX	Intron
16:31364352	0.268293	0.0697674	1.32691e-10	ITGAX	Intron
16:31364899	0.097561	0.0418605	2.35507e-05	ITGAX	Intron
16:31365800	0.219512	0.0837209	0.000782694	ITGAX	Intron
16:31366555	0.426829	0.209302	0.00928367	ITGAX	Intron
16:31366699	0.268293	0.125581	5.43581e-06	ITGAX	Intron
16:31368247	0.097561	0.0418605	0.000308572	ITGAX	Intron
16:31368293	0.109756	0.0139535	5.22975e-19	ITGAX	Intron
16:31368312	0.134146	0.0186047	1.76582e-20	ITGAX	Intron
16:31374103	0.146341	0.055814	0.00236664	ITGAX	Intron
16:31374557	0.134146	0.0186047	1.69044e-16	ITGAX	Intron
16:31374573	0.134146	0.0232558	1.16535e-12	ITGAX	Intron
16:31375064	0.109756	0.0139535	0.00510865	ITGAX	Intron
16:31377902	0.292683	0.148837	0.000965605	ITGAX	Intron
16:31383945	0.109756	0.0465116	1.35441e-05	ITGAX	3'Flank
16:3239007	0.0853659	0.0325581	0.00605456	MEFV	3'Flank
16:3253859	0.219512	0.0511628	0.00359771	MEFV	Intron
16:3255556	0.170732	0.027907	1.34018e-07	MEFV	Intron
16:3267953	0.195122	0.0325581	3.06508e-06	LINC00921	3'Flank
16:48573426	0.195122	0.0604651	0.000216538	N4BP1	Intron
16:48594631	0.182927	0.0465116	1.16722e-06	N4BP1	Intron
16:48594635	0.097561	0.027907	0.000151556	N4BP1	Intron
16:48601876	0.341463	0.153488	0.00631558	N4BP1	Intron
16:48605233	0.170732	0.0930233	0.00223331	N4BP1	Intron
16:48608073	0.207317	0.125581	0.0121452	N4BP1	Intron
16:56940878	0.121951	0.027907	0.0102783	HERPUD1	Intron
16:69689197	0.0243902	0.116279	0.00134093	NFAT5	Intron
16:70409910	0.134146	0.0232558	1.78403e-05	ST3GAL2	Intron
16:75445426	0.109756	0.0325581	3.03867e-06	TMEM170A	3'UTR
16:75445433	0.268293	0.0883721	0.00058025	TMEM170A	3'UTR
16:75474092	0.0121951	0.0697674	0.00142804	CHST6	3'UTR
16:75474475	0.243902	0.130233	0.0145303	CHST6	3'UTR
16:75575352	0.146341	0.0325581	0.000161092	GABARAPL2	Intron
16:84156224	0.195122	0.0651163	0.00126436	DNAAF1	Intron
16:88849619	0.146341	0.0465116	0.0375813	GALNS	Intron
16:89151842	0.121951	0.0325581	0.0180808	ACSF3	Intron
16:89467229	0.219512	0.0744186	0.000802739	ANKRD11	Intron
16:89736454	0.097561	0.0325581	0.00316394	ZNF276	Intron
17:1370634	0.231707	0.0511628	0.0425001	YWHAE	Intron
17:1384802	0.146341	0.0372093	0.00400171	YWHAE	Intron
17:1439614	0.121951	0.0372093	0.000639562	CRK	Intron
17:1447733	0.170732	0.0651163	0.000909427	CRK	Intron
17:1546175	0.182927	0.0418605	1.34475e-05	PITPNA	Intron
17:1566487	0.170732	0.0232558	9.11124e-11	SLC43A2	3'Flank
17:1572928	0.158537	0.0604651	0.000185905	SLC43A2	3'Flank
17:1584034	0.195122	0.0744186	0.0194841	SLC43A2	Intron
17:1585101	0.280488	0.139535	0.0232591	SLC43A2	Intron
17:1585683	0.097561	0.0232558	5.27552e-05	SLC43A2	Intron
17:1589914	0.134146	0.027907	0.00139062	SLC43A2	Intron
17:1610197	0.158537	0.0465116	0.00179238	SLC43A2	Intron
17:1636530	0.207317	0.0325581	9.03404e-16	SCARF1	Intron
17:1636531	0.170732	0.027907	1.72219e-11	SCARF1	Intron
17:27302147	0.182927	0.0651163	1.58592e-06	WSB1	Intron
17:27314850	0.280488	0.102326	0.0183088	WSB1	3'UTR
17:27317659	0.146341	0.0511628	0.00279896	WSB1	3'Flank
17:27317783	0.158537	0.0232558	6.02476e-06	WSB1	3'Flank
17:27318212	0.170732	0.0465116	0.000543012	WSB1	3'Flank
17:28672571	0.219512	0.0744186	0.0147923	SUPT6H	Intron
17:29643769	0.134146	0.027907	0.000667407	SSH2	Intron
17:29673454	0.134146	0.0372093	0.000584835	SSH2	Intron
17:29703852	0.121951	0.00930233	3.9551e-09	SSH2	Intron
17:29707805	0.134146	0.0186047	8.01491e-06	SSH2	Intron
17:29730574	0.146341	0.0418605	0.012493	SSH2	Intron
17:29749812	0.109756	0.0465116	0.00439685	SSH2	Intron
17:29750674	0.158537	0.0511628	0.00352634	SSH2	Intron
17:29753538	0.097561	0.0232558	7.34476e-05	SSH2	Intron
17:30390264	0.134146	0.0232558	0.000790877	CPD	Intron
17:30479862	0.121951	0.0139535	3.38239e-05	GOSR1	Intron
17:39759380	0.207317	0.0511628	0.000292853	IKZF3	3'UTR
17:39760561	0.158537	0.0372093	8.76663e-06	IKZF3	3'UTR
17:39763916	0.341463	0.139535	0.0308503	IKZF3	3'UTR
17:40336219	0.134146	0.0232558	0.00274666	RARA	Intron
17:41851347	0	0.0837209	0.00391095	KLHL11	3'UTR
17:42348952	0.121951	0.0465116	0.0299481	STAT3	Intron
17:42353103	0.182927	0.0511628	0.000641417	STAT3	Intron
17:42365794	0.243902	0.0883721	0.0211347	STAT3	Intron
17:42368520	0.109756	0.0465116	0.0450697	STAT3	Intron
17:42369313	0.170732	0.0465116	0.00158615	STAT3	Intron
17:42380639	0.0853659	0.0372093	0.000910893	STAT3	Intron
17:42380791	0.231707	0.0511628	0.000647752	STAT3	Intron
17:42380813	0.292683	0.0976744	1.61593e-07	STAT3	Intron
17:42381481	0.219512	0.0976744	0.00856817	STAT3	Intron
17:42381610	0.219512	0.0604651	0.00105105	STAT3	Intron
17:4529270	0.182927	0.0418605	1.10533e-06	SPNS2	Intron
17:46160395	0.304878	0.153488	0.04264	KANSL1	Intron
17:4713028	0.195122	0.055814	1.76304e-05	ARRB2	Intron
17:4713552	0.268293	0.12093	0.0222941	ARRB2	Intron
17:4788292	0.146341	0.0325581	1.54742e-05	VMO1	5'Flank
17:4984770	0.146341	0.055814	0.0299963	CAMTA2	Intron
17:51086593	0.170732	0.055814	0.00111051	SPAG9	Intron
17:51107815	0.0853659	0.027907	0.00834322	SPAG9	Intron
17:51111875	0.121951	0.0186047	6.63286e-06	SPAG9	Intron
17:51116183	0.109756	0.0232558	0.00773544	SPAG9	Intron
17:57865925	0.134146	0.0325581	0.0182619	CUEDC1	Intron
17:59823060	0.109756	0.0186047	0.000409151	VMP1	Intron
17:59843928	0.329268	0.125581	5.95364e-06	VMP1	3'Flank
17:59843935	0.146341	0.0418605	4.71179e-07	VMP1	3'Flank
17:60192680	0.146341	0.0372093	0.00244498	USP32	Intron
17:60344407	0.121951	0.027907	7.58985e-05	USP32	Intron
17:61292577	0.121951	0.0418605	0.00101973	BCAS3	Intron
17:65038218	0.158537	0.0418605	0.0414581	GNA13	Intron
17:65043566	0.170732	0.0465116	8.5256e-05	GNA13	Intron
17:74468134	0.121951	0.027907	0.00369777	CD300A	Intron
17:74469704	0.195122	0.0651163	4.70291e-06	CD300A	Intron
17:75375020	0.146341	0.0604651	0.00411132	GRB2	Intron
17:75797364	0.170732	0.027907	2.73742e-05	UNK	Intron
17:76482973	0.182927	0.0325581	6.24336e-12	RHBDF2	Intron
17:77166611	0.134146	0.027907	0.00204115	SEC14L1	Intron
17:78409929	0.219512	0.0604651	3.55329e-06	PGS1	Intron
17:78422975	0.0853659	0.0465116	0.021821	PGS1	Intron
17:78422985	0.195122	0.106977	0.000793496	PGS1	Intron
17:80293097	0.231707	0.0837209	0.00316641	RNF213	Intron
17:80320453	0.463415	0.283721	0.0331476	RNF213	Intron
17:82271214	0.402439	0.209302	0.00262585	CSNK1D	Intron
17:8919987	0.0731707	0.00930233	3.74866e-11	PIK3R5	Intron
17:8943203	0.158537	0.0511628	0.00747078	PIK3R5	Intron
17:8943661	0.109756	0.027907	3.16068e-08	PIK3R5	Intron
17:8943726	0.243902	0.0883721	1.00919e-07	PIK3R5	Intron
17:8958868	0.158537	0.0325581	7.41002e-06	PIK3R5	Intron
17:8963115	0.109756	0.0418605	1.63763e-05	PIK3R5	Intron
18:12801768	0.158537	0.0325581	1.35225e-08	PTPN2	Intron
18:2708416	0.317073	0.130233	8.66713e-05	SMCHD1	Intron
18:46019679	0.121951	0.0465116	1.76546e-05	PSTPIP2	Intron
18:46021766	0.158537	0.0186047	6.30296e-10	PSTPIP2	Intron
18:46024384	0.195122	0.0604651	2.27984e-08	PSTPIP2	Intron
18:46024402	0.134146	0.0418605	0.00046355	PSTPIP2	Intron
18:9153018	0.158537	0.0325581	5.30644e-05	ANKRD12	Intron
18:9777220	0.121951	0.0232558	4.28952e-05	RAB31	Intron
18:9793583	0.121951	0.0325581	0.0185507	RAB31	Intron
18:9793617	0.121951	0.0325581	0.000987731	RAB31	Intron
19:10272017	0.292683	0.130233	5.00976e-08	ICAM1	Intron
19:10272235	0.0853659	0.027907	3.79186e-05	ICAM1	Intron
19:10273097	0.207317	0.0604651	5.23621e-07	ICAM1	Intron
19:10273104	0.134146	0.0325581	2.21988e-08	ICAM1	Intron
19:10273231	0.207317	0.0744186	0.00665052	ICAM1	Intron
19:10276855	0.170732	0.0883721	0.0162701	ICAM1	Intron
19:10278017	0.195122	0.116279	0.0484858	ICAM1	Intron
19:10278076	0.329268	0.176744	0.00533945	ICAM1	Intron
19:10279445	0.182927	0.0744186	0.0109593	ICAM1	Intron
19:10279689	0.341463	0.176744	3.02468e-06	ICAM1	Intron
19:10279745	0.195122	0.0604651	1.04077e-06	ICAM1	Intron
19:10280435	0.219512	0.102326	1.82863e-05	ICAM1	Intron
19:10282145	0.121951	0.027907	6.14895e-05	ICAM1	Intron
19:10282377	0.146341	0.0465116	0.0367653	ICAM1	Intron
19:10282837	0.134146	0.055814	0.0405118	ICAM1	Intron
19:1032953	0.195122	0.0697674	0.0120296	CNN2	Intron
19:1032976	0.170732	0.0651163	0.0332972	CNN2	Intron
19:1033013	0.304878	0.134884	0.00878772	CNN2	Intron
19:1035879	0.390244	0.232558	5.69629e-06	CNN2	Intron
19:10795038	0.146341	0.0465116	0.0124984	DNM2	Intron
19:13837503	0.207317	0.0744186	0.00844869	MIR27A	5'Flank
19:14390424	0.182927	0.0511628	0.0233116	ADGRE5	Intron
19:14734257	0.219512	0.125581	0.00206269	ADGRE2	3'UTR
19:14734609	0.195122	0.0883721	5.68104e-06	ADGRE2	3'UTR
19:14752832	0.134146	0.0139535	6.00349e-07	ADGRE2	Intron
19:15661142	0.146341	0.0697674	0.000889297	CYP4F3	3'UTR
19:15661151	0.195122	0.0697674	0.00162289	CYP4F3	3'UTR
19:16080628	0.304878	0.162791	0.0492243	TPM4	Intron
19:16856711	0.134146	0.0372093	0.00593284	SIN3B	Intron
19:17084154	0.121951	0.0232558	0.00386326	MYO9B	Intron
19:17103794	0.121951	0.027907	4.05203e-06	MYO9B	Intron
19:18003063	0.121951	0.0418605	0.0075352	KCNN1	3'Flank
19:18178525	0.182927	0.0651163	1.40197e-05	IFI30	3'Flank
19:18178580	0.280488	0.130233	0.00107876	IFI30	3'Flank
19:18178606	0.109756	0.0418605	0.0496585	IFI30	3'Flank
19:18178776	0.280488	0.0976744	9.95535e-05	IFI30	3'Flank
19:18179758	0.280488	0.0697674	1.51191e-10	IFI30	3'Flank
19:18180377	0.231707	0.0883721	3.28491e-05	IFI30	3'Flank
19:18180430	0.146341	0.0511628	0.00132004	IFI30	3'Flank
19:18182449	0.109756	0.027907	0.00614109	IFI30	3'Flank
19:18182511	0.182927	0.0418605	4.00725e-13	IFI30	3'Flank
19:18518739	0.146341	0.0465116	0.000298382	ELL	Intron
19:19680684	0.243902	0.0604651	9.64497e-08	ZNF101	3'UTR
19:2068005	0.0731707	0.0186047	0.00819147	MOB3A	3'Flank
19:2075468	0.134146	0.0232558	0.000157561	MOB3A	Intron
19:2077900	0.109756	0.0232558	0.00335919	MOB3A	Intron
19:2084676	0.097561	0.0186047	0.0020998	MOB3A	Intron
19:24090699	0.0853659	0.0139535	0.0475453	ZNF254	Intron
19:3466358	0.0487805	0.195349	0.00144623	NFIC	3'UTR
19:35452988	0.219512	0.0976744	0.000571759	FFAR2	3'Flank
19:35453096	0.280488	0.102326	0.0223299	FFAR2	3'Flank
19:35453216	0.134146	0.0372093	0.0241379	FFAR2	3'Flank
19:35455961	0.182927	0.055814	0.000655028	FFAR2	3'Flank
19:35892105	0.207317	0.0604651	0.0086272	NFKBID	Intron
19:3647690	0.158537	0.0325581	3.34356e-10	PIP5K1C	Intron
19:41349735	0.109756	0.0139535	0.000136516	TGFB1	Intron
19:43647635	0.109756	0.0325581	0.0454307	PLAUR	3'Flank
19:43648314	0.158537	0.055814	0.0134693	PLAUR	3'Flank
19:43650525	0.109756	0.0325581	6.36092e-05	PLAUR	Intron
19:43651531	0.0731707	0.0232558	1.92725e-08	PLAUR	Intron
19:43657225	0.097561	0.027907	0.000188638	PLAUR	Intron
19:43659352	0.280488	0.134884	0.0242283	PLAUR	Intron
19:43662879	0.0853659	0.0372093	0.0130469	PLAUR	Intron
19:43663537	0.219512	0.125581	0.00147258	PLAUR	Intron
19:45015501	0.207317	0.0976744	0.00237174	RELB	Intron
19:45511984	0.268293	0.0883721	3.16273e-05	VASP	Intron
19:4654444	0.146341	0.055814	0.00112332	TNFAIP8L1	3'UTR
19:4654481	0.0121951	0.0883721	0.00159526	TNFAIP8L1	3'UTR
19:47303872	0.0121951	0.0697674	0.0186097	C5AR1	Intron
19:48923985	0.219512	0.0697674	0.00999534	NUCB1	3'Flank
19:5101075	0.109756	0.0186047	0.0309681	KDM4B	Intron
19:51133311	0.097561	0.0139535	0.000183171	SIGLEC9	Intron
19:51133570	0.121951	0.027907	0.000144756	SIGLEC9	Intron
19:51741692	0.207317	0.0697674	4.54459e-08	FPR1	3'Flank
19:51741698	0.268293	0.0930233	2.90942e-08	FPR1	3'Flank
19:51744317	0.207317	0.0790698	0.0186782	FPR1	3'Flank
19:54238053	0.243902	0.0976744	0.000241329	LILRA6	3'Flank
19:54304065	0.121951	0.0418605	0.00100345	LILRA5	3'Flank
19:54884534	0.121951	0.0232558	0.00110078	FCAR	Intron
19:54893332	0.109756	0.0232558	2.11187e-05	FCAR	3'Flank
19:57860414	0.146341	0.0325581	0.0148896	ZNF587	3'UTR
19:57861448	0.170732	0.0465116	6.8954e-05	ZNF587	3'UTR
19:6792595	0.195122	0.0883721	0.00380467	VAV1	Intron
19:6792601	0.109756	0.0372093	0.001112	VAV1	Intron
19:6799724	0.170732	0.0883721	0.00188227	VAV1	Intron
19:6808192	0.170732	0.055814	0.0202517	VAV1	Intron
19:6810220	0.109756	0.027907	0.0244146	VAV1	Intron
19:6811129	0.0853659	0.0325581	0.000105612	VAV1	Intron
19:6830540	0.170732	0.0604651	4.12146e-05	VAV1	Intron
19:6841685	0.0731707	0.027907	0.0081395	VAV1	Intron
19:6847174	0.146341	0.0511628	0.0138905	VAV1	Intron
19:8572527	0.121951	0.0186047	2.34205e-05	MYO1F	Intron
19:9648491	0.207317	0.0651163	0.0163172	ZNF562	3'UTR
1:100024719	0.121951	0.0232558	8.16066e-07	SLC35A3	3'UTR
1:100024747	0.243902	0.0790698	0.000418985	SLC35A3	3'UTR
1:109203621	0.134146	0.0139535	1.51775e-12	KIAA1324	3'UTR
1:109203622	0.134146	0.0139535	1.2465e-09	KIAA1324	3'UTR
1:109204175	0.097561	0.00465116	4.56217e-08	KIAA1324	3'UTR
1:109596454	0.097561	0.0186047	0.000752366	GNAI3	3'UTR
1:113423478	0.207317	0.0651163	0.00271703	MAGI3	Intron
1:114653312	0	0.0744186	1.88559e-05	DENND2C	Intron
1:1175081	0.0365854	0.106977	0.0040383	TTLL10	Intron
1:12198004	0.170732	0.0511628	0.00216394	TNFRSF1B	Intron
1:12200752	0.195122	0.0837209	0.0208	TNFRSF1B	Intron
1:12210354	0.109756	0.0372093	0.0283033	TNFRSF1B	3'Flank
1:145923018	0.182927	0.0651163	0.0110875	RBM8A	3'UTR
1:154411851	0.0853659	0.0186047	0.000514337	IL6R	Intron
1:155170906	0.0365854	0.153488	0.000182233	KRTCAP2	Intron
1:160345286	0.0853659	0.027907	0.0133178	NCSTN	Intron
1:160998101	0.0731707	0.0418605	4.28601e-05	F11R	3'UTR
1:161866865	0.146341	0.0418605	0.0396742	ATF6	Intron
1:16916600	0.170732	0.0372093	2.42905e-05	CROCC	Intron
1:16933347	0.0243902	0.12093	0.0154993	CROCC	Intron
1:182152372	0.121951	0.0232558	0.00500131	LINC01344	Intron
1:182376655	0.121951	0.0418605	0.0237096	GLUL	3'Flank
1:182379982	0.207317	0.0651163	9.2534e-08	GLUL	3'UTR
1:182381158	0.146341	0.0511628	0.0450697	GLUL	3'UTR
1:1866076	0.182927	0.0465116	1.43717e-06	GNB1	Intron
1:1882198	0.219512	0.116279	0.0200869	GNB1	Intron
1:1886190	0.195122	0.0930233	0.0494704	GNB1	Intron
1:1887753	0.134146	0.027907	0.0309597	GNB1	Intron
1:198680333	0.146341	0.0186047	1.49258e-20	PTPRC	Intron
1:198680346	0.109756	0.0139535	4.427e-12	PTPRC	Intron
1:203312561	0.097561	0.027907	0.0153184	BTG2	3'Flank
1:204402641	0.219512	0.0744186	0.000279974	PPP1R15B	Intron
1:20859800	0.121951	0.0139535	3.03968e-05	EIF4G3	Intron
1:211434323	0.109756	0.0139535	0.0168788	LINC00467	RNA
1:21148513	0.207317	0.0604651	0.0408177	EIF4G3	Intron
1:21166920	0.256098	0.111628	0.0421625	EIF4G3	Intron
1:212614402	0.378049	0.176744	1.94091e-05	ATF3	Intron
1:21287353	0.134146	0.0325581	0.00703146	ECE1	Intron
1:21544474	0.170732	0.0697674	0.00335477	ALPL	Intron
1:21579300	0.109756	0.0418605	0.00238302	ALPL	3'Flank
1:2263499	0.0609756	0.0139535	0.0372124	SKI	Intron
1:235201843	0.146341	0.027907	8.38563e-05	ARID4B	Intron
1:235307411	0.182927	0.0511628	0.000525356	ARID4B	Intron
1:235310710	0.170732	0.0511628	0.00174873	ARID4B	Intron
1:235862578	0.158537	0.0186047	3.84945e-07	LYST	Intron
1:244987340	0	0.0790698	0.000608468	EFCAB2	Intron
1:247432014	0.097561	0.0325581	0.000214883	NLRP3	Intron
1:26843624	0.146341	0.0418605	0.0267942	ZDHHC18	Intron
1:27622145	0.109756	0.0232558	3.9112e-06	FGR	Intron
1:27622184	0.146341	0.0325581	0.000501668	FGR	Intron
1:27622591	0.097561	0.0325581	0.000883719	FGR	Intron
1:27628070	0.195122	0.0418605	4.08755e-08	FGR	Intron
1:27874244	0.121951	0.0325581	0.000826364	THEMIS2	Intron
1:27880448	0.231707	0.0604651	0.00188752	THEMIS2	Intron
1:28155827	0.109756	0.0325581	0.00253913	PTAFR	Intron
1:28335805	0.134146	0.0232558	0.0292912	MED18	3'UTR
1:28499556	0.134146	0.027907	0.00669349	PHACTR4	3'UTR
1:32953005	0.182927	0.055814	1.97961e-06	RNF19B	Intron
1:32954191	0.109756	0.00930233	6.01977e-07	RNF19B	Intron
1:35602216	0.146341	0.0372093	0.00192969	PSMB2	3'UTR
1:36477870	0.207317	0.0744186	4.22518e-09	CSF3R	Intron
1:36478346	0.573171	0.274419	0.00315626	CSF3R	Intron
1:36478407	0.365854	0.134884	6.41417e-08	CSF3R	Intron
1:36478417	0.47561	0.218605	0.00433833	CSF3R	Intron
1:36478472	0.47561	0.213953	0.000111012	CSF3R	Intron
1:46593793	0.207317	0.0511628	0.00990061	MKNK1	Intron
1:51868693	0.121951	0.027907	0.0198475	NRDC	Intron
1:51869051	0.134146	0.0465116	0.0025776	NRDC	Intron
1:52912424	0.0243902	0.111628	0.0486805	ECHDC2	Intron
1:94909133	0.0121951	0.0930233	0.000546978	CNN3	Intron
20:18487695	0.109756	0.027907	2.17192e-10	RBBP9	3'UTR
20:31543415	0.121951	0.0325581	0.0218998	HM13	Intron
20:31543489	0.170732	0.0465116	0.0133593	HM13	Intron
20:31545583	0.207317	0.0790698	0.0321255	HM13	Intron
20:32059615	0.134146	0.0465116	0.0167054	HCK	Intron
20:32059778	0.158537	0.0372093	1.86492e-08	HCK	Intron
20:32059790	0.182927	0.0325581	6.69149e-08	HCK	Intron
20:32060252	0.134146	0.027907	2.15512e-05	HCK	Intron
20:32080525	0.158537	0.055814	7.13517e-05	HCK	Intron
20:32080568	0.280488	0.0837209	5.14759e-15	HCK	Intron
20:32080574	0.280488	0.0697674	8.85335e-18	HCK	Intron
20:32080712	0.146341	0.027907	0.00129798	HCK	Intron
20:32091929	0.121951	0.0186047	2.22722e-08	HCK	Intron
20:32093019	0.134146	0.0325581	4.44875e-08	HCK	Intron
20:32094478	0.134146	0.0325581	0.0326292	HCK	Intron
20:33293655	0.121951	0.0372093	0.00823781	BPIFB1	Intron
20:35778708	0.134146	0.0465116	0.00391092	PHF20	Intron
20:36896107	0.170732	0.0511628	0.000148079	SAMHD1	Intron
20:36909549	0.0243902	0.0883721	0.0488433	SAMHD1	Intron
20:3981617	0.121951	0.0232558	1.52637e-08	RNF24	Intron
20:3999496	0.109756	0.0232558	0.00131169	RNF24	Intron
20:3999538	0.121951	0.0372093	0.00990091	RNF24	Intron
20:41042050	0.121951	0.0325581	0.0382723	TOP1	Intron
20:4794702	0.207317	0.0465116	5.68231e-09	RASSF2	Intron
20:4803726	0.097561	0.0232558	0.00488042	RASSF2	Intron
20:48643776	0.182927	0.0604651	1.58397e-05	PREX1	Intron
20:48810326	0.182927	0.0232558	1.88606e-13	PREX1	Intron
20:49671373	0.195122	0.055814	6.01695e-07	B4GALT5	Intron
20:49677883	0.231707	0.0883721	0.0364516	B4GALT5	Intron
20:49684107	0.121951	0.0372093	0.000224547	B4GALT5	Intron
20:49684500	0.195122	0.0465116	0.000974984	B4GALT5	Intron
20:49690279	0.231707	0.0604651	8.2357e-05	B4GALT5	Intron
20:5589446	0.280488	0.12093	1.53882e-05	GPCPD1	Intron
20:56419497	0.0731707	0.00465116	1.89916e-09	CASS4	Intron
20:56420406	0.121951	0.0186047	3.49662e-06	CASS4	Intron
20:63874539	0.280488	0.102326	0.00518729	TPD52L2	Intron
20:63903905	0.219512	0.0744186	0.000206695	DNAJC5	Intron
20:63904933	0.219512	0.0790698	0.00797722	DNAJC5	Intron
21:14541948	0.121951	0.0372093	5.18606e-07	SAMSN1	Intron
21:14541970	0.158537	0.0511628	0.0124136	SAMSN1	Intron
21:14542795	0.170732	0.055814	0.0209832	SAMSN1	Intron
21:14544219	0.097561	0.0186047	0.000775591	SAMSN1	Intron
21:29337809	0.134146	0.027907	7.37832e-05	BACH1	Intron
21:33361738	0.0853659	0.0232558	0.00173368	IFNAR1	3'Flank
21:33404538	0.121951	0.027907	0.000436249	IFNGR2	Intron
21:33404873	0.109756	0.027907	0.00292066	IFNGR2	Intron
21:33405012	0.182927	0.0883721	0.00105153	IFNGR2	Intron
21:33406917	0.109756	0.0325581	5.76353e-09	IFNGR2	Intron
21:38259991	0.280488	0.106977	0.00168027	KCNJ15	Intron
21:38289122	0.219512	0.0744186	1.02727e-07	KCNJ15	Intron
22:17089645	0.121951	0.027907	6.24127e-05	IL17RA	Intron
22:17110377	0.402439	0.144186	4.56721e-08	IL17RA	3'UTR
22:17110600	0.219512	0.0837209	3.92989e-05	IL17RA	3'UTR
22:17740339	0.109756	0.0186047	2.44893e-09	BID	Intron
22:17740892	0.158537	0.0372093	1.34313e-08	BID	Intron
22:17755558	0.146341	0.0232558	0.00437762	BID	Intron
22:17755568	0.182927	0.055814	2.04563e-08	BID	Intron
22:17756067	0.158537	0.0465116	1.3688e-08	BID	Intron
22:17762671	0.097561	0.027907	0.000440653	BID	Intron
22:17763408	0.170732	0.055814	7.35649e-06	BID	Intron
22:17767193	0.146341	0.0418605	0.000119545	BID	Intron
22:29903220	0.170732	0.0372093	0.00612765	MTMR3	Intron
22:29912464	0.121951	0.0139535	0.0277201	MTMR3	Intron
22:29912467	0.146341	0.0325581	7.28473e-05	MTMR3	Intron
22:30457629	0	0.055814	0.00153043	SEC14L3	Intron
22:31217213	0.158537	0.0139535	7.07856e-08	LIMK2	Intron
22:31220885	0.182927	0.055814	0.0132403	LIMK2	Intron
22:31243105	0.317073	0.130233	0.0305035	LIMK2	Intron
22:31245371	0.195122	0.0465116	7.03694e-12	LIMK2	Intron
22:31245564	0.121951	0.0465116	0.00376996	LIMK2	Intron
22:35304685	0.170732	0.027907	7.73735e-07	TOM1	Intron
22:35321377	0.097561	0.0186047	0.0227803	TOM1	Intron
22:35331326	0.280488	0.12093	2.65801e-05	TOM1	Intron
22:35661201	0.146341	0.0418605	0.00168978	APOL6	3'UTR
22:36223566	0.195122	0.0232558	1.3731e-12	APOL2	3'Flank
22:36338720	0.219512	0.0790698	0.00590535	MYH9	Intron
22:37290586	0.146341	0.0139535	1.42113e-12	CYTH4	Intron
22:37290648	0.158537	0.0744186	0.00433446	CYTH4	Intron
22:42687575	0.121951	0.0465116	0.0043931	A4GALT	3'Flank
22:42924951	0.109756	0.0232558	0.00275835	PACSIN2	Intron
22:42984251	0.182927	0.055814	0.000920021	PACSIN2	Intron
22:50536709	0.0731707	0.0186047	0.000344847	ODF3B	5'Flank
2:101274925	0.256098	0.0976744	0.025552	RNF149	3'Flank
2:101280124	0.158537	0.0790698	6.56586e-07	RNF149	Intron
2:101284336	0.243902	0.0651163	0.00542144	RNF149	Intron
2:101284498	0.353659	0.190698	0.0366514	RNF149	Intron
2:101285117	0.170732	0.0697674	0.0183477	RNF149	Intron
2:101298349	0.256098	0.102326	0.00349344	RNF149	Intron
2:101300569	0.170732	0.0372093	0.00011045	RNF149	Intron
2:101703810	0.134146	0.0604651	0.00107294	MAP4K4	Intron
2:101711516	0.109756	0.0418605	7.09764e-05	MAP4K4	Intron
2:101712248	0.146341	0.0372093	0.0183415	MAP4K4	Intron
2:101712558	0.195122	0.0790698	0.0446197	MAP4K4	Intron
2:101713410	0.158537	0.0465116	3.49293e-05	MAP4K4	Intron
2:101720331	0.121951	0.0325581	6.36275e-05	MAP4K4	Intron
2:101760029	0.170732	0.0465116	9.05924e-06	MAP4K4	Intron
2:101992772	0.207317	0.0744186	3.58212e-14	IL1R2	Intron
2:101992779	0.195122	0.102326	0.000337958	IL1R2	Intron
2:101992823	0.170732	0.0837209	0.00219886	IL1R2	Intron
2:101993434	0.304878	0.139535	0.00576124	IL1R2	Intron
2:102132983	0.158537	0.0232558	1.10749e-07	IL1R1	Intron
2:10334878	0.109756	0.0372093	0.00284269	HPCAL1	Intron
2:10334879	0.182927	0.0651163	0.00162728	HPCAL1	Intron
2:108596590	0.134146	0.0465116	0.00236725	LIMS1	Intron
2:108597124	0.231707	0.0837209	0.00254601	LIMS1	Intron
2:108597161	0.256098	0.0651163	0.00498393	LIMS1	Intron
2:111447467	0.134146	0.0325581	0.0185735	MIR4435-2HG	Intron
2:111468199	0.329268	0.15814	0.0265493	MIR4435-2HG	Intron
2:111468266	0.134146	0.0418605	0.0286206	MIR4435-2HG	Intron
2:11150047	0.0121951	0.125581	3.82113e-05	C2orf50	3'UTR
2:120266590	0.195122	0.0604651	2.10297e-06	RALB	Intron
2:143271605	0.121951	0.0511628	0.000697614	ARHGAP15	Intron
2:143271683	0.231707	0.0883721	0.000201957	ARHGAP15	Intron
2:143272604	0.219512	0.0790698	1.11751e-05	ARHGAP15	Intron
2:143301349	0.170732	0.0651163	8.77843e-07	ARHGAP15	Intron
2:143374528	0.170732	0.0465116	5.10125e-07	ARHGAP15	Intron
2:143374569	0.243902	0.0651163	1.01786e-10	ARHGAP15	Intron
2:143374777	0.146341	0.055814	0.000528405	ARHGAP15	Intron
2:143502289	0.146341	0.0465116	7.30164e-05	ARHGAP15	Intron
2:144410050	0.182927	0.00930233	5.8718e-24	ZEB2	Intron
2:151359570	0.146341	0.0418605	0.0283701	TNFAIP6	Intron
2:151360112	0.170732	0.0651163	0.017979	TNFAIP6	Intron
2:151363196	0.170732	0.0651163	0.00919684	TNFAIP6	Intron
2:159715598	0.134146	0.027907	0.00439251	2023-03-07	Intron
2:161168790	0.170732	0.0186047	1.31281e-12	TANK	Intron
2:161205242	0.231707	0.0697674	1.17104e-06	TANK	Intron
2:177244219	0.256098	0.102326	0.0374444	NFE2L2	Intron
2:179162879	0.121951	0.0372093	0.00460152	SESTD1	Intron
2:200978656	0.231707	0.0604651	0.00228282	FAM126B	3'UTR
2:216638006	0.0121951	0.0744186	0.0108625	IGFBP2	Intron
2:218379587	0.0853659	0.027907	2.89092e-05	SLC11A1	5'Flank
2:218385611	0.121951	0.0372093	0.000285617	SLC11A1	Intron
2:218735477	0.121951	0.0372093	0.0311324	TTLL4	Intron
2:223757354	0.134146	0.0325581	0.0315106	AP1S3	3'UTR
2:238388854	0.0243902	0.130233	0.000777873	TRAF3IP1	Intron
2:240542348	0.0365854	0.130233	0.0374265	ANKMY1	Intron
2:24596239	0.097561	0.00465116	0.000431514	NCOA1	Intron
2:26114784	0.146341	0.0418605	0.00280751	RAB10	Intron
2:32312870	0.121951	0.027907	0.0361816	YIPF4	3'UTR
2:40201771	0.109756	0.0232558	1.13521e-05	SLC8A1	Intron
2:40232099	0.195122	0.0511628	0.00030315	SLC8A1	Intron
2:40232112	0.134146	0.027907	0.0145713	SLC8A1	Intron
2:40417569	0.182927	0.0325581	2.91431e-08	SLC8A1	Intron
2:40417571	0.146341	0.0186047	1.43252e-09	SLC8A1	Intron
2:42189287	0.121951	0.0232558	0.00254444	EML4	Intron
2:42192369	0.109756	0.0325581	0.000753799	EML4	Intron
2:44175147	0.195122	0.0790698	0.00576921	PPM1B	Intron
2:61050749	0.353659	0.162791	0.0307076	PEX13	3'UTR
2:61050863	0.170732	0.0418605	0.000859981	PEX13	3'UTR
2:63420412	0.109756	0.0232558	5.46014e-05	WDPCP	Intron
2:64126302	0.170732	0.0511628	2.61799e-09	PELI1	Intron
2:64136649	0.146341	0.0372093	0.00160166	PELI1	Intron
2:64138645	0.256098	0.139535	0.000312571	PELI1	Intron
2:65091650	0.170732	0.0418605	1.57976e-05	RAB1A	Intron
2:65105260	0.146341	0.0418605	0.00562429	RAB1A	Intron
2:68786530	0.134146	0.0232558	0.000529041	ARHGAP25	Intron
2:69928955	0.097561	0.0325581	0.0463713	MXD1	Intron
2:69929074	0.182927	0.0883721	0.0266545	MXD1	Intron
2:69929153	0.182927	0.0465116	1.15196e-13	MXD1	Intron
2:70012293	0.134146	0.0186047	0.000401655	PCBP1-AS1	Intron
2:70016602	0.219512	0.0697674	0.00727833	PCBP1-AS1	Intron
2:70016761	0.146341	0.055814	0.00201513	PCBP1-AS1	Intron
2:70017172	0.243902	0.0883721	0.00070909	PCBP1-AS1	Intron
2:70235315	0.158537	0.0511628	0.00101518	TIA1	Intron
2:71475872	0.134146	0.0325581	0.000368646	DYSF	Intron
2:71476346	0.134146	0.0325581	0.0212736	DYSF	Intron
2:84978202	0.231707	0.106977	0.0361592	KCMF1	Intron
2:96545346	0.365854	0.134884	7.02177e-05	ARID5A	Intron
2:96545701	0.231707	0.0697674	0.00888658	ARID5A	Intron
2:96624584	0.158537	0.0418605	0.0120715	KANSL3	Intron
2:96624600	0.146341	0.027907	3.09635e-05	KANSL3	Intron
2:96628400	0.170732	0.0418605	2.62382e-09	KANSL3	Intron
3:10152871	0.243902	0.0930233	0.0172763	VHL	3'UTR
3:10152909	0.109756	0.0418605	0.0198242	VHL	3'UTR
3:10171983	0.195122	0.055814	0.0322812	IRAK2	Intron
3:10172953	0.121951	0.055814	0.0371618	IRAK2	Intron
3:10174605	0.195122	0.0651163	1.68022e-06	IRAK2	Intron
3:10178180	0.158537	0.0604651	0.000741067	IRAK2	Intron
3:10181385	0.158537	0.0465116	1.01336e-09	IRAK2	Intron
3:10182904	0.121951	0.0372093	0.0117529	IRAK2	Intron
3:10182952	0.158537	0.0465116	4.6447e-08	IRAK2	Intron
3:10185437	0.146341	0.0465116	0.0376258	IRAK2	Intron
3:10185934	0.121951	0.0372093	8.58974e-08	IRAK2	Intron
3:10190312	0.256098	0.0837209	0.0195669	IRAK2	Intron
3:10195293	0.134146	0.0418605	0.000114536	IRAK2	Intron
3:10196151	0.207317	0.0790698	1.58165e-10	IRAK2	Intron
3:10200706	0.219512	0.0744186	6.65474e-06	IRAK2	Intron
3:10203669	0.182927	0.0651163	0.0110063	IRAK2	Intron
3:10225906	0.134146	0.0372093	2.15881e-08	IRAK2	Intron
3:10232899	0.109756	0.0325581	0.000136629	IRAK2	Intron
3:10240827	0.109756	0.0372093	0.0162638	IRAK2	Intron
3:105841220	0.146341	0.0418605	0.00695248	CBLB	Intron
3:11428715	0.280488	0.111628	0.000139693	ATG7	Intron
3:120056416	0.182927	0.0465116	8.15489e-05	GSK3B	Intron
3:12660875	0.097561	0.0232558	0.00124185	RAF1	Intron
3:128731869	0.231707	0.106977	0.0145562	RAB7A	Intron
3:128740694	0.170732	0.0744186	0.00334549	RAB7A	Intron
3:12950528	0.158537	0.0651163	0.00305183	IQSEC1	Intron
3:12950550	0.170732	0.0744186	0.0102597	IQSEC1	Intron
3:12950807	0.146341	0.0651163	0.0270784	IQSEC1	Intron
3:129801586	0.170732	0.055814	7.44156e-05	TMCC1	Intron
3:12999623	0.268293	0.130233	0.000328797	IQSEC1	Intron
3:13001947	0.219512	0.0604651	3.42406e-09	IQSEC1	Intron
3:142161229	0.134146	0.0511628	0.00690414	GK5	3'UTR
3:149628999	0.0121951	0.0744186	0.0398127	WWTR1	Intron
3:149754401	0.0243902	0.125581	0.00012327	COMMD2	5'Flank
3:149826874	0.097561	0.0186047	0.00119238	RNF13	Intron
3:170092062	0.146341	0.0418605	0.0135946	PHC3	3'UTR
3:170366560	0.170732	0.0465116	0.019257	SKIL	Intron
3:170369531	0.231707	0.0651163	5.64689e-06	SKIL	Intron
3:170369604	0.317073	0.106977	0.00529821	SKIL	Intron
3:170369676	0.121951	0.0232558	5.28717e-05	SKIL	Intron
3:172051223	0.182927	0.0837209	6.79193e-05	FNDC3B	Intron
3:172075507	0.243902	0.116279	0.0332514	FNDC3B	Intron
3:172137571	0.134146	0.0604651	0.00110159	FNDC3B	Intron
3:172163150	0.292683	0.125581	0.00645685	FNDC3B	Intron
3:172179648	0.182927	0.0418605	4.82437e-09	FNDC3B	Intron
3:172179736	0.121951	0.0604651	0.0156573	FNDC3B	Intron
3:172194099	0.170732	0.055814	0.000127937	FNDC3B	Intron
3:172252444	0.097561	0.0325581	0.000373565	FNDC3B	Intron
3:172387010	0.109756	0.0418605	0.0265253	FNDC3B	Intron
3:177192890	0.195122	0.0651163	0.00269155	TBL1XR1	Intron
3:177192936	0.109756	0.0232558	0.000211142	TBL1XR1	Intron
3:177450488	0.182927	0.0418605	1.5984e-18	LINC00578	Intron
3:182800031	0.170732	0.055814	0.0131105	ATP11B	Intron
3:183547857	0.207317	0.0837209	6.41731e-06	KLHL6	Intron
3:183547858	0.195122	0.0651163	4.93958e-06	KLHL6	Intron
3:195903551	0.170732	0.055814	0.0090661	TNK2	Intron
3:196070695	0.195122	0.0697674	0.00770861	TFRC	Intron
3:40466070	0.158537	0.055814	0.0137848	RPL14	3'UTR
3:44496779	0.158537	0.0511628	0.00289751	ZNF852	3'Flank
3:47227179	0	0.055814	0.0201225	KIF9	3'Flank
3:49360530	0.182927	0.0697674	0.00504836	RHOA	Intron
3:57274641	0	0.0744186	0.00148822	ASB14	Intron
3:57520249	0.146341	0.0232558	2.34965e-07	DNAH12	Intron
3:57626465	0.146341	0.0186047	3.61373e-06	DENND6A	3'UTR
3:57627326	0.109756	0.0139535	0.00584336	DENND6A	3'UTR
3:72416418	0.121951	0.0186047	1.33381e-06	RYBP	Intron
4:128010665	0.097561	0.0232558	0.00536583	ABHD18	Intron
4:1302687	0.134146	0.0232558	0.0101713	MAEA	Intron
4:139053818	0.134146	0.0418605	0.000457399	ELF2	3'Flank
4:139116115	0.170732	0.055814	0.000357427	ELF2	Intron
4:140056386	0.121951	0.027907	0.00303252	MAML3	Intron
4:152473683	0.097561	0.027907	0.016646	FBXW7	Intron
4:153278149	0	0.0697674	5.30757e-05	TRIM2	Intron
4:16054086	0.0121951	0.116279	4.62556e-05	PROM1	Intron
4:17602764	0.219512	0.0744186	0.000283023	LAP3	Intron
4:184781055	0.304878	0.15814	6.91679e-05	ACSL1	Intron
4:184799733	0.256098	0.111628	0.000248108	ACSL1	Intron
4:184799787	0.146341	0.0465116	6.97805e-05	ACSL1	Intron
4:184799789	0.304878	0.153488	1.1603e-05	ACSL1	Intron
4:184809548	0.158537	0.0372093	0.00015241	ACSL1	Intron
4:25799361	0.121951	0.0372093	0.0276931	SEL1L3	Intron
4:38805458	0.146341	0.055814	0.00039909	TLR1	5'Flank
4:39533326	0.134146	0.0325581	0.000755077	UGDH-AS1	Intron
4:39549008	0.109756	0.0325581	0.00792056	SMIM14	3'UTR
4:39549156	0.195122	0.0511628	3.35098e-07	SMIM14	3'UTR
4:39549167	0.158537	0.0604651	0.000289892	SMIM14	3'UTR
4:39549347	0.146341	0.0511628	0.00133521	SMIM14	3'UTR
4:39549358	0.146341	0.0604651	0.0176794	SMIM14	3'UTR
4:39549388	0.207317	0.0651163	8.99001e-08	SMIM14	3'UTR
4:39549398	0.207317	0.0604651	7.14726e-07	SMIM14	3'UTR
4:40470785	0.231707	0.0930233	0.00120466	RBM47	Intron
4:40499506	0.292683	0.148837	0.0123081	RBM47	Intron
4:40504455	0.195122	0.0697674	0.00111738	RBM47	Intron
4:40519570	0.195122	0.0511628	6.06945e-05	RBM47	Intron
4:40523599	0.317073	0.102326	7.15685e-06	RBM47	Intron
4:40530364	0.207317	0.0697674	0.0143613	RBM47	Intron
4:40530427	0.268293	0.0976744	0.00478421	RBM47	Intron
4:40556639	0.207317	0.0790698	0.000202088	RBM47	Intron
4:40576674	0.219512	0.0651163	3.29167e-05	RBM47	Intron
4:40590905	0.256098	0.0930233	0.00148443	RBM47	Intron
4:40591532	0.182927	0.0744186	0.0110777	RBM47	Intron
4:40607585	0.304878	0.116279	7.9801e-06	RBM47	Intron
4:40607591	0.390244	0.213953	0.00275507	RBM47	Intron
4:40608005	0.109756	0.0186047	0.00281916	RBM47	Intron
4:40617302	0.170732	0.0511628	0.0384576	RBM47	Intron
4:40619282	0.097561	0.0325581	0.0239191	RBM47	Intron
4:55404145	0	0.0604651	0.000964935	TMEM165	Intron
4:83294285	0.097561	0.027907	0.00529636	HPSE	3'UTR
4:84904895	0.121951	0.0232558	0.00110042	WDFY3	Intron
4:87072283	0.182927	0.0372093	8.74711e-05	AFF1	Intron
4:87072284	0.170732	0.0465116	2.26575e-06	AFF1	Intron
5:126829655	0.146341	0.0372093	0.000917923	LMNB1	Intron
5:140179140	0.158537	0.055814	0.00822551	CYSTM1	Intron
5:140195977	0.170732	0.0465116	0.000482865	CYSTM1	Intron
5:142844601	0.146341	0.0511628	0.0225708	ARHGAP26	Intron
5:142951249	0.146341	0.0511628	0.00901941	ARHGAP26	Intron
5:151043590	0.268293	0.12093	0.00220172	TNIP1	Intron
5:151043592	0.182927	0.0790698	0.0179447	TNIP1	Intron
5:151044197	0.158537	0.055814	0.00788602	TNIP1	Intron
5:151074861	0.170732	0.055814	0.0011711	TNIP1	Intron
5:160189661	0.0243902	0.111628	0.000163321	FABP6	Intron
5:170264675	0.280488	0.130233	1.09763e-09	LCP2	Intron
5:170264677	0.292683	0.148837	2.06051e-07	LCP2	Intron
5:170264712	0.341463	0.162791	3.98797e-11	LCP2	Intron
5:170264739	0.414634	0.181395	6.75223e-08	LCP2	Intron
5:170264777	0.487805	0.213953	7.49763e-10	LCP2	Intron
5:170264785	0.47561	0.237209	3.77125e-06	LCP2	Intron
5:170265126	0.146341	0.055814	1.2377e-06	LCP2	Intron
5:170265152	0.207317	0.0744186	4.6409e-06	LCP2	Intron
5:172186506	0.158537	0.0511628	0.000366625	STK10	Intron
5:179829983	0.121951	0.0325581	0.000109591	SQSTM1	Intron
5:180010456	0.182927	0.0604651	1.22399e-05	RNF130	Intron
5:37290391	0.146341	0.055814	0.00579486	NUP155	3'UTR
5:57184203	0.182927	0.0697674	5.07102e-05	GPBP1	Intron
5:61346212	0.170732	0.0651163	1.72129e-05	ZSWIM6	Intron
5:61378916	0.182927	0.0604651	1.87015e-05	ZSWIM6	Intron
5:61378938	0.195122	0.0837209	0.00961525	ZSWIM6	Intron
5:61379074	0.292683	0.12093	0.000312854	ZSWIM6	Intron
5:61417062	0.158537	0.0418605	0.0374695	ZSWIM6	Intron
5:65668875	0.134146	0.0372093	0.0314964	SGTB	3'UTR
5:65942001	0.134146	0.0418605	0.000447419	ERBIN	Intron
5:80455348	0.097561	0.0186047	0.000171501	ZFYVE16	Intron
5:91294718	0.256098	0.12093	0.0304995	LUCAT1	Intron
5:91299682	0.243902	0.0790698	8.45751e-06	LUCAT1	3'Flank
5:91300221	0.207317	0.0790698	0.00753697	LUCAT1	3'Flank
5:91300275	0.158537	0.0465116	0.00352313	LUCAT1	3'Flank
5:91301300	0.231707	0.0883721	0.000865335	LUCAT1	3'Flank
5:95074040	0.182927	0.0651163	0.000245445	MCTP1	Intron
6:109391124	0.134146	0.0186047	4.85096e-14	PPIL6	3'Flank
6:11376053	0.121951	0.027907	0.000601878	NEDD9	Intron
6:11378160	0.207317	0.0744186	1.23956e-05	NEDD9	Intron
6:11378237	0.134146	0.0372093	0.00225191	NEDD9	Intron
6:12041301	0.158537	0.0232558	4.05396e-07	HIVEP1	Intron
6:137217989	0.195122	0.0930233	8.27195e-06	IFNGR1	Intron
6:14121399	0.256098	0.102326	1.34502e-08	CD83	Intron
6:14124289	0.219512	0.12093	0.00341385	CD83	Intron
6:142848463	0.170732	0.0604651	0.00434062	HIVEP2	Intron
6:142888315	0.256098	0.0790698	0.000120475	HIVEP2	Intron
6:144163317	0.182927	0.0465116	0.0279426	STX11	Intron
6:144165437	0.231707	0.125581	0.0439057	STX11	Intron
6:144165438	0.256098	0.125581	0.00169832	STX11	Intron
6:144175040	0.097561	0.0465116	0.0286106	STX11	Intron
6:149838429	0	0.0651163	0.0182527	LRP11	Intron
6:15273554	0.170732	0.0325581	3.49949e-05	JARID2	Intron
6:15302191	0.146341	0.055814	0.0227382	JARID2	Intron
6:15302834	0.121951	0.027907	0.0479054	JARID2	Intron
6:158975111	0.158537	0.0651163	0.000126035	RSPH3	3'Flank
6:158975112	0.0731707	0.0186047	3.80647e-08	RSPH3	3'Flank
6:158975926	0.134146	0.0465116	0.000791683	RSPH3	3'Flank
6:158976953	0.134146	0.027907	5.00002e-06	RSPH3	3'Flank
6:159670206	0.170732	0.0790698	0.00402902	SOD2	3'UTR
6:159735496	0.231707	0.0883721	0.0278764	WTAP	Intron
6:159735670	0.170732	0.0511628	0.00867516	WTAP	Intron
6:159752013	0.134146	0.0604651	0.0192361	WTAP	Intron
6:159752840	0.243902	0.0930233	0.0476283	WTAP	Intron
6:159970998	0.231707	0.055814	7.9773e-09	IGF2R	Intron
6:17645432	0.121951	0.0325581	0.0297963	NUP153	Intron
6:18409187	0.195122	0.0604651	2.44682e-10	RNF144B	Intron
6:24710916	0.121951	0.0744186	0.043226	C6orf62	Intron
6:2837321	0.146341	0.0232558	1.165e-07	SERPINB1	Intron
6:31673145	0.121951	0.027907	0.0154902	LY6G5B	3'UTR
6:33005380	0.304878	0.106977	0.00369087	HLA-DOA	3'UTR
6:33005780	0.182927	0.0651163	0.0116569	HLA-DOA	3'UTR
6:33300844	0.0243902	0.106977	0.000551913	TAPBP	3'UTR
6:35354430	0.280488	0.111628	0.000700923	PPARD	Intron
6:36031144	0.121951	0.0232558	1.995e-05	MAPK14	Intron
6:36134532	0.158537	0.0511628	0.000894767	MAPK13	Intron
6:36605367	0.231707	0.0883721	0.000443722	SRSF3	3'UTR
6:36605370	0.109756	0.0372093	0.00673502	SRSF3	3'UTR
6:36606245	0.158537	0.0418605	0.00101109	SRSF3	3'Flank
6:37883102	0.146341	0.0418605	0.00062991	ZFAND3	Intron
6:37891868	0.134146	0.055814	0.00885787	ZFAND3	Intron
6:38062558	0.097561	0.0186047	0.0492101	ZFAND3	Intron
6:38435423	0	0.0697674	0.00273237	BTBD9	Intron
6:42078893	0.219512	0.0790698	0.00564579	TAF8	3'UTR
6:43030457	0.097561	0.0186047	0.010537	RRP36	3'Flank
6:53323650	0.170732	0.0604651	9.96715e-05	ELOVL5	Intron
6:53323993	0.182927	0.0837209	0.00026201	ELOVL5	Intron
7:100375476	0.158537	0.0418605	0.033003	PILRA	Intron
7:102298336	0.097561	0.0372093	0.00664226	SH2B2	Intron
7:105997045	0.097561	0.24186	0.00414846	CDHR3	Intron
7:111862044	0.134146	0.055814	8.22778e-05	DOCK4	Intron
7:112095885	0.243902	0.0930233	4.2074e-05	DOCK4	Intron
7:112096331	0.158537	0.0744186	0.00219993	DOCK4	Intron
7:112096455	0.182927	0.0790698	0.0398645	DOCK4	Intron
7:112097331	0.146341	0.0511628	0.00512338	DOCK4	Intron
7:112105827	0.365854	0.134884	3.37694e-11	DOCK4	Intron
7:112105829	0.390244	0.144186	2.69726e-11	DOCK4	Intron
7:112105950	0.353659	0.186047	0.00268295	DOCK4	Intron
7:112112399	0.243902	0.0790698	3.90011e-05	DOCK4	Intron
7:112113706	0.0731707	0.0186047	0.00892396	DOCK4	Intron
7:112113840	0.134146	0.0372093	0.0415605	DOCK4	Intron
7:112138167	0.109756	0.027907	0.00854922	DOCK4	Intron
7:112139799	0.158537	0.0790698	0.0134113	DOCK4	Intron
7:112154088	0.134146	0.0325581	0.00582523	DOCK4	Intron
7:112455365	0.317073	0.139535	0.00613532	IFRD1	Intron
7:112479297	0.341463	0.176744	0.0215893	IFRD1	3'Flank
7:130945435	0.329268	0.12093	2.64739e-06	LINC-PINT	RNA
7:131025944	0.146341	0.0465116	0.00698088	LINC-PINT	Intron
7:133636202	0.0731707	0.0186047	0.0117263	EXOC4	Intron
7:139073737	0.195122	0.0790698	0.0248456	ZC3HAV1	Intron
7:139096241	0.158537	0.0604651	0.00461843	ZC3HAV1	Intron
7:140915563	0.109756	0.0372093	0.00374354	BRAF	Intron
7:17344747	0.109756	0.0325581	0.00239993	AHR	3'UTR
7:20138853	0.231707	0.106977	0.00444866	MACC1	3'UTR
7:28780444	0.109756	0.0325581	0.000126597	CREB5	Intron
7:28810617	0.121951	0.027907	0.0114495	CREB5	Intron
7:36538159	0.134146	0.0372093	0.000331681	AOAH	Intron
7:48104097	0.146341	0.027907	0.0071248	UPP1	Intron
7:48106410	0.182927	0.0697674	0.00145327	UPP1	Intron
7:48106428	0.109756	0.0325581	2.25518e-06	UPP1	Intron
7:48106494	0.207317	0.0837209	0.00165802	UPP1	Intron
7:5507677	0.0243902	0.111628	1.45825e-05	FBXL18	Intron
7:5507751	0.0609756	0.144186	0.0327718	FBXL18	Intron
7:5524943	0.170732	0.0604651	0.0396129	ACTB	3'Flank
7:55542545	0.134146	0.0418605	2.79451e-05	VOPP1	Intron
7:55542607	0.158537	0.0511628	0.000679462	VOPP1	Intron
7:55543188	0.146341	0.027907	2.119e-10	VOPP1	Intron
7:88277816	0.121951	0.0418605	0.0462202	STEAP4	3'UTR
7:96320234	0.097561	0.00930233	2.34948e-07	SLC25A13	Intron
7:98350995	0.0243902	0.111628	0.0128256	BAIAP2L1	Intron
7:99376820	0.146341	0.0325581	0.0103354	ARPC1B	Intron
7:99378159	0.158537	0.027907	1.78296e-07	ARPC1B	Intron
8:102979115	0.097561	0.0465116	0.000849412	AZIN1-AS1	Intron
8:102981872	0.256098	0.116279	0.0229885	AZIN1-AS1	Intron
8:102981927	0.158537	0.0790698	0.00972193	AZIN1-AS1	Intron
8:102982932	0.219512	0.0511628	8.98942e-10	AZIN1-AS1	Intron
8:102983019	0.097561	0.0232558	1.9852e-07	AZIN1-AS1	Intron
8:102983094	0.109756	0.0372093	0.0199454	AZIN1-AS1	Intron
8:102984531	0.146341	0.0465116	3.05516e-08	AZIN1-AS1	Intron
8:102984617	0.280488	0.106977	1.37285e-07	AZIN1-AS1	Intron
8:102984686	0.280488	0.102326	3.3659e-11	AZIN1-AS1	Intron
8:102985470	0.134146	0.0465116	0.00861831	AZIN1-AS1	Intron
8:102985471	0.146341	0.0372093	3.95455e-05	AZIN1-AS1	Intron
8:102985538	0.207317	0.0837209	0.00166748	AZIN1-AS1	Intron
8:102985579	0.158537	0.0604651	0.000111427	AZIN1-AS1	Intron
8:102985611	0.170732	0.0325581	0.000274154	AZIN1-AS1	Intron
8:102987158	0.146341	0.0372093	4.8492e-12	AZIN1-AS1	Intron
8:102987627	0.207317	0.0511628	4.53771e-14	AZIN1-AS1	Intron
8:102987657	0.182927	0.0651163	2.62164e-05	AZIN1-AS1	Intron
8:102991932	0.207317	0.055814	0.00217082	AZIN1-AS1	Intron
8:102992066	0.146341	0.0139535	3.34309e-12	AZIN1-AS1	Intron
8:102992837	0.231707	0.0372093	3.23729e-19	AZIN1-AS1	Intron
8:102994175	0.158537	0.055814	0.000185339	AZIN1-AS1	Intron
8:102997123	0.097561	0.0232558	8.19638e-08	AZIN1-AS1	Intron
8:115547986	0.121951	0.055814	0.0228782	TRPS1	Intron
8:122827224	0.219512	0.0744186	0.000162973	ZHX2	Intron
8:124120316	0.170732	0.0697674	0.0102786	FER1L6	3'Flank
8:129949034	0.231707	0.0976744	0.00999663	FAM49B	Intron
8:129952119	0.231707	0.0744186	2.37344e-07	FAM49B	Intron
8:129952293	0.134146	0.0232558	0.000164932	FAM49B	Intron
8:129954360	0.390244	0.162791	0.00869155	FAM49B	Intron
8:129954512	0.243902	0.102326	1.29135e-07	FAM49B	Intron
8:129955170	0.280488	0.12093	0.000468998	FAM49B	Intron
8:129955171	0.231707	0.0697674	0.000110711	FAM49B	Intron
8:129967101	0.219512	0.0651163	2.84246e-06	FAM49B	Intron
8:129981278	0.195122	0.0511628	3.14772e-06	FAM49B	Intron
8:129999778	0.207317	0.0837209	0.0124443	FAM49B	Intron
8:130001667	0.158537	0.0651163	2.45171e-05	FAM49B	Intron
8:130002204	0.268293	0.0837209	0.000245225	FAM49B	Intron
8:130004904	0.158537	0.0465116	0.0209052	FAM49B	Intron
8:130005039	0.170732	0.0604651	0.00245466	FAM49B	Intron
8:130353667	0.195122	0.0790698	0.0250455	ASAP1	Intron
8:130353706	0.256098	0.0976744	0.00114444	ASAP1	Intron
8:130353867	0.158537	0.0651163	0.000407639	ASAP1	Intron
8:141141963	0.134146	0.0372093	0.00103948	DENND3	Intron
8:141304443	0.231707	0.0930233	0.00185348	SLC45A4	Intron
8:17790770	0.0365854	0.106977	0.0492343	MTUS1	Intron
8:23545744	0.109756	0.0186047	0.00107429	SLC25A37	Intron
8:25186653	0.121951	0.0232558	0.00193603	DOCK5	Intron
8:27343882	0.097561	0.0232558	0.0416117	PTK2B	Intron
8:30679086	0.158537	0.0651163	0.00381087	GSR	3'UTR
8:38905415	0.158537	0.055814	0.0151053	PLEKHA2	Intron
8:43021808	0.121951	0.0418605	0.013182	HOOK3	3'UTR
8:54647335	0.0853659	0.204651	0.00139981	RP1	Intron
8:55887177	0.256098	0.0976744	6.2878e-10	LYN	Intron
8:55889111	0.231707	0.0883721	0.0179214	LYN	Intron
8:55892341	0.304878	0.148837	2.09013e-06	LYN	Intron
8:55894862	0.170732	0.0418605	1.19907e-05	LYN	Intron
8:55896211	0.134146	0.0511628	0.0256991	LYN	Intron
8:55897014	0.158537	0.055814	0.00626755	LYN	Intron
8:55908507	0.317073	0.162791	0.0302516	LYN	Intron
8:55917418	0.268293	0.125581	0.000564887	LYN	Intron
8:55922304	0.390244	0.167442	4.93751e-08	LYN	Intron
8:55922519	0.195122	0.102326	0.00337074	LYN	Intron
8:55922520	0.158537	0.0790698	0.000418988	LYN	Intron
8:55932522	0.158537	0.0511628	1.09197e-06	LYN	Intron
8:55944620	0.219512	0.0604651	0.00253301	LYN	Intron
8:55944743	0.109756	0.0418605	0.0444559	LYN	Intron
8:55966630	0.219512	0.0604651	2.24614e-05	LYN	Intron
8:55969071	0.231707	0.0651163	0.000735451	LYN	Intron
8:55986978	0.146341	0.0511628	0.00529619	LYN	Intron
8:55987193	0.317073	0.12093	0.0212653	LYN	Intron
8:55987546	0.378049	0.176744	0.00771276	LYN	Intron
8:55987583	0.341463	0.139535	3.17833e-06	LYN	Intron
8:56015082	0.134146	0.0465116	4.41034e-05	LYN	3'Flank
8:56015303	0.170732	0.0837209	0.0203847	LYN	3'Flank
8:56015482	0.207317	0.0651163	0.0251965	LYN	3'Flank
8:56015672	0.134146	0.0325581	0.0382692	LYN	3'Flank
8:73873561	0.182927	0.0651163	0.000698139	UBE2W	Intron
8:73873580	0.170732	0.027907	2.04904e-07	UBE2W	Intron
8:73873614	0.158537	0.0418605	0.0294111	UBE2W	Intron
8:81027716	0.158537	0.0465116	0.00451486	PAG1	Intron
8:81688529	0.219512	0.0976744	0.0354518	IMPA1	5'Flank
8:89965549	0.170732	0.0325581	1.32632e-09	NBN	Intron
9:127791038	0.146341	0.0372093	0.00978749	CDK9	3'Flank
9:127792405	0.231707	0.102326	0.00126623	CDK9	3'Flank
9:128305782	0.134146	0.0372093	0.0318886	TRUB2	3'UTR
9:129492901	0.158537	0.0372093	0.00350365	LINC00963	Intron
9:131623032	0.170732	0.055814	0.00387692	RAPGEF1	Intron
9:131710697	0.121951	0.0139535	2.22515e-08	RAPGEF1	5'Flank
9:136524284	0.121951	0.0186047	6.77845e-07	NOTCH1	Intron
9:277228	0.182927	0.0744186	5.5058e-05	DOCK8	Intron
9:32497558	0.256098	0.125581	0.0338834	DDX58	Intron
9:33836669	0.134146	0.0325581	0.0014012	UBE2R2	Intron
9:33861394	0.109756	0.0418605	0.0381486	UBE2R2	Intron
9:34188693	0.170732	0.0651163	0.000387981	UBAP1	Intron
9:34193078	0.207317	0.055814	0.00166834	UBAP1	Intron
9:34201330	0.182927	0.0511628	0.0396972	UBAP1	Intron
9:34204136	0.207317	0.0604651	0.000690686	UBAP1	Intron
9:34217984	0.195122	0.0790698	4.32142e-05	UBAP1	Intron
9:34219218	0.109756	0.0418605	0.0276756	UBAP1	Intron
9:34472756	0	0.0697674	0.0155636	DNAI1	Intron
9:39137575	0.0853659	0.00930233	0.00136508	CNTNAP3	Intron
9:77873940	0.219512	0.0930233	1.91148e-05	GNAQ	Intron
9:77874023	0.0731707	0.0232558	0.0437188	GNAQ	Intron
9:77886069	0.158537	0.0372093	0.00162535	GNAQ	Intron
9:89422849	0.121951	0.0186047	0.000239835	SEMA4D	5'Flank
9:91407217	0.109756	0.0325581	2.20202e-06	NFIL3	3'Flank
9:91413373	0.109756	0.0139535	1.97584e-05	NFIL3	Intron
9:97917709	0.0731707	0.0186047	0.00897606	TRMO	Intron
X:101403110	0.231707	0.0604651	0.000847194	GLA	Intron
X:101403490	0.219512	0.0465116	6.8061e-08	GLA	Intron
X:101405124	0.0853659	0.00930233	0.00737124	GLA	Intron
X:119822772	0.121951	0.0372093	0.00272498	UPF3B	Intron
X:130099736	0.146341	0.027907	4.07664e-07	ELF4	Intron
X:16761016	0.097561	0.0232558	0.0307139	SYAP1	3'UTR
X:16763564	0.170732	0.0883721	0.00129149	SYAP1	3'UTR
X:16763575	0.219512	0.102326	0.0198219	SYAP1	3'UTR
X:19821291	0.109756	0.0372093	0.0132178	SH3KBP1	Intron
X:30654528	0.158537	0.0511628	1.03342e-05	GK	Intron
X:30654533	0.146341	0.055814	0.000910556	GK	Intron
X:30654603	0.109756	0.0325581	0.018933	GK	Intron
X:30654680	0.121951	0.0418605	9.7631e-10	GK	Intron
X:30663012	0.121951	0.0418605	0.00133038	GK	Intron
X:30663022	0.134146	0.0418605	0.00451839	GK	Intron
X:30663117	0.0853659	0.0372093	0.00613454	GK	Intron
X:30677572	0.182927	0.0511628	6.23538e-13	GK	Intron
X:30683245	0.353659	0.148837	0.000328756	GK	Intron
X:30684607	0.170732	0.027907	1.13351e-09	GK	Intron
X:30685212	0.146341	0.0325581	2.24926e-05	GK	Intron
X:30685271	0.195122	0.0697674	0.0295366	GK	Intron
X:30685340	0.317073	0.134884	4.02732e-05	GK	Intron
X:30698526	0.292683	0.144186	0.000280641	GK	Intron
X:30698583	0.182927	0.0697674	0.000435428	GK	Intron
X:30698610	0.207317	0.0604651	2.35054e-07	GK	Intron
X:30698649	0.231707	0.0697674	0.00235218	GK	Intron
X:30698772	0.182927	0.0837209	0.00370241	GK	Intron
X:30702172	0.146341	0.027907	0.000554016	GK	Intron
X:30702204	0.170732	0.0604651	0.0154029	GK	Intron
X:30703840	0.158537	0.0604651	8.724e-12	GK	Intron
X:30703841	0.158537	0.0651163	1.31728e-07	GK	Intron
X:30704190	0.207317	0.0883721	5.78977e-06	GK	Intron
X:30704212	0.243902	0.0976744	1.17501e-06	GK	Intron
X:30704746	0.0853659	0.00930233	0.000201683	GK	Intron
X:30704832	0.146341	0.00930233	1.05015e-09	GK	Intron
X:30723716	0.292683	0.130233	0.0438585	GK	Intron
X:30723789	0.182927	0.0837209	0.0291507	GK	Intron
X:30723841	0.121951	0.0372093	1.02029e-05	GK	Intron
X:30723842	0.170732	0.0465116	2.66614e-07	GK	Intron
X:30734529	0.134146	0.0325581	1.7168e-05	GK	3'Flank
X:54562708	0.219512	0.0930233	0.00498075	GNL3L	3'UTR
X:74580842	0.146341	0.0325581	0.00539716	RLIM	3'Flank
X:77827502	0.097561	0.0139535	0.00233439	MAGT1	3'UTR
X:77828418	0.0853659	0.0186047	0.00065278	MAGT1	3'UTR

## Sheet: SARS-CoV-2HighvsLow
VarID	High	Low	p.adj	Hugo_Symbol	Variant_Classification
10:102737083	0.145161	0	4.98982e-05	SFXN2	Intron
10:103179156	0.209677	0.0192308	0.042165	NT5C2	Intron
10:104017549	0.129032	0	0.00186429	SLK	Intron
10:113076340	0.16129	0	0.0131548	TCF7L2	Intron
10:113756411	0.16129	0.0192308	0.000157218	PLEKHS1	Intron
10:12378295	0.177419	0.0192308	0.0100245	CAMK1D	Intron
10:12378346	0.145161	0	0.0338704	CAMK1D	Intron
10:12461578	0.129032	0	0.0020385	CAMK1D	Intron
10:125999329	0.225806	0.0192308	0.00799073	FANK1	Intron
10:14551246	0.193548	0.0192308	0.00998893	FAM107B	Intron
10:18653394	0.193548	0	2.15176e-05	NSUN6	5'Flank
10:22986472	0.145161	0	0.00122112	ARMC3	Intron
10:24537347	0.193548	0.0384615	0.0386185	KIAA1217	Intron
10:26786479	0.209677	0.0384615	0.00152781	ABI1	Intron
10:28551992	0.0806452	0	0.0140661	WAC	Intron
10:30439662	0.145161	0	0.000877836	MAP3K8	Intron
10:34658064	0.16129	0	0.000633157	PARD3	Intron
10:34805787	0.112903	0	0.0109022	PARD3	Intron
10:43398299	0.145161	0	0.000750935	HNRNPF	Intron
10:6207566	0.0806452	0	0.0359632	PFKFB3	Intron
10:63231596	0.145161	0	0.0289535	JMJD1C	Intron
10:63244919	0.193548	0	3.72828e-07	JMJD1C	Intron
10:63473996	0.129032	0	0.00033483	JMJD1C	Intron
10:68759390	0.177419	0	1.36893e-06	CCAR1	Intron
10:71839685	0.0967742	0	0.0482884	PSAP	Intron
10:72235263	0.241935	0.0192308	3.66173e-05	ANAPC16	3'UTR
10:72755913	0.112903	0	0.0336942	MCU	Intron
10:77815467	0.145161	0	0.00330217	DLG5	Intron
10:77924003	0.241935	0.0192308	0.0013048	DLG5	Intron
10:77924098	0.129032	0	0.00313767	DLG5	Intron
10:840986	0.129032	0	0.0262604	LARP4B	Intron
10:89331285	0.306452	0.0192308	1.78933e-10	IFIT3	Intron
10:89331382	0.322581	0.0576923	0.016581	IFIT3	Intron
10:89331449	0.209677	0.0192308	2.61694e-05	IFIT3	Intron
10:89331598	0.258065	0.0384615	0.00416421	IFIT3	Intron
10:89331677	0.322581	0.0576923	1.13e-06	IFIT3	Intron
10:89331803	0.354839	0.0384615	4.47916e-09	IFIT3	Intron
10:89331977	0.258065	0.0192308	4.04621e-07	IFIT3	Intron
10:89331978	0.258065	0	5.43446e-13	IFIT3	Intron
10:929432	0.193548	0.0384615	0.015013	LARP4B	Intron
10:93414302	0.112903	0	0.00372309	MYOF	Intron
10:93430099	0.209677	0.0384615	0.0363841	MYOF	Intron
10:96846087	0.258065	0.0576923	0.00980036	LCOR	Intron
11:16928242	0.16129	0	0.0285334	PLEKHA7	Intron
11:16954962	0.129032	0	0.00491785	PLEKHA7	Intron
11:17005366	0.16129	0	0.00775954	PLEKHA7	Intron
11:31233005	0.193548	0.0384615	0.0390329	DCDC1	Intron
11:32857281	0.193548	0.0192308	0.0264166	PRRG4	3'UTR
11:3794924	0.145161	0	0.00179151	NUP98	Intron
11:47536514	0.177419	0	0.00103296	CELF1	Intron
11:47995784	0.112903	0	0.00189341	PTPRJ	Intron
11:48092530	0.112903	0	0.0344162	PTPRJ	Intron
11:5668234	0.129032	0.0192308	0.00630148	TRIM5	Intron
11:5693018	0.209677	0.0192308	0.039934	TRIM22	Intron
11:602902	0.145161	0	0.000324703	PHRF1	Intron
11:60712538	0.0806452	0	2.64817e-07	MS4A8	Intron
11:62887684	0.145161	0	0.00141037	SLC3A2	Intron
11:62887846	0.0645161	0	0.0335036	SLC3A2	Intron
11:64310731	0.145161	0	2.2545e-05	ESRRA	Intron
11:64862024	0.193548	0.0192308	0.0461586	EHD1	Intron
11:64862122	0.274194	0.0576923	0.00356086	EHD1	Intron
11:64993997	0.177419	0	3.75249e-05	BATF2	Intron
11:65297731	0.145161	0	0.000287993	POLA2	3'UTR
11:9432332	0.145161	0	0.00915951	IPO7	Intron
12:110615090	0.145161	0	0.00903459	TCTN1	Intron
12:111918032	0.16129	0	0.000220866	TMEM116	Intron
12:112221893	0.129032	0	0.0016492	HECTD4	Intron
12:112976530	0.258065	0.0384615	0.015305	OAS3	3'Flank
12:113198051	0.225806	0.0384615	0.0137777	IQCD	Intron
12:113282831	0.177419	0.0192308	0.00362162	TPCN1	Intron
12:11704416	0.145161	0	4.58316e-06	ETV6	Intron
12:119345318	0.129032	0	0.0332967	CCDC60	Intron
12:120461208	0	0.0769231	0.00668524	GATC	3'UTR
12:121251744	0.290323	0.0384615	0.00215037	CAMKK2	Intron
12:121992813	0.177419	0	0.000368704	WDR66	Intron
12:122511963	0.112903	0	0.0381441	RSRC2	Intron
12:122876649	0.0967742	0	0.000960606	VPS37B	Intron
12:123434189	0.0645161	0	0.0429835	RILPL2	Intron
12:133040027	0.129032	0	0.00800634	ZNF84	Intron
12:15765951	0.16129	0	0.00232428	EPS8	Intron
12:19287137	0.0967742	0	0.003562	PLEKHA5	Intron
12:32436966	0.129032	0	0.00110172	FGD4	Intron
12:32512260	0.0322581	0.0961538	0.000778481	FGD4	Intron
12:50201851	0.129032	0	0.0449797	LIMA1	Intron
12:50930653	0.129032	0.153846	0.000505205	METTL7A	3'UTR
12:50930684	0.0967742	0.192308	0.045215	METTL7A	3'UTR
12:56608250	0.145161	0	0.00430775	BAZ2A	Intron
12:56681720	0.209677	0	9.78367e-06	PTGES3	Intron
12:62559540	0.112903	0	0.00444254	MON2	Intron
12:66200867	0.225806	0.0576923	0.00391877	IRAK3	Intron
12:68637401	0.16129	0	0.00634549	RAP1B	Intron
12:68848817	0.209677	0.0384615	4.07618e-05	MDM2	3'UTR
12:68849511	0.16129	0	0.000296869	MDM2	3'UTR
12:68850206	0.225806	0.0384615	0.00881368	MDM2	3'UTR
12:6913770	0.16129	0.0192308	0.0373152	ENO2	5'Flank
12:7932019	0.0967742	0.0192308	0.0129733	SLC2A3	Intron
12:92751446	0.193548	0	4.20843e-05	PLEKHG7	Intron
12:96511375	0.145161	0	0.00286729	CFAP54	Intron
12:96511398	0.16129	0	0.00098211	CFAP54	Intron
13:19964500	0.16129	0	0.000315035	ZMYM2	Intron
13:32515316	0.193548	0.0384615	0.00792534	N4BP2L2	Intron
13:32525586	0.193548	0.0192308	2.95739e-05	N4BP2L2	Intron
13:41041553	0.193548	0	0.000120709	ELF1	Intron
13:42988648	0.354839	0.115385	0.0115877	EPSTI1	Intron
13:73068611	0.354839	0.115385	0.0138409	KLF5	Intron
13:98145609	0.129032	0	0.00606511	FARP1	Intron
14:102271952	0.225806	0.0384615	0.0416847	MOK	Intron
14:103839505	0.225806	0.0384615	0.02681	PPP1R13B	Intron
14:20367161	0.193548	0.0192308	0.00539042	TEP1	3'UTR
14:20367198	0.112903	0	0.0119179	TEP1	3'UTR
14:21218518	0.129032	0.0192308	0.0192023	HNRNPC	Intron
14:23029920	0.112903	0.0192308	0.00883908	PSMB5	Intron
14:23313901	0.129032	0	0.000127853	BCL2L2-PABPN1	Intron
14:24171486	0.290323	0.0576923	0.000495101	IRF9	3'Flank
14:31187910	0.129032	0	0.00038609	HECTD1	Intron
14:34625116	0.129032	0	0.000637305	SNX6	Intron
14:34856422	0.322581	0.115385	0.0264749	BAZ1A	Intron
14:34857079	0.225806	0.0192308	0.00914593	BAZ1A	Intron
14:54879321	0.177419	0	4.14774e-05	GCH1	Intron
14:67565356	0.177419	0.0192308	0.000481824	PLEKHH1	Intron
14:73350445	0.112903	0	0.000974927	NUMB	Intron
14:73449773	0.16129	0	0.0137846	NUMB	Intron
14:75284931	0.112903	0	0.0188418	FOS	3'Flank
15:25352047	0.112903	0	0.00643903	UBE3A	Intron
15:34143382	0.112903	0	0.0151291	KATNBL1	Intron
15:43171812	0.129032	0	0.00550754	TMEM62	Intron
15:45433754	0.16129	0.0192308	0.0455493	C15orf48	3'Flank
15:55402366	0.129032	0	0.044013	CCPG1	Intron
15:56409075	0.16129	0.0192308	0.0138507	TEX9	Intron
15:59333342	0.145161	0	0.00930415	MYO1E	Intron
15:74027510	0.193548	0	1.45353e-05	PML	Intron
15:82843328	0.129032	0	0.0121927	HOMER2	3'UTR
15:88640879	0.419355	0.0961538	0.00741046	ISG20	Intron
15:88642694	0.387097	0.0961538	0.00905905	ISG20	Intron
15:88643088	0.145161	0	9.33918e-05	ISG20	Intron
15:88643190	0.548387	0.134615	0.00739898	ISG20	Intron
15:91937442	0.129032	0	0.0444064	SLCO3A1	Intron
15:99643721	0.145161	0.0192308	0.0137893	MEF2A	Intron
15:99643731	0.129032	0.0384615	0.00582868	MEF2A	Intron
16:10464869	0.129032	0	0.0432032	ATF7IP2	Intron
16:11559027	0.112903	0	0.0300725	LITAF	Intron
16:11562679	0.177419	0.0192308	0.000243875	LITAF	Intron
16:11563211	0.0967742	0	0.000820092	LITAF	Intron
16:11563969	0.129032	0	0.000222916	LITAF	Intron
16:11566598	0.209677	0.0192308	0.00366237	LITAF	Intron
16:11569485	0.112903	0.0192308	0.0230794	LITAF	Intron
16:11570746	0.258065	0.0961538	0.0272854	LITAF	Intron
16:11571189	0.145161	0.0192308	0.0396666	LITAF	Intron
16:11571266	0.145161	0	1.74047e-05	LITAF	Intron
16:11580382	0.129032	0	0.0457497	LITAF	Intron
16:11905006	0.145161	0	0.000281323	GSPT1	Intron
16:12222749	0.16129	0	0.00417493	SNX29	Intron
16:15408921	0	0.0384615	0.000821184	MPV17L	3'UTR
16:15411819	0.0967742	0	0.000157915	MPV17L	3'UTR
16:15411845	0.129032	0	4.60299e-09	MPV17L	3'UTR
16:19774972	0.112903	0	0.026166	IQCK	Intron
16:2101549	0.145161	0.0192308	0.0123413	PKD1	Intron
16:21120297	0.129032	0	0.00129528	DNAH3	Intron
16:23697049	0.129032	0	0.000181355	ERN2	Intron
16:3033205	0.0806452	0	0.0192992	BICDL2	Intron
16:3033733	0.145161	0	1.95452e-05	BICDL2	Intron
16:3034880	0.145161	0	6.36839e-05	BICDL2	Intron
16:31368251	0.016129	0.0769231	0.0115877	ITGAX	Intron
16:31383962	0.0483871	0.0769231	0.000164985	ITGAX	3'Flank
16:48378270	0.177419	0	0.00231737	SIAH1	Intron
16:48594631	0.0967742	0	0.0449324	N4BP1	Intron
16:48601849	0.225806	0.0192308	0.014774	N4BP1	Intron
16:4931179	0.258065	0.0576923	0.000168212	PPL	Intron
16:50105229	0.0967742	0	0.00150985	HEATR3	3'UTR
16:57781301	0.129032	0	0.00526413	KIFC3	Intron
16:58583979	0.177419	0	8.63947e-05	CNOT1	Intron
16:58612639	0.0967742	0	0.0253511	CNOT1	Intron
16:68771380	0.112903	0	0.00640234	CDH1	Intron
16:69196159	0.112903	0	0.00422761	SNTB2	Intron
16:69631363	0.0806452	0	0.0363177	NFAT5	Intron
16:75445433	0.129032	0	7.18608e-08	TMEM170A	3'UTR
16:75475881	0.258065	0.0576923	0.00775851	CHST6	3'UTR
16:75476103	0.16129	0.0192308	0.000633792	CHST6	3'UTR
16:81070026	0.145161	0	0.0186639	C16orf46	Intron
16:84431417	0.112903	0	0.00344958	ATP2C2	Intron
16:84433285	0.129032	0	0.0146839	ATP2C2	Intron
16:84436902	0.193548	0.0384615	0.00399072	ATP2C2	Intron
16:84982197	0.193548	0	0.00189556	ZDHHC7	Intron
16:89415706	0.145161	0	0.00115194	ANKRD11	Intron
17:1083041	0.145161	0	4.07484e-05	ABR	Intron
17:11970571	0.0967742	0	0.000186636	DNAH9	3'Flank
17:11970656	0.129032	0	0.00450264	DNAH9	3'Flank
17:11971406	0.0806452	0	0.0478843	DNAH9	3'Flank
17:1350090	0.129032	0	0.0136744	YWHAE	Intron
17:1386832	0.145161	0	0.0248356	YWHAE	Intron
17:1451395	0.112903	0	0.00938035	CRK	Intron
17:17962386	0.145161	0	0.00699469	TOM1L2	Intron
17:2156877	0.16129	0	0.000248948	SMG6	Intron
17:28809185	0.129032	0	0.0372894	FAM222B	Intron
17:29282465	0.129032	0	0.0119651	NUFIP2	Intron
17:30437600	0.129032	0	5.4032e-05	CPD	Intron
17:30458100	0	0.0961538	0.0137938	CPD	Intron
17:35261879	0.177419	0.0192308	0.0047622	SLFN5	Intron
17:35262223	0.33871	0.0384615	0.00660877	SLFN5	Intron
17:35262301	0.241935	0	8.99123e-07	SLFN5	Intron
17:39763951	0.112903	0	0.0159791	IKZF3	3'UTR
17:41954222	0.0967742	0	0.00796324	TTC25	Intron
17:42384652	0.145161	0	0.00165886	STAT3	Intron
17:45050169	0.16129	0	0.000405159	DCAKD	Intron
17:46324106	0.0967742	0	0.0101048	LRRC37A	Intron
17:47534153	0.145161	0	0.00231267	NPEPPS	Intron
17:4788438	0.129032	0	0.00898348	VMO1	5'Flank
17:57304612	0.209677	0.0192308	3.43199e-06	MSI2	Intron
17:57332310	0.193548	0.0192308	0.00276368	MSI2	Intron
17:57458307	0.0967742	0	0.022824	MSI2	Intron
17:57897481	0.16129	0.0192308	0.037205	CUEDC1	Intron
17:57897503	0.16129	0	0.00628206	CUEDC1	Intron
17:57907721	0.112903	0	0.00070347	CUEDC1	Intron
17:59842491	0.16129	0.0192308	0.0242175	VMP1	3'Flank
17:61086168	0.145161	0	0.000482098	BCAS3	Intron
17:61319991	0.129032	0	0.00362891	BCAS3	Intron
17:62493052	0.16129	0	0.0240679	TLK2	Intron
17:64524851	0.193548	0.0384615	0.00362327	CEP95	Intron
17:67978054	0.0967742	0	0.00385214	BPTF	Intron
17:74472679	0	0.0961538	4.94631e-06	CD300A	Intron
17:7802947	0.112903	0	0.00333975	DNAH2	Intron
17:78720512	0.129032	0	0.00919422	CYTH1	Intron
17:80057755	0.145161	0	6.09826e-05	CCDC40	Intron
17:80266641	0.193548	0	5.69618e-06	RNF213	Intron
17:80267097	0.177419	0.0192308	0.00460509	RNF213	Intron
17:80275731	0.209677	0.0192308	1.2675e-06	RNF213	Intron
17:80275802	0.193548	0.0192308	0.00118754	RNF213	Intron
17:80276149	0.193548	0.0192308	0.00789725	RNF213	Intron
17:80276865	0.370968	0.0384615	2.87976e-07	RNF213	Intron
17:80276875	0.193548	0	0.000183512	RNF213	Intron
17:80282040	0.274194	0.0384615	0.000259844	RNF213	Intron
17:80282881	0.290323	0.0576923	0.00145511	RNF213	Intron
17:80284181	0.177419	0	0.00026988	RNF213	Intron
17:80293097	0.145161	0.0192308	0.0340004	RNF213	Intron
17:80293568	0.193548	0.0192308	0.0232037	RNF213	Intron
17:80320928	0.16129	0	2.74935e-05	RNF213	Intron
17:80333640	0.274194	0.0384615	0.0176131	RNF213	Intron
17:80333646	0.177419	0	0.000165633	RNF213	Intron
17:80341658	0.145161	0.0192308	0.00111933	RNF213	Intron
17:80369277	0.177419	0	0.000197474	RNF213	Intron
17:80390420	0.370968	0.0769231	1.18729e-05	RNF213	Intron
17:80390983	0.112903	0	0.00292675	RNF213	Intron
18:24084900	0.145161	0	0.00258656	TTC39C	Intron
18:2669382	0.354839	0.0576923	0.000892898	SMCHD1	Intron
18:2786541	0.225806	0.0384615	0.0118141	SMCHD1	Intron
18:50188756	0.129032	0	5.72335e-05	MYO5B	Intron
18:58281095	0.16129	0	0.000478974	NEDD4L	Intron
18:9230723	0.145161	0	0.0208282	ANKRD12	Intron
19:10278090	0.112903	0.0192308	0.00138691	ICAM1	Intron
19:10278117	0.290323	0.115385	0.00119973	ICAM1	Intron
19:10282893	0.0967742	0.0192308	0.000399592	ICAM1	Intron
19:1033357	0	0.0961538	2.20467e-07	CNN2	Intron
19:10722550	0.129032	0	0.00198198	DNM2	Intron
19:11816866	0.225806	0.0384615	0.0111218	ZNF440	Intron
19:11817414	0.145161	0.0384615	0.0117855	ZNF440	Intron
19:12547949	0.16129	0	0.000300967	ZNF564	Intron
19:12671791	0.129032	0	0.02681	WDR83	Intron
19:14753043	0	0.0576923	0.000459745	ADGRE2	Intron
19:16810616	0.129032	0	0.00593222	NWD1	Intron
19:17400082	0.177419	0	2.67284e-11	BST2	3'Flank
19:17400092	0.209677	0.0192308	6.69628e-06	BST2	3'Flank
19:17401160	0.209677	0.0192308	9.78835e-05	BST2	3'Flank
19:17401393	0.241935	0.0576923	0.00041044	BST2	3'Flank
19:17401394	0.225806	0.0576923	8.92168e-05	BST2	3'Flank
19:17513628	0.145161	0	0.00477152	PGLS	Intron
19:23781197	0.177419	0	0.0212628	RPSAP58	Intron
19:32878190	0.177419	0.0192308	0.00763708	CEP89	3'UTR
19:3393124	0.129032	0	0.03082	NFIC	Intron
19:3714452	0.129032	0	0.0312287	TJP3	Intron
19:40721496	0.112903	0	2.45363e-05	ITPKC	Intron
19:40925016	0.0967742	0	0.000317953	CYP2B7P	Intron
19:40938253	0.129032	0	0.00515205	CYP2B7P	Intron
19:44860867	0.177419	0	1.39564e-05	NECTIN2	Intron
19:4523013	0.016129	0.134615	0.000989214	PLIN5	3'UTR
19:45517037	0	0.0769231	0.00235839	VASP	Intron
19:45517061	0	0.0769231	0.0206799	VASP	Intron
19:45678591	0.112903	0	0.0245433	GIPR	Intron
19:4644798	0.112903	0	0.00810559	TNFAIP8L1	Intron
19:46679151	0.145161	0	0.0431596	PRKD2	Intron
19:47297228	0.112903	0	0.0109453	C5AR1	Intron
19:47304326	0.177419	0.0192308	0.000103402	C5AR1	Intron
19:48304567	0.306452	0.0769231	0.000598956	CCDC114	Intron
19:48305947	0.0645161	0	0.0160511	CCDC114	Intron
19:50218101	0.112903	0	0.0298254	MYH14	Intron
19:50285036	0.193548	0	1.03016e-05	MYH14	Intron
19:52646454	0.193548	0.0192308	0.0466819	ZNF83	Intron
19:54216585	0.145161	0	0.000302306	LILRB3	3'Flank
19:6073217	0.241935	0.0384615	0.00711601	RFX2	Intron
19:6080803	0.0806452	0	0.0170393	RFX2	Intron
19:6708779	0.274194	0.0769231	0.0294701	C3	Intron
19:6781828	0.129032	0	0.00224385	VAV1	Intron
19:8874545	0.112903	0	0.00280825	MUC16	Intron
19:8991836	0.16129	0	0.000307337	MUC16	Intron
19:9562329	0.129032	0	0.0498108	ZNF121	3'UTR
1:1187108	0.145161	0	4.12893e-05	TTLL10	Intron
1:12177740	0.112903	0	0.0138619	TNFRSF1B	Intron
1:12569096	0.16129	0	0.000165534	DHRS3	Intron
1:151201707	0.145161	0	0.000963616	PIP5K1A	Intron
1:151533738	0.177419	0.0192308	0.0088615	CGN	Intron
1:151533739	0.129032	0	0.0217687	CGN	Intron
1:151559863	0.112903	0	0.0160139	TUFT1	Intron
1:151560305	0.193548	0	3.48884e-06	TUFT1	Intron
1:153640720	0.112903	0.0192308	0.0141679	CHTOP	Intron
1:154456006	0.112903	0	0.0446278	IL6R	Intron
1:156734612	0.16129	0.0384615	0.0329962	RRNAD1	Intron
1:160998026	0.0967742	0	9.83284e-11	F11R	3'UTR
1:161005954	0.145161	0.0192308	0.0367029	F11R	Intron
1:16136497	0.322581	0.0769231	8.07331e-05	EPHA2	Intron
1:161507385	0.0967742	0	0.000458856	FCGR2A	Intron
1:161866865	0.0967742	0	0.00466154	ATF6	Intron
1:16951971	0.177419	0.0192308	3.21166e-05	CROCC	Intron
1:16957707	0.16129	0	2.77546e-05	CROCC	Intron
1:174878366	0.209677	0	9.1255e-06	RABGAP1L	Intron
1:174885873	0.193548	0.0192308	0.0113624	RABGAP1L	Intron
1:174887025	0.16129	0.0192308	0.00829549	RABGAP1L	Intron
1:174897808	0.354839	0.0769231	0.000432314	RABGAP1L	Intron
1:174897860	0.241935	0.0384615	0.0416903	RABGAP1L	Intron
1:174908642	0.225806	0.0384615	0.0138202	RABGAP1L	Intron
1:174917718	0.193548	0.0192308	0.00785516	RABGAP1L	Intron
1:174917839	0.145161	0	0.00581639	RABGAP1L	Intron
1:174926820	0.193548	0.0384615	0.00407656	RABGAP1L	Intron
1:178148630	0.112903	0	0.0043414	RASAL2	Intron
1:179075045	0.209677	0.0192308	0.0253297	FAM20B	3'UTR
1:179357143	0.0967742	0	0.0333175	SOAT1	3'UTR
1:1880476	0.225806	0.0192308	0.00102467	GNB1	Intron
1:19751859	0.129032	0	0.00434771	TMCO4	Intron
1:204552263	0.145161	0	0.000403102	MDM4	3'UTR
1:204556653	0.16129	0	0.000123476	MDM4	3'UTR
1:207769111	0.177419	0.0192308	3.15775e-07	CD46	Intron
1:207769131	0.193548	0.0192308	4.67076e-08	CD46	Intron
1:21534238	0.0645161	0	0.000454497	ALPL	Intron
1:217570314	0.177419	0	9.25548e-05	GPATCH2	Intron
1:225983639	0.209677	0	3.39901e-05	SDE2	3'UTR
1:225983676	0.225806	0	0.000105914	SDE2	3'UTR
1:235238824	0.193548	0.0192308	0.00430119	ARID4B	Intron
1:2371312	0.145161	0	0.0067358	MORN1	Intron
1:246269799	0.177419	0.0192308	0.00122258	SMYD3	Intron
1:26737256	0.16129	0	0.00759698	ARID1A	Intron
1:26925081	0.112903	0	0.0423493	NUDC	Intron
1:27352062	0.209677	0.0192308	6.09277e-05	SYTL1	Intron
1:27456141	0.112903	0	0.0291022	WASF2	Intron
1:27484618	0.225806	0	1.09144e-06	WASF2	Intron
1:27622232	0.0967742	0	0.0263104	FGR	Intron
1:28472733	0.112903	0	0.00149002	PHACTR4	Intron
1:28497792	0.145161	0.0192308	0.0233467	PHACTR4	3'UTR
1:28888757	0.0967742	0	0.0440032	EPB41	Intron
1:32673658	0.145161	0	0.00489541	RBBP4	Intron
1:32930530	0.145161	0	0.000181836	RNF19B	3'Flank
1:32934905	0.16129	0	4.54756e-05	RNF19B	Intron
1:32962107	0.322581	0.0576923	0.00517804	RNF19B	Intron
1:36376914	0.129032	0	0.0165483	STK40	Intron
1:36378526	0.274194	0.0576923	0.00300653	STK40	Intron
1:36414076	0.129032	0	0.00226083	OSCP1	3'Flank
1:36477897	0.322581	0.0961538	0.00734053	CSF3R	Intron
1:36478604	0.0645161	0	0.000314284	CSF3R	Intron
1:39120064	0.145161	0.0192308	0.0137846	MACF1	Intron
1:40043291	0.16129	0.0192308	2.48539e-05	CAP1	Intron
1:42702988	0.0967742	0	0.016722	YBX1	3'UTR
1:43562170	0.129032	0	0.000640007	PTPRF	Intron
1:43562248	0.0806452	0	0.0078079	PTPRF	Intron
1:44815755	0.112903	0	0.043429	BTBD19	3'Flank
1:45672237	0.16129	0	9.97876e-05	GPBP1L1	Intron
1:66964258	0.145161	0	0.00663338	MIER1	Intron
1:89182706	0.564516	0.115385	1.26562e-05	GBP4	3'UTR
1:89183839	0.419355	0.115385	0.00725829	GBP4	3'UTR
1:9149414	0.0967742	0	0.00221972	MIR34A	3'Flank
1:9236413	0.16129	0	0.0231318	H6PD	Intron
20:11894930	0	0.115385	0.000678931	BTBD3	Intron
20:19998474	0.322581	0.0576923	0.00232683	RIN2	Intron
20:19998531	0.16129	0.0192308	9.07356e-05	RIN2	Intron
20:31710568	0.0806452	0.134615	0.00833346	BCL2L1	Intron
20:31932351	0.129032	0	0.0411635	TTLL9	Intron
20:3220649	0.145161	0	0.0195378	ITPA	Intron
20:34372158	0.112903	0	0.00012109	ITCH	Intron
20:36101858	0.0806452	0	0.0213775	EPB41L1	Intron
20:36103780	0.177419	0	0.00053005	EPB41L1	Intron
20:36894685	0.177419	0.0192308	0.0075915	SAMHD1	Intron
20:36894715	0.322581	0.0961538	0.000179629	SAMHD1	Intron
20:36909047	0.16129	0.0192308	0.0231546	SAMHD1	Intron
20:36913198	0.241935	0.0384615	0.0114395	SAMHD1	Intron
20:36913475	0.225806	0.0192308	0.000212262	SAMHD1	Intron
20:36913491	0.258065	0.0576923	0.0304364	SAMHD1	Intron
20:36914424	0.290323	0.0576923	0.0183231	SAMHD1	Intron
20:36922758	0.225806	0.0192308	0.00941944	SAMHD1	Intron
20:47530648	0.145161	0.0192308	0.046479	NCOA3	Intron
20:49709659	0.209677	0.0576923	5.34628e-06	B4GALT5	Intron
20:49860600	0.145161	0	0.0281785	SLC9A8	Intron
20:53573814	0.177419	0	9.94233e-05	ZNF217	Intron
20:5587516	0.112903	0	0.000143327	GPCPD1	Intron
20:63899656	0.241935	0.0192308	0.0028214	DNAJC5	Intron
20:63899699	0.274194	0.0576923	0.0188079	DNAJC5	Intron
20:63901065	0.129032	0.0192308	0.0351117	DNAJC5	Intron
20:63924702	0.112903	0	0.0088079	DNAJC5	Intron
21:32420547	0.112903	0	0.0205344	EVA1C	Intron
21:32425056	0.112903	0	0.0167698	EVA1C	Intron
21:33406297	0.129032	0	0.000325382	IFNGR2	Intron
21:34854576	0.225806	0.0192308	0.00664873	RUNX1	Intron
21:34870906	0.129032	0	0.0101272	RUNX1	Intron
21:41405093	0.209677	0.0192308	0.0132044	MX2	Intron
21:41456861	0.483871	0.0769231	7.05344e-06	MX1	Intron
21:41456891	0.483871	0.115385	0.0280371	MX1	Intron
22:18158168	0.177419	0.0384615	0.020645	USP18	Intron
22:27905381	0.145161	0	0.00567449	PITPNB	Intron
22:30456133	0.0967742	0	2.92746e-05	SEC14L3	Intron
22:31234222	0.129032	0	0.0358481	LIMK2	Intron
22:31245371	0.0645161	0	0.00505067	LIMK2	Intron
22:35661201	0.0806452	0	3.75855e-08	APOL6	3'UTR
22:36025007	0.145161	0	1.05245e-05	RBFOX2	Intron
22:36338720	0.129032	0	0.000155048	MYH9	Intron
22:37836264	0.145161	0	0.0039922	ANKRD54	Intron
22:38585067	0.274194	0.0769231	0.0268774	FAM227A	Intron
22:38709267	0.129032	0	0.00932675	GTPBP1	Intron
22:39079858	0.112903	0	0.0198675	APOBEC3G	Intron
22:45179653	0.16129	0	0.001473	NUP50	Intron
22:45332873	0.177419	0.0192308	0.0436489	FAM118A	Intron
22:45751070	0.145161	0	0.0035096	ATXN10	Intron
22:49818720	0.129032	0	0.0269124	BRD1	Intron
22:50380454	0.112903	0	0.0101644	PPP6R2	Intron
22:50771437	0.16129	0	1.82645e-05	RABL2B	Intron
2:101289622	0.145161	0.0192308	0.00595604	RNF149	Intron
2:101296077	0.0967742	0	0.0195771	RNF149	Intron
2:101713125	0.129032	0	0.000186794	MAP4K4	Intron
2:112060164	0.129032	0	0.000185359	TMEM87B	Intron
2:127334584	0.0967742	0	0.0277761	MAP3K2	Intron
2:165769240	0.16129	0	0.00158994	GALNT3	Intron
2:169495773	0.177419	0.0192308	0.00405028	BBS5	Intron
2:177215236	0.209677	0.0576923	0.00066465	HNRNPA3	Intron
2:179135739	0.129032	0	0.0471009	SESTD1	Intron
2:195815881	0.225806	0.0192308	0.0140122	DNAH7	Intron
2:201150187	0.177419	0	2.77351e-05	CFLAR	Intron
2:202202737	0.145161	0.0192308	0.0018972	KIAA2012	Intron
2:202386890	0.225806	0.0384615	0.00576327	BMPR2	Intron
2:202398981	0.129032	0	0.048389	BMPR2	Intron
2:20266399	0.177419	0	0.000444264	PUM2	Intron
2:215943805	0.0967742	0	0.0230705	MREG	3'UTR
2:218575610	0.225806	0.0384615	0.0165932	CNOT9	Intron
2:240477253	0.129032	0.0192308	0.0475936	ANKMY1	3'Flank
2:27468138	0.112903	0	0.00751888	IFT172	Intron
2:38339094	0.16129	0	0.000170188	ATL2	Intron
2:38367892	0.129032	0	0.00101201	ATL2	Intron
2:38850969	0.112903	0	0.00267407	DHX57	Intron
2:55677411	0.290323	0.0192308	5.57202e-06	PNPT1	Intron
2:55677482	0.241935	0.0192308	0.00475394	PNPT1	Intron
2:60903783	0.0806452	0	0.0390504	REL	Intron
2:61050759	0.177419	0.0192308	0.0417073	PEX13	3'UTR
2:61502631	0.225806	0.0192308	0.00360779	XPO1	Intron
2:61503243	0.177419	0.0192308	0.00117865	XPO1	Intron
2:61512919	0.274194	0.0576923	0.0148455	XPO1	Intron
2:61512964	0.129032	0	0.00010447	XPO1	Intron
2:65091674	0.193548	0	1.73249e-06	RAB1A	Intron
2:65096053	0.16129	0	4.03291e-05	RAB1A	Intron
2:6838092	0.241935	0.0384615	1.76747e-06	CMPK2	3'Flank
2:69928725	0.177419	0.0192308	0.00976735	MXD1	Intron
2:69928790	0.225806	0.0576923	0.0321972	MXD1	Intron
2:70017053	0.274194	0.0576923	0.0331528	PCBP1-AS1	Intron
2:70221277	0.145161	0	0.00888382	TIA1	Intron
2:70224038	0.177419	0	0.000162199	TIA1	Intron
2:96628433	0.112903	0	0.00151276	KANSL3	Intron
3:10197265	0.112903	0	0.0285172	IRAK2	Intron
3:113911330	0.177419	0.0192308	0.0100321	GRAMD1C	Intron
3:113911336	0.177419	0	1.26536e-06	GRAMD1C	Intron
3:11439120	0.0645161	0	0.0483966	ATG7	Intron
3:11518479	0.112903	0	0.0373616	ATG7	Intron
3:128737246	0.129032	0	5.69799e-05	RAB7A	Intron
3:128747199	0.193548	0	9.14829e-05	RAB7A	Intron
3:128747212	0.112903	0	0.0116969	RAB7A	Intron
3:129416798	0.112903	0	0.0333799	EFCAB12	Intron
3:129456517	0.129032	0	0.000461028	IFT122	Intron
3:129797214	0.129032	0	0.00171689	TMCC1	Intron
3:136704215	0.0967742	0	0.00555942	STAG1	Intron
3:136737510	0.145161	0	0.00311044	STAG1	Intron
3:136744955	0.112903	0	0.00583593	STAG1	Intron
3:138091561	0.177419	0.0192308	0.00449609	DZIP1L	Intron
3:141518336	0.0967742	0	0.0128477	RASA2	Intron
3:141537638	0.129032	0	0.00210594	RASA2	Intron
3:142315214	0.258065	0.0192308	0.00418184	XRN1	Intron
3:14410065	0.0967742	0	0.00033504	SLC6A6	Intron
3:14410066	0.0967742	0	0.000514396	SLC6A6	Intron
3:14420226	0.129032	0	0.000859969	SLC6A6	Intron
3:149609030	0.145161	0	0.00321465	WWTR1	Intron
3:149609055	0.225806	0.0384615	0.00246334	WWTR1	Intron
3:149639804	0.129032	0	0.00368688	WWTR1	Intron
3:149753455	0.258065	0.0384615	0.0425003	COMMD2	5'Flank
3:155575048	0.16129	0.0192308	0.0162796	PLCH1	Intron
3:172051114	0.193548	0.0192308	0.00488715	FNDC3B	Intron
3:172179762	0.209677	0.0192308	0.0131717	FNDC3B	Intron
3:172194099	0.145161	0	0.00561919	FNDC3B	Intron
3:172504815	0.322581	0.0769231	0.0208211	TNFSF10	3'Flank
3:177112891	0.177419	0	0.0103785	TBL1XR1	Intron
3:177193449	0.112903	0	0.00205957	TBL1XR1	Intron
3:184364346	0.0967742	0	0.000186539	POLR2H	Intron
3:185747567	0.112903	0	0.0197675	IGF2BP2	Intron
3:185808814	0.145161	0.0192308	0.00248992	IGF2BP2	Intron
3:188260920	0.0967742	0	0.0119306	LPP	Intron
3:188260928	0.112903	0	9.50297e-05	LPP	Intron
3:196294229	0.0967742	0	0.000592564	TCTEX1D2	Intron
3:197275061	0.16129	0	3.94131e-06	DLG1	Intron
3:197932467	0.0967742	0	0.00454661	IQCG	Intron
3:41210821	0.209677	0	2.6967e-08	CTNNB1	Intron
3:49321931	0.129032	0	0.0244034	USP4	Intron
3:49423600	0.0806452	0	0.0381441	NICN1	3'UTR
3:49798405	0.193548	0.0384615	0.0282857	CDHR4	Intron
3:5163057	0.129032	0	0.0097393	ARL8B	Intron
3:57516271	0.129032	0	2.34518e-06	DNAH12	Intron
3:57523198	0.419355	0.115385	0.0397644	DNAH12	Intron
3:57535915	0.129032	0	0.0219231	DNAH12	Intron
3:57909666	0.112903	0	0.0174718	SLMAP	Intron
3:71106871	0.16129	0	0.00129909	FOXP1	Intron
3:73028624	0.129032	0.0192308	0.038508	PPP4R2	Intron
3:73054181	0.177419	0.0192308	0.00870591	PPP4R2	Intron
3:9454423	0.0806452	0	0.0364125	SETD5	Intron
4:101323988	0.177419	0	3.38238e-06	PPP3CA	Intron
4:108623264	0.16129	0	0.00233532	RPL34	Intron
4:139128767	0.112903	0	0.0432261	ELF2	Intron
4:145165540	0.209677	0.0192308	0.00242834	OTUD4	Intron
4:145166115	0.145161	0	0.0113972	OTUD4	Intron
4:150988805	0.16129	0	0.0253874	LRBA	Intron
4:15640317	0.0322581	0.134615	0.0449874	FBXL5	Intron
4:168250750	0.225806	0.0192308	1.16512e-05	DDX60	Intron
4:17602814	0.193548	0.0192308	0.00851094	LAP3	Intron
4:17603178	0.209677	0.0192308	0.0165758	LAP3	Intron
4:184799254	0.0806452	0	0.0346628	ACSL1	Intron
4:185659626	0.193548	0.0192308	0.0353722	SORBS2	Intron
4:186131076	0.145161	0	0.00740013	FAM149A	Intron
4:39549388	0.0967742	0.0192308	0.00291798	SMIM14	3'UTR
4:39549398	0.0645161	0	0.0283795	SMIM14	3'UTR
4:40530033	0.16129	0.0192308	0.0053093	RBM47	Intron
4:40531017	0.177419	0.0192308	0.027982	RBM47	Intron
4:40545564	0.193548	0	0.000109965	RBM47	Intron
4:40565820	0.225806	0	6.36141e-05	RBM47	Intron
4:40568934	0.129032	0	0.00721799	RBM47	Intron
4:40593203	0.129032	0	0.00201062	RBM47	Intron
4:40617377	0.129032	0	0.0116822	RBM47	Intron
4:55402038	0.112903	0	0.0210864	TMEM165	Intron
4:67647993	0.258065	0.0384615	0.0104967	UBA6	Intron
4:76705412	0.16129	0	0.00729844	SHROOM3	Intron
4:82878274	0.225806	0	0.000136147	SEC31A	Intron
4:83103947	0.129032	0	0.0206653	PLAC8	Intron
4:83294326	0.145161	0.0192308	0.0101936	HPSE	3'UTR
4:84963227	0.145161	0	0.000412001	WDFY3	Intron
4:86979227	0.145161	0	0.00292116	AFF1	Intron
4:87022012	0.16129	0	3.71434e-05	AFF1	Intron
4:88397242	0.225806	0.0384615	0.00299966	HERC6	Intron
4:88399561	0.258065	0.0576923	0.0307197	HERC6	Intron
4:88399651	0.16129	0.0576923	0.0107779	HERC6	Intron
4:88400419	0.193548	0.0384615	0.0008342	HERC6	Intron
5:115838956	0.0967742	0	0.0206178	ATG12	Intron
5:119364519	0.145161	0	0.034255	TNFAIP8	Intron
5:124723169	0.145161	0	0.000968118	ZNF608	Intron
5:131289972	0.129032	0	0.0365051	CDC42SE2	Intron
5:134221276	0.145161	0.0192308	0.0403137	PPP2CA	Intron
5:134909949	0.112903	0	0.00599166	PCBD2	Intron
5:138879491	0.145161	0	0.0244536	CTNNA1	Intron
5:149546390	0.112903	0	0.00910044	CSNK1A1	Intron
5:149547985	0.209677	0	4.1308e-06	CSNK1A1	Intron
5:157847307	0.193548	0.0192308	0.00646181	CLINT1	Intron
5:160189463	0.145161	0	0.000188551	FABP6	Intron
5:160196780	0.0967742	0	0.00243042	FABP6	Intron
5:160201247	0.225806	0.0384615	0.00159701	FABP6	Intron
5:17233879	0.0967742	0	0.00397639	BASP1	Intron
5:178220011	0.225806	0.0384615	0.00180697	PHYKPL	Intron
5:179831497	0.258065	0.0576923	0.0058905	SQSTM1	Intron
5:179831500	0.16129	0.0192308	0.00766798	SQSTM1	Intron
5:57205981	0.16129	0	0.00109324	GPBP1	Intron
5:57220728	0.16129	0	0.00247598	GPBP1	Intron
5:57229584	0.129032	0.0192308	0.0351244	GPBP1	Intron
5:65963966	0.177419	0.0192308	0.000718292	ERBIN	Intron
5:70079321	0.16129	0.0192308	0.0227375	SMN2	3'Flank
5:75632094	0.16129	0	9.57828e-05	ANKDD1B	Intron
5:91305433	0.112903	0.0192308	0.0160004	LUCAT1	Intron
5:91305434	0.0645161	0	0.027862	LUCAT1	Intron
5:94356488	0.16129	0.0192308	0.0110352	KIAA0825	Intron
6:107507406	0.129032	0	0.009332	SOBP	Intron
6:138102932	0.0967742	0	0.0185734	PERP	Intron
6:142889299	0.0806452	0	0.0412331	HIVEP2	Intron
6:149350071	0.16129	0	0.021597	TAB2	Intron
6:151514180	0.112903	0	0.0331068	CCDC170	Intron
6:158691836	0.177419	0.0192308	0.00117342	SYTL3	Intron
6:158780100	0.0645161	0	7.37822e-05	EZR	Intron
6:163445821	0.16129	0	3.54882e-05	QKI	Intron
6:30308733	0.177419	0	0.00480778	HCG18	Intron
6:30310498	0.16129	0	0.000881738	HCG18	Intron
6:30734447	0.0967742	0	0.0433816	FLOT1	Intron
6:31199263	0.177419	0	0.036996	HCG27	Intron
6:32165012	0.129032	0	0.0136493	EGFL8	Intron
6:33302862	0.0967742	0	0.0395597	TAPBP	Intron
6:33303297	0.322581	0.0192308	0.00129272	TAPBP	Intron
6:33310318	0.322581	0.0769231	0.0304709	TAPBP	Intron
6:36513518	0.112903	0	0.0012235	STK38	Intron
6:36514033	0.177419	0.0192308	2.19336e-06	STK38	Intron
6:36514043	0.145161	0	8.43106e-06	STK38	Intron
6:37844411	0.112903	0	0.0165392	ZFAND3	Intron
6:42020157	0.145161	0	0.000671148	CCND3	Intron
6:42079624	0.112903	0	0.0264399	TAF8	3'UTR
6:42438104	0.16129	0.0192308	0.00362476	TRERF1	Intron
6:42611350	0.129032	0	0.00182728	UBR2	Intron
6:42881944	0.177419	0	0.00899467	RPL7L1	Intron
6:42887444	0.016129	0.115385	6.83786e-05	RPL7L1	3'UTR
6:43653793	0.177419	0.0384615	0.0364595	RSPH9	Intron
6:4788288	0.16129	0	0.00858284	CDYL	Intron
6:71990809	0.16129	0.0192308	0.0139246	RIMS1	Intron
6:83034964	0.16129	0	0.00342424	UBE3D	Intron
7:104999030	0.193548	0.0192308	0.0219895	LINC01004	Intron
7:105005774	0.129032	0	0.00188637	LINC01004	Intron
7:105005847	0.0806452	0	0.0466386	LINC01004	Intron
7:116793696	0.193548	0.0192308	0.00404385	MET	Intron
7:12566759	0.0967742	0	0.0374642	SCIN	5'Flank
7:128752814	0.145161	0	0.00071857	CALU	Intron
7:129238697	0.16129	0.0192308	0.000576754	AHCYL2	Intron
7:129291812	0.112903	0	0.0346459	AHCYL2	Intron
7:129887449	0.0806452	0	0.0129667	UBE2H	Intron
7:139056634	0.193548	0	5.51142e-06	ZC3HAV1	Intron
7:139072309	0.145161	0	0.00043875	ZC3HAV1	Intron
7:139073099	0.306452	0.0576923	0.0307776	ZC3HAV1	Intron
7:140030515	0.258065	0.0384615	0.00480532	PARP12	Intron
7:151363959	0.209677	0.0192308	0.000626472	NUB1	Intron
7:151415079	0.177419	0	6.14616e-05	WDR86-AS1	3'Flank
7:156970212	0.0967742	0	0.0227382	NOM1	3'UTR
7:157167744	0.209677	0	0.000441574	UBE3C	Intron
7:44751754	0.177419	0	0.000186636	ZMIZ2	Intron
7:65002378	0.145161	0	0.0490698	ERV3-1	Intron
7:6751837	0	0.0961538	0.021465	RSPH10B2	5'Flank
7:6751877	0	0.211538	5.96951e-09	RSPH10B2	5'Flank
7:74563527	0.16129	0.0192308	0.00553554	GTF2IRD1	Intron
7:77133605	0.145161	0	0.00541785	CCDC146	Intron
7:77586499	0.0967742	0	0.0156804	PTPN12	Intron
7:92090543	0.112903	0	0.00131174	AKAP9	Intron
7:92092836	0.0806452	0	0.0116358	AKAP9	Intron
8:100930263	0.112903	0	0.00312669	YWHAZ	Intron
8:102982932	0.0645161	0	0.0459169	AZIN1-AS1	Intron
8:102985538	0.225806	0.0192308	0.000201651	AZIN1-AS1	Intron
8:117945630	0.177419	0.0192308	0.00605964	EXT1	Intron
8:117973652	0.16129	0	7.06501e-05	EXT1	Intron
8:117990006	0.16129	0	0.010563	EXT1	Intron
8:118008538	0.177419	0	0.000145083	EXT1	Intron
8:11843168	0.112903	0.0384615	0.00070707	CTSB	3'UTR
8:11844000	0.145161	0.0384615	8.60763e-06	CTSB	3'UTR
8:11856491	0.241935	0.0384615	0.0360781	CTSB	Intron
8:123229931	0.16129	0	0.00123483	C8orf76	Intron
8:130001657	0.0967742	0	0.00259055	FAM49B	Intron
8:17673654	0.225806	0.0576923	0.000296059	MTUS1	Intron
8:29227454	0.16129	0	0.00709692	KIF13B	Intron
8:37866091	0.177419	0	2.0057e-07	RAB11FIP1	Intron
8:37890729	0.0806452	0	0.00348891	RAB11FIP1	Intron
8:42288267	0.129032	0	0.0140065	IKBKB	Intron
8:55917279	0.241935	0.0384615	0.0172469	LYN	Intron
8:55922165	0.145161	0	0.00330672	LYN	Intron
8:55922364	0.225806	0.0384615	0.0332382	LYN	Intron
8:55944620	0.129032	0	0.000138806	LYN	Intron
8:55985918	0.0322581	0.115385	0.0428837	LYN	Intron
8:56012553	0.193548	0	9.79094e-05	LYN	3'UTR
8:56015618	0.16129	0	0.00148323	LYN	3'Flank
8:63203111	0.209677	0.0384615	0.0005028	YTHDF3	Intron
8:65730841	0.274194	0.0384615	0.00620325	PDE7A	Intron
8:93821512	0.145161	0	0.00180794	TMEM67	3'Flank
9:104920649	0.0967742	0	0.0123452	ABCA1	Intron
9:111921147	0.129032	0	0.0173399	UGCG	Intron
9:125344734	0.16129	0.0192308	0.00433878	GAPVD1	Intron
9:128329438	0.0967742	0	0.0201112	COQ4	Intron
9:128678207	0.145161	0	0.0122046	HMGA1P4	Intron
9:129808826	0.177419	0	0.0118686	TOR1B	Intron
9:131411476	0.129032	0	3.21426e-06	PRRC2B	Intron
9:131411486	0.145161	0	9.02424e-07	PRRC2B	Intron
9:137631757	0.145161	0	0.0192149	EHMT1	Intron
9:32456320	0.193548	0.0384615	4.61416e-09	DDX58	3'UTR
9:32482616	0.225806	0.0192308	0.000442825	DDX58	Intron
9:32482679	0.241935	0	3.45727e-11	DDX58	Intron
9:32497558	0.258065	0.0384615	0.00418799	DDX58	Intron
9:33251531	0.129032	0	0.00813776	BAG1	3'Flank
9:33314167	0.16129	0	0.0394087	NFX1	Intron
9:33824449	0.0967742	0	0.0287791	UBE2R2	Intron
9:33839924	0.145161	0	0.0057181	UBE2R2	Intron
9:3501654	0.0483871	0.0961538	0.0220941	RFX3	Intron
9:3693647	0.145161	0.0192308	0.036806	RFX3-AS1	3'Flank
9:69242912	0.145161	0	0.00346517	TJP2	Intron
9:71907714	0.145161	0	0.00749016	ABHD17B	Intron
9:77437342	0.322581	0.0769231	0.00605133	GNA14	Intron
9:83901061	0.145161	0.0192308	0.00425651	KIF27	Intron
9:98117373	0.209677	0	1.96964e-05	TRIM14	Intron
X:101048504	0.129032	0	0.00293908	TRMT2B	Intron
X:123863404	0.193548	0.0192308	0.0315865	XIAP	Intron
X:23723516	0.16129	0	0.0428637	ACOT9	Intron
X:30685340	0.225806	0.0769231	0.0468484	GK	Intron
X:30701262	0.112903	0	0.00439237	GK	Intron
X:30703841	0.0967742	0	0.000105713	GK	Intron
X:71293735	0.129032	0	0.000736103	NONO	Intron
X:74261992	0.16129	0.0192308	0.0163746	FTX	Intron
