# Supplementary material for: RNA editing regulates host immune response and T cell homeostasis in SARS-CoV-2 infection
Source: PLoS One. 2024 Aug 23;19(8):e0307450. doi: 10.1371/journal.pone.0307450 (PMC11343423; doi:10.1371/journal.pone.0307450)
Supplement: S2 Table — (XLSX) [file pone.0307450.s003.xlsx]

## Sheet: gProfiler_ SARS-CoV-2_Normal_DE
S2 Table. gProfiler Pathways of Differentially Edited Genes. Comparison between SARS-CoV-2 positive versus normal, SARS-CoV-2 positive versus other viral illness (OVI) and OVI versus normal, related to Figure 1.
source	term_name	term_id	highlighted	adjusted_p_value	negative_log10_of_adjusted_p_value	term_size	query_size	intersection_size	effective_domain_size	intersections
GO:MF	enzyme binding	GO:0019899	TRUE	3.69e-11	10.4328	2075	548	115	20139	TCF7L2,VCL,PTEN,AMBRA1,SPI1,PTPRJ,TRIM5,TRIM22,CTNND1,EHD1,CDC42EP2,DENND5A,ATP2A2,RILPL2,EPS8,FGD4,STAT2,IRAK3,MDM2,TRAF3,GCH1,ATG14,HIF1A,SLC12A6,SPG11,ARIH1,PML,EMP2,PRKCB,BICDL2,KAT8,ITGAX,CDH1,YWHAE,MAP2K3,IKZF3,RARA,ANKFY1,JUP,ARRB2,SPAG9,TEX14,LDLR,MYO9B,PLEKHG2,PLAUR,PRKD2,BBC3,IL6R,ATP1B1,RABGAP1L,NCF2,PTPRC,MDM4,CAPN2,SKI,LYST,SMYD3,FGR,PHACTR4,KDM4A,RIN2,MAPRE1,TRPC4AP,NCOA3,PREX1,CEBP…
GO:MF	protein binding	GO:0005515	FALSE	1.29e-09	8.88814	14811	548	470	20139	TCF7L2,VWA2,CAMK1D,ADAM8,ACBD7,ZNF438,IPMK,ANK3,PFKFB3,JMJD1C,SRGN,ANAPC16,MCU,MRPS16,CFAP70,USP54,VCL,PPIF,PTEN,IFIT3,MYOF,PLEKHA7,NUCB2,EIF3M,PRRG4,NUP98,AMBRA1,SPI1,CELF1,PTPRJ,TRIM5,TRIM22,CTNND1,WDR74,EHD1,ATG2A,CDC42EP2,DENND5A,ANKRD13A,ATP2A2,ATXN2,OAS3,TPCN1,OASL,MORN3,RILPL2,GTF2H3,DNAH10,PGAM5,EPS8,FGD4,METTL7A,KRT78,CNPY2,STAT2,R3HDM2,RASSF3,IRAK3,SLC35E3,MDM2,ZFC3H1,OSBPL8,SLC2A3,ATP2…
GO:MF	cadherin binding	GO:0045296	TRUE	7.87221e-06	5.1039	335	548	30	20139	ANK3,VCL,PTPRJ,CTNND1,EHD1,TMPO,NUMB,EHD4,TMOD3,PPL,CDH1,YWHAE,JUP,CSNK1D,VASP,F11R,MAPRE1,MYH9,STAT1,BMPR2,DLG1,RPL14,PAICS,LARP1,STK38,CDHR3,ZC3HAV1,BAIAP2L1,ASAP1,TJP2
GO:MF	kinase binding	GO:0019900	FALSE	4.71886e-05	4.32616	766	548	48	20139	TCF7L2,PTPRJ,TRIM5,TRIM22,CTNND1,IRAK3,TRAF3,GCH1,HIF1A,SLC12A6,SPG11,EMP2,PRKCB,ITGAX,CDH1,MAP2K3,RARA,ARRB2,SPAG9,TEX14,PRKD2,ATP1B1,PTPRC,SKI,LYST,FGR,MAPRE1,CEBPB,CASS4,XBP1,BMPR2,SP100,PPP1CB,RNF13,DLG1,PARP8,FOXO3,NEDD9,TRIM38,MAPK14,STK38,CCND3,SH2B2,DOCK4,BRAF,HDAC9,TJP2,XIAP
GO:MF	protein kinase binding	GO:0019901	FALSE	7.49212e-05	4.1254	682	548	44	20139	TCF7L2,PTPRJ,TRIM5,TRIM22,CTNND1,IRAK3,TRAF3,GCH1,HIF1A,SLC12A6,SPG11,EMP2,PRKCB,ITGAX,CDH1,MAP2K3,RARA,ARRB2,SPAG9,TEX14,PRKD2,ATP1B1,PTPRC,SKI,LYST,FGR,MAPRE1,CASS4,XBP1,BMPR2,PPP1CB,RNF13,FOXO3,NEDD9,TRIM38,MAPK14,STK38,CCND3,SH2B2,DOCK4,BRAF,HDAC9,TJP2,XIAP
GO:MF	catalytic activity, acting on a protein	GO:0140096	TRUE	0.000137393	3.86204	2332	548	104	20139	CAMK1D,ADAM8,JMJD1C,USP54,PPIF,PTEN,NUP98,PTPRJ,TRIM5,TRIM22,PGAM5,IRAK3,MDM2,CDK17,ZDHHC20,MOK,TRAF3,TRIM69,CLPX,ARIH1,PML,ANPEP,EEF2K,PRKCB,MMP25,KAT8,CDK10,MAP2K3,WSB1,SSH2,CPD,TEX14,USP32,TLK2,RNF213,CSNK1D,NXN,PGPEP1,TIMM50,PRKD2,TTLL10,RNF115,GLUL,PTPRC,MDM4,ECE1,CAPN2,CAPN9,SMYD3,FGR,MED18,KDM4A,TMEM59,TTLL9,HCK,NCOA3,RASSF2,USP18,PPIL2,MTMR3,DUSP18,LIMK2,XPNPEP3,RNF149,TANK,CFLAR,CASP10,B…
GO:MF	ribonucleotide binding	GO:0032553	FALSE	0.00032387	3.48963	1933	548	89	20139	CAMK1D,ACBD7,IPMK,PFKFB3,EHD1,ATP2A2,OAS3,DNAH10,IRAK3,ATP2B1,CDK17,ITM2B,MOK,RAB2B,GCH1,EHD4,MYO1E,RAB8B,CLPX,PPCDC,MTHFS,DNAH3,EEF2K,PRKCB,NLRC5,RAB40C,CDK10,DNAH9,MAP2K3,SLFN5,KIF1C,TEX14,TLK2,PGS1,RNF213,CSNK1D,SMCHD1,RAB31,MYO9B,ITPKC,PRKD2,MYO1F,GNAI3,MOV10,TTLL10,ATAD3B,DARS2,FAM20B,SOAT1,GLUL,FGR,GBP3,GBP4,TTLL9,HCK,SAMHD1,MX2,MX1,LIMK2,MYH9,BMPR2,RHOB,AGAP1,EIF2AK2,CMPK2,RAB7A,RHOA,DNAH1…
GO:MF	purine ribonucleoside triphosphate binding	GO:0035639	FALSE	0.000342451	3.4654	1849	548	86	20139	CAMK1D,IPMK,PFKFB3,EHD1,ATP2A2,OAS3,DNAH10,IRAK3,ATP2B1,CDK17,ITM2B,MOK,RAB2B,GCH1,EHD4,MYO1E,RAB8B,CLPX,MTHFS,DNAH3,EEF2K,PRKCB,NLRC5,RAB40C,CDK10,DNAH9,MAP2K3,SLFN5,KIF1C,TEX14,TLK2,PGS1,RNF213,CSNK1D,SMCHD1,RAB31,MYO9B,ITPKC,PRKD2,MYO1F,GNAI3,MOV10,TTLL10,ATAD3B,DARS2,FAM20B,GLUL,FGR,GBP3,GBP4,TTLL9,HCK,SAMHD1,MX2,MX1,LIMK2,MYH9,BMPR2,RHOB,AGAP1,EIF2AK2,CMPK2,RAB7A,RHOA,DNAH12,MAGI1,HSPA4L,DDX…
GO:MF	purine ribonucleotide binding	GO:0032555	FALSE	0.000421871	3.37482	1916	548	88	20139	CAMK1D,ACBD7,IPMK,PFKFB3,EHD1,ATP2A2,OAS3,DNAH10,IRAK3,ATP2B1,CDK17,ITM2B,MOK,RAB2B,GCH1,EHD4,MYO1E,RAB8B,CLPX,MTHFS,DNAH3,EEF2K,PRKCB,NLRC5,RAB40C,CDK10,DNAH9,MAP2K3,SLFN5,KIF1C,TEX14,TLK2,PGS1,RNF213,CSNK1D,SMCHD1,RAB31,MYO9B,ITPKC,PRKD2,MYO1F,GNAI3,MOV10,TTLL10,ATAD3B,DARS2,FAM20B,SOAT1,GLUL,FGR,GBP3,GBP4,TTLL9,HCK,SAMHD1,MX2,MX1,LIMK2,MYH9,BMPR2,RHOB,AGAP1,EIF2AK2,CMPK2,RAB7A,RHOA,DNAH12,MAGI…
GO:MF	cell adhesion molecule binding	GO:0050839	FALSE	0.000424302	3.37232	559	548	37	20139	ADAM8,ANK3,VCL,PTPRJ,CTNND1,EHD1,TMPO,NUMB,EHD4,TMOD3,NPTN,EMP2,ITGAX,PPL,CDH1,YWHAE,JUP,CSNK1D,ICAM1,TJP3,VASP,F11R,MAPRE1,MYH9,STAT1,BMPR2,DLG1,RPL14,PAICS,LARP1,STK38,CDHR3,ZC3HAV1,BAIAP2L1,ASAP1,LYN,TJP2
GO:MF	deoxycytidine deaminase activity	GO:0047844	TRUE	0.0010672	2.97175	9	548	5	20139	APOBEC3A,APOBEC3C,APOBEC3D,APOBEC3F,APOBEC3G
GO:MF	purine nucleotide binding	GO:0017076	FALSE	0.00109456	2.96076	2019	548	90	20139	CAMK1D,ACBD7,IPMK,PFKFB3,EHD1,ATP2A2,ALDH2,OAS3,DNAH10,IRAK3,ATP2B1,CDK17,ITM2B,MOK,RAB2B,GCH1,EHD4,MYO1E,RAB8B,CLPX,MTHFS,DNAH3,EEF2K,PRKCB,NLRC5,RAB40C,CDK10,DNAH9,MAP2K3,SLFN5,KIF1C,TEX14,TLK2,PGS1,RNF213,CSNK1D,SMCHD1,RAB31,MYO9B,ITPKC,PRKD2,MYO1F,GNAI3,MOV10,TTLL10,ATAD3B,DARS2,FAM20B,SOAT1,GLUL,FGR,GBP3,GBP4,TTLL9,HCK,SAMHD1,MX2,MX1,LIMK2,MYH9,BMPR2,RHOB,AGAP1,EIF2AK2,CMPK2,RAB7A,RHOA,DNAH1…
GO:MF	GTPase binding	GO:0051020	FALSE	0.00122439	2.91208	315	548	25	20139	AMBRA1,EHD1,CDC42EP2,DENND5A,RILPL2,EPS8,FGD4,ATG14,BICDL2,ANKFY1,MYO9B,PLEKHG2,RABGAP1L,NCF2,RIN2,XPO1,TMEM127,RAB7A,SYTL3,DOCK4,RABGEF1,FAM49B,DOCK5,RAB11FIP1,DIAPH2
GO:MF	catalytic activity	GO:0003824	FALSE	0.00143743	2.84241	5751	548	206	20139	CAMK1D,ADAM8,IPMK,PFKFB3,JMJD1C,USP54,PPIF,PTEN,NUP98,PTPRJ,TRIM5,TRIM22,CHST11,ATP2A2,ALDH2,OAS3,OASL,PGAM5,FAR2,METTL7A,IRAK3,MDM2,ATP2B1,CDK17,ZDHHC20,MOK,TRAF3,RAB2B,GNPNAT1,GCH1,TRIM69,MYO1E,RAB8B,CLPX,ARIH1,PML,PPCDC,MTHFS,ISG20,ANPEP,MSRB1,EEF2K,PRKCB,MMP25,KAT8,GPT2,N4BP1,RAB40C,CHST6,CDK10,MAP2K3,METTL16,WSB1,SSH2,CPD,KIF1C,TEX14,USP32,TLK2,PGS1,RNF213,CSNK1D,PIK3R5,NXN,SMCHD1,RAB31,MYO9…
GO:MF	small GTPase binding	GO:0031267	FALSE	0.00211145	2.67542	283	548	23	20139	EHD1,CDC42EP2,DENND5A,RILPL2,EPS8,FGD4,BICDL2,ANKFY1,MYO9B,PLEKHG2,RABGAP1L,NCF2,RIN2,XPO1,TMEM127,RAB7A,SYTL3,DOCK4,RABGEF1,FAM49B,DOCK5,RAB11FIP1,DIAPH2
GO:MF	anion binding	GO:0043168	FALSE	0.00228556	2.64101	2446	548	103	20139	CAMK1D,ACBD7,IPMK,PFKFB3,EHD1,ATP2A2,OAS3,TPCN1,DNAH10,IRAK3,ATP2B1,CDK17,ITM2B,MOK,RAB2B,GCH1,EHD4,MYO1E,RAB8B,CLPX,PPCDC,MTHFS,DNAH3,EEF2K,PRKCB,GPT2,NLRC5,RAB40C,CDK10,DNAH9,PITPNA,MAP2K3,SLFN5,GSDMB,RARA,KIF1C,TEX14,TLK2,PGS1,RNF213,CSNK1D,SMCHD1,RAB31,MYO9B,ITPKC,PRKD2,SIGLEC9,MYO1F,GNAI3,MOV10,TTLL10,ATAD3B,DARS2,FAM20B,SOAT1,XPR1,GLUL,FGR,GBP3,GBP4,TTLL9,HCK,SAMHD1,MX2,MX1,LIMK2,MYH9,KYNU,…
GO:MF	binding	GO:0005488	FALSE	0.00276917	2.55765	18282	548	525	20139	TCF7L2,VWA2,CAMK1D,ADAM8,ACBD7,ZNF438,IPMK,ANK3,PFKFB3,JMJD1C,SRGN,ANAPC16,MCU,MRPS16,CFAP70,USP54,VCL,PPIF,PTEN,IFIT3,MYOF,PLEKHA7,NUCB2,DNAJC24,EIF3M,PRRG4,NUP98,AMBRA1,SPI1,CELF1,PTPRJ,TRIM5,TRIM22,CTNND1,WDR74,EHD1,ATG2A,CDC42EP2,DENND5A,ANKRD13A,ATP2A2,ATXN2,ALDH2,OAS3,TPCN1,OASL,MORN3,RILPL2,GTF2H3,DNAH10,PGAM5,EPS8,FGD4,METTL7A,KRT78,CNPY2,STAT2,RBMS2,R3HDM2,RASSF3,IRAK3,SLC35E3,MDM2,ZFC3H…
GO:MF	identical protein binding	GO:0042802	FALSE	0.00392077	2.40663	2143	548	92	20139	VWA2,MCU,PTEN,IFIT3,TRIM5,TRIM22,EHD1,TPCN1,RILPL2,STAT2,RASSF3,IRAK3,MDM2,TMCC3,TRAF3,GNPNAT1,GCH1,FOS,TRIM69,PML,PPCDC,LITAF,CDH1,ANKRD11,YWHAE,IKZF3,JUP,STAT5B,SPAG9,TLK2,NDEL1,SMCHD1,LDLR,TPM4,BST2,TGFB1,TNFAIP8L1,IL6R,IFI16,F11R,POU2F1,DARS2,SOAT1,GLUL,ECE1,SKI,GBP3,GBP4,MAPRE1,SAMHD1,CEBPB,TPD52L2,MX1,XBP1,MYH9,APOBEC3F,APOBEC3G,XPNPEP3,KYNU,STAT1,SLC11A1,SP100,EIF2AK2,PNPT1,WWTR1,SKIL,TNFS…
GO:MF	carbohydrate derivative binding	GO:0097367	FALSE	0.00394714	2.40372	2294	548	97	20139	CAMK1D,ACBD7,IPMK,PFKFB3,EHD1,ATP2A2,OAS3,DNAH10,IRAK3,ATP2B1,CDK17,ITM2B,MOK,RAB2B,GCH1,EHD4,MYO1E,RAB8B,CLPX,PPCDC,MTHFS,DNAH3,EEF2K,PRKCB,NLRC5,RAB40C,CDK10,DNAH9,MAP2K3,SLFN5,KIF1C,TEX14,TLK2,PGS1,RNF213,CSNK1D,SMCHD1,RAB31,ADGRE2,MYO9B,ITPKC,PRKD2,SIGLEC9,MYO1F,GNAI3,MOV10,TTLL10,ATAD3B,DARS2,FAM20B,SOAT1,GLUL,PTPRC,FGR,GBP3,GBP4,TTLL9,HCK,SAMHD1,MX2,MX1,LIMK2,MYH9,BMPR2,RHOB,AGAP1,EIF2AK2,C…
GO:MF	nucleotide binding	GO:0000166	FALSE	0.0046365	2.33381	2182	548	93	20139	CAMK1D,ACBD7,IPMK,PFKFB3,EHD1,ATP2A2,ALDH2,OAS3,DNAH10,IRAK3,ATP2B1,CDK17,ITM2B,MOK,RAB2B,GCH1,EHD4,MYO1E,RAB8B,CLPX,PPCDC,MTHFS,DNAH3,EEF2K,PRKCB,NLRC5,RAB40C,CDK10,DNAH9,MAP2K3,SLFN5,KIF1C,TEX14,TLK2,PGS1,RNF213,CSNK1D,SMCHD1,RAB31,MYO9B,ITPKC,PRKD2,MYO1F,GNAI3,MOV10,TTLL10,ATAD3B,DARS2,FAM20B,SOAT1,GLUL,FGR,GBP3,GBP4,TTLL9,HCK,SAMHD1,MX2,MX1,LIMK2,MYH9,BMPR2,RHOB,AGAP1,EIF2AK2,CMPK2,RAB7A,RHOA…
GO:MF	nucleoside phosphate binding	GO:1901265	FALSE	0.00472333	2.32575	2183	548	93	20139	CAMK1D,ACBD7,IPMK,PFKFB3,EHD1,ATP2A2,ALDH2,OAS3,DNAH10,IRAK3,ATP2B1,CDK17,ITM2B,MOK,RAB2B,GCH1,EHD4,MYO1E,RAB8B,CLPX,PPCDC,MTHFS,DNAH3,EEF2K,PRKCB,NLRC5,RAB40C,CDK10,DNAH9,MAP2K3,SLFN5,KIF1C,TEX14,TLK2,PGS1,RNF213,CSNK1D,SMCHD1,RAB31,MYO9B,ITPKC,PRKD2,MYO1F,GNAI3,MOV10,TTLL10,ATAD3B,DARS2,FAM20B,SOAT1,GLUL,FGR,GBP3,GBP4,TTLL9,HCK,SAMHD1,MX2,MX1,LIMK2,MYH9,BMPR2,RHOB,AGAP1,EIF2AK2,CMPK2,RAB7A,RHOA…
GO:MF	cytidine deaminase activity	GO:0004126	TRUE	0.00626725	2.20292	12	548	5	20139	APOBEC3A,APOBEC3C,APOBEC3D,APOBEC3F,APOBEC3G
GO:MF	ion binding	GO:0043167	FALSE	0.00662463	2.17884	6115	548	213	20139	VWA2,CAMK1D,ADAM8,ACBD7,ZNF438,IPMK,PFKFB3,JMJD1C,MYOF,NUCB2,DNAJC24,PRRG4,TRIM5,TRIM22,EHD1,ATP2A2,OAS3,TPCN1,GTF2H3,DNAH10,FGD4,IRAK3,MDM2,ZFC3H1,ATP2B1,CDK17,ZDHHC20,ITM2B,MOK,TRAF3,RAB2B,GCH1,EFCAB11,KLF13,EHD4,TRIM69,MYO1E,RAB8B,CLPX,ARIH1,PML,PPCDC,MTHFS,ISG20,ANPEP,ZNF710,LITAF,MSRB1,DNAH3,EEF2K,PRKCB,MMP25,KAT8,ITGAX,GPT2,NLRC5,RAB40C,CDH1,CDK10,DNAH9,PITPNA,MAP2K3,CPD,SLFN5,IKZF3,GSDMB,R…
GO:MF	transferase activity	GO:0016740	FALSE	0.0067074	2.17345	2354	548	98	20139	CAMK1D,IPMK,PFKFB3,TRIM5,TRIM22,CHST11,OAS3,OASL,METTL7A,IRAK3,MDM2,CDK17,ZDHHC20,MOK,TRAF3,GNPNAT1,TRIM69,ARIH1,PML,EEF2K,PRKCB,KAT8,GPT2,CHST6,CDK10,MAP2K3,METTL16,WSB1,TEX14,TLK2,PGS1,RNF213,CSNK1D,PIK3R5,ITPKC,PRKD2,FUT2,RNF115,FAM20B,SOAT1,GLUL,MDM4,SMYD3,FGR,MED18,HCK,NCOA3,RASSF2,B4GALT5,PPIL2,LIMK2,A4GALT,RNF149,BMPR2,NCOA1,EIF2AK2,PNPT1,PELI1,CMPK2,GFPT1,VHL,PARP9,PARP14,RNF13,DLG1,ABHD5…
GO:MF	molecular adaptor activity	GO:0060090	TRUE	0.0121031	1.9171	597	548	35	20139	TCF7L2,ANK3,VCL,AMBRA1,SPI1,TRIM5,TRIM22,SNAP23,HOMER2,GOSR1,JUP,ARRB2,SPAG9,LDLR,HSH2D,ATP1B1,NLRP3,SPSB1,MAPRE1,TRPC4AP,NCOA3,USP18,MYH9,NCK2,TANK,AP1S3,VHL,GNB4,DLG1,SORBS2,RBM47,TAPBP,SH2B2,ARRDC1,TJP2
GO:MF	ATP binding	GO:0005524	FALSE	0.0126971	1.89629	1495	548	68	20139	CAMK1D,IPMK,PFKFB3,EHD1,ATP2A2,OAS3,DNAH10,IRAK3,ATP2B1,CDK17,ITM2B,MOK,EHD4,MYO1E,CLPX,MTHFS,DNAH3,EEF2K,PRKCB,NLRC5,CDK10,DNAH9,MAP2K3,SLFN5,KIF1C,TEX14,TLK2,PGS1,RNF213,CSNK1D,SMCHD1,MYO9B,ITPKC,PRKD2,MYO1F,MOV10,TTLL10,ATAD3B,DARS2,FAM20B,GLUL,FGR,TTLL9,HCK,LIMK2,MYH9,BMPR2,EIF2AK2,CMPK2,DNAH12,MAGI1,HSPA4L,DDX60,DDX60L,ACSL1,PAICS,MAPK14,MAPK13,STK38,SRPK2,UBE2H,BRAF,LYN,UBE2W,ASS1,UBE2R2,AK…
GO:MF	adenyl ribonucleotide binding	GO:0032559	FALSE	0.0135507	1.86804	1556	548	70	20139	CAMK1D,ACBD7,IPMK,PFKFB3,EHD1,ATP2A2,OAS3,DNAH10,IRAK3,ATP2B1,CDK17,ITM2B,MOK,EHD4,MYO1E,CLPX,MTHFS,DNAH3,EEF2K,PRKCB,NLRC5,CDK10,DNAH9,MAP2K3,SLFN5,KIF1C,TEX14,TLK2,PGS1,RNF213,CSNK1D,SMCHD1,MYO9B,ITPKC,PRKD2,MYO1F,MOV10,TTLL10,ATAD3B,DARS2,FAM20B,SOAT1,GLUL,FGR,TTLL9,HCK,LIMK2,MYH9,BMPR2,EIF2AK2,CMPK2,DNAH12,MAGI1,HSPA4L,DDX60,DDX60L,ACSL1,PAICS,MAPK14,MAPK13,STK38,SRPK2,UBE2H,BRAF,LYN,UBE2W,AS…
GO:MF	ubiquitin-like protein ligase binding	GO:0044389	FALSE	0.0189912	1.72145	324	548	23	20139	VCL,AMBRA1,STAT2,MDM2,TRAF3,HIF1A,ARIH1,PML,YWHAE,ARRB2,SKI,KDM4A,CEBPB,BID,XBP1,TANK,STAT1,CASP10,PARP9,UBXN7,LYN,UBE2W,ARRDC1
GO:MF	adenyl nucleotide binding	GO:0030554	FALSE	0.0321795	1.49242	1658	548	72	20139	CAMK1D,ACBD7,IPMK,PFKFB3,EHD1,ATP2A2,ALDH2,OAS3,DNAH10,IRAK3,ATP2B1,CDK17,ITM2B,MOK,EHD4,MYO1E,CLPX,MTHFS,DNAH3,EEF2K,PRKCB,NLRC5,CDK10,DNAH9,MAP2K3,SLFN5,KIF1C,TEX14,TLK2,PGS1,RNF213,CSNK1D,SMCHD1,MYO9B,ITPKC,PRKD2,MYO1F,MOV10,TTLL10,ATAD3B,DARS2,FAM20B,SOAT1,GLUL,FGR,TTLL9,HCK,LIMK2,MYH9,BMPR2,EIF2AK2,CMPK2,DNAH12,MAGI1,HSPA4L,DDX60,DDX60L,ACSL1,PAICS,MAPK14,MAPK13,STK38,SRPK2,UBE2H,BRAF,GSR,LY…
GO:MF	small molecule binding	GO:0036094	FALSE	0.0376259	1.42451	2583	548	102	20139	CAMK1D,ACBD7,IPMK,PFKFB3,EHD1,ATP2A2,ALDH2,OAS3,DNAH10,IRAK3,OSBPL8,SLC2A3,ATP2B1,CDK17,ITM2B,MOK,RAB2B,GNPNAT1,GCH1,EHD4,MYO1E,RAB8B,CLPX,PPCDC,MTHFS,DNAH3,EEF2K,PRKCB,GPT2,NLRC5,RAB40C,CDK10,DNAH9,MAP2K3,SLFN5,RARA,KIF1C,TEX14,TLK2,PGS1,RNF213,CSNK1D,SMCHD1,RAB31,MYO9B,ITPKC,PRKD2,SIGLEC9,MYO1F,GNAI3,MOV10,TTLL10,ATAD3B,DARS2,FAM20B,SOAT1,XPR1,GLUL,FGR,GBP3,GBP4,TTLL9,HCK,SAMHD1,MX2,MX1,LIMK2,M…
GO:BP	biological process involved in interspecies interaction between organisms	GO:0044419	TRUE	4.22e-21	20.3745	1698	525	117	21010	ADAM8,IFIT3,SPI1,TRIM5,TRIM22,CDC42EP2,OAS3,TPCN1,OASL,STAT2,IRAK3,ZDHHC20,TRAF3,RAB2B,IRF9,GCH1,HIF1A,FOS,PML,ISG20,ANPEP,LITAF,MSRB1,IL4R,ITGAX,N4BP1,NLRC5,CDH1,MAP2K3,IKZF3,GSDMB,RARA,STAT5B,ARRB2,RNF213,ICAM1,LDLR,BST2,TGFB1,C5AR1,FCAR,C3,VAV1,MOV10,IL6R,IFI16,F11R,ATP1B1,XPR1,NCF2,PTPRC,CAPN2,LYST,NLRP3,FGR,GBP3,GBP4,RBBP9,HCK,SAMHD1,SERINC3,ZNFX1,CEBPB,MX2,MX1,USP18,XBP1,APOL1,APOBEC3A,APOB…
GO:BP	response to external stimulus	GO:0009605	FALSE	2.08e-20	19.6825	2686	525	153	21010	CAMK1D,ADAM8,MCU,PTEN,IFIT3,AMBRA1,SPI1,CELF1,PTPRJ,TRIM5,TRIM22,CDC42EP2,OAS3,OASL,STAT2,IRAK3,MDM2,TRAF3,RAB2B,IRF9,GCH1,ATG14,HIF1A,FOS,PML,ISG20,SEMA4B,LITAF,MSRB1,PRKCB,IL4R,ITGAX,GPT2,N4BP1,PPL,NLRC5,CDH1,SCARF1,MAP2K3,IKZF3,GSDMB,RARA,JUP,STAT5B,ARRB2,RNF213,LDLR,ADGRE2,BST2,TGFB1,PLAUR,PRKD2,C5AR1,FPR1,FCAR,C3,VAV1,MOV10,IL6R,SEMA4A,IFI16,F11R,ATP1B1,XPR1,GLUL,NCF2,PTPRC,BTG2,CAPN2,LYST,N…
GO:BP	response to other organism	GO:0051707	FALSE	5.05e-20	19.2966	1527	525	108	21010	ADAM8,IFIT3,SPI1,TRIM5,TRIM22,CDC42EP2,OAS3,OASL,STAT2,IRAK3,TRAF3,RAB2B,IRF9,GCH1,HIF1A,FOS,PML,ISG20,LITAF,MSRB1,IL4R,ITGAX,N4BP1,NLRC5,CDH1,MAP2K3,IKZF3,GSDMB,RARA,STAT5B,ARRB2,RNF213,BST2,TGFB1,C5AR1,FCAR,C3,VAV1,MOV10,IL6R,IFI16,ATP1B1,XPR1,NCF2,PTPRC,CAPN2,LYST,NLRP3,FGR,GBP3,GBP4,RBBP9,HCK,SAMHD1,SERINC3,ZNFX1,CEBPB,MX2,MX1,USP18,XBP1,APOL1,APOBEC3A,APOBEC3C,APOBEC3D,APOBEC3F,APOBEC3G,KYNU…
GO:BP	response to external biotic stimulus	GO:0043207	FALSE	5.9e-20	19.229	1530	525	108	21010	ADAM8,IFIT3,SPI1,TRIM5,TRIM22,CDC42EP2,OAS3,OASL,STAT2,IRAK3,TRAF3,RAB2B,IRF9,GCH1,HIF1A,FOS,PML,ISG20,LITAF,MSRB1,IL4R,ITGAX,N4BP1,NLRC5,CDH1,MAP2K3,IKZF3,GSDMB,RARA,STAT5B,ARRB2,RNF213,BST2,TGFB1,C5AR1,FCAR,C3,VAV1,MOV10,IL6R,IFI16,ATP1B1,XPR1,NCF2,PTPRC,CAPN2,LYST,NLRP3,FGR,GBP3,GBP4,RBBP9,HCK,SAMHD1,SERINC3,ZNFX1,CEBPB,MX2,MX1,USP18,XBP1,APOL1,APOBEC3A,APOBEC3C,APOBEC3D,APOBEC3F,APOBEC3G,KYNU…
GO:BP	response to biotic stimulus	GO:0009607	FALSE	1.02e-19	18.9897	1565	525	109	21010	ADAM8,IFIT3,SPI1,PTPRJ,TRIM5,TRIM22,CDC42EP2,OAS3,OASL,STAT2,IRAK3,TRAF3,RAB2B,IRF9,GCH1,HIF1A,FOS,PML,ISG20,LITAF,MSRB1,IL4R,ITGAX,N4BP1,NLRC5,CDH1,MAP2K3,IKZF3,GSDMB,RARA,STAT5B,ARRB2,RNF213,BST2,TGFB1,C5AR1,FCAR,C3,VAV1,MOV10,IL6R,IFI16,ATP1B1,XPR1,NCF2,PTPRC,CAPN2,LYST,NLRP3,FGR,GBP3,GBP4,RBBP9,HCK,SAMHD1,SERINC3,ZNFX1,CEBPB,MX2,MX1,USP18,XBP1,APOL1,APOBEC3A,APOBEC3C,APOBEC3D,APOBEC3F,APOBEC3…
GO:BP	response to virus	GO:0009615	FALSE	8.08e-18	17.0925	429	525	52	21010	IFIT3,TRIM5,TRIM22,OAS3,OASL,STAT2,IRAK3,TRAF3,RAB2B,IRF9,HIF1A,PML,ISG20,ITGAX,NLRC5,BST2,TGFB1,MOV10,IFI16,XPR1,PTPRC,LYST,NLRP3,FGR,GBP3,SAMHD1,SERINC3,ZNFX1,MX2,MX1,USP18,APOBEC3A,APOBEC3C,APOBEC3D,APOBEC3F,APOBEC3G,TANK,STAT1,EIF2AK2,PARP9,PLSCR1,SETD2,TLR2,DDX60,DDX60L,IFNGR1,TRIM38,MAPK14,ZC3HAV1,CRCP,EXT1,UBE2W
GO:BP	immune system process	GO:0002376	FALSE	1.42e-16	15.8486	2730	525	146	21010	CAMK1D,ADAM8,MCU,IFIT3,AMBRA1,SPI1,PTPRJ,TRIM5,TRIM22,CDC42EP2,OAS3,OASL,HCAR2,EPS8,STAT2,IRAK3,TRAF3,RAB2B,IRF9,GCH1,HIF1A,FOS,KLF13,SNAP23,TMOD3,RAB8B,PML,ISG20,EMP2,LITAF,MSRB1,IGSF6,PRKCB,IL4R,N4BP1,NLRC5,IKZF3,RARA,STAT5B,ARRB2,RNF213,PIK3R5,ICAM1,LDLR,ADGRE2,HSH2D,KLF2,BST2,IFI30,TGFB1,PRKD2,C5AR1,FPR1,FCAR,C3,VAV1,IL6R,SEMA4A,IFI16,F11R,FCGR2A,ATP1B1,NCF2,PTPRC,LYST,NLRP3,FGR,THEMIS2,GBP3,…
GO:BP	defense response to virus	GO:0051607	FALSE	5.27e-16	15.2781	336	525	44	21010	IFIT3,TRIM5,TRIM22,OAS3,OASL,STAT2,TRAF3,RAB2B,IRF9,PML,ISG20,ITGAX,NLRC5,BST2,MOV10,IFI16,PTPRC,LYST,NLRP3,GBP3,SAMHD1,SERINC3,ZNFX1,MX2,MX1,USP18,APOBEC3A,APOBEC3C,APOBEC3D,APOBEC3F,APOBEC3G,TANK,STAT1,EIF2AK2,PARP9,PLSCR1,SETD2,TLR2,DDX60,DDX60L,TRIM38,ZC3HAV1,CRCP,UBE2W
GO:BP	defense response to symbiont	GO:0140546	FALSE	5.93e-16	15.2272	337	525	44	21010	IFIT3,TRIM5,TRIM22,OAS3,OASL,STAT2,TRAF3,RAB2B,IRF9,PML,ISG20,ITGAX,NLRC5,BST2,MOV10,IFI16,PTPRC,LYST,NLRP3,GBP3,SAMHD1,SERINC3,ZNFX1,MX2,MX1,USP18,APOBEC3A,APOBEC3C,APOBEC3D,APOBEC3F,APOBEC3G,TANK,STAT1,EIF2AK2,PARP9,PLSCR1,SETD2,TLR2,DDX60,DDX60L,TRIM38,ZC3HAV1,CRCP,UBE2W
GO:BP	defense response	GO:0006952	FALSE	3.83e-15	14.4169	1769	525	108	21010	CAMK1D,ADAM8,IFIT3,SPI1,CELF1,TRIM5,TRIM22,CDC42EP2,OAS3,OASL,STAT2,IRAK3,TRAF3,RAB2B,IRF9,GCH1,HIF1A,FOS,SNAP23,PML,ISG20,MSRB1,IL4R,MMP25,ITGAX,N4BP1,NLRC5,MAP2K3,GSDMB,STAT5B,ARRB2,RNF213,LDLR,ADGRE2,BST2,TGFB1,C5AR1,FPR1,FCAR,C3,VAV1,MOV10,IL6R,IFI16,F11R,ATP1B1,NCF2,PTPRC,LYST,NLRP3,FGR,THEMIS2,GBP3,GBP4,HCK,SAMHD1,SERINC3,ZNFX1,CEBPB,MX2,MX1,USP18,APOL1,APOBEC3A,APOBEC3C,APOBEC3D,APOBEC3F,A…
GO:BP	organonitrogen compound metabolic process	GO:1901564	FALSE	6.73e-15	14.1722	6362	525	253	21010	TCF7L2,CAMK1D,ADAM8,JMJD1C,SRGN,ANAPC16,MRPS16,USP54,PPIF,PTEN,DNAJC24,EIF3M,NUP98,AMBRA1,CELF1,PTPRJ,TRIM5,TRIM22,CHST11,ATXN2,ALDH2,PGAM5,FAR2,STAT2,IRAK3,MDM2,OSBPL8,CDK17,ZDHHC20,MTRF1,ITM2B,MOK,TRAF3,GCH1,ATG14,HIF1A,EHD4,PATL2,TRIM69,CLPX,ARIH1,NPTN,PML,PPCDC,MTHFS,ANPEP,SLCO3A1,EMP2,MSRB1,EEF2K,PRKCB,MMP25,KAT8,GPT2,N4BP1,RAB40C,CDH1,CHST6,CDK10,YWHAE,MAP2K3,METTL16,WSB1,SSH2,CPD,RARA,STAT…
GO:BP	defense response to other organism	GO:0098542	FALSE	1.47e-14	13.8321	1196	525	84	21010	ADAM8,IFIT3,SPI1,TRIM5,TRIM22,CDC42EP2,OAS3,OASL,STAT2,IRAK3,TRAF3,RAB2B,IRF9,GCH1,PML,ISG20,MSRB1,IL4R,ITGAX,N4BP1,NLRC5,GSDMB,STAT5B,ARRB2,RNF213,BST2,TGFB1,C5AR1,FCAR,C3,VAV1,MOV10,IL6R,IFI16,ATP1B1,NCF2,PTPRC,LYST,NLRP3,FGR,GBP3,GBP4,HCK,SAMHD1,SERINC3,ZNFX1,CEBPB,MX2,MX1,USP18,APOL1,APOBEC3A,APOBEC3C,APOBEC3D,APOBEC3F,APOBEC3G,KYNU,TANK,STAT1,PUM2,SLC11A1,SP100,EIF2AK2,PELI1,PARP9,PARP14,PLS…
GO:BP	response to cytokine	GO:0034097	FALSE	4.56e-14	13.3414	916	525	71	21010	SPI1,PTPRJ,CDC42EP2,OAS3,OASL,EPS8,STAT2,IRAK3,TRAF3,GCH1,HIF1A,FOS,PML,IL4R,NLRC5,NFAT5,RARA,STAT5B,TEX14,ICAM1,KLF2,BST2,FCAR,IL6R,IFI16,PTPRC,CAPN2,GBP3,GBP4,HCK,SAMHD1,MX2,MX1,USP18,XBP1,IL1R2,IL1R1,KYNU,TANK,STAT1,SLC11A1,SP100,EIF2AK2,PNPT1,PARP9,PARP14,PLSCR1,SKIL,CCR5,SETD2,RHOA,TLR2,ACSL1,RBM47,FOXO3,BCLAF1,IFNGR1,JARID2,MAPK14,MAPK13,SRSF3,SH2B2,NUB1,RABGEF1,EXT1,LYN,ASS1,NOTCH1,TLE4,NF…
GO:BP	immune response	GO:0006955	FALSE	7.38e-14	13.1318	1951	525	112	21010	ADAM8,IFIT3,SPI1,PTPRJ,TRIM5,TRIM22,CDC42EP2,OAS3,OASL,STAT2,IRAK3,TRAF3,RAB2B,GCH1,SNAP23,PML,ISG20,EMP2,LITAF,MSRB1,IGSF6,PRKCB,IL4R,N4BP1,NLRC5,RARA,STAT5B,ARRB2,PIK3R5,ICAM1,ADGRE2,BST2,TGFB1,PRKD2,C5AR1,FPR1,FCAR,C3,VAV1,IL6R,SEMA4A,IFI16,ATP1B1,NCF2,PTPRC,LYST,NLRP3,FGR,THEMIS2,GBP3,GBP4,HCK,SAMHD1,SERINC3,ZNFX1,CEBPB,SAMSN1,MX2,MX1,USP18,XBP1,APOL1,APOBEC3A,APOBEC3C,APOBEC3D,APOBEC3F,APOBE…
GO:BP	innate immune response	GO:0045087	FALSE	7.42e-14	13.1293	947	525	72	21010	ADAM8,IFIT3,SPI1,TRIM5,TRIM22,CDC42EP2,OAS3,OASL,STAT2,IRAK3,TRAF3,RAB2B,GCH1,PML,ISG20,MSRB1,N4BP1,NLRC5,STAT5B,ARRB2,BST2,FCAR,C3,VAV1,IFI16,ATP1B1,NCF2,LYST,NLRP3,FGR,GBP3,GBP4,HCK,SAMHD1,SERINC3,ZNFX1,MX2,MX1,USP18,APOL1,APOBEC3A,APOBEC3C,APOBEC3D,APOBEC3F,APOBEC3G,KYNU,TANK,STAT1,PUM2,SLC11A1,SP100,EIF2AK2,PELI1,PARP9,PARP14,PLSCR1,SETD2,TLR2,DDX60,RBM47,IFNGR1,RAET1E,TRIM38,SRPK2,ZC3HAV1,NU…
GO:BP	protein metabolic process	GO:0019538	FALSE	1.41e-12	11.8509	5373	525	218	21010	TCF7L2,CAMK1D,ADAM8,JMJD1C,SRGN,ANAPC16,MRPS16,USP54,PPIF,PTEN,DNAJC24,EIF3M,NUP98,AMBRA1,CELF1,PTPRJ,TRIM5,TRIM22,CHST11,ATXN2,PGAM5,STAT2,IRAK3,MDM2,OSBPL8,CDK17,ZDHHC20,MTRF1,ITM2B,MOK,TRAF3,ATG14,HIF1A,EHD4,PATL2,TRIM69,CLPX,ARIH1,NPTN,PML,ANPEP,SLCO3A1,EMP2,MSRB1,EEF2K,PRKCB,MMP25,KAT8,N4BP1,RAB40C,CDH1,CDK10,YWHAE,MAP2K3,METTL16,WSB1,SSH2,CPD,RARA,ARRB2,SPAG9,TEX14,USP32,TLK2,PSMD12,RNF213,…
GO:BP	negative regulation of viral process	GO:0048525	FALSE	2.36e-12	11.6274	93	525	22	21010	TRIM5,OAS3,OASL,ISG20,N4BP1,BST2,IFI16,ZNFX1,MX1,APOBEC3A,APOBEC3C,APOBEC3D,APOBEC3F,APOBEC3G,STAT1,SP100,EIF2AK2,PLSCR1,SRPK2,ZC3HAV1,LY6E,TRIM14
GO:BP	response to stress	GO:0006950	FALSE	8.33e-12	11.0793	3909	525	172	21010	CAMK1D,ADAM8,JMJD1C,VCL,PPIF,PTEN,IFIT3,MYOF,AMBRA1,SPI1,CELF1,TRIM5,TRIM22,CDC42EP2,ATP2A2,OAS3,OASL,GTF2H3,STAT2,IRAK3,MDM2,TRAF3,RAB2B,IRF9,GCH1,ATG14,HIF1A,SUSD6,FOS,FOXN3,SLC12A6,SNAP23,AQP9,PML,ISG20,MSRB1,EEF2K,IL4R,MMP25,ITGAX,GPT2,N4BP1,PPL,NLRC5,NFAT5,YWHAE,SCARF1,MAP2K3,GSDMB,STAT5B,ARRB2,TLK2,RNF213,SMCHD1,LDLR,ADGRE2,KLF2,BST2,TGFB1,PLAUR,BBC3,C5AR1,FPR1,FCAR,C3,VAV1,MOV10,IL6R,IFI16…
GO:BP	regulation of viral process	GO:0050792	FALSE	3.14e-11	10.5036	167	525	27	21010	TRIM5,TRIM22,OAS3,OASL,ISG20,N4BP1,BST2,IFI16,ZNFX1,MX1,APOBEC3A,APOBEC3C,APOBEC3D,APOBEC3F,APOBEC3G,STAT1,SP100,EIF2AK2,RAB7A,PLSCR1,LARP1,TRIM38,SRPK2,ZC3HAV1,LY6E,NOTCH1,TRIM14
GO:BP	negative regulation of viral genome replication	GO:0045071	FALSE	3.52e-11	10.453	55	525	17	21010	OAS3,OASL,ISG20,N4BP1,BST2,IFI16,ZNFX1,MX1,APOBEC3A,APOBEC3C,APOBEC3D,APOBEC3F,APOBEC3G,EIF2AK2,PLSCR1,SRPK2,ZC3HAV1
GO:BP	regulation of viral genome replication	GO:0045069	FALSE	5.45e-11	10.2636	85	525	20	21010	OAS3,OASL,ISG20,N4BP1,BST2,IFI16,ZNFX1,MX1,APOBEC3A,APOBEC3C,APOBEC3D,APOBEC3F,APOBEC3G,EIF2AK2,PLSCR1,LARP1,TRIM38,SRPK2,ZC3HAV1,NOTCH1
GO:BP	positive regulation of biological process	GO:0048518	FALSE	9.94e-11	10.0026	6253	525	237	21010	TCF7L2,CAMK1D,ADAM8,ANK3,MCU,PTEN,NUP98,AMBRA1,SPI1,CELF1,PTPRJ,TRIM5,TRIM22,EHD1,ATG2A,CDC42EP2,ATP2A2,OAS3,TPCN1,OASL,HCAR2,PGAM5,EPS8,STAT2,IRAK3,MDM2,OSBPL8,ATP2B1,PLXNC1,TRAF3,RAB2B,IRF9,GCH1,ATG14,HIF1A,NUMB,FOS,KLF13,KATNBL1,EHD4,PATL2,TMOD3,RAB8B,ARIH1,NPTN,PML,SEMA4B,SLCO3A1,EMP2,LITAF,EEF2K,PRKCB,IL4R,KAT8,ITGAX,GPT2,NLRC5,CDH1,NFAT5,CDK10,YWHAE,SCARF1,MAP2K3,METTL16,SSH2,IKZF3,RARA,ANK…
GO:BP	cellular response to chemical stimulus	GO:0070887	FALSE	2.32e-10	9.63411	2691	525	129	21010	VWA2,CAMK1D,ADAM8,ANK3,MCU,PPIF,SPI1,PTPRJ,TRIM5,CDC42EP2,ATP2A2,OAS3,OASL,EPS8,STAT2,IRAK3,MDM2,OSBPL8,ATP2B1,TRAF3,GNG2,GCH1,HIF1A,FOS,SLC12A6,AQP9,PML,LITAF,EEF2K,PRKCB,IL4R,GPT2,NLRC5,ATP6V0D1,CDH1,NFAT5,MAP2K3,RARA,JUP,STAT5B,ARRB2,TEX14,NDEL1,NXN,RAB31,ICAM1,LDLR,ADGRE2,KLF2,ITPKC,TGFB1,PRKD2,BBC3,C5AR1,FCAR,VAV1,GNAI3,IL6R,IFI16,PTPRC,MDM4,CAPN2,LYST,SMYD3,NLRP3,GBP3,GBP4,HCK,SAMHD1,NCOA3,…
GO:BP	cellular response to cytokine stimulus	GO:0071345	FALSE	3.06e-10	9.51396	825	525	60	21010	SPI1,PTPRJ,CDC42EP2,OAS3,OASL,EPS8,STAT2,IRAK3,TRAF3,HIF1A,FOS,PML,IL4R,NLRC5,NFAT5,STAT5B,TEX14,ICAM1,KLF2,FCAR,IL6R,IFI16,PTPRC,CAPN2,GBP3,GBP4,HCK,SAMHD1,MX1,USP18,XBP1,IL1R2,IL1R1,TANK,STAT1,SP100,PNPT1,PARP9,PARP14,CCR5,RHOA,TLR2,ACSL1,RBM47,FOXO3,BCLAF1,IFNGR1,JARID2,MAPK14,MAPK13,SRSF3,SH2B2,RABGEF1,EXT1,LYN,ASS1,NOTCH1,TLE4,NFIL3,XIAP
GO:BP	positive regulation of cellular process	GO:0048522	FALSE	3.5e-10	9.4557	5711	525	220	21010	TCF7L2,CAMK1D,ADAM8,ANK3,MCU,PTEN,NUP98,AMBRA1,SPI1,CELF1,PTPRJ,TRIM5,TRIM22,EHD1,ATG2A,CDC42EP2,ATP2A2,OAS3,TPCN1,OASL,HCAR2,PGAM5,EPS8,STAT2,IRAK3,MDM2,OSBPL8,PLXNC1,TRAF3,RAB2B,IRF9,ATG14,HIF1A,NUMB,FOS,KLF13,KATNBL1,EHD4,PATL2,TMOD3,RAB8B,NPTN,PML,SEMA4B,SLCO3A1,EMP2,LITAF,EEF2K,PRKCB,IL4R,KAT8,ITGAX,GPT2,NLRC5,CDH1,NFAT5,CDK10,YWHAE,SCARF1,MAP2K3,METTL16,SSH2,IKZF3,RARA,ANKFY1,JUP,STAT5B,ARR…
GO:BP	response to organic substance	GO:0010033	FALSE	4.38e-10	9.35898	2775	525	131	21010	TCF7L2,VWA2,PPIF,SPI1,PTPRJ,TRIM5,CDC42EP2,OAS3,OASL,EPS8,STAT2,IRAK3,MDM2,OSBPL8,ATP2B1,TRAF3,GNG2,GCH1,HIF1A,FOS,SLC12A6,AQP9,PML,HOMER2,LITAF,EEF2K,PRKCB,IL4R,GPT2,NLRC5,CDH1,NFAT5,MAP2K3,RARA,JUP,STAT5B,ARRB2,TEX14,NDEL1,RAB31,ICAM1,LDLR,KLF2,BST2,ITPKC,TGFB1,BBC3,C5AR1,FCAR,GNAI3,IL6R,IFI16,GLUL,PTPRC,BTG2,CAPN2,SMYD3,NLRP3,PSMB2,GBP3,GBP4,HCK,SAMHD1,NCOA3,CEBPB,MX2,MX1,USP18,XBP1,IL1R2,IL1R…
GO:BP	cellular response to organic substance	GO:0071310	FALSE	2.15e-09	8.66739	2001	525	103	21010	VWA2,SPI1,PTPRJ,TRIM5,CDC42EP2,OAS3,OASL,EPS8,STAT2,IRAK3,MDM2,OSBPL8,ATP2B1,TRAF3,GNG2,HIF1A,FOS,SLC12A6,AQP9,PML,LITAF,EEF2K,PRKCB,IL4R,GPT2,NLRC5,CDH1,NFAT5,MAP2K3,RARA,JUP,STAT5B,ARRB2,TEX14,NDEL1,RAB31,ICAM1,LDLR,KLF2,TGFB1,BBC3,FCAR,GNAI3,IL6R,IFI16,PTPRC,CAPN2,SMYD3,NLRP3,GBP3,GBP4,HCK,SAMHD1,NCOA3,CEBPB,MX1,USP18,XBP1,IL1R2,IL1R1,NCK2,TANK,STAT1,CFLAR,SP100,NCOA1,EIF2AK2,SLC8A1,PNPT1,CMPK…
GO:BP	positive regulation of cellular metabolic process	GO:0031325	FALSE	2.48e-09	8.60634	3407	525	149	21010	TCF7L2,ADAM8,ANK3,NUP98,AMBRA1,SPI1,CELF1,PTPRJ,TRIM5,TRIM22,ATG2A,OAS3,TPCN1,STAT2,IRAK3,MDM2,OSBPL8,TRAF3,RAB2B,IRF9,ATG14,HIF1A,FOS,KLF13,EHD4,PATL2,NPTN,PML,SLCO3A1,EMP2,LITAF,PRKCB,IL4R,KAT8,ITGAX,GPT2,NLRC5,CDH1,NFAT5,MAP2K3,METTL16,IKZF3,RARA,JUP,STAT5B,ARRB2,CSNK1D,PIK3R5,SMCHD1,LDLR,KLF2,MOB3A,NFIC,TGFB1,PLAUR,PRKD2,C5AR1,MED25,C3,TAF13,GNAI3,MOV10,IL6R,IFI16,POU2F1,SOAT1,PTPRC,BTG2,EIF4…
GO:BP	positive regulation of metabolic process	GO:0009893	FALSE	2.58e-09	8.58894	3797	525	161	21010	TCF7L2,CAMK1D,ADAM8,ANK3,PTEN,NUP98,AMBRA1,SPI1,CELF1,PTPRJ,TRIM5,TRIM22,ATG2A,OAS3,TPCN1,STAT2,IRAK3,MDM2,OSBPL8,TRAF3,RAB2B,IRF9,ATG14,HIF1A,FOS,KLF13,EHD4,PATL2,ARIH1,NPTN,PML,SLCO3A1,EMP2,LITAF,PRKCB,IL4R,KAT8,ITGAX,GPT2,NLRC5,CDH1,NFAT5,MAP2K3,METTL16,IKZF3,RARA,JUP,STAT5B,ARRB2,CSNK1D,PIK3R5,SMCHD1,LDLR,KLF2,MOB3A,NFIC,TGFB1,PLAUR,PRKD2,BBC3,C5AR1,MED25,C3,TAF13,GNAI3,MOV10,IL6R,IFI16,POU2F…
GO:BP	viral life cycle	GO:0019058	FALSE	3.26e-09	8.48637	319	525	34	21010	TRIM5,TRIM22,OAS3,TPCN1,OASL,ISG20,ANPEP,N4BP1,ICAM1,LDLR,BST2,MVB12A,IFI16,F11R,XPR1,ZNFX1,MX1,APOBEC3A,APOBEC3C,APOBEC3D,APOBEC3F,APOBEC3G,EIF2AK2,RAB7A,PLSCR1,CCR5,LARP1,TRIM38,SRPK2,CDHR3,ZC3HAV1,CTSB,LY6E,NOTCH1
GO:BP	regulation of viral life cycle	GO:1903900	FALSE	3.34e-09	8.47614	143	525	23	21010	TRIM5,TRIM22,OAS3,OASL,ISG20,N4BP1,BST2,IFI16,ZNFX1,MX1,APOBEC3A,APOBEC3C,APOBEC3D,APOBEC3F,APOBEC3G,EIF2AK2,PLSCR1,LARP1,TRIM38,SRPK2,ZC3HAV1,LY6E,NOTCH1
GO:BP	catabolic process	GO:0009056	FALSE	4.17e-09	8.38002	2616	525	123	21010	ADAM8,ANAPC16,PTEN,AMBRA1,CELF1,TRIM5,TRIM22,ATG2A,ATP2A2,ALDH2,TPCN1,HCAR2,PGAM5,IRAK3,MDM2,TECPR2,ATG14,HIF1A,SPG11,PATL2,CLPX,ARIH1,PML,MTHFS,ISG20,ANPEP,MMP25,KAT8,GPT2,N4BP1,ATP6V0D1,CDH1,SCARF1,METTL16,ARRB2,VMP1,USP32,TLK2,PSMD12,RNF213,CSNK1D,LDLR,MVB12A,PGPEP1,LIPE,FUT2,PSMA5,GNAI3,MOV10,RNF115,RBM8A,IFI16,GLUL,MRTO4,BTG2,MDM4,ECE1,CAPN2,PSMB2,KDM4A,ECHDC2,TMEM59,SPSB1,TRPC4AP,SAMHD1,FIT…
GO:BP	macromolecule modification	GO:0043412	FALSE	4.66e-09	8.33156	3628	525	155	21010	CAMK1D,ADAM8,JMJD1C,ANAPC16,USP54,PPIF,PTEN,DNAJC24,AMBRA1,PTPRJ,TRIM5,TRIM22,PGAM5,METTL7A,STAT2,IRAK3,MDM2,OSBPL8,CDK17,ZDHHC20,MOK,TRAF3,ATG14,HIF1A,FOS,EHD4,TRIM69,ARIH1,NPTN,PML,SLCO3A1,EMP2,EEF2K,PRKCB,KAT8,N4BP1,RAB40C,CDK10,YWHAE,MAP2K3,METTL16,WSB1,SSH2,RARA,ARRB2,SPAG9,TEX14,USP32,TLK2,RNF213,CSNK1D,PIK3R5,NXN,MOB3A,TIMM50,TGFB1,LIPE,PLAUR,PRKD2,C5AR1,FUT2,C3,TAF13,TTLL10,RNF115,IL6R,GL…
GO:BP	regulation of protein metabolic process	GO:0051246	FALSE	6.14e-09	8.212	2389	525	115	21010	TCF7L2,ADAM8,PTEN,AMBRA1,CELF1,PTPRJ,ATXN2,STAT2,IRAK3,MDM2,OSBPL8,MTRF1,ITM2B,TRAF3,ATG14,HIF1A,EHD4,PATL2,ARIH1,NPTN,PML,SLCO3A1,EMP2,EEF2K,KAT8,N4BP1,CDH1,YWHAE,MAP2K3,METTL16,RARA,ARRB2,SPAG9,TLK2,CSNK1D,PIK3R5,NXN,LDLR,KLF2,MOB3A,TGFB1,PLAUR,PRKD2,BBC3,C5AR1,C3,MOV10,RBM8A,IL6R,IFI16,SOAT1,PTPRC,BTG2,MDM4,EIF4G3,SMYD3,NLRP3,FGR,RASSF2,CASS4,SAMSN1,BID,XBP1,LIMK2,MYH9,IL1R2,NCK2,TANK,CASP10,P…
GO:BP	regulation of cytokine production	GO:0001817	FALSE	6.87e-09	8.16332	769	525	55	21010	ADAM8,SRGN,PTPRJ,OAS3,IRAK3,ATP2B1,TRAF3,RAB2B,HIF1A,NPTN,PML,HOMER2,LITAF,IL4R,N4BP1,MAP2K3,RARA,STAT5B,ARRB2,KLF2,BST2,TGFB1,PRKD2,C5AR1,C3,IL6R,IFI16,F11R,PTPRC,CAPN2,NLRP3,FGR,CEBPB,XBP1,IL1R2,IL1R1,TANK,STAT1,SLC11A1,EIF2AK2,PELI1,SETD2,TLR2,RBM47,IFNGR1,TRIM38,SERPINB1,MAPK14,MAPK13,ZC3HAV1,HDAC9,RABGEF1,FAM49B,LYN,XIAP
GO:BP	response to stimulus	GO:0050896	FALSE	7.28e-09	8.13812	8955	525	302	21010	TCF7L2,VWA2,CAMK1D,ADAM8,ANK3,JMJD1C,SRGN,MCU,VCL,PPIF,PTEN,IFIT3,MYOF,NUCB2,AMBRA1,SPI1,CELF1,PTPRJ,TRIM5,TRIM22,CTNND1,EHD1,CDC42EP2,CHST11,ATP2A2,OAS3,OASL,HCAR2,HCAR3,GTF2H3,EPS8,FGD4,STAT2,RASSF3,IRAK3,MDM2,OSBPL8,ATP2B1,PLXNC1,MOK,TRAF3,RAB2B,IRF9,GNG2,GCH1,ATG14,HIF1A,SUSD6,FOS,FOXN3,SLC12A6,EHD4,SNAP23,AQP9,MYO1E,DENND4A,NPTN,PML,HOMER2,ISG20,SEMA4B,EMP2,LITAF,MSRB1,IGSF6,EEF2K,PRKCB,IL4R…
GO:BP	cytokine production	GO:0001816	FALSE	9.32e-09	8.03048	775	525	55	21010	ADAM8,SRGN,PTPRJ,OAS3,IRAK3,ATP2B1,TRAF3,RAB2B,HIF1A,NPTN,PML,HOMER2,LITAF,IL4R,N4BP1,MAP2K3,RARA,STAT5B,ARRB2,KLF2,BST2,TGFB1,PRKD2,C5AR1,C3,IL6R,IFI16,F11R,PTPRC,CAPN2,NLRP3,FGR,CEBPB,XBP1,IL1R2,IL1R1,TANK,STAT1,SLC11A1,EIF2AK2,PELI1,SETD2,TLR2,RBM47,IFNGR1,TRIM38,SERPINB1,MAPK14,MAPK13,ZC3HAV1,HDAC9,RABGEF1,FAM49B,LYN,XIAP
GO:BP	viral process	GO:0016032	FALSE	1e-08	8.00021	428	525	39	21010	TRIM5,TRIM22,OAS3,TPCN1,OASL,ZDHHC20,ISG20,ANPEP,N4BP1,ICAM1,LDLR,BST2,MVB12A,IFI16,F11R,XPR1,ZNFX1,MX1,APOBEC3A,APOBEC3C,APOBEC3D,APOBEC3F,APOBEC3G,STAT1,SP100,EIF2AK2,PARP9,RAB7A,PLSCR1,CCR5,LARP1,TRIM38,SRPK2,CDHR3,ZC3HAV1,CTSB,LY6E,NOTCH1,TRIM14
GO:BP	positive regulation of macromolecule metabolic process	GO:0010604	FALSE	1.41e-08	7.85064	3483	525	149	21010	TCF7L2,ADAM8,ANK3,PTEN,NUP98,AMBRA1,SPI1,CELF1,PTPRJ,TRIM5,TRIM22,OAS3,STAT2,IRAK3,MDM2,OSBPL8,TRAF3,RAB2B,IRF9,ATG14,HIF1A,FOS,KLF13,EHD4,PATL2,ARIH1,NPTN,PML,SLCO3A1,EMP2,LITAF,PRKCB,IL4R,KAT8,ITGAX,NLRC5,CDH1,NFAT5,MAP2K3,METTL16,IKZF3,RARA,JUP,STAT5B,ARRB2,CSNK1D,PIK3R5,SMCHD1,LDLR,KLF2,MOB3A,NFIC,TGFB1,PLAUR,PRKD2,BBC3,C5AR1,MED25,C3,TAF13,MOV10,IL6R,IFI16,POU2F1,SOAT1,PTPRC,BTG2,EIF4G3,ECE1…
GO:BP	regulation of response to stimulus	GO:0048583	FALSE	1.44e-08	7.84293	3909	525	162	21010	TCF7L2,VWA2,CAMK1D,ADAM8,MCU,PPIF,PTEN,SPI1,CELF1,PTPRJ,TRIM5,TRIM22,CTNND1,CHST11,ATP2A2,OAS3,OASL,EPS8,FGD4,STAT2,IRAK3,MDM2,OSBPL8,ATP2B1,TRAF3,GCH1,HIF1A,DENND4A,NPTN,PML,HOMER2,SEMA4B,EMP2,LITAF,PRKCB,IL4R,N4BP1,NLRC5,NFAT5,CDK10,SCARF1,MAP2K3,RARA,JUP,STAT5B,ARRB2,SPAG9,RNF213,CSNK1D,PIK3R5,NXN,SMCHD1,ICAM1,LDLR,ADGRE2,KLF2,MYO9B,BST2,MVB12A,PLAUR,TNFAIP8L1,PRKD2,BBC3,C5AR1,FPR1,FCAR,C3,VAV…
GO:BP	regulation of immune system process	GO:0002682	FALSE	2.04e-08	7.68965	1482	525	82	21010	CAMK1D,ADAM8,MCU,AMBRA1,SPI1,PTPRJ,TRIM5,OAS3,OASL,HCAR2,STAT2,IRAK3,TRAF3,HIF1A,FOS,KLF13,LITAF,PRKCB,IL4R,N4BP1,NLRC5,IKZF3,RARA,STAT5B,ARRB2,ICAM1,LDLR,ADGRE2,BST2,TGFB1,PRKD2,C5AR1,FPR1,FCAR,C3,VAV1,IL6R,IFI16,PTPRC,NLRP3,FGR,THEMIS2,HCK,SAMHD1,RASSF2,ZNFX1,CEBPB,SAMSN1,BID,USP18,XBP1,IL1R1,NCK2,STAT1,PUM2,SLC11A1,EIF2AK2,PELI1,PARP9,PARP14,PLSCR1,DLG1,RHOA,TLR2,DDX60,RBM47,LCP2,CCL28,FOXO3,N…
GO:BP	intracellular signal transduction	GO:0035556	FALSE	3.71e-08	7.43084	2609	525	120	21010	TCF7L2,ADAM8,MCU,PPIF,PTEN,NUCB2,SPI1,PTPRJ,TRIM5,TRIM22,ATP2A2,EPS8,FGD4,IRAK3,MDM2,OSBPL8,MOK,TRAF3,HIF1A,FOS,FOXN3,DENND4A,PML,HOMER2,LITAF,PRKCB,RAB40C,NFAT5,CDK10,YWHAE,MAP2K3,WSB1,ARRB2,SPAG9,TEX14,TLK2,PIK3R5,ICAM1,MYO9B,BST2,PLAUR,TNFAIP8L1,PRKD2,BBC3,C5AR1,FPR1,VAV1,TUFT1,IL6R,IFI16,F11R,ATP1B1,PTPRC,MDM4,SKI,PHACTR4,DCDC2B,RIN2,HCK,SERINC3,RASSF2,PREX1,CEBPB,CASS4,BID,XBP1,CYTH4,RNF149,…
GO:BP	regulation of primary metabolic process	GO:0080090	FALSE	4.94e-08	7.30633	5766	525	214	21010	TCF7L2,CAMK1D,ADAM8,ZNF438,JMJD1C,PTEN,NUP98,AMBRA1,SPI1,CELF1,PTPRJ,TRIM5,TRIM22,ATXN2,ALDH2,OAS3,OASL,HCAR2,GTF2H3,STAT2,IRAK3,MDM2,OSBPL8,CDK17,MTRF1,ITM2B,INTS6,TRAF3,IRF9,ATG14,HIF1A,FOS,FOXN3,KLF13,EHD4,PATL2,DENND4A,ARIH1,NPTN,PML,ZNF710,SLCO3A1,EMP2,LITAF,EEF2K,PRKCB,KAT8,GPT2,N4BP1,NLRC5,CDH1,NFAT5,YWHAE,MAP2K3,METTL16,IKZF3,RARA,JUP,STAT5B,ARRB2,SPAG9,TLK2,RNF213,CSNK1D,PIK3R5,NXN,SMCHD…
GO:BP	negative regulation of biological process	GO:0048519	FALSE	5.25e-08	7.27953	5913	525	218	21010	TCF7L2,CAMK1D,ADAM8,ZNF438,ANK3,SRGN,VCL,PPIF,PTEN,IFIT3,AMBRA1,SPI1,CELF1,PTPRJ,TRIM5,TRIM22,CTNND1,DENND5A,CHST11,ANKRD13A,ATP2A2,ATXN2,OAS3,TPCN1,OASL,HCAR2,PGAM5,EPS8,CNPY2,STAT2,IRAK3,MDM2,OSBPL8,ATP2B1,PLXNC1,ITM2B,ATG14,HIF1A,NUMB,FOXN3,KLF13,PATL2,TMOD3,NPTN,PML,HOMER2,ISG20,ARPIN,SEMA4B,LITAF,EEF2K,PRKCB,IL4R,KAT8,N4BP1,NLRC5,CDH1,CDK10,YWHAE,SLC43A2,MAP2K3,METTL16,SSH2,RARA,JUP,STAT5B,A…
GO:BP	regulation of cellular process	GO:0050794	FALSE	6.24e-08	7.2051	11758	525	367	21010	TCF7L2,VWA2,CAMK1D,ADAM8,ZNF438,ANK3,JMJD1C,SRGN,ANAPC16,MCU,VCL,PPIF,PTEN,IFIT3,MYOF,NUCB2,NUP98,AMBRA1,SPI1,CELF1,PTPRJ,TRIM5,TRIM22,CTNND1,EHD1,ATG2A,CDC42EP2,DENND5A,CHST11,ANKRD13A,ATP2A2,ATXN2,ALDH2,OAS3,TPCN1,OASL,HCAR2,HCAR3,GTF2H3,PGAM5,EPS8,FGD4,CNPY2,STAT2,RASSF3,IRAK3,MDM2,OSBPL8,ATP2B1,PLXNC1,CDK17,MTRF1,ITM2B,INTS6,MOK,TRAF3,RAB2B,IRF9,GNG2,GCH1,ATG14,HIF1A,NUMB,FOS,FOXN3,KLF13,KATN…
GO:BP	regulation of nitrogen compound metabolic process	GO:0051171	FALSE	9.12e-08	7.04016	5587	525	208	21010	TCF7L2,CAMK1D,ADAM8,ZNF438,JMJD1C,PTEN,NUP98,AMBRA1,SPI1,CELF1,PTPRJ,TRIM5,TRIM22,ATXN2,ALDH2,OAS3,OASL,GTF2H3,STAT2,IRAK3,MDM2,OSBPL8,CDK17,MTRF1,ITM2B,INTS6,TRAF3,IRF9,ATG14,HIF1A,FOS,FOXN3,KLF13,EHD4,PATL2,DENND4A,ARIH1,NPTN,PML,ZNF710,SLCO3A1,EMP2,LITAF,EEF2K,PRKCB,KAT8,N4BP1,NLRC5,CDH1,NFAT5,YWHAE,MAP2K3,METTL16,IKZF3,RARA,JUP,STAT5B,ARRB2,SPAG9,TLK2,CSNK1D,PIK3R5,NXN,SMCHD1,LDLR,ZNF440,KLF2…
GO:BP	regulation of immune response	GO:0050776	FALSE	1.1e-07	6.95777	875	525	57	21010	ADAM8,SPI1,PTPRJ,TRIM5,OAS3,OASL,STAT2,IRAK3,TRAF3,PRKCB,IL4R,N4BP1,NLRC5,RARA,STAT5B,ARRB2,ADGRE2,PRKD2,C5AR1,FPR1,FCAR,C3,VAV1,IFI16,PTPRC,NLRP3,FGR,THEMIS2,HCK,SAMHD1,ZNFX1,SAMSN1,USP18,XBP1,IL1R1,PUM2,SLC11A1,EIF2AK2,PELI1,PARP9,PARP14,PLSCR1,TLR2,DDX60,RBM47,LCP2,RAET1E,MAPK14,SH2B2,ZC3HAV1,BRAF,AHR,RABGEF1,FAM49B,LYN,RAPGEF1,XIAP
GO:BP	cell motility	GO:0048870	FALSE	1.22e-07	6.91235	1676	525	87	21010	CAMK1D,ADAM8,MCU,VCL,PTEN,SPI1,PTPRJ,EPS8,MDM2,OSBPL8,PLXNC1,HIF1A,NUMB,PML,ARPIN,SEMA4B,EMP2,DNAH3,ITGAX,CDH1,YWHAE,MAP2K3,SSH2,JUP,STAT5B,ARRB2,SPAG9,TEKT1,NDEL1,ICAM1,ADGRE2,BST2,TGFB1,PRKD2,C5AR1,VAV1,IL6R,SEMA4A,F11R,GLUL,PTPRC,SKI,ARID4B,LYST,FGR,PHACTR4,RIN2,TTLL9,HCK,MAPRE1,PREX1,CASS4,XBP1,MYH9,IL1R1,NCK2,ZEB2,BMPR2,RHOB,ARPC2,SP100,WDPCP,VHL,PARP9,CCR5,SETD2,RHOA,CCL28,MCTP1,GCNT2,FOXO3…
GO:BP	regulation of response to biotic stimulus	GO:0002831	FALSE	1.59e-07	6.79817	490	525	40	21010	ADAM8,SPI1,TRIM5,TRIM22,OAS3,OASL,STAT2,IRAK3,TRAF3,PML,N4BP1,NLRC5,STAT5B,ARRB2,VAV1,IFI16,NLRP3,FGR,HCK,SAMHD1,ZNFX1,USP18,APOBEC3F,APOBEC3G,STAT1,PUM2,EIF2AK2,PELI1,PARP9,PARP14,PLSCR1,TLR2,DDX60,RBM47,RAET1E,TRIM38,ZC3HAV1,AHR,LYN,XIAP
GO:BP	regulation of response to external stimulus	GO:0032101	FALSE	1.72e-07	6.76392	1062	525	64	21010	CAMK1D,ADAM8,MCU,PTEN,SPI1,CELF1,TRIM5,TRIM22,OAS3,OASL,STAT2,IRAK3,TRAF3,PML,SEMA4B,N4BP1,NLRC5,SCARF1,STAT5B,ARRB2,LDLR,PLAUR,PRKD2,C5AR1,C3,VAV1,IL6R,SEMA4A,IFI16,PTPRC,NLRP3,FGR,HCK,SAMHD1,ZNFX1,CEBPB,USP18,APOBEC3F,APOBEC3G,IL1R1,STAT1,BMPR2,PUM2,EIF2AK2,PELI1,PARP9,PARP14,PLSCR1,TLR2,DDX60,RBM47,NEDD9,RAET1E,TRIM38,MAPK14,MAPK13,ZC3HAV1,BRAF,AHR,RABGEF1,FAM49B,LYN,NOTCH1,XIAP
GO:BP	protein modification process	GO:0036211	FALSE	1.96e-07	6.70839	3409	525	143	21010	CAMK1D,ADAM8,JMJD1C,ANAPC16,USP54,PPIF,PTEN,DNAJC24,AMBRA1,PTPRJ,TRIM5,TRIM22,PGAM5,STAT2,IRAK3,MDM2,OSBPL8,CDK17,ZDHHC20,MOK,TRAF3,ATG14,HIF1A,EHD4,TRIM69,ARIH1,NPTN,PML,SLCO3A1,EMP2,EEF2K,PRKCB,KAT8,N4BP1,RAB40C,CDK10,YWHAE,MAP2K3,WSB1,SSH2,RARA,ARRB2,SPAG9,TEX14,USP32,TLK2,RNF213,CSNK1D,PIK3R5,NXN,MOB3A,TIMM50,TGFB1,LIPE,PLAUR,PRKD2,C5AR1,FUT2,C3,TAF13,TTLL10,RNF115,IL6R,GLUL,PTPRC,BTG2,MDM4,S…
GO:BP	viral genome replication	GO:0019079	FALSE	1.98e-07	6.70233	129	525	20	21010	OAS3,OASL,ISG20,N4BP1,BST2,IFI16,ZNFX1,MX1,APOBEC3A,APOBEC3C,APOBEC3D,APOBEC3F,APOBEC3G,EIF2AK2,PLSCR1,LARP1,TRIM38,SRPK2,ZC3HAV1,NOTCH1
GO:BP	biological regulation	GO:0065007	FALSE	2.21e-07	6.65641	12751	525	388	21010	TCF7L2,VWA2,CAMK1D,ADAM8,ZNF438,ANK3,JMJD1C,SRGN,ANAPC16,MCU,VCL,PPIF,PTEN,IFIT3,MYOF,PLEKHA7,NUCB2,DNAJC24,NUP98,AMBRA1,SPI1,CELF1,PTPRJ,TRIM5,TRIM22,CTNND1,EHD1,ATG2A,CDC42EP2,DENND5A,CHST11,ANKRD13A,ATP2A2,ATXN2,ALDH2,OAS3,TPCN1,OASL,HCAR2,HCAR3,GTF2H3,PGAM5,EPS8,FGD4,CNPY2,STAT2,RASSF3,IRAK3,MDM2,OSBPL8,ATP2B1,PLXNC1,CDK17,MTRF1,ITM2B,INTS6,MOK,TRAF3,RAB2B,IRF9,GNG2,GCH1,ATG14,HIF1A,NUMB,FOS,…
GO:BP	regulation of multicellular organismal process	GO:0051239	FALSE	2.38e-07	6.62329	2968	525	129	21010	TCF7L2,ADAM8,SRGN,VCL,PTEN,AMBRA1,SPI1,CELF1,PTPRJ,ATP2A2,OAS3,HCAR2,PGAM5,CNPY2,IRAK3,MDM2,ATP2B1,PLXNC1,TRAF3,RAB2B,GCH1,HIF1A,NUMB,FOS,KLF13,RAB8B,NPTN,PML,HOMER2,SEMA4B,EMP2,LITAF,EEF2K,PRKCB,IL4R,ITGAX,N4BP1,CDH1,YWHAE,MAP2K3,IKZF3,RARA,JUP,STAT5B,ARRB2,LDLR,ADGRE2,KLF2,BST2,TGFB1,PLAUR,PRKD2,C5AR1,C3,VAV1,IL6R,SEMA4A,IFI16,F11R,ATP1B1,GLUL,PTPRC,BTG2,ECE1,CAPN2,SKI,ARID4B,NLRP3,FGR,THEMIS2,…
GO:BP	cell migration	GO:0016477	FALSE	2.55e-07	6.59296	1475	525	79	21010	CAMK1D,ADAM8,MCU,VCL,PTEN,SPI1,PTPRJ,EPS8,MDM2,OSBPL8,PLXNC1,HIF1A,NUMB,PML,ARPIN,SEMA4B,EMP2,ITGAX,CDH1,YWHAE,MAP2K3,SSH2,JUP,STAT5B,ARRB2,SPAG9,NDEL1,ICAM1,ADGRE2,BST2,TGFB1,PRKD2,C5AR1,VAV1,IL6R,SEMA4A,F11R,GLUL,PTPRC,ARID4B,LYST,FGR,PHACTR4,RIN2,HCK,MAPRE1,PREX1,CASS4,XBP1,MYH9,IL1R1,NCK2,ZEB2,BMPR2,RHOB,SP100,WDPCP,VHL,PARP9,CCR5,SETD2,RHOA,CCL28,MCTP1,GCNT2,FOXO3,NEDD9,EFHC1,DOCK4,BRAF,HDAC…
GO:BP	regulation of biological quality	GO:0065008	TRUE	3.23e-07	6.49147	2918	525	127	21010	TCF7L2,ANK3,JMJD1C,SRGN,MCU,VCL,PPIF,PTEN,MYOF,PLEKHA7,CELF1,PTPRJ,CTNND1,CDC42EP2,ATP2A2,HCAR2,EPS8,FGD4,MDM2,ATP2B1,PLXNC1,GCH1,ATG14,HIF1A,NUMB,SLC12A6,SNAP23,PATL2,TMOD3,RAB8B,NPTN,PML,SEMA4B,EMP2,EEF2K,PRKCB,ATP6V0D1,CDH1,YWHAE,TLCD2,METTL16,SSH2,RARA,JUP,STAT5B,ARRB2,VMP1,HSH2D,KLF2,IFI30,TJP3,PLEKHG2,LIPE,PLAUR,VASP,BBC3,C5AR1,FPR1,VAV1,MOV10,SEMA4A,F11R,ATP1B1,BTG2,MDM4,ECE1,FGR,HCK,RASSF…
GO:BP	regulation of cell migration	GO:0030334	FALSE	3.69e-07	6.43259	928	525	58	21010	CAMK1D,ADAM8,MCU,VCL,PTEN,SPI1,PTPRJ,MDM2,OSBPL8,PLXNC1,HIF1A,NUMB,ARPIN,SEMA4B,EMP2,ITGAX,CDH1,MAP2K3,SSH2,JUP,SPAG9,ICAM1,BST2,TGFB1,PRKD2,C5AR1,IL6R,SEMA4A,GLUL,PTPRC,ARID4B,FGR,RIN2,PREX1,CASS4,XBP1,IL1R1,ZEB2,BMPR2,RHOB,SP100,WDPCP,RHOA,CCL28,MCTP1,GCNT2,FOXO3,NEDD9,DOCK4,BRAF,HDAC9,IGFBP3,RABGEF1,FAM49B,DOCK5,LYN,NTNG2,NOTCH1
GO:BP	positive regulation of immune system process	GO:0002684	FALSE	4.17e-07	6.37971	1033	525	62	21010	CAMK1D,ADAM8,MCU,AMBRA1,SPI1,PTPRJ,TRIM5,OAS3,OASL,HCAR2,IRAK3,TRAF3,FOS,PRKCB,IL4R,NLRC5,RARA,STAT5B,ARRB2,ICAM1,ADGRE2,TGFB1,PRKD2,C5AR1,FPR1,FCAR,C3,VAV1,IL6R,IFI16,PTPRC,NLRP3,FGR,THEMIS2,HCK,ZNFX1,XBP1,IL1R1,NCK2,PUM2,SLC11A1,EIF2AK2,PELI1,PARP9,PLSCR1,RHOA,TLR2,DDX60,RBM47,LCP2,FOXO3,NEDD9,RAET1E,HLA-DOA,SH2B2,ZC3HAV1,BRAF,RABGEF1,FAM49B,LYN,RAPGEF1,XIAP
GO:BP	regulation of cellular component organization	GO:0051128	FALSE	6.77e-07	6.16973	2419	525	110	21010	CAMK1D,SRGN,MCU,VCL,PPIF,PTEN,AMBRA1,PTPRJ,EHD1,ATG2A,CDC42EP2,DENND5A,ANKRD13A,ATXN2,PGAM5,EPS8,STAT2,IRAK3,MDM2,PLXNC1,MTRF1,HIF1A,NUMB,KATNBL1,EHD4,PATL2,TMOD3,RAB8B,NPTN,PML,ARPIN,SEMA4B,EEF2K,IL4R,KAT8,CDH1,CDK10,SCARF1,SSH2,ANKFY1,ARRB2,SPAG9,TEX14,TLK2,NDEL1,RAB31,ICAM1,LDLR,BST2,RHPN2,PLEKHG2,TGFB1,PLAUR,VASP,BBC3,MED25,C3,MOV10,SEMA4A,F11R,CROCC,PTPRC,CAPN2,FGR,HCK,MAPRE1,PREX1,BID,XBP1,…
GO:BP	cellular response to stimulus	GO:0051716	FALSE	6.79e-07	6.16843	7399	525	254	21010	TCF7L2,VWA2,CAMK1D,ADAM8,ANK3,SRGN,MCU,PPIF,PTEN,NUCB2,AMBRA1,SPI1,PTPRJ,TRIM5,TRIM22,CTNND1,CDC42EP2,CHST11,ATP2A2,OAS3,OASL,HCAR2,HCAR3,GTF2H3,EPS8,FGD4,STAT2,RASSF3,IRAK3,MDM2,OSBPL8,ATP2B1,PLXNC1,MOK,TRAF3,IRF9,GNG2,GCH1,ATG14,HIF1A,SUSD6,FOS,FOXN3,SLC12A6,AQP9,MYO1E,DENND4A,NPTN,PML,HOMER2,SEMA4B,EMP2,LITAF,IGSF6,EEF2K,PRKCB,IL4R,ITGAX,GPT2,N4BP1,NLRC5,RAB40C,ATP6V0D1,CDH1,NFAT5,CDK10,YWHAE,…
GO:BP	positive regulation of response to stimulus	GO:0048584	FALSE	7.93e-07	6.1008	2212	525	103	21010	TCF7L2,CAMK1D,ADAM8,MCU,PTEN,SPI1,PTPRJ,TRIM5,TRIM22,OAS3,OASL,IRAK3,OSBPL8,TRAF3,HIF1A,NPTN,PML,EMP2,LITAF,PRKCB,IL4R,NLRC5,NFAT5,CDK10,SCARF1,MAP2K3,RARA,JUP,STAT5B,ARRB2,SPAG9,CSNK1D,PIK3R5,SMCHD1,ICAM1,LDLR,KLF2,BST2,PLAUR,PRKD2,BBC3,C5AR1,FPR1,C3,VAV1,IL6R,IFI16,F11R,PTPRC,SKI,NLRP3,FGR,THEMIS2,HCK,SERINC3,RASSF2,ZNFX1,CEBPB,CASS4,BID,XBP1,IL1R1,NCK2,ZEB2,CFLAR,CASP10,BMPR2,PUM2,SLC11A1,EIF2…
GO:BP	regulation of biological process	GO:0050789	FALSE	9.13e-07	6.03959	12331	525	376	21010	TCF7L2,VWA2,CAMK1D,ADAM8,ZNF438,ANK3,JMJD1C,SRGN,ANAPC16,MCU,VCL,PPIF,PTEN,IFIT3,MYOF,NUCB2,NUP98,AMBRA1,SPI1,CELF1,PTPRJ,TRIM5,TRIM22,CTNND1,EHD1,ATG2A,CDC42EP2,DENND5A,CHST11,ANKRD13A,ATP2A2,ATXN2,ALDH2,OAS3,TPCN1,OASL,HCAR2,HCAR3,GTF2H3,PGAM5,EPS8,FGD4,CNPY2,STAT2,RASSF3,IRAK3,MDM2,OSBPL8,ATP2B1,PLXNC1,CDK17,MTRF1,ITM2B,INTS6,MOK,TRAF3,RAB2B,IRF9,GNG2,GCH1,ATG14,HIF1A,NUMB,FOS,FOXN3,KLF13,KATN…
GO:BP	positive regulation of nitrogen compound metabolic process	GO:0051173	FALSE	1.1354e-06	5.94485	3071	525	130	21010	TCF7L2,ADAM8,PTEN,NUP98,AMBRA1,SPI1,CELF1,PTPRJ,TRIM5,TRIM22,STAT2,MDM2,OSBPL8,IRF9,ATG14,HIF1A,FOS,KLF13,EHD4,PATL2,ARIH1,NPTN,PML,SLCO3A1,EMP2,LITAF,PRKCB,KAT8,NLRC5,CDH1,NFAT5,MAP2K3,METTL16,IKZF3,RARA,JUP,STAT5B,ARRB2,CSNK1D,PIK3R5,SMCHD1,LDLR,KLF2,MOB3A,NFIC,TGFB1,PLAUR,PRKD2,BBC3,MED25,C3,TAF13,MOV10,IL6R,IFI16,POU2F1,SOAT1,PTPRC,BTG2,EIF4G3,CAPN2,SKI,ARID4B,SMYD3,NLRP3,MED18,NCOA3,RASSF2,C…
GO:BP	negative regulation of nitrogen compound metabolic process	GO:0051172	FALSE	1.27669e-06	5.89392	2353	525	107	21010	TCF7L2,ZNF438,PTEN,SPI1,CELF1,PTPRJ,TRIM22,IRAK3,MDM2,ITM2B,ATG14,HIF1A,FOXN3,PATL2,PML,KAT8,N4BP1,YWHAE,METTL16,RARA,ARRB2,SPAG9,TLK2,NXN,SMCHD1,LDLR,ZNF440,KLF2,ZNF254,NFIC,TGFB1,PLAUR,MED25,MOV10,IFI16,POU2F1,PTPRC,BTG2,MDM4,SKI,ARID4B,SMYD3,KDM4A,RASSF2,CEBPB,SAMSN1,XBP1,APOBEC3A,APOBEC3C,APOBEC3D,APOBEC3F,APOBEC3G,IL1R2,NCK2,ZEB2,STAT1,BMPR2,SLC11A1,SP100,EIF2AK2,SLC8A1,PNPT1,VHL,PARP9,PARP1…
GO:BP	regulation of metabolic process	GO:0019222	FALSE	1.36857e-06	5.86373	7295	525	250	21010	TCF7L2,CAMK1D,ADAM8,ZNF438,ANK3,JMJD1C,SRGN,PPIF,PTEN,NUP98,AMBRA1,SPI1,CELF1,PTPRJ,TRIM5,TRIM22,ATG2A,ATXN2,ALDH2,OAS3,TPCN1,OASL,HCAR2,GTF2H3,PGAM5,CNPY2,STAT2,IRAK3,MDM2,OSBPL8,ATP2B1,CDK17,MTRF1,ITM2B,INTS6,TRAF3,RAB2B,IRF9,GCH1,ATG14,HIF1A,FOS,FOXN3,KLF13,EHD4,PATL2,DENND4A,ARIH1,NPTN,PML,HOMER2,ZNF710,SLCO3A1,EMP2,LITAF,EEF2K,PRKCB,IL4R,KAT8,ITGAX,GPT2,N4BP1,NLRC5,ATP6V0D1,CDH1,NFAT5,YWHAE,…
GO:BP	cell communication	GO:0007154	FALSE	1.83437e-06	5.73651	6495	525	228	21010	TCF7L2,VWA2,ADAM8,ANK3,SRGN,MCU,PPIF,PTEN,MYOF,NUCB2,AMBRA1,SPI1,PTPRJ,TRIM5,TRIM22,CTNND1,CDC42EP2,CHST11,ATP2A2,OAS3,OASL,HCAR2,HCAR3,EPS8,FGD4,STAT2,RASSF3,IRAK3,MDM2,OSBPL8,PLXNC1,MOK,TRAF3,IRF9,GNG2,ATG14,HIF1A,FOS,FOXN3,SLC12A6,SNAP23,SPG11,MYO1E,RAB8B,DENND4A,NPTN,PML,HOMER2,SEMA4B,EMP2,LITAF,IGSF6,PRKCB,IL4R,ITGAX,NLRC5,RAB40C,CDH1,NFAT5,CDK10,YWHAE,MAP2K3,WSB1,RARA,JUP,STAT5B,ARRB2,SPAG9…
GO:BP	positive regulation of immune response	GO:0050778	FALSE	2.30176e-06	5.63794	699	525	47	21010	ADAM8,SPI1,PTPRJ,TRIM5,OAS3,OASL,IRAK3,TRAF3,PRKCB,IL4R,NLRC5,RARA,STAT5B,ARRB2,PRKD2,C5AR1,FPR1,C3,VAV1,IFI16,PTPRC,NLRP3,FGR,THEMIS2,HCK,ZNFX1,XBP1,IL1R1,PUM2,SLC11A1,EIF2AK2,PELI1,PARP9,PLSCR1,TLR2,DDX60,RBM47,LCP2,RAET1E,SH2B2,ZC3HAV1,BRAF,RABGEF1,FAM49B,LYN,RAPGEF1,XIAP
GO:BP	response to chemical	GO:0042221	FALSE	2.83035e-06	5.54816	3975	525	156	21010	TCF7L2,VWA2,CAMK1D,ADAM8,ANK3,MCU,PPIF,SPI1,PTPRJ,TRIM5,CDC42EP2,ATP2A2,OAS3,OASL,EPS8,STAT2,IRAK3,MDM2,OSBPL8,ATP2B1,TRAF3,GNG2,GCH1,HIF1A,FOS,SLC12A6,AQP9,PML,HOMER2,SEMA4B,LITAF,EEF2K,PRKCB,IL4R,GPT2,NLRC5,ATP6V0D1,CDH1,NFAT5,MAP2K3,RARA,JUP,STAT5B,ARRB2,TEX14,NDEL1,NXN,RAB31,ICAM1,LDLR,ADGRE2,KLF2,BST2,ITPKC,TGFB1,PLAUR,PRKD2,BBC3,C5AR1,FPR1,FCAR,VAV1,GNAI3,IL6R,SEMA4A,IFI16,GLUL,PTPRC,BTG2,M…
GO:BP	regulation of defense response	GO:0031347	FALSE	3.37124e-06	5.47221	756	525	49	21010	ADAM8,SPI1,CELF1,TRIM5,TRIM22,OAS3,OASL,STAT2,IRAK3,TRAF3,PML,N4BP1,NLRC5,STAT5B,ARRB2,LDLR,C3,VAV1,IFI16,PTPRC,NLRP3,FGR,HCK,SAMHD1,ZNFX1,CEBPB,USP18,APOBEC3F,APOBEC3G,IL1R1,STAT1,PUM2,EIF2AK2,PELI1,PARP9,PARP14,PLSCR1,TLR2,DDX60,RBM47,RAET1E,TRIM38,MAPK14,MAPK13,ZC3HAV1,AHR,RABGEF1,LYN,XIAP
GO:BP	locomotion	GO:0040011	FALSE	3.5404e-06	5.45095	1225	525	67	21010	CAMK1D,ADAM8,MCU,VCL,PTEN,SPI1,PTPRJ,MDM2,OSBPL8,PLXNC1,HIF1A,NUMB,ARPIN,SEMA4B,EMP2,ITGAX,CDH1,MAP2K3,SSH2,JUP,ARRB2,SPAG9,ICAM1,ADGRE2,BST2,TGFB1,PLAUR,PRKD2,C5AR1,FPR1,VAV1,IL6R,SEMA4A,GLUL,PTPRC,ARID4B,LYST,FGR,RIN2,PREX1,CASS4,XBP1,IL1R1,ZEB2,BMPR2,RHOB,SP100,WDPCP,CCR5,RHOA,PROK2,CCL28,MCTP1,GCNT2,FOXO3,NEDD9,MAPK14,DOCK4,BRAF,HDAC9,IGFBP3,RABGEF1,FAM49B,DOCK5,LYN,NTNG2,NOTCH1
GO:BP	regulation of catabolic process	GO:0009894	FALSE	3.79022e-06	5.42134	1013	525	59	21010	ADAM8,PTEN,AMBRA1,CELF1,TRIM5,TRIM22,ATG2A,TPCN1,HCAR2,IRAK3,MDM2,ATG14,HIF1A,PATL2,ARIH1,PML,KAT8,N4BP1,ATP6V0D1,CDH1,METTL16,TLK2,CSNK1D,LDLR,GNAI3,MOV10,RBM8A,IFI16,BTG2,MDM4,KDM4A,TMEM59,XBP1,MTMR3,TOM1,PUM2,SLC11A1,PPP1CB,PNPT1,XPO1,VHL,RAB7A,ABHD5,SETD2,RYBP,NOCT,SH3D19,FBXL5,RBM47,PHAX,LARP1,FOXO3,TRIM38,MAPK14,EXOC4,ZC3HAV1,NUB1,FOXK1,AZIN1
GO:BP	regulation of cell motility	GO:2000145	FALSE	3.95554e-06	5.40279	988	525	58	21010	CAMK1D,ADAM8,MCU,VCL,PTEN,SPI1,PTPRJ,MDM2,OSBPL8,PLXNC1,HIF1A,NUMB,ARPIN,SEMA4B,EMP2,ITGAX,CDH1,MAP2K3,SSH2,JUP,SPAG9,ICAM1,BST2,TGFB1,PRKD2,C5AR1,IL6R,SEMA4A,GLUL,PTPRC,ARID4B,FGR,RIN2,PREX1,CASS4,XBP1,IL1R1,ZEB2,BMPR2,RHOB,SP100,WDPCP,RHOA,CCL28,MCTP1,GCNT2,FOXO3,NEDD9,DOCK4,BRAF,HDAC9,IGFBP3,RABGEF1,FAM49B,DOCK5,LYN,NTNG2,NOTCH1
GO:BP	cell population proliferation	GO:0008283	FALSE	6.19194e-06	5.20817	3218	525	132	21010	TCF7L2,CAMK1D,ANK3,CFAP70,VCL,PTEN,IFIT3,AMBRA1,CELF1,PTPRJ,EHD1,CDC42EP2,DENND5A,CHST11,RILPL2,EPS8,FGD4,STAT2,MDM2,PLXNC1,GNG2,HIF1A,NUMB,FOS,KLF13,EHD4,SPG11,RAB8B,NPTN,PML,ARPIN,SEMA4B,EMP2,EEF2K,ITGAX,ATP6V0D1,CDH1,DNAAF1,CDK10,DNAH9,SCARF1,IKZF3,RARA,JUP,STAT5B,SPAG9,TEKT1,CCDC57,CSNK1D,NDEL1,ICAM1,MYO9B,BST2,IFI30,TGFB1,VASP,PRKD2,C5AR1,FUT2,MED25,MOV10,SPAG17,IL6R,SEMA4A,CROCC,ANKRD45,GLU…
GO:BP	regulation of cell adhesion	GO:0030155	FALSE	6.72803e-06	5.17211	772	525	49	21010	ADAM8,ANK3,VCL,PTEN,AMBRA1,SPI1,PTPRJ,PLXNC1,PML,EMP2,IL4R,CDH1,NFAT5,RARA,JUP,STAT5B,TGFB1,PLAUR,PRKD2,FUT2,VAV1,F11R,PTPRC,NLRP3,RIN2,PREX1,CEBPB,CASS4,XBP1,NCK2,ARPC2,PPP1CB,WDPCP,PELI1,DLG1,RHOA,MAGI1,CCL28,GCNT2,FOXO3,NEDD9,HLA-DOA,MAPK14,BRAF,FAM49B,DOCK5,LYN,ASS1,NOTCH1
GO:BP	macromolecule catabolic process	GO:0009057	FALSE	6.82588e-06	5.16584	1412	525	73	21010	ADAM8,ANAPC16,PTEN,AMBRA1,CELF1,IRAK3,MDM2,PATL2,CLPX,ARIH1,PML,ISG20,N4BP1,CDH1,METTL16,ARRB2,USP32,TLK2,PSMD12,RNF213,CSNK1D,LDLR,MVB12A,PGPEP1,PSMA5,MOV10,RNF115,RBM8A,MRTO4,BTG2,MDM4,CAPN2,PSMB2,SPSB1,TRPC4AP,USP18,XBP1,RNF149,PUM2,SLC11A1,PPP1CB,PNPT1,XPO1,PELI1,VHL,RAB7A,XRN1,WWTR1,RNF13,UBXN7,RYBP,NOCT,SH3D19,TRIM2,FBXL5,RBM47,HERC6,PHAX,LARP1,BCLAF1,TRIM38,MAPK14,UBE2H,ZC3HAV1,NUB1,AZIN1,…
GO:BP	regulation of innate immune response	GO:0045088	FALSE	6.96056e-06	5.15736	402	525	33	21010	ADAM8,SPI1,TRIM5,OAS3,OASL,STAT2,IRAK3,TRAF3,N4BP1,NLRC5,STAT5B,ARRB2,VAV1,IFI16,NLRP3,FGR,HCK,SAMHD1,ZNFX1,USP18,PUM2,EIF2AK2,PELI1,PARP9,PARP14,PLSCR1,TLR2,DDX60,RBM47,RAET1E,ZC3HAV1,LYN,XIAP
GO:BP	regulation of signaling	GO:0023051	FALSE	8.10373e-06	5.09132	3396	525	137	21010	TCF7L2,VWA2,ADAM8,SRGN,MCU,PPIF,PTEN,MYOF,SPI1,PTPRJ,TRIM5,TRIM22,CTNND1,CHST11,ATP2A2,OAS3,OASL,HCAR2,EPS8,FGD4,STAT2,IRAK3,MDM2,OSBPL8,TRAF3,HIF1A,RAB8B,DENND4A,NPTN,PML,HOMER2,EMP2,LITAF,PRKCB,NLRC5,CDH1,NFAT5,CDK10,MAP2K3,RARA,JUP,ARRB2,SPAG9,RNF213,CSNK1D,PIK3R5,NXN,ICAM1,LDLR,KLF2,MYO9B,BST2,MVB12A,PLAUR,TNFAIP8L1,PRKD2,BBC3,C5AR1,C3,VAV1,RNF115,IL6R,F11R,PTPRC,ECE1,SKI,ARID4B,PHACTR4,SAMHD…
GO:BP	positive regulation of cellular biosynthetic process	GO:0031328	FALSE	8.22161e-06	5.08504	2684	525	115	21010	TCF7L2,ADAM8,ANK3,NUP98,SPI1,CELF1,PTPRJ,TRIM5,TRIM22,OAS3,STAT2,IRAK3,MDM2,TRAF3,RAB2B,IRF9,HIF1A,FOS,KLF13,PML,LITAF,PRKCB,IL4R,KAT8,ITGAX,GPT2,NLRC5,CDH1,NFAT5,MAP2K3,METTL16,IKZF3,RARA,JUP,STAT5B,ARRB2,LDLR,KLF2,NFIC,TGFB1,PRKD2,C5AR1,MED25,C3,TAF13,IL6R,IFI16,POU2F1,SOAT1,PTPRC,EIF4G3,CAPN2,SKI,ARID4B,SMYD3,NLRP3,FGR,MED18,KDM4A,RBBP9,NCOA3,CEBPB,MED15,XBP1,MYH9,IL1R1,NCK2,ZEB2,TANK,STAT1,BM…
GO:BP	regulation of developmental process	GO:0050793	FALSE	8.49865e-06	5.07065	2465	525	108	21010	TCF7L2,CAMK1D,ADAM8,SRGN,MCU,VCL,PTEN,AMBRA1,SPI1,CELF1,EHD1,CDC42EP2,PGAM5,EPS8,FGD4,STAT2,MDM2,ATP2B1,PLXNC1,HIF1A,NUMB,FOS,KLF13,NPTN,PML,ARPIN,SEMA4B,EMP2,EEF2K,PRKCB,IL4R,ITGAX,CDH1,SCARF1,IKZF3,RARA,JUP,STAT5B,ARRB2,SPAG9,CSNK1D,LDLR,KLF2,TGFB1,PRKD2,C5AR1,C3,MOV10,IL6R,SEMA4A,F11R,GLUL,PTPRC,BTG2,CAPN2,SKI,ARID4B,NLRP3,FGR,KDM4A,RIN2,HCK,FITM2,NCOA3,RASSF2,PREX1,B4GALT5,CEBPB,XBP1,MYH9,ARH…
GO:BP	negative regulation of cellular process	GO:0048523	FALSE	9.51069e-06	5.02179	5511	525	198	21010	TCF7L2,CAMK1D,ADAM8,ZNF438,ANK3,SRGN,VCL,PPIF,PTEN,IFIT3,AMBRA1,SPI1,CELF1,PTPRJ,TRIM22,CTNND1,DENND5A,CHST11,ANKRD13A,ATXN2,OAS3,TPCN1,EPS8,CNPY2,STAT2,IRAK3,MDM2,OSBPL8,ATP2B1,PLXNC1,ITM2B,ATG14,HIF1A,NUMB,FOXN3,KLF13,PATL2,TMOD3,NPTN,PML,HOMER2,ARPIN,SEMA4B,LITAF,EEF2K,PRKCB,IL4R,KAT8,N4BP1,NLRC5,CDH1,CDK10,YWHAE,SLC43A2,MAP2K3,METTL16,SSH2,RARA,JUP,STAT5B,ARRB2,SPAG9,TEX14,TLK2,RNF213,NXN,SMC…
GO:BP	regulation of cell communication	GO:0010646	FALSE	9.63528e-06	5.01614	3405	525	137	21010	TCF7L2,VWA2,ADAM8,ANK3,SRGN,MCU,PPIF,PTEN,MYOF,SPI1,PTPRJ,TRIM5,TRIM22,CTNND1,CHST11,ATP2A2,OAS3,OASL,HCAR2,EPS8,FGD4,STAT2,IRAK3,MDM2,OSBPL8,TRAF3,HIF1A,RAB8B,DENND4A,NPTN,PML,HOMER2,EMP2,LITAF,PRKCB,NLRC5,CDH1,NFAT5,CDK10,MAP2K3,RARA,JUP,ARRB2,SPAG9,RNF213,CSNK1D,PIK3R5,NXN,ICAM1,KLF2,MYO9B,BST2,MVB12A,PLAUR,TNFAIP8L1,PRKD2,BBC3,C5AR1,C3,VAV1,RNF115,IL6R,F11R,PTPRC,SKI,ARID4B,PHACTR4,SAMHD1,SER…
GO:BP	regulation of cellular metabolic process	GO:0031323	FALSE	1.0963e-05	4.96007	6726	525	231	21010	TCF7L2,CAMK1D,ADAM8,ZNF438,ANK3,JMJD1C,SRGN,PPIF,PTEN,NUP98,AMBRA1,SPI1,CELF1,PTPRJ,TRIM5,TRIM22,ATG2A,ATXN2,ALDH2,OAS3,TPCN1,OASL,GTF2H3,CNPY2,STAT2,IRAK3,MDM2,OSBPL8,ATP2B1,CDK17,MTRF1,ITM2B,INTS6,TRAF3,RAB2B,IRF9,GCH1,ATG14,HIF1A,FOS,FOXN3,KLF13,EHD4,PATL2,DENND4A,NPTN,PML,HOMER2,ZNF710,SLCO3A1,EMP2,LITAF,EEF2K,PRKCB,IL4R,KAT8,ITGAX,GPT2,N4BP1,NLRC5,ATP6V0D1,CDH1,NFAT5,YWHAE,MAP2K3,METTL16,IKZ…
GO:BP	response to bacterium	GO:0009617	FALSE	1.13088e-05	4.94658	710	525	46	21010	SPI1,TRIM5,OAS3,IRAK3,GCH1,FOS,LITAF,NLRC5,CDH1,MAP2K3,IKZF3,GSDMB,RARA,RNF213,C5AR1,FCAR,C3,IL6R,CAPN2,LYST,NLRP3,FGR,GBP3,GBP4,HCK,ZNFX1,CEBPB,USP18,XBP1,SLC11A1,PELI1,CMPK2,RAB7A,CCR5,RHOA,NOCT,TLR2,HERC6,MAPK14,AHR,FER1L6,FAM49B,LYN,ASS1,NOTCH1,CA5B
GO:BP	signaling	GO:0023052	FALSE	1.14622e-05	4.94073	6396	525	222	21010	TCF7L2,VWA2,ADAM8,ANK3,SRGN,MCU,PPIF,PTEN,MYOF,NUCB2,SPI1,PTPRJ,TRIM5,TRIM22,CTNND1,CDC42EP2,CHST11,ATP2A2,OAS3,OASL,HCAR2,HCAR3,EPS8,FGD4,STAT2,RASSF3,IRAK3,MDM2,OSBPL8,PLXNC1,MOK,TRAF3,IRF9,GNG2,HIF1A,FOS,FOXN3,SLC12A6,SNAP23,SPG11,MYO1E,RAB8B,DENND4A,NPTN,PML,HOMER2,SEMA4B,EMP2,LITAF,IGSF6,PRKCB,IL4R,ITGAX,NLRC5,RAB40C,CDH1,NFAT5,CDK10,YWHAE,MAP2K3,WSB1,RARA,JUP,STAT5B,ARRB2,SPAG9,TEX14,TLK2,R…
GO:BP	positive regulation of biosynthetic process	GO:0009891	FALSE	1.23529e-05	4.90823	2703	525	115	21010	TCF7L2,ADAM8,ANK3,NUP98,SPI1,CELF1,PTPRJ,TRIM5,TRIM22,OAS3,STAT2,IRAK3,MDM2,TRAF3,RAB2B,IRF9,HIF1A,FOS,KLF13,PML,LITAF,PRKCB,IL4R,KAT8,ITGAX,GPT2,NLRC5,CDH1,NFAT5,MAP2K3,METTL16,IKZF3,RARA,JUP,STAT5B,ARRB2,LDLR,KLF2,NFIC,TGFB1,PRKD2,C5AR1,MED25,C3,TAF13,IL6R,IFI16,POU2F1,SOAT1,PTPRC,EIF4G3,CAPN2,SKI,ARID4B,SMYD3,NLRP3,FGR,MED18,KDM4A,RBBP9,NCOA3,CEBPB,MED15,XBP1,MYH9,IL1R1,NCK2,ZEB2,TANK,STAT1,BM…
GO:BP	signal transduction	GO:0007165	FALSE	1.24837e-05	4.90366	5926	525	209	21010	TCF7L2,VWA2,ADAM8,ANK3,SRGN,MCU,PPIF,PTEN,NUCB2,SPI1,PTPRJ,TRIM5,TRIM22,CTNND1,CDC42EP2,CHST11,ATP2A2,OAS3,OASL,HCAR2,HCAR3,EPS8,FGD4,STAT2,RASSF3,IRAK3,MDM2,OSBPL8,PLXNC1,MOK,TRAF3,IRF9,GNG2,HIF1A,FOS,FOXN3,MYO1E,DENND4A,NPTN,PML,HOMER2,SEMA4B,EMP2,LITAF,IGSF6,PRKCB,IL4R,ITGAX,NLRC5,RAB40C,NFAT5,CDK10,YWHAE,MAP2K3,WSB1,RARA,JUP,STAT5B,ARRB2,SPAG9,TEX14,TLK2,RNF213,CSNK1D,NDEL1,PIK3R5,NXN,ICAM1,A…
GO:BP	organic substance catabolic process	GO:1901575	FALSE	1.27862e-05	4.89326	2173	525	98	21010	ADAM8,ANAPC16,PTEN,AMBRA1,CELF1,ALDH2,HCAR2,IRAK3,MDM2,HIF1A,PATL2,CLPX,ARIH1,PML,MTHFS,ISG20,ANPEP,GPT2,N4BP1,CDH1,SCARF1,METTL16,ARRB2,USP32,TLK2,PSMD12,RNF213,CSNK1D,LDLR,MVB12A,PGPEP1,LIPE,FUT2,PSMA5,MOV10,RNF115,RBM8A,GLUL,MRTO4,BTG2,MDM4,ECE1,CAPN2,PSMB2,ECHDC2,SPSB1,TRPC4AP,SAMHD1,FITM2,USP18,XBP1,APOBEC3A,APOBEC3C,APOBEC3D,APOBEC3F,APOBEC3G,RNF149,KYNU,PUM2,SLC11A1,PPP1CB,PNPT1,XPO1,PELI1…
GO:BP	organelle organization	GO:0006996	FALSE	1.5172e-05	4.81896	3562	525	141	21010	TCF7L2,ANK3,SRGN,MCU,CFAP70,PPIF,PTEN,NUP98,AMBRA1,EHD1,ATG2A,CDC42EP2,ATP2A2,ATXN2,RILPL2,PGAM5,EPS8,FGD4,STAT2,ZDHHC20,RAB2B,ATG14,HIF1A,KATNBL1,EHD4,SNAP23,SPG11,PATL2,TMOD3,MYO1E,RAB8B,PML,AP3S2,ARPIN,EMP2,MSRB1,EEF2K,PRKCB,PPL,ATP6V0D1,TMEM170A,DNAAF1,CDK10,SSH2,GOSR1,ANKFY1,TEX14,VMP1,TEKT1,RNF213,CCDC57,CSNK1D,NDEL1,SMCHD1,RAB31,TPM4,BST2,MVB12A,RHPN2,PLEKHG2,TIMM50,TGFB1,PLAUR,VASP,BBC3,M…
GO:BP	cell surface receptor signaling pathway	GO:0007166	FALSE	1.73244e-05	4.76134	2783	525	117	21010	TCF7L2,VWA2,PTEN,SPI1,PTPRJ,TRIM5,CTNND1,CHST11,OAS3,OASL,STAT2,IRAK3,OSBPL8,PLXNC1,TRAF3,IRF9,HIF1A,FOS,MYO1E,NPTN,PML,HOMER2,SEMA4B,EMP2,IGSF6,PRKCB,IL4R,ITGAX,NLRC5,JUP,STAT5B,ARRB2,RNF213,CSNK1D,NDEL1,NXN,ICAM1,ADGRE2,MYO9B,MVB12A,TGFB1,PLAUR,PRKD2,C5AR1,SIGLEC9,FPR1,FCAR,VAV1,RNF115,IL6R,SEMA4A,FCGR2A,PTPRC,ECE1,SKI,ARID4B,FGR,THEMIS2,PHACTR4,HCK,SAMHD1,CASS4,MX1,BID,USP18,XBP1,MYH9,IL1R2,IL…
GO:BP	regulation of locomotion	GO:0040012	FALSE	1.74862e-05	4.7573	1029	525	58	21010	CAMK1D,ADAM8,MCU,VCL,PTEN,SPI1,PTPRJ,MDM2,OSBPL8,PLXNC1,HIF1A,NUMB,ARPIN,SEMA4B,EMP2,ITGAX,CDH1,MAP2K3,SSH2,JUP,SPAG9,ICAM1,BST2,TGFB1,PRKD2,C5AR1,IL6R,SEMA4A,GLUL,PTPRC,ARID4B,FGR,RIN2,PREX1,CASS4,XBP1,IL1R1,ZEB2,BMPR2,RHOB,SP100,WDPCP,RHOA,CCL28,MCTP1,GCNT2,FOXO3,NEDD9,DOCK4,BRAF,HDAC9,IGFBP3,RABGEF1,FAM49B,DOCK5,LYN,NTNG2,NOTCH1
GO:BP	cell adhesion	GO:0007155	FALSE	1.90746e-05	4.71955	1504	525	75	21010	VWA2,ADAM8,ANK3,VCL,PTEN,PLEKHA7,AMBRA1,SPI1,PTPRJ,CTNND1,ATP2A2,PLXNC1,TMOD3,NPTN,PML,EMP2,IL4R,ITGAX,CDH1,NFAT5,SCARF1,RARA,JUP,STAT5B,VMP1,ICAM1,ADGRE2,TJP3,TGFB1,PLAUR,PRKD2,FUT2,SIGLEC9,VAV1,F11R,ATP1B1,PTPRC,NLRP3,THEMIS2,RIN2,HCK,PREX1,CEBPB,CASS4,XBP1,MYH9,NCK2,RHOB,ARPC2,PPP1CB,WDPCP,PELI1,MUC4,DLG1,RHOA,MAGI1,CCL28,GCNT2,FOXO3,NEDD9,HLA-DOA,MAPK14,CDHR3,BRAF,DNAJB6,BAIAP2L1,EXT1,FAM49B,…
GO:BP	positive regulation of macromolecule biosynthetic process	GO:0010557	FALSE	2.02108e-05	4.69442	2599	525	111	21010	TCF7L2,ADAM8,ANK3,NUP98,SPI1,CELF1,PTPRJ,TRIM5,TRIM22,OAS3,STAT2,IRAK3,MDM2,TRAF3,RAB2B,IRF9,HIF1A,FOS,KLF13,PML,LITAF,PRKCB,IL4R,KAT8,ITGAX,NLRC5,CDH1,NFAT5,MAP2K3,METTL16,IKZF3,RARA,JUP,STAT5B,ARRB2,LDLR,KLF2,NFIC,TGFB1,PRKD2,C5AR1,MED25,C3,TAF13,IL6R,IFI16,POU2F1,SOAT1,PTPRC,EIF4G3,SKI,ARID4B,SMYD3,NLRP3,FGR,MED18,KDM4A,RBBP9,NCOA3,CEBPB,MED15,XBP1,MYH9,IL1R1,NCK2,ZEB2,TANK,STAT1,BMPR2,SLC11A1…
GO:BP	positive regulation of developmental process	GO:0051094	FALSE	2.20334e-05	4.65692	1310	525	68	21010	TCF7L2,ADAM8,MCU,AMBRA1,SPI1,CELF1,EHD1,PGAM5,MDM2,ATP2B1,PLXNC1,HIF1A,NUMB,FOS,NPTN,PML,EMP2,EEF2K,PRKCB,IL4R,ITGAX,SCARF1,RARA,JUP,STAT5B,ARRB2,SPAG9,CSNK1D,TGFB1,PRKD2,C5AR1,C3,IL6R,SEMA4A,F11R,PTPRC,CAPN2,ARID4B,NLRP3,KDM4A,RIN2,NCOA3,B4GALT5,CEBPB,XBP1,ZEB2,STAT1,BMPR2,RHOB,NCOA1,SLC8A1,VHL,WWTR1,SKIL,RHOA,NOCT,TLR2,BASP1,GCNT2,FOXO3,NEDD9,MAPK14,BRAF,IGFBP3,LYN,NOTCH1,RFX3,SYAP1
GO:BP	positive regulation of multicellular organismal process	GO:0051240	FALSE	2.4437e-05	4.61195	1629	525	79	21010	TCF7L2,ADAM8,AMBRA1,SPI1,CELF1,PTPRJ,ATP2A2,OAS3,HCAR2,IRAK3,ATP2B1,PLXNC1,TRAF3,RAB2B,GCH1,HIF1A,NUMB,FOS,RAB8B,NPTN,EMP2,EEF2K,PRKCB,IL4R,ITGAX,RARA,JUP,STAT5B,ARRB2,TGFB1,PRKD2,C5AR1,C3,VAV1,IL6R,SEMA4A,IFI16,PTPRC,ARID4B,NLRP3,FGR,NCOA3,B4GALT5,CEBPB,XBP1,IL1R1,NCK2,TANK,STAT1,BMPR2,RHOB,SLC11A1,NCOA1,EIF2AK2,SLC8A1,PELI1,WWTR1,SKIL,SETD2,RHOA,PROK2,TLR2,ACSL1,RBM47,BASP1,GCNT2,FOXO3,NEDD9,IF…
GO:BP	positive regulation of cytokine production	GO:0001819	FALSE	2.48506e-05	4.60466	490	525	36	21010	ADAM8,PTPRJ,OAS3,IRAK3,TRAF3,RAB2B,HIF1A,IL4R,RARA,STAT5B,TGFB1,PRKD2,C5AR1,C3,IL6R,IFI16,PTPRC,NLRP3,FGR,CEBPB,XBP1,IL1R1,TANK,STAT1,SLC11A1,EIF2AK2,PELI1,SETD2,TLR2,RBM47,IFNGR1,MAPK14,MAPK13,ZC3HAV1,FAM49B,XIAP
GO:BP	regulation of intracellular signal transduction	GO:1902531	FALSE	2.66681e-05	4.57401	1691	525	81	21010	TCF7L2,ADAM8,PPIF,PTEN,SPI1,PTPRJ,TRIM5,TRIM22,EPS8,FGD4,IRAK3,MDM2,OSBPL8,TRAF3,HIF1A,DENND4A,PML,HOMER2,LITAF,PRKCB,NFAT5,CDK10,MAP2K3,ARRB2,SPAG9,PIK3R5,ICAM1,MYO9B,BST2,PLAUR,TNFAIP8L1,PRKD2,BBC3,C5AR1,VAV1,IL6R,F11R,PTPRC,SERINC3,RASSF2,PREX1,CASS4,BID,XBP1,CYTH4,RNF149,NCK2,ARHGAP15,TANK,STAT1,CFLAR,CASP10,BMPR2,EIF2AK2,PELI1,TMEM127,WWTR1,RNF13,SKIL,TNFSF10,DLG1,RHOA,TLR2,ARHGAP26,RPL37,GC…
GO:BP	regulation of signal transduction	GO:0009966	FALSE	3.08763e-05	4.51037	2973	525	122	21010	TCF7L2,VWA2,ADAM8,PPIF,PTEN,SPI1,PTPRJ,TRIM5,TRIM22,CTNND1,CHST11,OAS3,OASL,EPS8,FGD4,STAT2,IRAK3,MDM2,OSBPL8,TRAF3,HIF1A,DENND4A,NPTN,PML,HOMER2,EMP2,LITAF,PRKCB,NLRC5,NFAT5,CDK10,MAP2K3,JUP,ARRB2,SPAG9,RNF213,CSNK1D,PIK3R5,NXN,ICAM1,KLF2,MYO9B,BST2,MVB12A,PLAUR,TNFAIP8L1,PRKD2,BBC3,C5AR1,C3,VAV1,RNF115,IL6R,F11R,PTPRC,SKI,ARID4B,PHACTR4,SAMHD1,SERINC3,NCOA3,RASSF2,PREX1,CASS4,BID,USP18,XBP1,CYT…
GO:BP	cellular catabolic process	GO:0044248	FALSE	3.62912e-05	4.4402	1527	525	75	21010	ADAM8,AMBRA1,CELF1,TRIM5,TRIM22,ATG2A,ATP2A2,ALDH2,TPCN1,PGAM5,TECPR2,ATG14,HIF1A,SPG11,PATL2,MTHFS,ISG20,ANPEP,KAT8,GPT2,ATP6V0D1,METTL16,VMP1,TLK2,RNF213,LDLR,MVB12A,LIPE,GNAI3,MOV10,RBM8A,IFI16,GLUL,MRTO4,BTG2,ECE1,KDM4A,ECHDC2,TMEM59,SAMHD1,FITM2,XBP1,MTMR3,TOM1,APOBEC3A,APOBEC3C,APOBEC3D,APOBEC3F,APOBEC3G,KYNU,PUM2,SLC11A1,PNPT1,VHL,RAB7A,XRN1,ABHD5,SETD2,NOCT,SH3D19,ACSL1,RBM47,PHAX,LARP1,F…
GO:BP	positive regulation of response to external stimulus	GO:0032103	FALSE	3.68721e-05	4.4333	591	525	40	21010	CAMK1D,ADAM8,MCU,SPI1,TRIM5,OAS3,OASL,IRAK3,TRAF3,NLRC5,SCARF1,STAT5B,ARRB2,LDLR,PRKD2,C5AR1,C3,VAV1,IL6R,IFI16,NLRP3,HCK,ZNFX1,CEBPB,BMPR2,PUM2,EIF2AK2,PELI1,PARP9,PLSCR1,TLR2,DDX60,RBM47,NEDD9,RAET1E,MAPK13,ZC3HAV1,BRAF,LYN,XIAP
GO:BP	response to oxygen-containing compound	GO:1901700	FALSE	4.90837e-05	4.30906	1774	525	83	21010	TCF7L2,VWA2,PPIF,SPI1,TRIM5,EPS8,STAT2,IRAK3,MDM2,OSBPL8,ATP2B1,GNG2,GCH1,HIF1A,FOS,SLC12A6,AQP9,HOMER2,LITAF,EEF2K,PRKCB,GPT2,CDH1,MAP2K3,RARA,JUP,STAT5B,ARRB2,NDEL1,RAB31,ICAM1,LDLR,KLF2,ITPKC,TGFB1,C5AR1,FCAR,GNAI3,GLUL,BTG2,CAPN2,SMYD3,NLRP3,GBP3,HCK,NCOA3,CEBPB,XBP1,KYNU,STAT1,CFLAR,RHOB,SLC11A1,SP100,NCOA1,SLC8A1,PNPT1,PELI1,CMPK2,VHL,XRN1,TNFSF10,CCR5,RHOA,NOCT,TLR2,ACSL1,LARP1,FOXO3,MAPK1…
GO:BP	regulation of macromolecule metabolic process	GO:0060255	FALSE	5.98306e-05	4.22308	6772	525	229	21010	TCF7L2,CAMK1D,ADAM8,ZNF438,ANK3,JMJD1C,SRGN,PTEN,NUP98,AMBRA1,SPI1,CELF1,PTPRJ,TRIM5,TRIM22,ATXN2,OAS3,OASL,GTF2H3,CNPY2,STAT2,IRAK3,MDM2,OSBPL8,ATP2B1,CDK17,MTRF1,ITM2B,INTS6,TRAF3,RAB2B,IRF9,ATG14,HIF1A,FOS,FOXN3,KLF13,EHD4,PATL2,DENND4A,ARIH1,NPTN,PML,HOMER2,ZNF710,SLCO3A1,EMP2,LITAF,EEF2K,PRKCB,IL4R,KAT8,ITGAX,N4BP1,NLRC5,CDH1,NFAT5,YWHAE,MAP2K3,METTL16,IKZF3,RARA,JUP,STAT5B,ARRB2,SPAG9,TLK2,…
GO:BP	regulation of response to stress	GO:0080134	FALSE	6.07959e-05	4.21613	1430	525	71	21010	ADAM8,PTEN,SPI1,CELF1,TRIM5,TRIM22,OAS3,OASL,STAT2,IRAK3,MDM2,TRAF3,GCH1,PML,N4BP1,NLRC5,SCARF1,STAT5B,ARRB2,SMCHD1,LDLR,PLAUR,BBC3,C3,VAV1,IFI16,PTPRC,NLRP3,FGR,HCK,SAMHD1,SERINC3,RASSF2,ZNFX1,CEBPB,BID,USP18,XBP1,APOBEC3F,APOBEC3G,IL1R1,NCK2,STAT1,PUM2,EIF2AK2,PELI1,VHL,PARP9,PARP14,PLSCR1,RNF13,SKIL,DLG1,SETD2,TLR2,DDX60,RBM47,OCLN,MCTP1,RAET1E,TRIM38,MAPK14,MAPK13,ZC3HAV1,BRAF,DNAJB6,AHR,RABG…
GO:BP	cytokine-mediated signaling pathway	GO:0019221	FALSE	6.63805e-05	4.17796	486	525	35	21010	SPI1,PTPRJ,OAS3,OASL,STAT2,IRAK3,TRAF3,HIF1A,IL4R,NLRC5,STAT5B,IL6R,PTPRC,HCK,SAMHD1,MX1,USP18,IL1R2,IL1R1,TANK,STAT1,SP100,PARP9,PARP14,CCR5,ACSL1,RBM47,FOXO3,IFNGR1,SH2B2,RABGEF1,EXT1,LYN,NOTCH1,XIAP
GO:BP	regulation of cellular catabolic process	GO:0031329	FALSE	6.79534e-05	4.16779	653	525	42	21010	ADAM8,AMBRA1,CELF1,TRIM5,TRIM22,ATG2A,TPCN1,ATG14,HIF1A,PATL2,KAT8,ATP6V0D1,METTL16,TLK2,LDLR,GNAI3,MOV10,RBM8A,IFI16,BTG2,KDM4A,TMEM59,XBP1,MTMR3,TOM1,PUM2,SLC11A1,PNPT1,VHL,ABHD5,SETD2,NOCT,SH3D19,RBM47,PHAX,LARP1,FOXO3,TRIM38,MAPK14,EXOC4,ZC3HAV1,FOXK1
GO:BP	response to molecule of bacterial origin	GO:0002237	FALSE	7.29176e-05	4.13717	355	525	29	21010	SPI1,TRIM5,IRAK3,GCH1,FOS,LITAF,MAP2K3,RARA,C5AR1,FCAR,CAPN2,NLRP3,GBP3,HCK,CEBPB,XBP1,SLC11A1,PELI1,CMPK2,CCR5,RHOA,NOCT,TLR2,MAPK14,AHR,FAM49B,LYN,ASS1,NOTCH1
GO:BP	positive regulation of gene expression	GO:0010628	FALSE	7.65346e-05	4.11614	1183	525	62	21010	ADAM8,ANK3,NUP98,SPI1,CELF1,PTPRJ,OAS3,IRAK3,MDM2,TRAF3,RAB2B,HIF1A,IL4R,ITGAX,NFAT5,METTL16,RARA,STAT5B,ARRB2,LDLR,TGFB1,PRKD2,C5AR1,C3,IL6R,IFI16,PTPRC,EIF4G3,NLRP3,FGR,KDM4A,RBBP9,CEBPB,XBP1,MYH9,IL1R1,NCK2,TANK,STAT1,BMPR2,SLC11A1,EIF2AK2,PELI1,CNBP,PLSCR1,SETD2,NOCT,TLR2,RBM47,LARP1,OCLN,IFNGR1,MAPK14,MAPK13,SRPK2,ZC3HAV1,BRAF,FER1L6,FAM49B,NOTCH1,NFIL3,XIAP
GO:BP	positive regulation of cell adhesion	GO:0045785	FALSE	0.000110646	3.95606	473	525	34	21010	ADAM8,ANK3,AMBRA1,PTPRJ,EMP2,IL4R,NFAT5,RARA,JUP,STAT5B,TGFB1,PLAUR,PRKD2,VAV1,F11R,PTPRC,NLRP3,RIN2,PREX1,CASS4,XBP1,NCK2,ARPC2,RHOA,MAGI1,CCL28,GCNT2,FOXO3,NEDD9,HLA-DOA,BRAF,FAM49B,DOCK5,LYN
GO:BP	positive regulation of signal transduction	GO:0009967	FALSE	0.000111016	3.95461	1510	525	73	21010	TCF7L2,ADAM8,PTEN,SPI1,PTPRJ,TRIM5,TRIM22,OASL,OSBPL8,TRAF3,HIF1A,NPTN,PML,EMP2,LITAF,PRKCB,NLRC5,NFAT5,CDK10,MAP2K3,JUP,ARRB2,SPAG9,CSNK1D,PIK3R5,ICAM1,KLF2,BST2,PLAUR,PRKD2,BBC3,C5AR1,C3,IL6R,F11R,PTPRC,SKI,SERINC3,RASSF2,CASS4,BID,XBP1,IL1R1,NCK2,ZEB2,CFLAR,CASP10,BMPR2,PUM2,EIF2AK2,PELI1,PARP9,PARP14,RNF13,SKIL,TNFSF10,RHOA,TLR2,DDX60,RBM47,TXNDC15,RPL37,GCNT2,BCLAF1,TRIM38,ZC3HAV1,BRAF,IGFBP…
GO:BP	response to organonitrogen compound	GO:0010243	FALSE	0.000116242	3.93464	1031	525	56	21010	VWA2,STAT2,IRAK3,MDM2,OSBPL8,ATP2B1,GNG2,FOS,AQP9,HOMER2,EEF2K,PRKCB,GPT2,CDH1,JUP,STAT5B,ARRB2,NDEL1,RAB31,ICAM1,LDLR,KLF2,TGFB1,C5AR1,GNAI3,BTG2,CAPN2,NLRP3,PSMB2,CEBPB,XBP1,KYNU,STAT1,CFLAR,NCOA1,SLC8A1,PNPT1,XRN1,TNFSF10,SETD2,TLR2,LARP1,MAPK14,MAPK13,CCND3,SH2B2,BRAF,AHR,HDAC9,EXT1,PPP2R2A,LYN,ASS1,RAPGEF1,NOTCH1,SYAP1
GO:BP	phosphorus metabolic process	GO:0006793	FALSE	0.000122876	3.91053	2719	525	112	21010	CAMK1D,ADAM8,IPMK,PFKFB3,PTEN,AMBRA1,PTPRJ,PGAM5,FAR2,STAT2,IRAK3,OSBPL8,CDK17,MOK,GNPNAT1,GCH1,ATG14,EHD4,CLPX,NPTN,PPCDC,SLCO3A1,EMP2,EEF2K,PRKCB,NLRC5,CDK10,YWHAE,MAP2K3,SSH2,RARA,ARRB2,SPAG9,TEX14,TLK2,PGS1,CSNK1D,PIK3R5,LDLR,MOB3A,TIMM50,ITPKC,TGFB1,LIPE,PLAUR,PRKD2,C5AR1,C3,TAF13,GNAI3,IL6R,ATP1B1,FAM20B,PTPRC,CAPN2,SMYD3,FGR,HCK,SAMHD1,FITM2,RASSF2,CASS4,SAMSN1,XBP1,MTMR3,DUSP18,LIMK2,NCK2…
GO:BP	regulation of cellular biosynthetic process	GO:0031326	FALSE	0.000126042	3.89948	5757	525	200	21010	TCF7L2,CAMK1D,ADAM8,ZNF438,ANK3,JMJD1C,SRGN,PTEN,NUP98,AMBRA1,SPI1,CELF1,PTPRJ,TRIM5,TRIM22,ATXN2,ALDH2,OAS3,GTF2H3,CNPY2,STAT2,IRAK3,MDM2,ATP2B1,CDK17,MTRF1,ITM2B,INTS6,TRAF3,RAB2B,IRF9,ATG14,HIF1A,FOS,FOXN3,KLF13,PATL2,DENND4A,NPTN,PML,HOMER2,ZNF710,SLCO3A1,LITAF,EEF2K,PRKCB,IL4R,KAT8,ITGAX,GPT2,N4BP1,NLRC5,CDH1,NFAT5,MAP2K3,METTL16,IKZF3,RARA,JUP,STAT5B,ARRB2,CSNK1D,SMCHD1,LDLR,ZNF440,KLF2,BST…
GO:BP	phosphate-containing compound metabolic process	GO:0006796	FALSE	0.000141839	3.8482	2694	525	111	21010	CAMK1D,ADAM8,IPMK,PFKFB3,PTEN,AMBRA1,PTPRJ,PGAM5,FAR2,STAT2,IRAK3,OSBPL8,CDK17,MOK,GCH1,ATG14,EHD4,CLPX,NPTN,PPCDC,SLCO3A1,EMP2,EEF2K,PRKCB,NLRC5,CDK10,YWHAE,MAP2K3,SSH2,RARA,ARRB2,SPAG9,TEX14,TLK2,PGS1,CSNK1D,PIK3R5,LDLR,MOB3A,TIMM50,ITPKC,TGFB1,LIPE,PLAUR,PRKD2,C5AR1,C3,TAF13,GNAI3,IL6R,ATP1B1,FAM20B,PTPRC,CAPN2,SMYD3,FGR,HCK,SAMHD1,FITM2,RASSF2,CASS4,SAMSN1,XBP1,MTMR3,DUSP18,LIMK2,NCK2,KYNU,BM…
GO:BP	positive regulation of innate immune response	GO:0045089	FALSE	0.000177763	3.75016	327	525	27	21010	ADAM8,SPI1,TRIM5,OAS3,OASL,IRAK3,TRAF3,NLRC5,STAT5B,ARRB2,VAV1,IFI16,NLRP3,HCK,ZNFX1,PUM2,EIF2AK2,PELI1,PARP9,PLSCR1,TLR2,DDX60,RBM47,RAET1E,ZC3HAV1,LYN,XIAP
GO:BP	regulation of biosynthetic process	GO:0009889	FALSE	0.000197602	3.70421	5789	525	200	21010	TCF7L2,CAMK1D,ADAM8,ZNF438,ANK3,JMJD1C,SRGN,PTEN,NUP98,AMBRA1,SPI1,CELF1,PTPRJ,TRIM5,TRIM22,ATXN2,ALDH2,OAS3,GTF2H3,CNPY2,STAT2,IRAK3,MDM2,ATP2B1,CDK17,MTRF1,ITM2B,INTS6,TRAF3,RAB2B,IRF9,ATG14,HIF1A,FOS,FOXN3,KLF13,PATL2,DENND4A,NPTN,PML,HOMER2,ZNF710,SLCO3A1,LITAF,EEF2K,PRKCB,IL4R,KAT8,ITGAX,GPT2,N4BP1,NLRC5,CDH1,NFAT5,MAP2K3,METTL16,IKZF3,RARA,JUP,STAT5B,ARRB2,CSNK1D,SMCHD1,LDLR,ZNF440,KLF2,BST…
GO:BP	organonitrogen compound catabolic process	GO:1901565	FALSE	0.00019769	3.70401	1386	525	68	21010	ADAM8,ANAPC16,PTEN,AMBRA1,IRAK3,MDM2,CLPX,ARIH1,PML,MTHFS,ANPEP,GPT2,N4BP1,CDH1,ARRB2,USP32,TLK2,PSMD12,RNF213,CSNK1D,LDLR,MVB12A,PGPEP1,PSMA5,RNF115,GLUL,MDM4,ECE1,CAPN2,PSMB2,SPSB1,TRPC4AP,SAMHD1,FITM2,USP18,XBP1,APOBEC3A,APOBEC3C,APOBEC3D,APOBEC3F,APOBEC3G,RNF149,KYNU,XPO1,PELI1,VHL,RAB7A,WWTR1,RNF13,UBXN7,RYBP,SH3D19,TRIM2,FBXL5,HERC6,TRIM38,UBE2H,NUB1,UPP1,AZIN1,EXT1,CTSB,UBE2W,NOTCH1,ARRDC1…
GO:BP	leukocyte activation	GO:0045321	FALSE	0.000199185	3.70074	939	525	52	21010	ADAM8,AMBRA1,SPI1,PTPRJ,SNAP23,EMP2,PRKCB,IL4R,IKZF3,RARA,STAT5B,ICAM1,LDLR,ADGRE2,HSH2D,BST2,TGFB1,C5AR1,FCAR,VAV1,IL6R,SEMA4A,PTPRC,NLRP3,FGR,THEMIS2,PREX1,CEBPB,SAMSN1,BID,XBP1,MYH9,NCK2,SLC11A1,PELI1,PLSCR1,DLG1,RHOA,TLR2,LCP2,FOXO3,NEDD9,IFNGR1,HLA-DOA,CCND3,BRAF,AHR,HDAC9,RABGEF1,FAM49B,LYN,NFIL3
GO:BP	Fc receptor mediated stimulatory signaling pathway	GO:0002431	FALSE	0.00022272	3.65224	33	525	9	21010	PTPRJ,VAV1,PTPRC,FGR,HCK,PLSCR1,RABGEF1,LYN,RAPGEF1
GO:BP	positive regulation of intracellular signal transduction	GO:1902533	FALSE	0.000243445	3.6136	972	525	53	21010	TCF7L2,ADAM8,SPI1,PTPRJ,TRIM5,TRIM22,OSBPL8,TRAF3,PML,LITAF,PRKCB,NFAT5,CDK10,MAP2K3,ARRB2,SPAG9,PIK3R5,ICAM1,BST2,PRKD2,BBC3,C5AR1,IL6R,F11R,PTPRC,SERINC3,RASSF2,CASS4,BID,XBP1,NCK2,CFLAR,CASP10,BMPR2,EIF2AK2,PELI1,RNF13,SKIL,TNFSF10,RHOA,TLR2,RPL37,GCNT2,BCLAF1,TRIM38,ZC3HAV1,BRAF,IGFBP3,RBPMS,LYN,RAPGEF1,NOTCH1,XIAP
GO:BP	cell activation	GO:0001775	FALSE	0.000246439	3.60829	1082	525	57	21010	ADAM8,VCL,AMBRA1,SPI1,PTPRJ,MDM2,SNAP23,EMP2,PRKCB,IL4R,IKZF3,RARA,STAT5B,ICAM1,LDLR,ADGRE2,HSH2D,BST2,TGFB1,C5AR1,FCAR,VAV1,IL6R,SEMA4A,F11R,PTPRC,NLRP3,FGR,THEMIS2,PREX1,CEBPB,SAMSN1,BID,XBP1,MYH9,NCK2,ZEB2,SLC11A1,PELI1,PLSCR1,DLG1,RHOA,TLR2,LCP2,FOXO3,NEDD9,IFNGR1,HLA-DOA,MAPK14,CCND3,BRAF,AHR,HDAC9,RABGEF1,FAM49B,LYN,NFIL3
GO:BP	regulation of Fc receptor mediated stimulatory signaling pathway	GO:0060368	TRUE	0.000272992	3.56385	11	525	6	21010	PTPRJ,PTPRC,PLSCR1,RABGEF1,LYN,RAPGEF1
GO:BP	regulation of localization	GO:0032879	FALSE	0.00027632	3.55859	2123	525	92	21010	TCF7L2,CAMK1D,ADAM8,ANK3,MCU,VCL,PPIF,PTEN,MYOF,SPI1,PTPRJ,TRIM5,TRIM22,EHD1,ANKRD13A,ATP2A2,ATXN2,TPCN1,HCAR2,MDM2,OSBPL8,ATP2B1,RAB2B,HIF1A,NUMB,EHD4,SPG11,RAB8B,NPTN,PML,HOMER2,EEF2K,PRKCB,IL4R,CDH1,YWHAE,SLC43A2,ANKFY1,JUP,ARRB2,VMP1,NDEL1,RAB31,ADGRE2,TGFB1,BBC3,C3,ATP1B1,CROCC,RABGAP1L,GLUL,PTPRC,FGR,TMEM59,HCK,FITM2,CEBPB,DNAJC5,MX2,XBP1,LIMK2,SLC11A1,SP100,SLC8A1,XPO1,WDPCP,VHL,PARP9,RAB7…
GO:BP	response to type II interferon	GO:0034341	FALSE	0.000310254	3.50828	143	525	17	21010	CDC42EP2,GCH1,NLRC5,BST2,FCAR,GBP4,HCK,KYNU,STAT1,SLC11A1,SP100,PARP9,PARP14,TLR2,IFNGR1,NUB1,ASS1
GO:BP	positive regulation of cell differentiation	GO:0045597	FALSE	0.000380627	3.4195	851	525	48	21010	TCF7L2,ADAM8,AMBRA1,SPI1,MDM2,PLXNC1,HIF1A,NUMB,FOS,NPTN,EMP2,EEF2K,IL4R,RARA,STAT5B,ARRB2,SPAG9,CSNK1D,TGFB1,IL6R,F11R,PTPRC,NLRP3,KDM4A,RIN2,NCOA3,CEBPB,XBP1,ZEB2,STAT1,BMPR2,NCOA1,VHL,WWTR1,SKIL,RHOA,NOCT,TLR2,GCNT2,FOXO3,NEDD9,MAPK14,BRAF,IGFBP3,LYN,NOTCH1,RFX3,SYAP1
GO:BP	regulation of macromolecule biosynthetic process	GO:0010556	FALSE	0.000455057	3.34193	5631	525	194	21010	TCF7L2,CAMK1D,ADAM8,ZNF438,ANK3,JMJD1C,SRGN,PTEN,NUP98,AMBRA1,SPI1,CELF1,PTPRJ,TRIM5,TRIM22,ATXN2,OAS3,GTF2H3,CNPY2,STAT2,IRAK3,MDM2,ATP2B1,CDK17,MTRF1,ITM2B,INTS6,TRAF3,RAB2B,IRF9,ATG14,HIF1A,FOS,FOXN3,KLF13,PATL2,DENND4A,NPTN,PML,HOMER2,ZNF710,SLCO3A1,LITAF,EEF2K,PRKCB,IL4R,KAT8,ITGAX,N4BP1,NLRC5,CDH1,NFAT5,MAP2K3,METTL16,IKZF3,RARA,JUP,STAT5B,ARRB2,CSNK1D,SMCHD1,LDLR,ZNF440,KLF2,BST2,ZNF101,ZN…
GO:BP	vesicle-mediated transport	GO:0016192	FALSE	0.000469591	3.32828	1566	525	73	21010	CAMK1D,ANK3,PTEN,SPI1,PTPRJ,EHD1,DENND5A,ANKRD13A,ATP2A2,ATXN2,TPCN1,RAB2B,ATG14,NUMB,EHD4,SNAP23,SPG11,MYO1E,RAB8B,AP3S2,EMP2,EEF2K,PRKCB,IL4R,ATP6V0D1,SCARF1,GOSR1,C17ORF75,RARA,ANKFY1,ARRB2,KIF1C,SPAG9,CSNK1D,RAB31,LDLR,ADGRE2,MVB12A,TGFB1,C3,VAV1,RABGAP1L,NCF2,PTPRC,LYST,FGR,RIN2,HCK,DNAJC5,TOM1,MYH9,RHOB,SLC11A1,AP1S3,YIPF4,RAB7A,PLSCR1,CMTM6,TLR2,MCTP1,SYTL3,TAPBP,EXOC4,BRAF,VPS41,RABGEF1,R…
GO:BP	response to nitrogen compound	GO:1901698	FALSE	0.000496602	3.30399	1105	525	57	21010	VWA2,STAT2,IRAK3,MDM2,OSBPL8,ATP2B1,GNG2,FOS,AQP9,HOMER2,EEF2K,PRKCB,GPT2,CDH1,JUP,STAT5B,ARRB2,NDEL1,RAB31,ICAM1,LDLR,KLF2,TGFB1,C5AR1,GNAI3,BTG2,CAPN2,NLRP3,PSMB2,CEBPB,XBP1,KYNU,STAT1,CFLAR,NCOA1,SLC8A1,PNPT1,PELI1,XRN1,TNFSF10,SETD2,TLR2,LARP1,MAPK14,MAPK13,CCND3,SH2B2,BRAF,AHR,HDAC9,EXT1,PPP2R2A,LYN,ASS1,RAPGEF1,NOTCH1,SYAP1
GO:BP	cytidine to uridine editing	GO:0016554	TRUE	0.000534445	3.2721	12	525	6	21010	APOBEC3A,APOBEC3C,APOBEC3D,APOBEC3F,APOBEC3G,RBM47
GO:BP	regulation of multicellular organismal development	GO:2000026	FALSE	0.000563246	3.2493	1396	525	67	21010	ADAM8,SRGN,VCL,PTEN,AMBRA1,SPI1,ATP2B1,PLXNC1,HIF1A,NUMB,FOS,KLF13,NPTN,PML,SEMA4B,EMP2,EEF2K,PRKCB,IL4R,ITGAX,CDH1,IKZF3,RARA,JUP,STAT5B,LDLR,KLF2,TGFB1,PRKD2,C5AR1,C3,SEMA4A,F11R,GLUL,PTPRC,BTG2,SKI,NLRP3,KDM4A,NCOA3,RASSF2,B4GALT5,CEBPB,XBP1,STAT1,BMPR2,RHOB,SP100,SLC8A1,WDPCP,VHL,WWTR1,SKIL,DLG1,RHOA,NOCT,TLR2,BASP1,FOXO3,NEDD9,JARID2,HLA-DOA,MAPK14,BRAF,LYN,NOTCH1,RFX3
GO:BP	activation of immune response	GO:0002253	FALSE	0.000578716	3.23753	507	525	34	21010	PTPRJ,TRIM5,OAS3,OASL,IRAK3,TRAF3,PRKCB,ARRB2,PRKD2,C5AR1,FPR1,C3,VAV1,IFI16,PTPRC,NLRP3,FGR,THEMIS2,HCK,ZNFX1,PUM2,EIF2AK2,PELI1,PLSCR1,TLR2,DDX60,LCP2,SH2B2,ZC3HAV1,BRAF,RABGEF1,LYN,RAPGEF1,XIAP
GO:BP	regulation of anatomical structure morphogenesis	GO:0022603	FALSE	0.00063737	3.19561	866	525	48	21010	MCU,PTEN,CDC42EP2,PGAM5,EPS8,FGD4,STAT2,PLXNC1,HIF1A,PML,ARPIN,SEMA4B,EMP2,EEF2K,PRKCB,ITGAX,CDH1,JUP,SPAG9,KLF2,TGFB1,PRKD2,C5AR1,C3,MOV10,SEMA4A,F11R,GLUL,FGR,HCK,FITM2,XBP1,MYH9,ARHGAP15,STAT1,BMPR2,RHOB,SP100,WDPCP,SKIL,DLG1,RHOA,PRICKLE2,SH3D19,BRAF,FAM49B,NTNG2,NOTCH1
GO:BP	positive regulation of cell migration	GO:0030335	FALSE	0.000660831	3.17991	534	525	35	21010	CAMK1D,ADAM8,MCU,SPI1,MDM2,HIF1A,NUMB,SEMA4B,ITGAX,MAP2K3,SSH2,SPAG9,ICAM1,TGFB1,PRKD2,C5AR1,IL6R,SEMA4A,PTPRC,FGR,RIN2,PREX1,CASS4,XBP1,IL1R1,BMPR2,RHOB,RHOA,GCNT2,NEDD9,DOCK4,HDAC9,DOCK5,LYN,NOTCH1
GO:BP	positive regulation of protein metabolic process	GO:0051247	FALSE	0.000680938	3.16689	1374	525	66	21010	TCF7L2,ADAM8,PTEN,AMBRA1,PTPRJ,MDM2,OSBPL8,ATG14,EHD4,ARIH1,NPTN,PML,SLCO3A1,EMP2,KAT8,MAP2K3,ARRB2,CSNK1D,PIK3R5,LDLR,KLF2,MOB3A,TGFB1,PLAUR,PRKD2,BBC3,C3,IL6R,IFI16,SOAT1,PTPRC,EIF4G3,SMYD3,NLRP3,RASSF2,CASS4,BID,XBP1,LIMK2,MYH9,NCK2,TANK,CASP10,SLC11A1,PELI1,KANSL3,PARP9,PARP14,RAB7A,CNBP,TNFSF10,DLG1,RHOA,SH3D19,FBXL5,LARP1,LCP2,NEDD9,IFNGR1,CCND3,BRAF,NUB1,SLC25A37,LYN,XIAP,SYAP1
GO:BP	interferon-mediated signaling pathway	GO:0140888	FALSE	0.000686446	3.16339	102	525	14	21010	OAS3,STAT2,TRAF3,NLRC5,HCK,SAMHD1,USP18,TANK,STAT1,SP100,PARP9,PARP14,RBM47,IFNGR1
GO:BP	positive regulation of response to biotic stimulus	GO:0002833	FALSE	0.000745096	3.12779	351	525	27	21010	ADAM8,SPI1,TRIM5,OAS3,OASL,IRAK3,TRAF3,NLRC5,STAT5B,ARRB2,VAV1,IFI16,NLRP3,HCK,ZNFX1,PUM2,EIF2AK2,PELI1,PARP9,PLSCR1,TLR2,DDX60,RBM47,RAET1E,ZC3HAV1,LYN,XIAP
GO:BP	programmed cell death	GO:0012501	FALSE	0.000745105	3.12778	1982	525	86	21010	TCF7L2,CAMK1D,ADAM8,IPMK,SRGN,PPIF,PTEN,IFIT3,AMBRA1,SPI1,CHST11,ATP2A2,HCAR2,PGAM5,MDM2,TRAF3,HIF1A,SPG11,TRIM69,PML,EMP2,EEF2K,PRKCB,IKZF3,GSDMB,RARA,STAT5B,ICAM1,HSH2D,TIMM50,TGFB1,PLAUR,TNFAIP8L1,PRKD2,BBC3,FCAR,IL6R,IFI16,PTPRC,BTG2,MDM4,CAPN2,KDM4A,GBP3,HCK,SERINC3,RASSF2,CEBPB,DNAJC5,MX1,BID,XBP1,NCK2,ZEB2,STAT1,CFLAR,CASP10,BMPR2,RHOB,NDUFS1,SP100,NCOA1,EIF2AK2,PELI1,VHL,PLSCR1,SKIL,TNFSF…
GO:BP	circulatory system development	GO:0072359	FALSE	0.000750926	3.1244	1119	525	57	21010	TCF7L2,ADAM8,PTEN,SPI1,MDM2,HIF1A,SLC12A6,MYO1E,PML,ANPEP,EMP2,PRKCB,ITGAX,DNAAF1,MAP2K3,RARA,JUP,ARRB2,RNF213,NXN,LDLR,KLF2,TGFB1,PRKD2,C5AR1,C3,IL6R,SEMA4A,GLUL,MDM4,ECE1,SKI,RIN2,XBP1,MYH9,STAT1,CFLAR,BMPR2,RHOB,SP100,SLC8A1,WDPCP,VHL,TFDP2,SETD2,RHOA,PROK2,SORBS2,BASP1,JARID2,MAPK14,SRPK2,AHR,HDAC9,EXT1,RAPGEF1,NOTCH1
GO:BP	cellular response to organonitrogen compound	GO:0071417	FALSE	0.000781599	3.10702	637	525	39	21010	VWA2,MDM2,OSBPL8,ATP2B1,GNG2,FOS,AQP9,EEF2K,PRKCB,GPT2,CDH1,JUP,STAT5B,ARRB2,NDEL1,RAB31,ICAM1,KLF2,TGFB1,GNAI3,CAPN2,NLRP3,CEBPB,XBP1,STAT1,CFLAR,NCOA1,SLC8A1,XRN1,LARP1,MAPK13,CCND3,SH2B2,AHR,HDAC9,LYN,ASS1,RAPGEF1,SYAP1
GO:BP	negative regulation of protein metabolic process	GO:0051248	FALSE	0.000782316	3.10662	981	525	52	21010	PTEN,CELF1,PTPRJ,IRAK3,MDM2,ITM2B,ATG14,PATL2,PML,N4BP1,YWHAE,METTL16,RARA,ARRB2,SPAG9,TLK2,NXN,LDLR,PLAUR,MOV10,IFI16,PTPRC,BTG2,MDM4,SMYD3,RASSF2,SAMSN1,IL1R2,NCK2,EIF2AK2,SLC8A1,PNPT1,PARP14,XRN1,WWTR1,SH3BP5,RYBP,NOCT,TRIM2,LARP1,RPL37,OCLN,SERPINB1,STK38,DNAJB6,IGFBP3,RABGEF1,AZIN1,CTSB,LYN,XIAP,GNL3L
GO:BP	cell death	GO:0008219	FALSE	0.0008478	3.07171	1988	525	86	21010	TCF7L2,CAMK1D,ADAM8,IPMK,SRGN,PPIF,PTEN,IFIT3,AMBRA1,SPI1,CHST11,ATP2A2,HCAR2,PGAM5,MDM2,TRAF3,HIF1A,SPG11,TRIM69,PML,EMP2,EEF2K,PRKCB,IKZF3,GSDMB,RARA,STAT5B,ICAM1,HSH2D,TIMM50,TGFB1,PLAUR,TNFAIP8L1,PRKD2,BBC3,FCAR,IL6R,IFI16,PTPRC,BTG2,MDM4,CAPN2,KDM4A,GBP3,HCK,SERINC3,RASSF2,CEBPB,DNAJC5,MX1,BID,XBP1,NCK2,ZEB2,STAT1,CFLAR,CASP10,BMPR2,RHOB,NDUFS1,SP100,NCOA1,EIF2AK2,PELI1,VHL,PLSCR1,SKIL,TNFSF…
GO:BP	cellular response to oxygen-containing compound	GO:1901701	FALSE	0.000919267	3.03656	1269	525	62	21010	VWA2,PPIF,SPI1,TRIM5,MDM2,OSBPL8,ATP2B1,GNG2,GCH1,HIF1A,FOS,SLC12A6,AQP9,LITAF,EEF2K,PRKCB,GPT2,CDH1,MAP2K3,RARA,JUP,STAT5B,ARRB2,NDEL1,RAB31,ICAM1,LDLR,KLF2,ITPKC,TGFB1,FCAR,GNAI3,CAPN2,SMYD3,NLRP3,GBP3,HCK,NCOA3,CEBPB,XBP1,STAT1,CFLAR,RHOB,NCOA1,SLC8A1,CMPK2,XRN1,CCR5,RHOA,TLR2,LARP1,MAPK14,MAPK13,CCND3,SH2B2,BRAF,AHR,HDAC9,LYN,ASS1,RAPGEF1,SYAP1
GO:BP	inflammatory response	GO:0006954	FALSE	0.000942515	3.02571	824	525	46	21010	CAMK1D,ADAM8,CELF1,HIF1A,FOS,SNAP23,IL4R,MMP25,MAP2K3,STAT5B,LDLR,ADGRE2,TGFB1,C5AR1,FPR1,C3,IL6R,IFI16,F11R,PTPRC,NLRP3,FGR,THEMIS2,HCK,CEBPB,USP18,IL1R2,IL1R1,ZEB2,SLC11A1,EIF2AK2,PLSCR1,CCR5,PROK2,TLR2,IFNGR1,MAPK14,MAPK13,AHR,HDAC9,RABGEF1,EXT1,LYN,ASS1,NOTCH1,XIAP
GO:BP	regulation of vesicle-mediated transport	GO:0060627	FALSE	0.00113822	2.94377	522	525	34	21010	CAMK1D,SPI1,PTPRJ,EHD1,ANKRD13A,ATP2A2,ATXN2,RAB2B,NUMB,EHD4,RAB8B,EEF2K,PRKCB,IL4R,ANKFY1,ARRB2,RAB31,ADGRE2,TGFB1,C3,PTPRC,FGR,HCK,DNAJC5,SLC11A1,RAB7A,PLSCR1,TLR2,MCTP1,BRAF,RABGEF1,LYN,RAPGEF1,NOTCH1
GO:BP	negative regulation of immune response	GO:0050777	FALSE	0.00113901	2.94347	193	525	19	21010	SPI1,OAS3,STAT2,IRAK3,IL4R,NLRC5,ARRB2,IFI16,PTPRC,FGR,HCK,SAMHD1,SAMSN1,USP18,PARP14,MAPK14,AHR,RABGEF1,LYN
GO:BP	positive regulation of cell communication	GO:0010647	FALSE	0.00116922	2.9321	1725	525	77	21010	TCF7L2,ADAM8,ANK3,MCU,PTEN,SPI1,PTPRJ,TRIM5,TRIM22,OASL,HCAR2,OSBPL8,TRAF3,HIF1A,RAB8B,NPTN,PML,EMP2,LITAF,PRKCB,NLRC5,NFAT5,CDK10,MAP2K3,JUP,ARRB2,SPAG9,CSNK1D,PIK3R5,ICAM1,KLF2,BST2,PLAUR,PRKD2,BBC3,C5AR1,C3,IL6R,F11R,PTPRC,SKI,SERINC3,RASSF2,CASS4,BID,XBP1,IL1R1,NCK2,ZEB2,CFLAR,CASP10,BMPR2,PUM2,EIF2AK2,PELI1,PARP9,PARP14,RNF13,SKIL,TNFSF10,RHOA,TLR2,DDX60,RBM47,TXNDC15,RPL37,GCNT2,BCLAF1,TRIM…
GO:BP	positive regulation of signaling	GO:0023056	FALSE	0.00116922	2.9321	1725	525	77	21010	TCF7L2,ADAM8,MCU,PTEN,SPI1,PTPRJ,TRIM5,TRIM22,OASL,HCAR2,OSBPL8,TRAF3,HIF1A,RAB8B,NPTN,PML,EMP2,LITAF,PRKCB,NLRC5,NFAT5,CDK10,MAP2K3,JUP,ARRB2,SPAG9,CSNK1D,PIK3R5,ICAM1,KLF2,BST2,PLAUR,PRKD2,BBC3,C5AR1,C3,IL6R,F11R,PTPRC,ECE1,SKI,SERINC3,RASSF2,CASS4,BID,XBP1,IL1R1,NCK2,ZEB2,CFLAR,CASP10,BMPR2,PUM2,EIF2AK2,PELI1,PARP9,PARP14,RNF13,SKIL,TNFSF10,RHOA,TLR2,DDX60,RBM47,TXNDC15,RPL37,GCNT2,BCLAF1,TRIM…
GO:BP	response to lipopolysaccharide	GO:0032496	FALSE	0.00117194	2.93109	337	525	26	21010	SPI1,TRIM5,IRAK3,GCH1,FOS,LITAF,MAP2K3,RARA,FCAR,CAPN2,NLRP3,GBP3,HCK,CEBPB,XBP1,SLC11A1,PELI1,CMPK2,CCR5,RHOA,NOCT,TLR2,MAPK14,LYN,ASS1,NOTCH1
GO:BP	cell-cell adhesion	GO:0098609	FALSE	0.00117609	2.92956	939	525	50	21010	ADAM8,ANK3,VCL,PLEKHA7,AMBRA1,SPI1,CTNND1,TMOD3,NPTN,IL4R,ITGAX,CDH1,NFAT5,SCARF1,RARA,JUP,STAT5B,VMP1,ICAM1,TJP3,TGFB1,PLAUR,VAV1,F11R,PTPRC,NLRP3,CEBPB,XBP1,MYH9,NCK2,PELI1,DLG1,RHOA,MAGI1,CCL28,GCNT2,FOXO3,HLA-DOA,MAPK14,CDHR3,DNAJB6,BAIAP2L1,EXT1,FAM49B,LYN,ASS1,RAPGEF1,NTNG2,NOTCH1,TJP2
GO:BP	positive regulation of defense response	GO:0031349	FALSE	0.00129925	2.88631	453	525	31	21010	ADAM8,SPI1,TRIM5,OAS3,OASL,IRAK3,TRAF3,NLRC5,STAT5B,ARRB2,LDLR,C3,VAV1,IFI16,NLRP3,HCK,ZNFX1,CEBPB,PUM2,EIF2AK2,PELI1,PARP9,PLSCR1,TLR2,DDX60,RBM47,RAET1E,MAPK13,ZC3HAV1,LYN,XIAP
GO:BP	actin cytoskeleton organization	GO:0030036	FALSE	0.00137071	2.86306	677	525	40	21010	CDC42EP2,EPS8,FGD4,TMOD3,MYO1E,ARPIN,EMP2,MSRB1,EEF2K,CDK10,SSH2,TPM4,BST2,RHPN2,PLEKHG2,TGFB1,VASP,MYO1F,TPM3,F11R,PHACTR4,HCK,PREX1,LIMK2,MYH9,NCK2,ZEB2,CFLAR,ARPC2,CATIP,DLG1,RHOA,ARHGAP26,NEDD9,SH2B2,BRAF,DNAJB6,BAIAP2L1,FAM49B,DIAPH2
GO:BP	cell projection organization	GO:0030030	FALSE	0.00139692	2.85483	1581	525	72	21010	CAMK1D,ANK3,CFAP70,VCL,PTEN,EHD1,CDC42EP2,DENND5A,RILPL2,EPS8,FGD4,MDM2,PLXNC1,NUMB,EHD4,SPG11,RAB8B,NPTN,ARPIN,SEMA4B,EMP2,EEF2K,ATP6V0D1,CDH1,DNAAF1,CDK10,DNAH9,SCARF1,SPAG9,TEKT1,CCDC57,CSNK1D,NDEL1,ICAM1,MYO9B,VASP,MOV10,SPAG17,SEMA4A,CROCC,CFAP74,BTG2,ECE1,MAPRE1,PREX1,B4GALT5,LIMK2,MYH9,NCK2,CFLAR,BMPR2,ARPC2,CATIP,WDPCP,WWTR1,SKIL,RHOA,TXNDC15,OCLN,NEDD9,RSPH4A,RSPH9,IFT22,BRAF,EXT1,ASAP1,…
GO:BP	organelle assembly	GO:0070925	FALSE	0.00143688	2.84258	973	525	51	21010	CFAP70,PTEN,AMBRA1,EHD1,ATG2A,ATP2A2,ATXN2,RILPL2,ATG14,EHD4,SPG11,PATL2,TMOD3,AP3S2,ATP6V0D1,DNAAF1,CDK10,VMP1,TEKT1,RNF213,CCDC57,CSNK1D,MVB12A,SPAG17,CROCC,MRTO4,CFAP74,HCK,MAPRE1,FITM2,MTMR3,LIMK2,TOM1,CFLAR,PUM2,AP1S3,WDPCP,RAB7A,WWTR1,RHOA,NOCT,TXNDC15,RSPH4A,RSPH9,IFT22,ASAP1,DOCK5,NTNG2,NOTCH1,UBAP1,RFX3
GO:BP	phosphorylation	GO:0016310	FALSE	0.00146627	2.83379	1735	525	77	21010	CAMK1D,ADAM8,IPMK,PFKFB3,PTEN,AMBRA1,PTPRJ,STAT2,IRAK3,OSBPL8,CDK17,MOK,ATG14,EHD4,NPTN,SLCO3A1,EMP2,EEF2K,PRKCB,NLRC5,CDK10,MAP2K3,RARA,ARRB2,SPAG9,TEX14,TLK2,CSNK1D,PIK3R5,MOB3A,ITPKC,TGFB1,LIPE,PLAUR,PRKD2,C5AR1,C3,TAF13,IL6R,FAM20B,PTPRC,SMYD3,FGR,HCK,RASSF2,CASS4,SAMSN1,XBP1,LIMK2,NCK2,BMPR2,SLC11A1,EIF2AK2,SLC8A1,CMPK2,PARP9,PARP14,WWTR1,SH3BP5,DLG1,RHOA,TLR2,LCP2,OCLN,NEDD9,MAPK14,MAPK13,S…
GO:BP	regulation of molecular function	GO:0065009	FALSE	0.00150404	2.82274	2526	525	102	21010	TCF7L2,CAMK1D,ADAM8,ANK3,PPIF,PTEN,DNAJC24,AMBRA1,SPI1,PTPRJ,TRIM5,TRIM22,ATP2A2,OAS3,OASL,FGD4,CNPY2,IRAK3,MDM2,OSBPL8,PLXNC1,TRAF3,GCH1,ATG14,HIF1A,PML,SLCO3A1,EMP2,PRKCB,NLRC5,YWHAE,MAP2K3,RARA,JUP,ARRB2,TEX14,VMP1,NDEL1,PIK3R5,TGFB1,PLAUR,PRKD2,BBC3,C5AR1,MED25,VAV1,GNAI3,IL6R,IFI16,ATP1B1,PTPRC,SKI,SMYD3,NLRP3,FGR,PHACTR4,HCK,MAPRE1,NCOA3,RASSF2,PREX1,CASS4,BID,NCK2,ARHGAP15,TANK,CFLAR,CASP1…
GO:BP	phagocytosis	GO:0006909	FALSE	0.0015367	2.81341	236	525	21	21010	CAMK1D,PTPRJ,SPG11,RARA,RAB31,LDLR,TGFB1,C3,VAV1,NCF2,PTPRC,LYST,FGR,HCK,MYH9,SLC11A1,RAB7A,PLSCR1,TLR2,LYN,RAPGEF1
GO:BP	localization	GO:0051179	FALSE	0.00158158	2.80091	5542	525	189	21010	TCF7L2,CAMK1D,ADAM8,ANK3,SRGN,MCU,VCL,PPIF,PTEN,MYOF,NUP98,SPI1,PTPRJ,TRIM5,TRIM22,CTNND1,EHD1,ATG2A,DENND5A,CHST11,ANKRD13A,ATP2A2,ATXN2,TPCN1,HCAR2,RILPL2,SLC35E3,MDM2,OSBPL8,SLC2A3,ATP2B1,ZDHHC20,TECPR2,RAB2B,ATG14,HIF1A,NUMB,SLC12A6,EHD4,SNAP23,SPG11,AQP9,MYO1E,RAB8B,NPTN,PML,HOMER2,AP3S2,SLCO3A1,EMP2,EEF2K,PRKCB,IL4R,BICDL2,RAB40C,ATP6V0D1,CDH1,DNAAF1,DNAH9,YWHAE,PITPNA,SLC43A2,SCARF1,GOSR1,…
GO:BP	blood vessel development	GO:0001568	FALSE	0.00159466	2.79733	707	525	41	21010	TCF7L2,ADAM8,SPI1,MDM2,HIF1A,SLC12A6,MYO1E,PML,ANPEP,EMP2,PRKCB,ITGAX,JUP,RNF213,LDLR,KLF2,TGFB1,PRKD2,C5AR1,C3,IL6R,SEMA4A,GLUL,RIN2,XBP1,MYH9,STAT1,CFLAR,BMPR2,RHOB,SP100,VHL,SETD2,RHOA,PROK2,MAPK14,SRPK2,AHR,HDAC9,RAPGEF1,NOTCH1
GO:BP	pyrimidine ribonucleoside metabolic process	GO:0046131	TRUE	0.00166434	2.77876	14	525	6	21010	APOBEC3A,APOBEC3C,APOBEC3D,APOBEC3F,APOBEC3G,UPP1
GO:BP	pyrimidine ribonucleoside catabolic process	GO:0046133	FALSE	0.00166434	2.77876	14	525	6	21010	APOBEC3A,APOBEC3C,APOBEC3D,APOBEC3F,APOBEC3G,UPP1
GO:BP	positive regulation of molecular function	GO:0044093	FALSE	0.00173695	2.76021	1500	525	69	21010	TCF7L2,CAMK1D,ADAM8,ANK3,PTEN,DNAJC24,AMBRA1,TRIM5,TRIM22,CNPY2,IRAK3,OSBPL8,GCH1,ATG14,HIF1A,PML,SLCO3A1,EMP2,PRKCB,MAP2K3,RARA,JUP,VMP1,NDEL1,PIK3R5,TGFB1,PLAUR,PRKD2,BBC3,C5AR1,MED25,VAV1,IL6R,IFI16,ATP1B1,PTPRC,SKI,NLRP3,FGR,PHACTR4,MAPRE1,NCOA3,RASSF2,PREX1,CASS4,BID,TANK,CFLAR,CASP10,SLC11A1,SP100,AGAP1,EIF2AK2,PARP9,PLSCR1,TNFSF10,DLG1,RHOA,TLR2,LCP2,NEDD9,TRIM38,MAPK14,CCND3,ASAP1,LYN,RAP…
GO:BP	actin filament-based process	GO:0030029	FALSE	0.0019315	2.71411	765	525	43	21010	CDC42EP2,ATP2A2,EPS8,FGD4,TMOD3,MYO1E,ARPIN,EMP2,MSRB1,EEF2K,CDK10,SSH2,JUP,TPM4,MYO9B,BST2,RHPN2,PLEKHG2,TGFB1,VASP,MYO1F,TPM3,F11R,PHACTR4,HCK,PREX1,LIMK2,MYH9,NCK2,ZEB2,CFLAR,ARPC2,CATIP,DLG1,RHOA,ARHGAP26,NEDD9,SH2B2,BRAF,DNAJB6,BAIAP2L1,FAM49B,DIAPH2
GO:BP	positive regulation of cell motility	GO:2000147	FALSE	0.00201419	2.6959	560	525	35	21010	CAMK1D,ADAM8,MCU,SPI1,MDM2,HIF1A,NUMB,SEMA4B,ITGAX,MAP2K3,SSH2,SPAG9,ICAM1,TGFB1,PRKD2,C5AR1,IL6R,SEMA4A,PTPRC,FGR,RIN2,PREX1,CASS4,XBP1,IL1R1,BMPR2,RHOB,RHOA,GCNT2,NEDD9,DOCK4,HDAC9,DOCK5,LYN,NOTCH1
GO:BP	regulation of RNA metabolic process	GO:0051252	FALSE	0.00211014	2.67569	3753	525	138	21010	TCF7L2,CAMK1D,ADAM8,ZNF438,JMJD1C,PTEN,NUP98,AMBRA1,SPI1,CELF1,TRIM5,TRIM22,OAS3,OASL,GTF2H3,STAT2,IRAK3,MDM2,CDK17,INTS6,TRAF3,IRF9,HIF1A,FOS,FOXN3,KLF13,PATL2,DENND4A,PML,ZNF710,SLCO3A1,LITAF,PRKCB,KAT8,NLRC5,CDH1,NFAT5,MAP2K3,METTL16,IKZF3,RARA,JUP,STAT5B,ARRB2,ZNF440,KLF2,ZNF101,ZNF254,NFIC,ZFP30,TGFB1,PRKD2,MED25,ZNF581,ZNF264,ZNF587,TAF13,MOV10,RBM8A,IFI16,POU2F1,BTG2,MDM4,SKI,ARID4B,SMYD3,…
GO:BP	immune response-activating signaling pathway	GO:0002757	FALSE	0.00215074	2.66741	440	525	30	21010	PTPRJ,OAS3,OASL,IRAK3,TRAF3,PRKCB,ARRB2,PRKD2,C5AR1,FPR1,VAV1,PTPRC,NLRP3,FGR,THEMIS2,HCK,PUM2,EIF2AK2,PELI1,PLSCR1,TLR2,DDX60,LCP2,SH2B2,ZC3HAV1,BRAF,RABGEF1,LYN,RAPGEF1,XIAP
GO:BP	positive regulation of cellular catabolic process	GO:0031331	FALSE	0.002185	2.66055	326	525	25	21010	ADAM8,AMBRA1,CELF1,TRIM5,TRIM22,ATG2A,TPCN1,HIF1A,PATL2,METTL16,GNAI3,MOV10,BTG2,TMEM59,XBP1,TOM1,PNPT1,ABHD5,SETD2,NOCT,SH3D19,LARP1,FOXO3,TRIM38,ZC3HAV1
GO:BP	protein catabolic process	GO:0030163	FALSE	0.00218939	2.65968	1043	525	53	21010	ADAM8,ANAPC16,PTEN,AMBRA1,IRAK3,MDM2,CLPX,ARIH1,PML,N4BP1,CDH1,ARRB2,USP32,TLK2,PSMD12,RNF213,CSNK1D,LDLR,MVB12A,PGPEP1,PSMA5,RNF115,MDM4,CAPN2,PSMB2,SPSB1,TRPC4AP,USP18,XBP1,RNF149,XPO1,PELI1,VHL,RAB7A,WWTR1,RNF13,UBXN7,RYBP,SH3D19,TRIM2,FBXL5,HERC6,TRIM38,UBE2H,NUB1,AZIN1,EXT1,CTSB,UBE2W,NOTCH1,ARRDC1,UBE2R2,UBAP1
GO:BP	response to extracellular stimulus	GO:0009991	FALSE	0.0022288	2.65193	513	525	33	21010	AMBRA1,MDM2,ATG14,FOS,PRKCB,GPT2,RARA,LDLR,TGFB1,IFI16,XPR1,GLUL,PTPRC,KDM4A,XBP1,MTMR3,KYNU,ZEB2,STAT1,BMPR2,NCOA1,EIF2AK2,NOCT,ACSL1,LARP1,CCL28,FOXO3,MAPK14,VPS41,FOXK1,UPP1,LYN,ASS1
GO:BP	plasma membrane bounded cell projection organization	GO:0120036	FALSE	0.00225431	2.64699	1541	525	70	21010	CAMK1D,ANK3,CFAP70,VCL,PTEN,EHD1,CDC42EP2,DENND5A,RILPL2,EPS8,FGD4,MDM2,PLXNC1,NUMB,EHD4,SPG11,NPTN,ARPIN,SEMA4B,EMP2,EEF2K,ATP6V0D1,CDH1,DNAAF1,CDK10,SCARF1,SPAG9,TEKT1,CCDC57,CSNK1D,NDEL1,ICAM1,MYO9B,VASP,MOV10,SPAG17,SEMA4A,CROCC,CFAP74,BTG2,ECE1,MAPRE1,PREX1,B4GALT5,LIMK2,MYH9,NCK2,CFLAR,BMPR2,ARPC2,CATIP,WDPCP,WWTR1,SKIL,RHOA,TXNDC15,OCLN,NEDD9,RSPH4A,RSPH9,IFT22,BRAF,EXT1,ASAP1,LYN,RAPGEF1,…
GO:BP	response to peptide hormone	GO:0043434	FALSE	0.00254845	2.59372	420	525	29	21010	VWA2,STAT2,MDM2,OSBPL8,ATP2B1,FOS,EEF2K,PRKCB,GPT2,STAT5B,NDEL1,RAB31,TGFB1,BTG2,XBP1,STAT1,CFLAR,NCOA1,PNPT1,TNFSF10,TLR2,MAPK14,CCND3,SH2B2,BRAF,HDAC9,LYN,ASS1,SYAP1
GO:BP	immune response-regulating signaling pathway	GO:0002764	FALSE	0.00260628	2.58398	468	525	31	21010	PTPRJ,OAS3,OASL,IRAK3,TRAF3,PRKCB,ARRB2,PRKD2,C5AR1,FPR1,FCAR,VAV1,PTPRC,NLRP3,FGR,THEMIS2,HCK,PUM2,EIF2AK2,PELI1,PLSCR1,TLR2,DDX60,LCP2,SH2B2,ZC3HAV1,BRAF,RABGEF1,LYN,RAPGEF1,XIAP
GO:BP	cellular response to molecule of bacterial origin	GO:0071219	FALSE	0.00290201	2.5373	225	525	20	21010	SPI1,TRIM5,LITAF,MAP2K3,RARA,FCAR,CAPN2,NLRP3,GBP3,HCK,XBP1,CMPK2,CCR5,RHOA,TLR2,MAPK14,AHR,FAM49B,LYN,ASS1
GO:BP	protein phosphorylation	GO:0006468	FALSE	0.00300747	2.5218	1493	525	68	21010	CAMK1D,ADAM8,PTEN,PTPRJ,STAT2,IRAK3,OSBPL8,CDK17,MOK,ATG14,EHD4,NPTN,SLCO3A1,EMP2,EEF2K,PRKCB,CDK10,MAP2K3,RARA,ARRB2,SPAG9,TEX14,TLK2,CSNK1D,PIK3R5,MOB3A,TGFB1,LIPE,PLAUR,PRKD2,C5AR1,C3,TAF13,IL6R,PTPRC,SMYD3,FGR,HCK,RASSF2,CASS4,SAMSN1,XBP1,LIMK2,NCK2,BMPR2,SLC11A1,EIF2AK2,SLC8A1,PARP9,PARP14,WWTR1,SH3BP5,DLG1,RHOA,TLR2,LCP2,OCLN,NEDD9,MAPK14,MAPK13,STK38,CCND3,SRPK2,BRAF,IGFBP3,RABGEF1,LYN,SYA…
GO:BP	DNA cytosine deamination	GO:0070383	TRUE	0.00307938	2.51154	9	525	5	21010	APOBEC3A,APOBEC3C,APOBEC3D,APOBEC3F,APOBEC3G
GO:BP	negative regulation of nucleobase-containing compound metabolic process	GO:0045934	FALSE	0.00312318	2.5054	1555	525	70	21010	TCF7L2,ZNF438,SPI1,TRIM22,MDM2,HIF1A,FOXN3,PML,KAT8,METTL16,RARA,SMCHD1,ZNF440,KLF2,ZNF254,NFIC,TGFB1,MED25,IFI16,POU2F1,BTG2,MDM4,SKI,ARID4B,KDM4A,CEBPB,XBP1,APOBEC3A,APOBEC3C,APOBEC3D,APOBEC3F,APOBEC3G,NCK2,ZEB2,STAT1,BMPR2,SLC11A1,SP100,VHL,PARP9,PARP14,CNBP,TFDP2,XRN1,WWTR1,SKIL,DLG1,RYBP,NOCT,ELF2,RBM47,PHAX,LARP1,BASP1,FOXO3,BCLAF1,JARID2,ATXN1,MAPK14,CCND3,DNAJB6,AHR,HDAC9,FOXK1,PTBP3,NOTC…
GO:BP	response to peptide	GO:1901652	FALSE	0.00321475	2.49285	497	525	32	21010	VWA2,STAT2,MDM2,OSBPL8,ATP2B1,FOS,EEF2K,PRKCB,GPT2,STAT5B,NDEL1,RAB31,ICAM1,KLF2,TGFB1,BTG2,XBP1,STAT1,CFLAR,NCOA1,PNPT1,TNFSF10,TLR2,MAPK14,CCND3,SH2B2,BRAF,HDAC9,LYN,ASS1,NOTCH1,SYAP1
GO:BP	regulation of cell-cell adhesion	GO:0022407	FALSE	0.00326185	2.48654	473	525	31	21010	ADAM8,ANK3,AMBRA1,SPI1,IL4R,CDH1,NFAT5,RARA,STAT5B,TGFB1,PLAUR,VAV1,F11R,PTPRC,NLRP3,CEBPB,XBP1,NCK2,PELI1,DLG1,RHOA,MAGI1,CCL28,GCNT2,FOXO3,HLA-DOA,MAPK14,FAM49B,LYN,ASS1,NOTCH1
GO:BP	negative regulation of RNA metabolic process	GO:0051253	FALSE	0.00338896	2.46993	1438	525	66	21010	TCF7L2,ZNF438,SPI1,TRIM22,MDM2,HIF1A,FOXN3,PML,KAT8,METTL16,RARA,ZNF440,KLF2,ZNF254,NFIC,TGFB1,MED25,IFI16,POU2F1,BTG2,MDM4,SKI,ARID4B,KDM4A,CEBPB,XBP1,APOBEC3A,APOBEC3C,APOBEC3D,APOBEC3F,APOBEC3G,NCK2,ZEB2,STAT1,SLC11A1,SP100,VHL,PARP9,PARP14,CNBP,TFDP2,WWTR1,SKIL,DLG1,RYBP,NOCT,ELF2,RBM47,PHAX,LARP1,BASP1,FOXO3,BCLAF1,JARID2,ATXN1,MAPK14,CCND3,DNAJB6,AHR,HDAC9,FOXK1,PTBP3,NOTCH1,RFX3,TLE4,NFIL3
GO:BP	cellular response to nitrogen compound	GO:1901699	FALSE	0.00344212	2.46317	676	525	39	21010	VWA2,MDM2,OSBPL8,ATP2B1,GNG2,FOS,AQP9,EEF2K,PRKCB,GPT2,CDH1,JUP,STAT5B,ARRB2,NDEL1,RAB31,ICAM1,KLF2,TGFB1,GNAI3,CAPN2,NLRP3,CEBPB,XBP1,STAT1,CFLAR,NCOA1,SLC8A1,XRN1,LARP1,MAPK13,CCND3,SH2B2,AHR,HDAC9,LYN,ASS1,RAPGEF1,SYAP1
GO:BP	macromolecule localization	GO:0033036	FALSE	0.00344431	2.4629	3204	525	121	21010	TCF7L2,ADAM8,ANK3,SRGN,MCU,VCL,NUP98,SPI1,TRIM5,TRIM22,CTNND1,EHD1,ATG2A,CHST11,ANKRD13A,ATXN2,HCAR2,RILPL2,MDM2,OSBPL8,ZDHHC20,TECPR2,RAB2B,ATG14,HIF1A,NUMB,EHD4,SNAP23,SPG11,AQP9,RAB8B,PML,AP3S2,SLCO3A1,EMP2,PRKCB,RAB40C,CDH1,YWHAE,PITPNA,GOSR1,C17ORF75,JUP,STAT5B,ARRB2,VMP1,RNF213,CSNK1D,NDEL1,RAB31,LDLR,MVB12A,TJP3,TIMM50,TGFB1,BBC3,C3,SPAG17,RBM8A,F11R,ATP1B1,CROCC,RABGAP1L,SOAT1,GLUL,LYST,S…
GO:BP	response to type I interferon	GO:0034340	FALSE	0.0036441	2.43841	85	525	12	21010	OAS3,STAT2,TRAF3,NLRC5,SAMHD1,MX1,USP18,TANK,STAT1,SP100,SETD2,RBM47
GO:BP	cellular localization	GO:0051641	FALSE	0.00368726	2.4333	3652	525	134	21010	TCF7L2,ADAM8,ANK3,SRGN,MCU,VCL,PPIF,PTEN,MYOF,NUP98,SPI1,TRIM5,TRIM22,CTNND1,EHD1,DENND5A,ANKRD13A,ATP2A2,TPCN1,HCAR2,RILPL2,MDM2,OSBPL8,ZDHHC20,TECPR2,RAB2B,ATG14,HIF1A,NUMB,EHD4,SNAP23,SPG11,MYO1E,RAB8B,PML,AP3S2,EMP2,PRKCB,IL4R,BICDL2,RAB40C,ATP6V0D1,CDH1,DNAH9,YWHAE,GOSR1,C17ORF75,ANKFY1,JUP,ARRB2,KIF1C,SPAG9,TEX14,VMP1,CSNK1D,NDEL1,RAB31,LDLR,ADGRE2,MVB12A,TJP3,TIMM50,TGFB1,BBC3,MYO1F,SPAG17…
GO:BP	positive regulation of locomotion	GO:0040017	FALSE	0.00369165	2.43278	575	525	35	21010	CAMK1D,ADAM8,MCU,SPI1,MDM2,HIF1A,NUMB,SEMA4B,ITGAX,MAP2K3,SSH2,SPAG9,ICAM1,TGFB1,PRKD2,C5AR1,IL6R,SEMA4A,PTPRC,FGR,RIN2,PREX1,CASS4,XBP1,IL1R1,BMPR2,RHOB,RHOA,GCNT2,NEDD9,DOCK4,HDAC9,DOCK5,LYN,NOTCH1
GO:BP	regulation of protein modification process	GO:0031399	FALSE	0.00398697	2.39936	1385	525	64	21010	ADAM8,PTEN,AMBRA1,PTPRJ,STAT2,IRAK3,OSBPL8,ATG14,HIF1A,EHD4,NPTN,PML,SLCO3A1,EMP2,EEF2K,KAT8,N4BP1,YWHAE,MAP2K3,ARRB2,SPAG9,CSNK1D,PIK3R5,NXN,MOB3A,TGFB1,PLAUR,PRKD2,C5AR1,C3,IL6R,PTPRC,SMYD3,FGR,RASSF2,CASS4,SAMSN1,XBP1,LIMK2,NCK2,TANK,SLC11A1,SLC8A1,PELI1,KANSL3,PARP9,PARP14,WWTR1,SH3BP5,DLG1,RHOA,LCP2,RPL37,OCLN,NEDD9,STK38,CCND3,BRAF,IGFBP3,RABGEF1,LYN,XIAP,SYAP1,GNL3L
GO:BP	cellular response to biotic stimulus	GO:0071216	FALSE	0.00419349	2.37742	251	525	21	21010	SPI1,TRIM5,LITAF,MAP2K3,RARA,FCAR,CAPN2,NLRP3,GBP3,HCK,XBP1,CMPK2,CCR5,RHOA,TLR2,MAPK14,AHR,FAM49B,LYN,ASS1,NOTCH1
GO:BP	positive regulation of catabolic process	GO:0009896	FALSE	0.00419901	2.37685	528	525	33	21010	ADAM8,PTEN,AMBRA1,CELF1,TRIM5,TRIM22,ATG2A,TPCN1,MDM2,HIF1A,PATL2,ARIH1,METTL16,CSNK1D,LDLR,GNAI3,MOV10,BTG2,TMEM59,XBP1,TOM1,PNPT1,RAB7A,ABHD5,SETD2,NOCT,SH3D19,FBXL5,LARP1,FOXO3,TRIM38,ZC3HAV1,NUB1
GO:BP	pyrimidine nucleoside catabolic process	GO:0046135	FALSE	0.00425289	2.37132	16	525	6	21010	APOBEC3A,APOBEC3C,APOBEC3D,APOBEC3F,APOBEC3G,UPP1
GO:BP	apoptotic process	GO:0006915	FALSE	0.00437362	2.35916	1910	525	81	21010	TCF7L2,CAMK1D,ADAM8,SRGN,PPIF,PTEN,IFIT3,AMBRA1,SPI1,CHST11,ATP2A2,HCAR2,MDM2,TRAF3,HIF1A,SPG11,TRIM69,PML,EMP2,EEF2K,PRKCB,IKZF3,RARA,STAT5B,ICAM1,HSH2D,TIMM50,TGFB1,PLAUR,TNFAIP8L1,PRKD2,BBC3,FCAR,IL6R,IFI16,PTPRC,BTG2,MDM4,CAPN2,KDM4A,HCK,SERINC3,RASSF2,CEBPB,DNAJC5,MX1,BID,XBP1,NCK2,ZEB2,STAT1,CFLAR,CASP10,BMPR2,RHOB,NDUFS1,SP100,NCOA1,EIF2AK2,VHL,PLSCR1,SKIL,TNFSF10,CCR5,RHOA,PROK2,RYBP,TRIM…
GO:BP	vasculature development	GO:0001944	FALSE	0.00443526	2.35308	736	525	41	21010	TCF7L2,ADAM8,SPI1,MDM2,HIF1A,SLC12A6,MYO1E,PML,ANPEP,EMP2,PRKCB,ITGAX,JUP,RNF213,LDLR,KLF2,TGFB1,PRKD2,C5AR1,C3,IL6R,SEMA4A,GLUL,RIN2,XBP1,MYH9,STAT1,CFLAR,BMPR2,RHOB,SP100,VHL,SETD2,RHOA,PROK2,MAPK14,SRPK2,AHR,HDAC9,RAPGEF1,NOTCH1
GO:BP	negative regulation of cytokine-mediated signaling pathway	GO:0001960	FALSE	0.00520865	2.28327	73	525	11	21010	OAS3,STAT2,IRAK3,NLRC5,PTPRC,SAMHD1,USP18,IL1R2,PARP14,RABGEF1,XIAP
GO:BP	cellular response to endogenous stimulus	GO:0071495	FALSE	0.00543435	2.26485	1458	525	66	21010	VWA2,SPI1,EHD1,CHST11,MDM2,OSBPL8,ATP2B1,GNG2,HIF1A,FOS,EHD4,AQP9,NPTN,PML,EEF2K,PRKCB,GPT2,CDH1,MAP2K3,RARA,JUP,STAT5B,ARRB2,CSNK1D,NDEL1,RAB31,ICAM1,KLF2,TGFB1,PRKD2,GNAI3,CAPN2,SKI,ARID4B,SMYD3,NLRP3,NCOA3,CEBPB,XBP1,ZEB2,STAT1,CFLAR,BMPR2,NCOA1,SLC8A1,XRN1,SKIL,RHOA,ACSL1,LARP1,GCNT2,MAPK14,MAPK13,CCND3,SH2B2,BRAF,AHR,HDAC9,EXT1,CTSB,LYN,ASS1,RAPGEF1,NOTCH1,XIAP,SYAP1
GO:BP	regulation of gene expression	GO:0010468	FALSE	0.00590433	2.22883	5499	525	185	21010	TCF7L2,CAMK1D,ADAM8,ZNF438,ANK3,JMJD1C,SRGN,PTEN,NUP98,AMBRA1,SPI1,CELF1,PTPRJ,TRIM5,TRIM22,ATXN2,OAS3,GTF2H3,CNPY2,STAT2,IRAK3,MDM2,ATP2B1,CDK17,MTRF1,INTS6,TRAF3,RAB2B,IRF9,ATG14,HIF1A,FOS,FOXN3,KLF13,PATL2,DENND4A,NPTN,PML,HOMER2,ZNF710,SLCO3A1,LITAF,EEF2K,PRKCB,IL4R,KAT8,ITGAX,N4BP1,NLRC5,CDH1,NFAT5,MAP2K3,METTL16,IKZF3,RARA,JUP,STAT5B,ARRB2,CSNK1D,SMCHD1,LDLR,ZNF440,KLF2,BST2,ZNF101,ZNF254,N…
GO:BP	supramolecular fiber organization	GO:0097435	FALSE	0.00600013	2.22184	799	525	43	21010	CDC42EP2,EPS8,MDM2,KATNBL1,TMOD3,MYO1E,ARPIN,EMP2,MSRB1,EEF2K,SSH2,CCDC57,CSNK1D,NDEL1,LDLR,TPM4,RHPN2,PLEKHG2,VASP,MYO1F,TPM3,F11R,HCK,MAPRE1,PREX1,BID,LIMK2,NCK2,ZEB2,CFLAR,ARPC2,CATIP,VHL,DLG1,RHOA,OCLN,NEDD9,BRAF,DNAJB6,BAIAP2L1,EXT1,FAM49B,DIAPH2
GO:BP	regulation of cell population proliferation	GO:0042127	FALSE	0.00644799	2.19058	2184	525	89	21010	TCF7L2,CAMK1D,PTEN,IFIT3,AMBRA1,CELF1,PTPRJ,EHD1,CDC42EP2,DENND5A,CHST11,EPS8,STAT2,MDM2,PLXNC1,HIF1A,KLF13,RAB8B,NPTN,PML,ARPIN,SEMA4B,EMP2,EEF2K,ITGAX,CDH1,CDK10,SCARF1,IKZF3,RARA,JUP,STAT5B,NDEL1,ICAM1,BST2,IFI30,TGFB1,PRKD2,C5AR1,FUT2,MED25,MOV10,IL6R,SEMA4A,CROCC,PTPRC,BTG2,MDM4,SKI,HCK,PREX1,CEBPB,TPD52L2,BID,XBP1,LIMK2,NCK2,STAT1,CFLAR,BMPR2,ARPC2,SGPP2,EIF2AK2,WDPCP,PELI1,TMEM127,VHL,CNBP…
GO:BP	positive regulation of cellular component organization	GO:0051130	FALSE	0.00656135	2.18301	1111	525	54	21010	CAMK1D,MCU,AMBRA1,PTPRJ,EHD1,ATG2A,CDC42EP2,PGAM5,EPS8,PLXNC1,HIF1A,KATNBL1,RAB8B,NPTN,PML,EEF2K,IL4R,SCARF1,ANKFY1,ARRB2,NDEL1,RAB31,TGFB1,PLAUR,VASP,BBC3,MED25,C3,SEMA4A,CROCC,PTPRC,CAPN2,HCK,MAPRE1,BID,TOM1,NCK2,CFLAR,BMPR2,ARPC2,SLC11A1,SKIL,TNFSF10,DLG1,RHOA,OCLN,NEDD9,MAPK14,BRAF,BAIAP2L1,ASAP1,LYN,RAPGEF1,GNL3L
GO:BP	regulation of actin filament-based process	GO:0032970	FALSE	0.00677391	2.16916	370	525	26	21010	CDC42EP2,ATP2A2,EPS8,TMOD3,ARPIN,CDK10,SSH2,JUP,BST2,RHPN2,PLEKHG2,TGFB1,VASP,F11R,HCK,PREX1,MYH9,NCK2,ZEB2,ARPC2,DLG1,RHOA,NEDD9,BRAF,BAIAP2L1,FAM49B
GO:BP	lymphocyte activation	GO:0046649	FALSE	0.00685888	2.16375	776	525	42	21010	ADAM8,AMBRA1,SPI1,PTPRJ,EMP2,PRKCB,IL4R,IKZF3,RARA,STAT5B,ICAM1,HSH2D,BST2,TGFB1,VAV1,IL6R,SEMA4A,PTPRC,NLRP3,FGR,THEMIS2,PREX1,CEBPB,SAMSN1,BID,XBP1,MYH9,NCK2,SLC11A1,PELI1,DLG1,RHOA,FOXO3,NEDD9,HLA-DOA,CCND3,BRAF,AHR,HDAC9,FAM49B,LYN,NFIL3
GO:BP	type II interferon-mediated signaling pathway	GO:0060333	FALSE	0.00706986	2.15059	26	525	7	21010	NLRC5,HCK,STAT1,SP100,PARP9,PARP14,IFNGR1
GO:BP	protein polymerization	GO:0051258	TRUE	0.00713245	2.14676	281	525	22	21010	AMBRA1,CDC42EP2,EPS8,TMOD3,MSRB1,SSH2,CCDC57,CSNK1D,NDEL1,PLEKHG2,VASP,HCK,MAPRE1,PREX1,NCK2,ARPC2,CATIP,DLG1,OCLN,BAIAP2L1,FAM49B,DIAPH2
GO:BP	regulation of cell development	GO:0060284	FALSE	0.00787543	2.10373	835	525	44	21010	ADAM8,VCL,PTEN,AMBRA1,SPI1,PLXNC1,HIF1A,NUMB,FOS,KLF13,NPTN,SEMA4B,EEF2K,IL4R,CDH1,IKZF3,RARA,STAT5B,LDLR,TGFB1,SEMA4A,F11R,PTPRC,BTG2,SKI,NLRP3,KDM4A,RASSF2,CEBPB,XBP1,STAT1,BMPR2,SKIL,RHOA,TLR2,FOXO3,NEDD9,HLA-DOA,MAPK14,BRAF,HDAC9,LYN,NOTCH1,RFX3
GO:BP	autophagy	GO:0006914	FALSE	0.00848833	2.07118	571	525	34	21010	AMBRA1,TRIM5,TRIM22,ATG2A,ATP2A2,TPCN1,PGAM5,TECPR2,ATG14,HIF1A,SPG11,KAT8,ATP6V0D1,VMP1,TLK2,RNF213,MVB12A,GNAI3,IFI16,KDM4A,TMEM59,XBP1,MTMR3,TOM1,VHL,RAB7A,SETD2,LARP1,FOXO3,TRIM38,EXOC4,VPS41,FOXK1,SEC16A
GO:BP	process utilizing autophagic mechanism	GO:0061919	FALSE	0.00848833	2.07118	571	525	34	21010	AMBRA1,TRIM5,TRIM22,ATG2A,ATP2A2,TPCN1,PGAM5,TECPR2,ATG14,HIF1A,SPG11,KAT8,ATP6V0D1,VMP1,TLK2,RNF213,MVB12A,GNAI3,IFI16,KDM4A,TMEM59,XBP1,MTMR3,TOM1,VHL,RAB7A,SETD2,LARP1,FOXO3,TRIM38,EXOC4,VPS41,FOXK1,SEC16A
GO:BP	negative regulation of response to cytokine stimulus	GO:0060761	FALSE	0.00893845	2.04874	77	525	11	21010	OAS3,STAT2,IRAK3,NLRC5,PTPRC,SAMHD1,USP18,IL1R2,PARP14,RABGEF1,XIAP
GO:BP	membrane organization	GO:0061024	TRUE	0.00933786	2.02975	813	525	43	21010	ANK3,PPIF,PTEN,MYOF,ATG2A,ATP2A2,RILPL2,OSBPL8,SNAP23,SPG11,RAB8B,AP3S2,EMP2,PRKCB,TMEM170A,PITPNA,TLCD2,GOSR1,ANKFY1,VMP1,CSNK1D,RAB31,MVB12A,TIMM50,BBC3,C3,ATP1B1,PTPRC,BID,TOM1,MYH9,A4GALT,YIPF4,RAB7A,PLSCR1,DLG1,RHOA,EXOC4,VPS41,BAIAP2L1,ASAP1,SEC16A,UBAP1
GO:BP	immune response-regulating cell surface receptor signaling pathway involved in phagocytosis	GO:0002433	FALSE	0.0093396	2.02967	27	525	7	21010	PTPRJ,VAV1,PTPRC,FGR,HCK,LYN,RAPGEF1
GO:BP	Fc-gamma receptor signaling pathway involved in phagocytosis	GO:0038096	FALSE	0.0093396	2.02967	27	525	7	21010	PTPRJ,VAV1,PTPRC,FGR,HCK,LYN,RAPGEF1
GO:BP	response to insulin	GO:0032868	FALSE	0.00994228	2.00251	265	525	21	21010	VWA2,OSBPL8,ATP2B1,FOS,EEF2K,PRKCB,GPT2,NDEL1,RAB31,XBP1,STAT1,CFLAR,NCOA1,TNFSF10,TLR2,MAPK14,CCND3,SH2B2,HDAC9,LYN,SYAP1
GO:BP	plasma membrane bounded cell projection assembly	GO:0120031	FALSE	0.0102565	1.989	576	525	34	21010	CFAP70,VCL,EHD1,CDC42EP2,RILPL2,EPS8,FGD4,EHD4,EMP2,ATP6V0D1,DNAAF1,CDK10,TEKT1,CCDC57,CSNK1D,NDEL1,ICAM1,SPAG17,CROCC,CFAP74,MAPRE1,LIMK2,NCK2,ARPC2,WDPCP,WWTR1,TXNDC15,OCLN,RSPH4A,RSPH9,IFT22,ASAP1,NOTCH1,RFX3
GO:BP	regulation of response to cytokine stimulus	GO:0060759	FALSE	0.010466	1.98022	164	525	16	21010	OAS3,STAT2,IRAK3,HIF1A,NLRC5,PTPRC,SAMHD1,USP18,IL1R2,IL1R1,PARP9,PARP14,TLR2,RBM47,RABGEF1,XIAP
GO:BP	regulation of protein phosphorylation	GO:0001932	FALSE	0.010675	1.97163	1014	525	50	21010	ADAM8,PTEN,PTPRJ,STAT2,IRAK3,OSBPL8,ATG14,EHD4,NPTN,SLCO3A1,EMP2,EEF2K,MAP2K3,ARRB2,SPAG9,CSNK1D,PIK3R5,MOB3A,PLAUR,PRKD2,C5AR1,C3,IL6R,PTPRC,SMYD3,FGR,RASSF2,CASS4,SAMSN1,XBP1,LIMK2,NCK2,SLC11A1,SLC8A1,PARP9,PARP14,WWTR1,SH3BP5,DLG1,RHOA,LCP2,OCLN,NEDD9,STK38,CCND3,BRAF,IGFBP3,RABGEF1,LYN,SYAP1
GO:BP	organelle localization	GO:0051640	FALSE	0.0106994	1.97064	603	525	35	21010	PTEN,NUP98,ATP2A2,ATG14,HIF1A,SNAP23,SPG11,MYO1E,RAB8B,AP3S2,IL4R,BICDL2,C17ORF75,KIF1C,SPAG9,TEX14,VMP1,CSNK1D,NDEL1,ADGRE2,MYO1F,CROCC,FGR,MAPRE1,LIMK2,MYH9,MREG,XPO1,RAB7A,RNF13,DLG1,EXOC4,RABGEF1,LYN,SEC16A
GO:BP	homeostatic process	GO:0042592	TRUE	0.0108441	1.96481	1704	525	73	21010	TCF7L2,ADAM8,ANK3,MCU,VCL,AMBRA1,SPI1,EHD1,ATP2A2,TPCN1,HCAR2,PGAM5,ATP2B1,HIF1A,KLF13,SLC12A6,TMOD3,NPTN,PML,PRKCB,IL4R,ATP6V0D1,YWHAE,TLCD2,STAT5B,ICAM1,LDLR,KLF2,TJP3,TGFB1,BBC3,FCAR,F11R,ATP1B1,CROCC,SOAT1,XPR1,PTPRC,FITM2,RASSF2,CEBPB,XBP1,ZEB2,STAT1,CFLAR,SLC11A1,SLC8A1,VHL,RAB7A,CNBP,WWTR1,SKIL,MUC4,ABHD5,CCR5,FBXL5,ACSL1,TMEM165,OCLN,GCNT2,FOXO3,MAPK14,SH2B2,HDAC9,FOXK1,STEAP4,EXT1,GSR,LY…
GO:BP	negative regulation of multicellular organismal process	GO:0051241	FALSE	0.0111129	1.95417	1102	525	53	21010	SRGN,PTEN,SPI1,ATP2A2,OAS3,PGAM5,IRAK3,ATP2B1,HIF1A,NPTN,PML,HOMER2,SEMA4B,IL4R,N4BP1,CDH1,RARA,JUP,ARRB2,LDLR,KLF2,BST2,TGFB1,PLAUR,IL6R,SEMA4A,PTPRC,BTG2,SKI,ARID4B,FGR,KDM4A,CEBPB,SAMSN1,IL1R2,STAT1,BMPR2,SLC11A1,SP100,PELI1,DLG1,RHOA,TLR2,IFNGR1,JARID2,SERPINB1,DOCK4,HDAC9,RABGEF1,DOCK5,RAB11FIP1,LYN,NOTCH1
GO:BP	enzyme-linked receptor protein signaling pathway	GO:0007167	FALSE	0.0116	1.93554	960	525	48	21010	VWA2,SPI1,PTPRJ,CHST11,OSBPL8,HIF1A,FOS,MYO1E,NPTN,PML,PRKCB,STAT5B,ARRB2,NDEL1,MVB12A,TGFB1,PLAUR,PRKD2,VAV1,RNF115,SKI,ARID4B,FGR,HCK,CASS4,XBP1,NCK2,ZEB2,BMPR2,RAB7A,WWTR1,SKIL,MUC20,LCP2,GCNT2,NEDD9,MAPK14,CCND3,SH2B2,BRAF,IGFBP3,RABGEF1,EXT1,RBPMS,LYN,RAPGEF1,NOTCH1,XIAP
GO:BP	cilium organization	GO:0044782	TRUE	0.0116733	1.9328	405	525	27	21010	CFAP70,EHD1,RILPL2,EHD4,ATP6V0D1,DNAAF1,CDK10,TEKT1,CCDC57,CSNK1D,SPAG17,CROCC,CFAP74,MAPRE1,LIMK2,CATIP,WDPCP,WWTR1,TXNDC15,NEDD9,RSPH4A,RSPH9,IFT22,ASAP1,NOTCH1,RFX3,CEP78
GO:BP	base conversion or substitution editing	GO:0016553	FALSE	0.013517	1.86912	19	525	6	21010	APOBEC3A,APOBEC3C,APOBEC3D,APOBEC3F,APOBEC3G,RBM47
GO:BP	actin filament polymerization	GO:0030041	FALSE	0.0143064	1.84447	168	525	16	21010	CDC42EP2,EPS8,TMOD3,MSRB1,SSH2,PLEKHG2,VASP,HCK,PREX1,NCK2,ARPC2,CATIP,DLG1,BAIAP2L1,FAM49B,DIAPH2
GO:BP	positive regulation of RNA metabolic process	GO:0051254	FALSE	0.0148469	1.82836	1845	525	77	21010	TCF7L2,NUP98,SPI1,CELF1,TRIM5,TRIM22,STAT2,IRF9,HIF1A,FOS,KLF13,PATL2,PML,LITAF,PRKCB,KAT8,NLRC5,CDH1,NFAT5,MAP2K3,METTL16,IKZF3,RARA,JUP,STAT5B,KLF2,NFIC,TGFB1,PRKD2,MED25,TAF13,MOV10,IFI16,POU2F1,BTG2,SKI,ARID4B,SMYD3,NLRP3,MED18,NCOA3,CEBPB,MED15,XBP1,NCK2,ZEB2,STAT1,BMPR2,SLC11A1,SP100,NCOA1,PNPT1,KANSL3,VHL,PARP9,CNBP,TFDP2,PLSCR1,WWTR1,RYBP,NOCT,ELF2,TLR2,FOXO3,BCLAF1,TRIM38,MAPK14,ZC3HAV1,…
GO:BP	response to nutrient levels	GO:0031667	FALSE	0.0148503	1.82827	484	525	30	21010	AMBRA1,MDM2,ATG14,FOS,PRKCB,GPT2,RARA,LDLR,TGFB1,IFI16,XPR1,GLUL,KDM4A,XBP1,MTMR3,KYNU,ZEB2,STAT1,BMPR2,NCOA1,EIF2AK2,ACSL1,LARP1,CCL28,FOXO3,MAPK14,VPS41,FOXK1,UPP1,ASS1
GO:BP	positive regulation of Fc receptor mediated stimulatory signaling pathway	GO:0060369	FALSE	0.0154337	1.81153	6	525	4	21010	PTPRJ,PTPRC,LYN,RAPGEF1
GO:BP	clearance of foreign intracellular nucleic acids	GO:0099046	FALSE	0.0154337	1.81153	6	525	4	21010	APOBEC3A,APOBEC3C,APOBEC3D,APOBEC3F
GO:BP	clearance of foreign intracellular DNA	GO:0044355	FALSE	0.0154337	1.81153	6	525	4	21010	APOBEC3A,APOBEC3C,APOBEC3D,APOBEC3F
GO:BP	negative regulation of cellular metabolic process	GO:0031324	FALSE	0.0154668	1.8106	3233	525	119	21010	TCF7L2,ZNF438,SRGN,PPIF,PTEN,SPI1,CELF1,PTPRJ,TRIM22,OAS3,CNPY2,IRAK3,MDM2,ATP2B1,ITM2B,ATG14,HIF1A,FOXN3,PATL2,NPTN,PML,HOMER2,KAT8,N4BP1,YWHAE,METTL16,RARA,ARRB2,SPAG9,TLK2,SMCHD1,LDLR,ZNF440,KLF2,BST2,ZNF254,NFIC,TGFB1,MED25,MOV10,RBM8A,IL6R,IFI16,POU2F1,MRTO4,PTPRC,BTG2,MDM4,SKI,ARID4B,SMYD3,KDM4A,RASSF2,ZNFX1,CEBPB,SAMSN1,XBP1,APOBEC3A,APOBEC3C,APOBEC3D,APOBEC3F,APOBEC3G,IL1R2,NCK2,ZEB2,STAT…
GO:BP	cell projection assembly	GO:0030031	FALSE	0.0159754	1.79655	588	525	34	21010	CFAP70,VCL,EHD1,CDC42EP2,RILPL2,EPS8,FGD4,EHD4,EMP2,ATP6V0D1,DNAAF1,CDK10,TEKT1,CCDC57,CSNK1D,NDEL1,ICAM1,SPAG17,CROCC,CFAP74,MAPRE1,LIMK2,NCK2,ARPC2,WDPCP,WWTR1,TXNDC15,OCLN,RSPH4A,RSPH9,IFT22,ASAP1,NOTCH1,RFX3
GO:BP	regulation of programmed cell death	GO:0043067	FALSE	0.0163513	1.78645	1507	525	66	21010	TCF7L2,CAMK1D,ADAM8,PPIF,PTEN,IFIT3,AMBRA1,CHST11,ATP2A2,HCAR2,MDM2,TRAF3,HIF1A,PML,EEF2K,IKZF3,RARA,STAT5B,ICAM1,HSH2D,TGFB1,PLAUR,TNFAIP8L1,PRKD2,BBC3,FCAR,PTPRC,BTG2,MDM4,CAPN2,GBP3,HCK,SERINC3,RASSF2,CEBPB,DNAJC5,BID,XBP1,NCK2,ZEB2,STAT1,CFLAR,CASP10,RHOB,SP100,NCOA1,EIF2AK2,PELI1,VHL,SKIL,TNFSF10,CCR5,RHOA,PROK2,RYBP,TRIM2,FOXO3,BCLAF1,SRPK2,BRAF,DNAJB6,IGFBP3,CTSB,LYN,NOTCH1,XIAP
GO:BP	regulation of nucleobase-containing compound metabolic process	GO:0019219	FALSE	0.0170257	1.76889	4038	525	142	21010	TCF7L2,CAMK1D,ADAM8,ZNF438,JMJD1C,PTEN,NUP98,AMBRA1,SPI1,CELF1,TRIM5,TRIM22,OAS3,OASL,GTF2H3,STAT2,IRAK3,MDM2,CDK17,INTS6,TRAF3,IRF9,HIF1A,FOS,FOXN3,KLF13,PATL2,DENND4A,PML,ZNF710,SLCO3A1,LITAF,PRKCB,KAT8,NLRC5,CDH1,NFAT5,MAP2K3,METTL16,IKZF3,RARA,JUP,STAT5B,ARRB2,SMCHD1,ZNF440,KLF2,ZNF101,ZNF254,NFIC,ZFP30,TGFB1,PRKD2,MED25,ZNF581,ZNF264,ZNF587,TAF13,MOV10,RBM8A,IFI16,POU2F1,PTPRC,BTG2,MDM4,SKI,…
GO:BP	ubiquitin-dependent protein catabolic process	GO:0006511	FALSE	0.0171379	1.76604	696	525	38	21010	ANAPC16,PTEN,AMBRA1,MDM2,ARIH1,PML,N4BP1,ARRB2,USP32,TLK2,PSMD12,RNF213,CSNK1D,MVB12A,PSMA5,RNF115,PSMB2,SPSB1,TRPC4AP,USP18,XBP1,RNF149,XPO1,PELI1,WWTR1,RNF13,UBXN7,RYBP,TRIM2,FBXL5,HERC6,TRIM38,UBE2H,NUB1,UBE2W,ARRDC1,UBE2R2,UBAP1
GO:BP	response to endogenous stimulus	GO:0009719	FALSE	0.0174705	1.75769	1696	525	72	21010	VWA2,SPI1,EHD1,CHST11,STAT2,MDM2,OSBPL8,ATP2B1,GNG2,HIF1A,FOS,EHD4,AQP9,NPTN,PML,EEF2K,PRKCB,GPT2,CDH1,MAP2K3,RARA,JUP,STAT5B,ARRB2,CSNK1D,NDEL1,RAB31,ICAM1,LDLR,KLF2,TGFB1,PRKD2,GNAI3,BTG2,CAPN2,SKI,ARID4B,SMYD3,NLRP3,NCOA3,CEBPB,XBP1,ZEB2,STAT1,CFLAR,BMPR2,NCOA1,SLC8A1,PNPT1,XRN1,SKIL,TNFSF10,RHOA,TLR2,ACSL1,LARP1,GCNT2,MAPK14,MAPK13,CCND3,SH2B2,BRAF,AHR,HDAC9,EXT1,CTSB,LYN,ASS1,RAPGEF1,NOTCH1,…
GO:BP	cellular nitrogen compound biosynthetic process	GO:0044271	TRUE	0.0174726	1.75764	4860	525	165	21010	TCF7L2,CAMK1D,ADAM8,ZNF438,JMJD1C,MRPS16,PTEN,EIF3M,NUP98,AMBRA1,SPI1,CELF1,TRIM5,TRIM22,ATXN2,ALDH2,GTF2H3,STAT2,IRAK3,MDM2,CDK17,MTRF1,INTS6,TRAF3,IRF9,GNPNAT1,GCH1,HIF1A,FOS,FOXN3,KLF13,PATL2,DENND4A,PML,PPCDC,MTHFS,ZNF710,SLCO3A1,LITAF,EEF2K,PRKCB,KAT8,NLRC5,CDH1,NFAT5,MAP2K3,METTL16,IKZF3,RARA,JUP,STAT5B,ARRB2,ZNF440,KLF2,ZNF101,ZNF254,NFIC,ZFP30,TGFB1,PRKD2,C5AR1,MED25,ZNF581,ZNF264,ZNF587,…
GO:BP	negative regulation of signal transduction	GO:0009968	FALSE	0.0176518	1.75321	1268	525	58	21010	TCF7L2,PPIF,PTEN,SPI1,PTPRJ,CTNND1,CHST11,OAS3,STAT2,IRAK3,MDM2,HIF1A,HOMER2,LITAF,PRKCB,NLRC5,MAP2K3,ARRB2,RNF213,NXN,ICAM1,PLAUR,TNFAIP8L1,RNF115,PTPRC,SKI,ARID4B,PHACTR4,SAMHD1,RASSF2,BID,USP18,XBP1,RNF149,IL1R2,NCK2,TANK,STAT1,CFLAR,TMEM127,VHL,PARP14,RAB7A,WWTR1,SKIL,DLG1,RHOA,MAPK14,STK38,IGFBP3,RABGEF1,FAM49B,LYN,RAPGEF1,NOTCH1,ARRDC1,TLE4,XIAP
GO:BP	proteolysis involved in protein catabolic process	GO:0051603	FALSE	0.0180922	1.74251	807	525	42	21010	ANAPC16,PTEN,AMBRA1,MDM2,CLPX,ARIH1,PML,N4BP1,ARRB2,USP32,TLK2,PSMD12,RNF213,CSNK1D,MVB12A,PSMA5,RNF115,CAPN2,PSMB2,SPSB1,TRPC4AP,USP18,XBP1,RNF149,XPO1,PELI1,VHL,WWTR1,RNF13,UBXN7,RYBP,TRIM2,FBXL5,HERC6,TRIM38,UBE2H,NUB1,CTSB,UBE2W,ARRDC1,UBE2R2,UBAP1
GO:BP	cytidine deamination	GO:0009972	FALSE	0.0181859	1.74026	12	525	5	21010	APOBEC3A,APOBEC3C,APOBEC3D,APOBEC3F,APOBEC3G
GO:BP	cytidine metabolic process	GO:0046087	FALSE	0.0181859	1.74026	12	525	5	21010	APOBEC3A,APOBEC3C,APOBEC3D,APOBEC3F,APOBEC3G
GO:BP	cytidine catabolic process	GO:0006216	FALSE	0.0181859	1.74026	12	525	5	21010	APOBEC3A,APOBEC3C,APOBEC3D,APOBEC3F,APOBEC3G
GO:BP	endocytosis	GO:0006897	FALSE	0.0182606	1.73848	725	525	39	21010	CAMK1D,PTPRJ,EHD1,ANKRD13A,ATXN2,TPCN1,NUMB,EHD4,SPG11,MYO1E,AP3S2,EEF2K,SCARF1,RARA,ANKFY1,ARRB2,CSNK1D,RAB31,LDLR,TGFB1,C3,VAV1,RABGAP1L,NCF2,PTPRC,LYST,FGR,RIN2,HCK,TOM1,MYH9,SLC11A1,RAB7A,PLSCR1,TLR2,MCTP1,RABGEF1,LYN,RAPGEF1
GO:BP	regulation of phagocytosis	GO:0050764	FALSE	0.0186571	1.72916	99	525	12	21010	CAMK1D,PTPRJ,RAB31,TGFB1,C3,PTPRC,FGR,HCK,SLC11A1,PLSCR1,TLR2,RAPGEF1
GO:BP	ribonucleoside catabolic process	GO:0042454	FALSE	0.0189033	1.72346	20	525	6	21010	APOBEC3A,APOBEC3C,APOBEC3D,APOBEC3F,APOBEC3G,UPP1
GO:BP	blood vessel morphogenesis	GO:0048514	FALSE	0.0189498	1.7224	619	525	35	21010	ADAM8,SPI1,HIF1A,SLC12A6,MYO1E,PML,ANPEP,EMP2,PRKCB,ITGAX,JUP,RNF213,LDLR,KLF2,TGFB1,PRKD2,C5AR1,C3,SEMA4A,GLUL,RIN2,XBP1,MYH9,STAT1,BMPR2,RHOB,SP100,VHL,SETD2,RHOA,PROK2,MAPK14,SRPK2,HDAC9,NOTCH1
GO:BP	negative regulation of response to stimulus	GO:0048585	FALSE	0.0195094	1.70976	1639	525	70	21010	TCF7L2,PPIF,PTEN,SPI1,PTPRJ,CTNND1,CHST11,OAS3,STAT2,IRAK3,MDM2,HIF1A,HOMER2,SEMA4B,LITAF,PRKCB,IL4R,NLRC5,MAP2K3,ARRB2,RNF213,NXN,SMCHD1,ICAM1,LDLR,PLAUR,TNFAIP8L1,RNF115,SEMA4A,IFI16,PTPRC,SKI,ARID4B,FGR,PHACTR4,HCK,SAMHD1,RASSF2,SAMSN1,BID,USP18,XBP1,RNF149,IL1R2,NCK2,TANK,STAT1,CFLAR,TMEM127,VHL,PARP14,RAB7A,WWTR1,SKIL,DLG1,RHOA,MCTP1,TRIM38,MAPK14,STK38,AHR,IGFBP3,RABGEF1,FAM49B,LYN,RAPGEF1,…
GO:BP	regulation of cytokine-mediated signaling pathway	GO:0001959	FALSE	0.0197299	1.70488	153	525	15	21010	OAS3,STAT2,IRAK3,HIF1A,NLRC5,PTPRC,SAMHD1,USP18,IL1R2,IL1R1,PARP9,PARP14,RBM47,RABGEF1,XIAP
GO:BP	hemopoiesis	GO:0030097	TRUE	0.0199167	1.70078	951	525	47	21010	ADAM8,AMBRA1,SPI1,PTPRJ,HIF1A,FOS,KLF13,TMOD3,MYO1E,PML,IL4R,KAT8,IKZF3,RARA,STAT5B,KLF2,TGFB1,VAV1,IL6R,SEMA4A,IFI16,PTPRC,NLRP3,RASSF2,PREX1,CEBPB,XBP1,MYH9,STAT1,CFLAR,CASP10,EIF2AK2,RHOA,TLR2,RBM47,HERC6,FOXO3,NEDD9,HLA-DOA,MAPK14,BRAF,HDAC9,EXT1,LYN,PTBP3,NOTCH1,NFIL3
GO:BP	leukocyte migration	GO:0050900	FALSE	0.0201257	1.69625	393	525	26	21010	CAMK1D,ADAM8,MCU,SPI1,EPS8,EMP2,STAT5B,ICAM1,ADGRE2,TGFB1,C5AR1,VAV1,IL6R,F11R,LYST,HCK,PREX1,MYH9,IL1R1,CCR5,RHOA,CCL28,NEDD9,RABGEF1,EXT1,LYN
GO:BP	cellular response to peptide hormone stimulus	GO:0071375	FALSE	0.0204892	1.68847	300	525	22	21010	VWA2,MDM2,OSBPL8,ATP2B1,FOS,EEF2K,PRKCB,GPT2,STAT5B,NDEL1,RAB31,TGFB1,XBP1,STAT1,CFLAR,NCOA1,CCND3,SH2B2,HDAC9,LYN,ASS1,SYAP1
GO:BP	anatomical structure morphogenesis	GO:0009653	FALSE	0.0226479	1.64497	2683	525	102	21010	ADAM8,ANK3,MCU,VCL,PTEN,SPI1,WDR74,EHD1,CDC42EP2,CHST11,RILPL2,PGAM5,EPS8,FGD4,METTL7A,STAT2,MDM2,PLXNC1,HIF1A,NUMB,FOXN3,SLC12A6,SPG11,TMOD3,MYO1E,PML,ANPEP,ARPIN,SEMA4B,EMP2,EEF2K,PRKCB,IL4R,ITGAX,CDH1,DNAAF1,ANKRD11,RARA,JUP,SPAG9,RNF213,NDEL1,LDLR,KLF2,MYO9B,TGFB1,VASP,PRKD2,C5AR1,C3,MOV10,TUFT1,SEMA4A,F11R,GLUL,MDM4,ECE1,CAPN2,SKI,FGR,PHACTR4,RIN2,HCK,FITM2,B4GALT5,CEBPB,XBP1,MYH9,ARHGAP15,S…
GO:BP	cellular response to lipopolysaccharide	GO:0071222	FALSE	0.0230997	1.63639	215	525	18	21010	SPI1,TRIM5,LITAF,MAP2K3,RARA,FCAR,CAPN2,NLRP3,GBP3,HCK,XBP1,CMPK2,CCR5,RHOA,TLR2,MAPK14,LYN,ASS1
GO:BP	cellular nitrogen compound catabolic process	GO:0044270	FALSE	0.0232179	1.63418	470	525	29	21010	CELF1,PATL2,MTHFS,ISG20,METTL16,MOV10,RBM8A,MRTO4,BTG2,SAMHD1,FITM2,APOBEC3A,APOBEC3C,APOBEC3D,APOBEC3F,APOBEC3G,KYNU,PUM2,SLC11A1,PNPT1,XRN1,NOCT,RBM47,PHAX,LARP1,BCLAF1,MAPK14,ZC3HAV1,UPP1
GO:BP	modification-dependent protein catabolic process	GO:0019941	FALSE	0.0237131	1.62501	706	525	38	21010	ANAPC16,PTEN,AMBRA1,MDM2,ARIH1,PML,N4BP1,ARRB2,USP32,TLK2,PSMD12,RNF213,CSNK1D,MVB12A,PSMA5,RNF115,PSMB2,SPSB1,TRPC4AP,USP18,XBP1,RNF149,XPO1,PELI1,WWTR1,RNF13,UBXN7,RYBP,TRIM2,FBXL5,HERC6,TRIM38,UBE2H,NUB1,UBE2W,ARRDC1,UBE2R2,UBAP1
GO:BP	regulation of apoptotic process	GO:0042981	FALSE	0.0238154	1.62314	1463	525	64	21010	TCF7L2,CAMK1D,ADAM8,PPIF,PTEN,IFIT3,AMBRA1,CHST11,ATP2A2,HCAR2,MDM2,TRAF3,HIF1A,PML,EEF2K,IKZF3,RARA,STAT5B,ICAM1,HSH2D,TGFB1,PLAUR,TNFAIP8L1,PRKD2,BBC3,FCAR,PTPRC,BTG2,MDM4,CAPN2,HCK,SERINC3,RASSF2,CEBPB,DNAJC5,BID,XBP1,NCK2,ZEB2,STAT1,CFLAR,CASP10,RHOB,SP100,NCOA1,EIF2AK2,VHL,SKIL,TNFSF10,CCR5,RHOA,PROK2,RYBP,TRIM2,FOXO3,BCLAF1,SRPK2,BRAF,DNAJB6,IGFBP3,CTSB,LYN,NOTCH1,XIAP
GO:BP	establishment of localization in cell	GO:0051649	FALSE	0.0240156	1.61951	2388	525	93	21010	ANK3,PPIF,PTEN,MYOF,NUP98,SPI1,EHD1,DENND5A,ATP2A2,RILPL2,MDM2,ZDHHC20,TECPR2,ATG14,HIF1A,NUMB,EHD4,SNAP23,SPG11,MYO1E,RAB8B,PML,AP3S2,EMP2,PRKCB,IL4R,BICDL2,ATP6V0D1,CDH1,DNAH9,YWHAE,GOSR1,C17ORF75,ANKFY1,JUP,KIF1C,SPAG9,TEX14,CSNK1D,NDEL1,RAB31,LDLR,ADGRE2,MVB12A,TIMM50,TGFB1,BBC3,MYO1F,SPAG17,RBM8A,ATP1B1,CROCC,LYST,FGR,HCK,MAPRE1,DNAJC5,MX2,BID,XBP1,LIMK2,TOM1,MYH9,RHOB,MREG,SLC11A1,AP1S3,SP1…
GO:BP	heterocycle catabolic process	GO:0046700	FALSE	0.0241741	1.61665	471	525	29	21010	CELF1,PATL2,MTHFS,ISG20,METTL16,MOV10,RBM8A,MRTO4,BTG2,SAMHD1,FITM2,APOBEC3A,APOBEC3C,APOBEC3D,APOBEC3F,APOBEC3G,KYNU,PUM2,SLC11A1,PNPT1,XRN1,NOCT,RBM47,PHAX,LARP1,BCLAF1,MAPK14,ZC3HAV1,UPP1
GO:BP	regulation of cellular component biogenesis	GO:0044087	FALSE	0.0254449	1.5944	960	525	47	21010	VCL,PTEN,AMBRA1,PTPRJ,ATG2A,CDC42EP2,EPS8,PATL2,TMOD3,EEF2K,CDK10,SSH2,NDEL1,ICAM1,RHPN2,PLEKHG2,TGFB1,VASP,BBC3,MED25,SEMA4A,F11R,CROCC,HCK,MAPRE1,PREX1,BID,MTMR3,LIMK2,NCK2,ARPC2,EIF2AK2,WDPCP,RAB7A,DLG1,RHOA,TLR2,OCLN,BRAF,DNAJB6,VPS41,BAIAP2L1,FAM49B,RAPGEF1,NTNG2,NOTCH1,GNL3L
GO:BP	tissue development	GO:0009888	FALSE	0.0269603	1.56927	2004	525	81	21010	TCF7L2,ADAM8,SRGN,VCL,PTEN,AMBRA1,SPI1,CHST11,ATP2A2,RILPL2,KRT78,MDM2,ATP2B1,HIF1A,FOS,SPG11,MYO1E,PML,SEMA4B,EMP2,ITGAX,PPL,DNAAF1,IKZF3,RARA,STAT5B,ARRB2,ICAM1,KLF2,TJP3,TGFB1,VASP,PRKD2,C3,TUFT1,IL6R,SEMA4A,F11R,PTPRC,BTG2,MDM4,ECE1,SKI,ARID4B,FGR,PHACTR4,RBBP9,HCK,TRPC4AP,NCOA3,CEBPB,XBP1,STAT1,CFLAR,BMPR2,PUM2,RHOB,NCOA1,SLC8A1,WDPCP,VHL,WWTR1,SKIL,DLG1,SETD2,RHOA,PRICKLE2,SORBS2,SLC26A2,BA…
GO:BP	regulation of autophagy	GO:0010506	FALSE	0.0273624	1.56285	352	525	24	21010	AMBRA1,TRIM5,TRIM22,ATG2A,TPCN1,ATG14,HIF1A,KAT8,ATP6V0D1,TLK2,GNAI3,IFI16,KDM4A,TMEM59,XBP1,MTMR3,TOM1,VHL,SETD2,LARP1,FOXO3,TRIM38,EXOC4,FOXK1
GO:BP	transport	GO:0006810	FALSE	0.0273744	1.56266	4716	525	160	21010	TCF7L2,CAMK1D,ADAM8,ANK3,MCU,PPIF,PTEN,MYOF,NUP98,SPI1,PTPRJ,EHD1,ATG2A,DENND5A,ANKRD13A,ATP2A2,ATXN2,TPCN1,HCAR2,RILPL2,SLC35E3,MDM2,OSBPL8,SLC2A3,ATP2B1,ZDHHC20,TECPR2,RAB2B,ATG14,HIF1A,NUMB,SLC12A6,EHD4,SNAP23,SPG11,AQP9,MYO1E,RAB8B,PML,HOMER2,AP3S2,SLCO3A1,EMP2,EEF2K,PRKCB,IL4R,BICDL2,ATP6V0D1,CDH1,DNAAF1,DNAH9,YWHAE,PITPNA,SLC43A2,SCARF1,GOSR1,C17ORF75,GSDMB,RARA,ANKFY1,JUP,STAT5B,ARRB2,KIF1…
GO:BP	actin filament organization	GO:0007015	FALSE	0.0284357	1.54614	450	525	28	21010	CDC42EP2,EPS8,TMOD3,MYO1E,ARPIN,EMP2,MSRB1,SSH2,TPM4,RHPN2,PLEKHG2,VASP,MYO1F,TPM3,F11R,HCK,PREX1,NCK2,ZEB2,ARPC2,CATIP,DLG1,RHOA,NEDD9,BRAF,BAIAP2L1,FAM49B,DIAPH2
GO:BP	DNA deamination	GO:0045006	FALSE	0.0289449	1.53843	13	525	5	21010	APOBEC3A,APOBEC3C,APOBEC3D,APOBEC3F,APOBEC3G
GO:BP	negative regulation of cell migration	GO:0030336	FALSE	0.0290302	1.53715	284	525	21	21010	VCL,PTEN,PTPRJ,OSBPL8,ARPIN,CDH1,JUP,BST2,ARID4B,ZEB2,RHOB,SP100,RHOA,CCL28,MCTP1,FOXO3,NEDD9,BRAF,IGFBP3,RABGEF1,NOTCH1
GO:BP	establishment of localization	GO:0051234	FALSE	0.0303496	1.51785	4905	525	165	21010	TCF7L2,CAMK1D,ADAM8,ANK3,MCU,PPIF,PTEN,MYOF,NUP98,SPI1,PTPRJ,EHD1,ATG2A,DENND5A,ANKRD13A,ATP2A2,ATXN2,TPCN1,HCAR2,RILPL2,SLC35E3,MDM2,OSBPL8,SLC2A3,ATP2B1,ZDHHC20,TECPR2,RAB2B,ATG14,HIF1A,NUMB,SLC12A6,EHD4,SNAP23,SPG11,AQP9,MYO1E,RAB8B,PML,HOMER2,AP3S2,SLCO3A1,EMP2,EEF2K,PRKCB,IL4R,BICDL2,ATP6V0D1,CDH1,DNAAF1,DNAH9,YWHAE,PITPNA,SLC43A2,SCARF1,GOSR1,C17ORF75,GSDMB,RARA,ANKFY1,JUP,STAT5B,ARRB2,KIF1…
GO:BP	regulation of endocytosis	GO:0030100	FALSE	0.0306249	1.51393	285	525	21	21010	CAMK1D,PTPRJ,ANKRD13A,ATXN2,NUMB,EHD4,EEF2K,ANKFY1,ARRB2,RAB31,TGFB1,C3,PTPRC,FGR,HCK,SLC11A1,PLSCR1,TLR2,MCTP1,RABGEF1,RAPGEF1
GO:BP	import into cell	GO:0098657	FALSE	0.0313077	1.50435	939	525	46	21010	CAMK1D,PTPRJ,EHD1,ANKRD13A,ATXN2,TPCN1,SLC2A3,NUMB,SLC12A6,EHD4,SPG11,MYO1E,AP3S2,EEF2K,SLC43A2,SCARF1,RARA,ANKFY1,ARRB2,CSNK1D,RAB31,LDLR,TGFB1,C3,VAV1,ATP1B1,RABGAP1L,NCF2,PTPRC,LYST,FGR,RIN2,HCK,TOM1,MYH9,SLC11A1,SLC8A1,RAB7A,PLSCR1,DLG1,TLR2,ACSL1,MCTP1,RABGEF1,LYN,RAPGEF1
GO:BP	regulation of erythrocyte differentiation	GO:0045646	TRUE	0.0321389	1.49297	44	525	8	21010	SPI1,HIF1A,KLF13,STAT5B,STAT1,FOXO3,MAPK14,LYN
GO:BP	modification-dependent macromolecule catabolic process	GO:0043632	FALSE	0.0325477	1.48748	716	525	38	21010	ANAPC16,PTEN,AMBRA1,MDM2,ARIH1,PML,N4BP1,ARRB2,USP32,TLK2,PSMD12,RNF213,CSNK1D,MVB12A,PSMA5,RNF115,PSMB2,SPSB1,TRPC4AP,USP18,XBP1,RNF149,XPO1,PELI1,WWTR1,RNF13,UBXN7,RYBP,TRIM2,FBXL5,HERC6,TRIM38,UBE2H,NUB1,UBE2W,ARRDC1,UBE2R2,UBAP1
GO:BP	regulation of phosphorylation	GO:0042325	FALSE	0.0340603	1.46775	1117	525	52	21010	ADAM8,PTEN,AMBRA1,PTPRJ,STAT2,IRAK3,OSBPL8,ATG14,EHD4,NPTN,SLCO3A1,EMP2,EEF2K,NLRC5,MAP2K3,ARRB2,SPAG9,CSNK1D,PIK3R5,MOB3A,PLAUR,PRKD2,C5AR1,C3,IL6R,PTPRC,SMYD3,FGR,RASSF2,CASS4,SAMSN1,XBP1,LIMK2,NCK2,SLC11A1,SLC8A1,PARP9,PARP14,WWTR1,SH3BP5,DLG1,RHOA,LCP2,OCLN,NEDD9,STK38,CCND3,BRAF,IGFBP3,RABGEF1,LYN,SYAP1
GO:BP	regulation of immune effector process	GO:0002697	FALSE	0.0346348	1.46049	381	525	25	21010	SPI1,PTPRJ,IRAK3,LITAF,IL4R,RARA,STAT5B,ARRB2,ICAM1,ADGRE2,BST2,C3,VAV1,PTPRC,NLRP3,FGR,XBP1,IL1R1,DDX60,RAET1E,AHR,RABGEF1,FAM49B,LYN,RAPGEF1
GO:BP	cellular response to peptide	GO:1901653	FALSE	0.0362266	1.44097	358	525	24	21010	VWA2,MDM2,OSBPL8,ATP2B1,FOS,EEF2K,PRKCB,GPT2,STAT5B,NDEL1,RAB31,ICAM1,KLF2,TGFB1,XBP1,STAT1,CFLAR,NCOA1,CCND3,SH2B2,HDAC9,LYN,ASS1,SYAP1
GO:BP	negative regulation of locomotion	GO:0040013	FALSE	0.0373852	1.4273	335	525	23	21010	VCL,PTEN,PTPRJ,OSBPL8,ARPIN,SEMA4B,CDH1,JUP,BST2,SEMA4A,ARID4B,ZEB2,RHOB,SP100,RHOA,CCL28,MCTP1,FOXO3,NEDD9,BRAF,IGFBP3,RABGEF1,NOTCH1
GO:BP	nucleobase-containing compound catabolic process	GO:0034655	FALSE	0.0377396	1.4232	432	525	27	21010	CELF1,PATL2,ISG20,METTL16,MOV10,RBM8A,MRTO4,BTG2,SAMHD1,FITM2,APOBEC3A,APOBEC3C,APOBEC3D,APOBEC3F,APOBEC3G,PUM2,SLC11A1,PNPT1,XRN1,NOCT,RBM47,PHAX,LARP1,BCLAF1,MAPK14,ZC3HAV1,UPP1
GO:BP	regulation of anatomical structure size	GO:0090066	FALSE	0.0379915	1.42031	508	525	30	21010	PTEN,PLEKHA7,CDC42EP2,EPS8,ATP2B1,GCH1,SLC12A6,TMOD3,SEMA4B,CDH1,SSH2,KLF2,PLEKHG2,VASP,VAV1,SEMA4A,ECE1,HCK,PREX1,NCK2,BMPR2,ARPC2,SLC8A1,DLG1,RHOA,DOCK4,BAIAP2L1,EXT1,FAM49B,DOCK5
GO:BP	regulation of cell morphogenesis	GO:0022604	FALSE	0.0390554	1.40832	245	525	19	21010	CDC42EP2,EPS8,FGD4,PLXNC1,ARPIN,EEF2K,SPAG9,MOV10,SEMA4A,F11R,FGR,HCK,FITM2,MYH9,ARHGAP15,WDPCP,DLG1,SH3D19,NTNG2
GO:BP	glycosyl compound catabolic process	GO:1901658	TRUE	0.0394554	1.40389	33	525	7	21010	APOBEC3A,APOBEC3C,APOBEC3D,APOBEC3F,APOBEC3G,UPP1,GLA
GO:BP	positive regulation of cell-cell adhesion	GO:0022409	FALSE	0.0419343	1.37743	314	525	22	21010	ADAM8,ANK3,AMBRA1,IL4R,NFAT5,RARA,STAT5B,TGFB1,PLAUR,VAV1,F11R,PTPRC,NLRP3,XBP1,NCK2,RHOA,MAGI1,GCNT2,FOXO3,HLA-DOA,FAM49B,LYN
GO:BP	post-translational protein modification	GO:0043687	FALSE	0.0425321	1.37128	1276	525	57	21010	JMJD1C,ANAPC16,USP54,PTEN,AMBRA1,TRIM5,TRIM22,MDM2,TRAF3,HIF1A,TRIM69,ARIH1,PML,PRKCB,KAT8,N4BP1,RAB40C,WSB1,ARRB2,USP32,RNF213,NXN,TGFB1,PRKD2,RNF115,MDM4,SMYD3,MED18,SPSB1,TRPC4AP,USP18,PPIL2,XBP1,RNF149,TANK,PELI1,KANSL3,VHL,WWTR1,RNF13,SETD2,TRIM2,FBXL5,HERC6,RPL37,PARP8,TRIM38,UBE2H,PARP12,NUB1,HDAC9,UBE2W,ARRDC1,UBE2R2,TRIM14,XIAP,GNL3L
GO:BP	negative regulation of macromolecule metabolic process	GO:0010605	FALSE	0.0435451	1.36106	3339	525	120	21010	TCF7L2,ZNF438,SRGN,PTEN,SPI1,CELF1,PTPRJ,TRIM22,OAS3,CNPY2,IRAK3,MDM2,ATP2B1,ITM2B,ATG14,HIF1A,FOXN3,PATL2,NPTN,PML,HOMER2,KAT8,N4BP1,YWHAE,METTL16,RARA,ARRB2,SPAG9,TLK2,NXN,SMCHD1,LDLR,ZNF440,KLF2,BST2,ZNF254,NFIC,TGFB1,PLAUR,MED25,MOV10,RBM8A,IL6R,IFI16,POU2F1,MRTO4,PTPRC,BTG2,MDM4,SKI,ARID4B,SMYD3,KDM4A,RASSF2,ZNFX1,CEBPB,SAMSN1,XBP1,APOBEC3A,APOBEC3C,APOBEC3D,APOBEC3F,APOBEC3G,IL1R2,NCK2,ZEB2…
GO:BP	cytoskeleton organization	GO:0007010	FALSE	0.0439479	1.35706	1461	525	63	21010	ANK3,CDC42EP2,EPS8,FGD4,KATNBL1,TMOD3,MYO1E,ARPIN,EMP2,MSRB1,EEF2K,PPL,DNAAF1,CDK10,SSH2,CCDC57,CSNK1D,NDEL1,TPM4,BST2,RHPN2,PLEKHG2,TGFB1,VASP,MYO1F,SPAG17,TPM3,F11R,CROCC,CFAP74,CAPN2,PHACTR4,TTLL9,HCK,MAPRE1,FITM2,PREX1,LIMK2,MYH9,NCK2,ZEB2,CFLAR,ARPC2,CATIP,XPO1,WDPCP,DLG1,SETD2,RHOA,SH3D19,SORBS2,ARHGAP26,OCLN,NEDD9,RSPH4A,RSPH9,EFHC1,SH2B2,BRAF,DNAJB6,BAIAP2L1,FAM49B,DIAPH2
GO:BP	homeostasis of number of cells	GO:0048872	TRUE	0.0440542	1.35601	315	525	22	21010	SPI1,HCAR2,HIF1A,KLF13,TMOD3,STAT5B,KLF2,TGFB1,FCAR,RASSF2,STAT1,CFLAR,VHL,SKIL,FOXO3,MAPK14,SH2B2,EXT1,LYN,PTBP3,NOTCH1,XIAP
GO:BP	chemotaxis	GO:0006935	FALSE	0.0442461	1.35413	461	525	28	21010	CAMK1D,ADAM8,MCU,SPI1,PTPRJ,SEMA4B,ARRB2,ADGRE2,PLAUR,PRKD2,C5AR1,FPR1,VAV1,IL6R,SEMA4A,LYST,PREX1,BMPR2,CCR5,RHOA,PROK2,CCL28,NEDD9,MAPK14,DOCK4,FAM49B,LYN,NOTCH1
GO:BP	negative regulation of immune system process	GO:0002683	FALSE	0.0452642	1.34424	487	525	29	21010	SPI1,PTPRJ,OAS3,STAT2,IRAK3,IL4R,NLRC5,RARA,ARRB2,LDLR,BST2,TGFB1,IFI16,PTPRC,FGR,HCK,SAMHD1,CEBPB,SAMSN1,USP18,PELI1,PARP14,DLG1,CCL28,HLA-DOA,MAPK14,AHR,RABGEF1,LYN
GO:BP	taxis	GO:0042330	FALSE	0.0478616	1.32001	463	525	28	21010	CAMK1D,ADAM8,MCU,SPI1,PTPRJ,SEMA4B,ARRB2,ADGRE2,PLAUR,PRKD2,C5AR1,FPR1,VAV1,IL6R,SEMA4A,LYST,PREX1,BMPR2,CCR5,RHOA,PROK2,CCL28,NEDD9,MAPK14,DOCK4,FAM49B,LYN,NOTCH1
GO:BP	positive regulation of cell development	GO:0010720	FALSE	0.0482177	1.31679	438	525	27	21010	ADAM8,AMBRA1,SPI1,PLXNC1,HIF1A,NUMB,FOS,NPTN,EEF2K,IL4R,RARA,STAT5B,TGFB1,F11R,PTPRC,NLRP3,XBP1,BMPR2,SKIL,RHOA,TLR2,FOXO3,NEDD9,BRAF,LYN,NOTCH1,RFX3
GO:BP	anatomical structure development	GO:0048856	FALSE	0.0482623	1.31639	5862	525	190	21010	TCF7L2,CAMK1D,ADAM8,ANK3,SRGN,MCU,VCL,PTEN,AMBRA1,SPI1,CELF1,PTPRJ,WDR74,EHD1,CDC42EP2,DENND5A,CHST11,ATP2A2,RILPL2,PGAM5,EPS8,FGD4,METTL7A,KRT78,STAT2,IRAK3,MDM2,ATP2B1,PLXNC1,ITM2B,HIF1A,NUMB,FOS,FOXN3,KLF13,SLC12A6,SPG11,TMOD3,MYO1E,NPTN,PML,ANPEP,ARPIN,SEMA4B,EMP2,EEF2K,PRKCB,IL4R,MMP25,KAT8,ITGAX,PPL,CDH1,DNAAF1,ANKRD11,YWHAE,SCARF1,MAP2K3,IKZF3,RARA,JUP,STAT5B,ARRB2,SPAG9,VMP1,RNF213,CSNK1D…
GO:BP	aromatic compound catabolic process	GO:0019439	FALSE	0.0488398	1.31123	489	525	29	21010	CELF1,PATL2,MTHFS,ISG20,METTL16,MOV10,RBM8A,MRTO4,BTG2,SAMHD1,FITM2,APOBEC3A,APOBEC3C,APOBEC3D,APOBEC3F,APOBEC3G,KYNU,PUM2,SLC11A1,PNPT1,XRN1,NOCT,RBM47,PHAX,LARP1,BCLAF1,MAPK14,ZC3HAV1,UPP1
GO:CC	cytoplasm	GO:0005737	TRUE	1.81e-36	35.743	12251	545	445	22090	CAMK1D,ADAM8,ZNF438,IPMK,ANK3,PFKFB3,SRGN,ANAPC16,MCU,MRPS16,CFAP70,VCL,PPIF,PTEN,IFIT3,MYOF,PLEKHA7,NUCB2,DNAJC24,EIF3M,PRRG4,NUP98,AMBRA1,CELF1,PTPRJ,TRIM5,TRIM22,CTNND1,EHD1,ATG2A,CDC42EP2,DENND5A,CHST11,ANKRD13A,ATP2A2,ATXN2,ALDH2,OAS3,TPCN1,OASL,RILPL2,DNAH10,PGAM5,EPS8,FAR2,FGD4,METTL7A,KRT78,CNPY2,STAT2,RBMS2,RASSF3,IRAK3,SLC35E3,MDM2,OSBPL8,SLC2A3,ATP2B1,TMCC3,CDK17,TMPO,ZDHHC20,MTRF1,ITM…
GO:CC	cytosol	GO:0005829	FALSE	1.75e-16	15.756	5457	545	228	22090	ZNF438,ANK3,PFKFB3,ANAPC16,MRPS16,VCL,PTEN,IFIT3,PLEKHA7,NUCB2,EIF3M,NUP98,AMBRA1,TRIM5,TRIM22,CTNND1,CDC42EP2,DENND5A,ATXN2,OAS3,OASL,RILPL2,FGD4,KRT78,STAT2,RBMS2,RASSF3,MDM2,OSBPL8,TRAF3,IRF9,GNPNAT1,GCH1,ATG14,HIF1A,FOS,SPG11,TRIM69,CLPX,DENND4A,ARIH1,PML,PPCDC,C15ORF39,MTHFS,HOMER2,EMP2,MSRB1,EEF2K,PRKCB,N4BP1,PPL,NLRC5,NFAT5,DNAAF1,ANKRD11,YWHAE,PITPNA,MAP2K3,WSB1,GOSR1,IKZF3,RARA,ANKFY1,JU…
GO:CC	intracellular anatomical structure	GO:0005622	FALSE	1.47e-11	10.8336	17772	545	501	22090	TCF7L2,CAMK1D,ADAM8,ZNF438,IPMK,ANK3,PFKFB3,JMJD1C,SRGN,ANAPC16,MCU,MRPS16,CFAP70,VCL,PPIF,PTEN,IFIT3,MYOF,PLEKHA7,NUCB2,DNAJC24,EIF3M,PRRG4,NUP98,AMBRA1,SPI1,CELF1,PTPRJ,TRIM5,TRIM22,CTNND1,WDR74,EHD1,ATG2A,CDC42EP2,DENND5A,CHST11,ANKRD13A,ATP2A2,ATXN2,ALDH2,OAS3,TPCN1,OASL,MORN3,RILPL2,GTF2H3,DNAH10,PGAM5,EPS8,FAR2,FGD4,METTL7A,KRT78,CNPY2,STAT2,RBMS2,R3HDM2,RASSF3,IRAK3,SLC35E3,MDM2,ZFC3H1,OSB…
GO:CC	vesicle	GO:0031982	FALSE	1.96e-10	9.70805	3976	545	166	22090	VWA2,ADAM8,SRGN,CFAP70,VCL,MYOF,PLEKHA7,NUCB2,AMBRA1,PTPRJ,CTNND1,EHD1,CDC42EP2,ANKRD13A,ALDH2,TPCN1,EPS8,METTL7A,KRT78,MDM2,SLC2A3,ATP2B1,ITM2B,TRAF3,RAB2B,GNG2,GNPNAT1,GCH1,ATG14,NUMB,EHD4,SNAP23,SPG11,MYO1E,RAB8B,DENND4A,PML,ANPEP,AP3S2,EMP2,LITAF,PRKCB,MMP25,ITGAX,PPL,RAB40C,ATP6V0D1,CDH1,YWHAE,PITPNA,SCARF1,CPD,GOSR1,C17ORF75,ANKFY1,JUP,ARRB2,VMO1,SPAG9,TEX14,PSMD12,NDEL1,RAB31,ICAM1,LDLR,TP…
GO:CC	cytoplasmic vesicle	GO:0031410	FALSE	3.98e-09	8.40049	2476	545	115	22090	ADAM8,SRGN,VCL,MYOF,AMBRA1,PTPRJ,EHD1,CDC42EP2,ANKRD13A,TPCN1,METTL7A,MDM2,SLC2A3,ATP2B1,ITM2B,TRAF3,RAB2B,GNPNAT1,GCH1,ATG14,NUMB,EHD4,SNAP23,SPG11,MYO1E,RAB8B,DENND4A,PML,ANPEP,AP3S2,EMP2,LITAF,MMP25,ITGAX,RAB40C,ATP6V0D1,CDH1,YWHAE,SCARF1,GOSR1,C17ORF75,ANKFY1,JUP,ARRB2,SPAG9,PSMD12,NDEL1,RAB31,LDLR,BST2,MVB12A,TGFB1,PLAUR,C5AR1,SIGLEC9,FPR1,FCAR,C3,PSMA5,SPAG17,ATAD3B,FCGR2A,RABGAP1L,NCF2,PTP…
GO:CC	intracellular vesicle	GO:0097708	FALSE	4.52e-09	8.34465	2481	545	115	22090	ADAM8,SRGN,VCL,MYOF,AMBRA1,PTPRJ,EHD1,CDC42EP2,ANKRD13A,TPCN1,METTL7A,MDM2,SLC2A3,ATP2B1,ITM2B,TRAF3,RAB2B,GNPNAT1,GCH1,ATG14,NUMB,EHD4,SNAP23,SPG11,MYO1E,RAB8B,DENND4A,PML,ANPEP,AP3S2,EMP2,LITAF,MMP25,ITGAX,RAB40C,ATP6V0D1,CDH1,YWHAE,SCARF1,GOSR1,C17ORF75,ANKFY1,JUP,ARRB2,SPAG9,PSMD12,NDEL1,RAB31,LDLR,BST2,MVB12A,TGFB1,PLAUR,C5AR1,SIGLEC9,FPR1,FCAR,C3,PSMA5,SPAG17,ATAD3B,FCGR2A,RABGAP1L,NCF2,PTP…
GO:CC	endomembrane system	GO:0012505	FALSE	4.61e-09	8.3367	4742	545	184	22090	ADAM8,ANK3,SRGN,VCL,MYOF,NUCB2,NUP98,AMBRA1,PTPRJ,TRIM5,TRIM22,EHD1,ATG2A,CDC42EP2,DENND5A,CHST11,ANKRD13A,ATP2A2,ATXN2,TPCN1,FGD4,METTL7A,CNPY2,SLC35E3,OSBPL8,SLC2A3,ATP2B1,TMCC3,TMPO,ZDHHC20,ITM2B,TRAF3,RAB2B,GNPNAT1,GCH1,ATG14,NUMB,FOS,EHD4,SNAP23,RAB8B,PML,ANPEP,AP3S2,EMP2,LITAF,MMP25,ITGAX,RAB40C,ATP6V0D1,CDH1,TMEM170A,CHST6,GOSR1,C17ORF75,ANKFY1,JUP,ARRB2,KIF1C,SPAG9,VMP1,USP32,PSMD12,PGS1,…
GO:CC	organelle	GO:0043226	FALSE	8.1e-09	8.09156	16766	545	475	22090	TCF7L2,VWA2,CAMK1D,ADAM8,ZNF438,IPMK,ANK3,PFKFB3,JMJD1C,SRGN,ANAPC16,MCU,MRPS16,CFAP70,VCL,PPIF,PTEN,IFIT3,MYOF,PLEKHA7,NUCB2,DNAJC24,PRRG4,NUP98,AMBRA1,SPI1,CELF1,PTPRJ,TRIM5,TRIM22,CTNND1,WDR74,EHD1,ATG2A,CDC42EP2,DENND5A,CHST11,ANKRD13A,ATP2A2,ATXN2,ALDH2,OAS3,TPCN1,OASL,MORN3,RILPL2,GTF2H3,DNAH10,PGAM5,EPS8,FAR2,FGD4,METTL7A,KRT78,CNPY2,STAT2,RBMS2,R3HDM2,RASSF3,IRAK3,SLC35E3,MDM2,ZFC3H1,OSBP…
GO:CC	intracellular organelle	GO:0043229	FALSE	1.52e-08	7.81815	15969	545	458	22090	TCF7L2,CAMK1D,ADAM8,ZNF438,IPMK,ANK3,PFKFB3,JMJD1C,SRGN,ANAPC16,MCU,MRPS16,CFAP70,VCL,PPIF,PTEN,IFIT3,MYOF,PLEKHA7,NUCB2,DNAJC24,PRRG4,NUP98,AMBRA1,SPI1,CELF1,PTPRJ,TRIM5,TRIM22,CTNND1,WDR74,EHD1,ATG2A,CDC42EP2,DENND5A,CHST11,ANKRD13A,ATP2A2,ATXN2,ALDH2,OAS3,TPCN1,OASL,MORN3,RILPL2,GTF2H3,DNAH10,PGAM5,FAR2,FGD4,METTL7A,KRT78,CNPY2,STAT2,RBMS2,R3HDM2,RASSF3,IRAK3,SLC35E3,MDM2,ZFC3H1,OSBPL8,SLC2A3,…
GO:CC	bounding membrane of organelle	GO:0098588	FALSE	3.09e-08	7.51032	2160	545	102	22090	ADAM8,MYOF,PRRG4,AMBRA1,PTPRJ,EHD1,DENND5A,CHST11,ATP2A2,TPCN1,PGAM5,FAR2,MDM2,SLC2A3,ATP2B1,ZDHHC20,ITM2B,RAB2B,GNPNAT1,ATG14,NUMB,EHD4,SNAP23,SPG11,RAB8B,PML,ANPEP,EMP2,LITAF,MMP25,ITGAX,ATP6V0D1,CHST6,SCARF1,GOSR1,ANKFY1,SPAG9,VMP1,CSNK1D,RAB31,LDLR,BST2,MVB12A,PLAUR,BBC3,C5AR1,FUT2,SIGLEC9,FPR1,FCAR,GNAI3,ATAD3B,FCGR2A,FAM20B,PTPRC,ECE1,TMEM59,GBP3,GBP4,RNF24,SERINC3,ZNFX1,B4GALT5,DNAJC5,BID,…
GO:CC	membrane-bounded organelle	GO:0043227	FALSE	7.46e-07	6.127	15624	545	445	22090	TCF7L2,VWA2,CAMK1D,ADAM8,ZNF438,IPMK,ANK3,PFKFB3,JMJD1C,SRGN,ANAPC16,MCU,MRPS16,CFAP70,VCL,PPIF,PTEN,IFIT3,MYOF,PLEKHA7,NUCB2,PRRG4,NUP98,AMBRA1,SPI1,CELF1,PTPRJ,TRIM5,TRIM22,CTNND1,WDR74,EHD1,ATG2A,CDC42EP2,DENND5A,CHST11,ANKRD13A,ATP2A2,ATXN2,ALDH2,OAS3,TPCN1,OASL,MORN3,RILPL2,GTF2H3,DNAH10,PGAM5,EPS8,FAR2,FGD4,METTL7A,KRT78,CNPY2,STAT2,RBMS2,R3HDM2,IRAK3,SLC35E3,MDM2,ZFC3H1,OSBPL8,SLC2A3,ATP2B…
GO:CC	membrane	GO:0016020	FALSE	1.34678e-06	5.8707	9853	545	310	22090	ADAM8,ANK3,MCU,MRPS16,VCL,PPIF,PTEN,MYOF,PLEKHA7,NUCB2,DNAJC24,PRRG4,NUP98,AMBRA1,SPI1,CELF1,PTPRJ,CTNND1,EHD1,ATG2A,CDC42EP2,DENND5A,CHST11,ANKRD13A,ATP2A2,ATXN2,OAS3,TPCN1,OASL,HCAR2,HCAR3,RILPL2,DNAH10,PGAM5,EPS8,FAR2,METTL7A,STAT2,RASSF3,IRAK3,SLC35E3,MDM2,OSBPL8,SLC2A3,ATP2B1,PLXNC1,TMCC3,TMPO,ZDHHC20,ITM2B,TRAF3,RAB2B,GNG2,GNPNAT1,GCH1,ATG14,SUSD6,NUMB,KATNBL1,SLC12A6,EHD4,SNAP23,SPG11,AQP9…
GO:CC	vesicle membrane	GO:0012506	FALSE	1.99454e-06	5.70016	1230	545	65	22090	ADAM8,MYOF,PTPRJ,EHD1,TPCN1,MDM2,SLC2A3,ATP2B1,ITM2B,GNPNAT1,NUMB,EHD4,SNAP23,RAB8B,PML,ANPEP,AP3S2,LITAF,MMP25,ITGAX,ATP6V0D1,SCARF1,ANKFY1,RAB31,LDLR,BST2,MVB12A,PLAUR,C5AR1,SIGLEC9,FPR1,FCAR,ATAD3B,FCGR2A,PTPRC,ECE1,TMEM59,DNAJC5,TOM1,NCK2,RHOB,MREG,SLC11A1,AP1S3,RAB7A,RNF13,SH3BP5,CMTM6,RHOA,TLR2,TMEM165,CYSTM1,MCTP1,HLA-DOA,TAPBP,VPS41,VOPP1,RABGEF1,STEAP4,RAB11FIP1,LYN,RAPGEF1,SEC16A,UBAP1,…
GO:CC	cytoplasmic vesicle membrane	GO:0030659	FALSE	2.81107e-06	5.55113	1213	545	64	22090	ADAM8,MYOF,PTPRJ,EHD1,TPCN1,MDM2,SLC2A3,ATP2B1,ITM2B,GNPNAT1,NUMB,EHD4,SNAP23,RAB8B,PML,ANPEP,AP3S2,LITAF,MMP25,ITGAX,ATP6V0D1,SCARF1,ANKFY1,RAB31,LDLR,BST2,MVB12A,PLAUR,C5AR1,SIGLEC9,FPR1,FCAR,ATAD3B,FCGR2A,PTPRC,ECE1,TMEM59,DNAJC5,TOM1,RHOB,MREG,SLC11A1,AP1S3,RAB7A,RNF13,SH3BP5,CMTM6,RHOA,TLR2,TMEM165,CYSTM1,MCTP1,HLA-DOA,TAPBP,VPS41,VOPP1,RABGEF1,STEAP4,RAB11FIP1,LYN,RAPGEF1,SEC16A,UBAP1,MAGT1
GO:CC	secretory vesicle	GO:0099503	FALSE	5.18512e-06	5.28524	1039	545	57	22090	ADAM8,SRGN,VCL,MYOF,PTPRJ,METTL7A,SLC2A3,ATP2B1,RAB2B,SNAP23,RAB8B,ANPEP,MMP25,ITGAX,RAB40C,ATP6V0D1,JUP,SPAG9,PSMD12,NDEL1,RAB31,BST2,TGFB1,PLAUR,C5AR1,SIGLEC9,FPR1,FCAR,C3,PSMA5,SPAG17,ATAD3B,FCGR2A,NCF2,PTPRC,ECE1,FGR,DNAJC5,TOM1,MYH9,SLC11A1,RAB7A,SKIL,CMTM6,RHOA,TLR2,CYSTM1,MCTP1,SYTL3,SERPINB1,MAPK14,CRCP,CTSB,FAM49B,NOTCH1,GLA,MAGT1
GO:CC	organelle membrane	GO:0031090	FALSE	1.12448e-05	4.94905	3734	545	142	22090	ADAM8,MCU,MRPS16,PPIF,MYOF,PRRG4,NUP98,AMBRA1,PTPRJ,EHD1,ATG2A,DENND5A,CHST11,ATP2A2,TPCN1,PGAM5,FAR2,MDM2,OSBPL8,SLC2A3,ATP2B1,TMCC3,TMPO,ZDHHC20,ITM2B,RAB2B,GNPNAT1,GCH1,ATG14,NUMB,EHD4,SNAP23,SPG11,RAB8B,CLPX,PML,ANPEP,AP3S2,EMP2,LITAF,MMP25,ITGAX,ATP6V0D1,TMEM170A,CHST6,SCARF1,GOSR1,ANKFY1,SPAG9,VMP1,PGS1,CSNK1D,RAB31,LDLR,BST2,MVB12A,TIMM50,PLAUR,BBC3,C5AR1,FUT2,SIGLEC9,FPR1,FCAR,GNAI3,ATAD3…
GO:CC	cell projection	GO:0042995	FALSE	1.50529e-05	4.82238	2329	545	99	22090	ANK3,CFAP70,VCL,PTEN,AMBRA1,PTPRJ,CTNND1,EHD1,RILPL2,DNAH10,EPS8,FGD4,SLC2A3,ATP2B1,MOK,GCH1,ATG14,HIF1A,SLC12A6,SNAP23,SPG11,HOMER2,AP3S2,ARPIN,DNAH3,EEF2K,PRKCB,ATP6V0D1,CDH1,DNAAF1,CDK10,DNAH9,RARA,KIF1C,TEKT1,CSNK1D,NDEL1,ADGRE2,MYO9B,TGFB1,PLAUR,VASP,SPAG17,RBM8A,ATP1B1,CROCC,RABGAP1L,GLUL,CFAP74,PTPRC,CAPN2,FGR,PHACTR4,TTLL9,HCK,MAPRE1,PREX1,SAMSN1,MYH9,STAT1,BMPR2,ARPC2,SLC8A1,WDPCP,VHL,XR…
GO:CC	secretory granule membrane	GO:0030667	FALSE	2.57078e-05	4.58993	312	545	26	22090	ADAM8,PTPRJ,SLC2A3,SNAP23,ANPEP,MMP25,ITGAX,RAB31,BST2,PLAUR,C5AR1,SIGLEC9,FPR1,FCAR,ATAD3B,FCGR2A,PTPRC,DNAJC5,TOM1,SLC11A1,RAB7A,CMTM6,RHOA,TLR2,CYSTM1,MAGT1
GO:CC	secretory granule	GO:0030141	FALSE	2.66385e-05	4.57449	871	545	49	22090	ADAM8,SRGN,VCL,PTPRJ,METTL7A,SLC2A3,RAB2B,SNAP23,ANPEP,MMP25,ITGAX,JUP,SPAG9,PSMD12,RAB31,BST2,TGFB1,PLAUR,C5AR1,SIGLEC9,FPR1,FCAR,C3,PSMA5,SPAG17,ATAD3B,FCGR2A,NCF2,PTPRC,ECE1,FGR,DNAJC5,TOM1,MYH9,SLC11A1,RAB7A,SKIL,CMTM6,RHOA,TLR2,CYSTM1,SERPINB1,MAPK14,CRCP,CTSB,FAM49B,NOTCH1,GLA,MAGT1
GO:CC	extracellular exosome	GO:0070062	FALSE	3.0239e-05	4.51943	2109	545	91	22090	VWA2,CFAP70,VCL,MYOF,PLEKHA7,NUCB2,PTPRJ,CTNND1,EHD1,ALDH2,EPS8,KRT78,SLC2A3,ATP2B1,ITM2B,RAB2B,GNG2,EHD4,SNAP23,MYO1E,RAB8B,ANPEP,PRKCB,PPL,ATP6V0D1,CDH1,YWHAE,PITPNA,CPD,ANKFY1,JUP,VMO1,SPAG9,TEX14,PSMD12,ICAM1,TPM4,BST2,MVB12A,VASP,FUT2,C3,PSMA5,GNAI3,TPM3,F11R,ATP1B1,CROCC,GLUL,PTPRC,BTG2,ECE1,CAPN2,FGR,PSMB2,TMEM59,NCOA3,SEC14L3,TOM1,MYH9,RHOB,ARPC2,PPP1CB,GFPT1,RAB7A,PLSCR1,TNFSF10,GNB4,MUC…
GO:CC	endocytic vesicle	GO:0030139	FALSE	4.36342e-05	4.36017	342	545	27	22090	ADAM8,AMBRA1,EHD1,CDC42EP2,MDM2,ATG14,EHD4,SNAP23,MYO1E,RAB8B,ATP6V0D1,SCARF1,ARRB2,RAB31,LDLR,NCF2,RIN2,SLC11A1,RAB7A,TLR2,OCLN,TAPBP,RABGEF1,RAB11FIP1,LYN,RAPGEF1,TRIM14
GO:CC	extracellular vesicle	GO:1903561	FALSE	5.05253e-05	4.29649	2133	545	91	22090	VWA2,CFAP70,VCL,MYOF,PLEKHA7,NUCB2,PTPRJ,CTNND1,EHD1,ALDH2,EPS8,KRT78,SLC2A3,ATP2B1,ITM2B,RAB2B,GNG2,EHD4,SNAP23,MYO1E,RAB8B,ANPEP,PRKCB,PPL,ATP6V0D1,CDH1,YWHAE,PITPNA,CPD,ANKFY1,JUP,VMO1,SPAG9,TEX14,PSMD12,ICAM1,TPM4,BST2,MVB12A,VASP,FUT2,C3,PSMA5,GNAI3,TPM3,F11R,ATP1B1,CROCC,GLUL,PTPRC,BTG2,ECE1,CAPN2,FGR,PSMB2,TMEM59,NCOA3,SEC14L3,TOM1,MYH9,RHOB,ARPC2,PPP1CB,GFPT1,RAB7A,PLSCR1,TNFSF10,GNB4,MUC…
GO:CC	extracellular membrane-bounded organelle	GO:0065010	FALSE	5.16036e-05	4.28732	2134	545	91	22090	VWA2,CFAP70,VCL,MYOF,PLEKHA7,NUCB2,PTPRJ,CTNND1,EHD1,ALDH2,EPS8,KRT78,SLC2A3,ATP2B1,ITM2B,RAB2B,GNG2,EHD4,SNAP23,MYO1E,RAB8B,ANPEP,PRKCB,PPL,ATP6V0D1,CDH1,YWHAE,PITPNA,CPD,ANKFY1,JUP,VMO1,SPAG9,TEX14,PSMD12,ICAM1,TPM4,BST2,MVB12A,VASP,FUT2,C3,PSMA5,GNAI3,TPM3,F11R,ATP1B1,CROCC,GLUL,PTPRC,BTG2,ECE1,CAPN2,FGR,PSMB2,TMEM59,NCOA3,SEC14L3,TOM1,MYH9,RHOB,ARPC2,PPP1CB,GFPT1,RAB7A,PLSCR1,TNFSF10,GNB4,MUC…
GO:CC	extracellular organelle	GO:0043230	FALSE	5.16036e-05	4.28732	2134	545	91	22090	VWA2,CFAP70,VCL,MYOF,PLEKHA7,NUCB2,PTPRJ,CTNND1,EHD1,ALDH2,EPS8,KRT78,SLC2A3,ATP2B1,ITM2B,RAB2B,GNG2,EHD4,SNAP23,MYO1E,RAB8B,ANPEP,PRKCB,PPL,ATP6V0D1,CDH1,YWHAE,PITPNA,CPD,ANKFY1,JUP,VMO1,SPAG9,TEX14,PSMD12,ICAM1,TPM4,BST2,MVB12A,VASP,FUT2,C3,PSMA5,GNAI3,TPM3,F11R,ATP1B1,CROCC,GLUL,PTPRC,BTG2,ECE1,CAPN2,FGR,PSMB2,TMEM59,NCOA3,SEC14L3,TOM1,MYH9,RHOB,ARPC2,PPP1CB,GFPT1,RAB7A,PLSCR1,TNFSF10,GNB4,MUC…
GO:CC	anchoring junction	GO:0070161	FALSE	7.88842e-05	4.10301	903	545	49	22090	ANK3,VCL,PLEKHA7,AMBRA1,PTPRJ,CTNND1,NUMB,SNAP23,TMOD3,MYO1E,PPL,CDH1,YWHAE,JUP,ICAM1,TPM4,TJP3,PLAUR,VASP,VAV1,F11R,ATP1B1,PTPRC,CAPN2,HCK,MAPRE1,CASS4,MYH9,BMPR2,RHOB,ARPC2,PPP1CB,SLC8A1,DLG1,RHOA,MAGI1,FRMD4B,LAP3,SORBS2,ARHGAP26,LCP2,OCLN,NEDD9,CDHR3,BAIAP2L1,DOCK5,LYN,NOTCH1,TJP2
GO:CC	phagocytic vesicle	GO:0045335	FALSE	0.000147811	3.83029	141	545	16	22090	ADAM8,AMBRA1,CDC42EP2,ATG14,SNAP23,RAB8B,ATP6V0D1,RAB31,NCF2,SLC11A1,RAB7A,TLR2,TAPBP,RAB11FIP1,RAPGEF1,TRIM14
GO:CC	lytic vacuole	GO:0000323	FALSE	0.000223197	3.65131	745	545	42	22090	ADAM8,ANK3,SRGN,TPCN1,SNAP23,SPG11,ANPEP,LITAF,ATP6V0D1,ANKFY1,SPAG9,LDLR,BST2,IFI30,BBC3,FPR1,C3,GNAI3,NCF2,ECE1,CAPN2,TMEM59,HCK,DNAJC5,TOM1,MREG,SLC11A1,AP1S3,RAB7A,RNF13,GNB4,CMTM6,TMEM165,OCLN,SERPINB1,HLA-DOA,VPS41,CTSB,LYN,GLA,ARSD,MAGT1
GO:CC	lysosome	GO:0005764	FALSE	0.000223197	3.65131	745	545	42	22090	ADAM8,ANK3,SRGN,TPCN1,SNAP23,SPG11,ANPEP,LITAF,ATP6V0D1,ANKFY1,SPAG9,LDLR,BST2,IFI30,BBC3,FPR1,C3,GNAI3,NCF2,ECE1,CAPN2,TMEM59,HCK,DNAJC5,TOM1,MREG,SLC11A1,AP1S3,RAB7A,RNF13,GNB4,CMTM6,TMEM165,OCLN,SERPINB1,HLA-DOA,VPS41,CTSB,LYN,GLA,ARSD,MAGT1
GO:CC	Golgi apparatus	GO:0005794	FALSE	0.000240943	3.61809	1613	545	72	22090	ANK3,SRGN,NUCB2,TRIM22,DENND5A,CHST11,ATXN2,FGD4,SLC35E3,ZDHHC20,ITM2B,RAB2B,GNPNAT1,AP3S2,EMP2,LITAF,RAB40C,CDH1,CHST6,GOSR1,C17ORF75,KIF1C,USP32,CSNK1D,RAB31,LDLR,BST2,PRKD2,FUT2,GNAI3,SPAG17,FCGR2A,RABGAP1L,FAM20B,XPR1,CAPN2,TMEM59,GBP3,GBP4,HCK,MAPRE1,RNF24,SERINC3,RASSF2,B4GALT5,DNAJC5,PPIL2,LIMK2,CYTH4,A4GALT,RNF149,AP1S3,YIPF4,RAB7A,PLSCR1,MUC20,MUC4,DLG1,TLR2,TMEM165,GCNT2,NEDD9,TAPBP,DOC…
GO:CC	cytoskeleton	GO:0005856	FALSE	0.000254462	3.59438	2407	545	97	22090	ADAM8,ANK3,CFAP70,VCL,PLEKHA7,DNAJC24,AMBRA1,CDC42EP2,RILPL2,DNAH10,FGD4,KRT78,RASSF3,INTS6,ATG14,PLEKHH1,KATNBL1,TMOD3,MYO1E,MSRB1,DNAH3,PRKCB,IL4R,PPL,NLRC5,ATP6V0D1,CDH1,DNAAF1,CDK10,DNAH9,SSH2,RARA,JUP,KIF1C,SPAG9,TLK2,TEKT1,CCDC57,CSNK1D,NDEL1,PIK3R5,TPM4,MYO9B,MVB12A,VASP,VMAC,MYO1F,GNAI3,SPAG17,TPM3,CROCC,CFAP74,CAPN2,SKI,LYST,NLRP3,FGR,DCDC2B,IPP,TTLL9,HCK,MAPRE1,CASS4,MX2,MX1,LIMK2,MYH9,…
GO:CC	vacuole	GO:0005773	FALSE	0.000333786	3.47653	838	545	45	22090	ADAM8,ANK3,SRGN,AMBRA1,TPCN1,ATG14,SNAP23,SPG11,ANPEP,LITAF,ATP6V0D1,ANKFY1,SPAG9,VMP1,LDLR,BST2,IFI30,BBC3,FPR1,C3,GNAI3,NCF2,ECE1,CAPN2,TMEM59,HCK,DNAJC5,TOM1,MREG,SLC11A1,AP1S3,RAB7A,RNF13,GNB4,CMTM6,TMEM165,OCLN,SERPINB1,HLA-DOA,VPS41,CTSB,LYN,GLA,ARSD,MAGT1
GO:CC	adherens junction	GO:0005912	FALSE	0.000362044	3.44124	188	545	18	22090	VCL,PLEKHA7,CTNND1,SNAP23,TMOD3,MYO1E,CDH1,JUP,MYH9,BMPR2,DLG1,MAGI1,FRMD4B,CDHR3,BAIAP2L1,LYN,NOTCH1,TJP2
GO:CC	perinuclear region of cytoplasm	GO:0048471	FALSE	0.000371971	3.42949	733	545	41	22090	AMBRA1,EHD1,ANKRD13A,ATXN2,ZDHHC20,EHD4,RAB8B,EMP2,RAB40C,CDH1,RARA,SPAG9,TLK2,CSNK1D,MYO9B,RHPN2,ECE1,CAPN2,GBP3,GBP4,TRPC4AP,SERINC3,PREX1,TPD52L2,MX1,LIMK2,STAT1,PUM2,EIF2AK2,PLSCR1,DLG1,NOCT,FBXL5,SORBS2,DNAJB6,CTSB,LYN,RAPGEF1,SEC16A,RASEF,SYAP1
GO:CC	nucleoplasm	GO:0005654	FALSE	0.000479633	3.31909	4221	545	149	22090	TCF7L2,ZNF438,IPMK,PFKFB3,JMJD1C,ANAPC16,PTEN,PLEKHA7,NUP98,SPI1,CELF1,TRIM5,TRIM22,WDR74,OAS3,OASL,GTF2H3,STAT2,MDM2,ATP2B1,INTS6,IRF9,GCH1,HIF1A,FCF1,FOS,KATNBL1,SNAP23,TRIM69,CLPX,ARIH1,PML,ISG20,LITAF,MSRB1,PRKCB,IL4R,KAT8,N4BP1,NFAT5,DNAAF1,ANKRD11,MAP2K3,IKZF3,RARA,STAT5B,ARRB2,TLK2,PSMD12,ALYREF,CSNK1D,NFIC,TJP3,TIMM50,ITPKC,PRKD2,MED25,TAF13,PSMA5,GNAI3,RBM8A,IFI16,POU2F1,DARS2,FAM20B,MDM…
GO:CC	intracellular membrane-bounded organelle	GO:0043231	FALSE	0.000670699	3.17347	14560	545	409	22090	TCF7L2,CAMK1D,ADAM8,ZNF438,IPMK,ANK3,PFKFB3,JMJD1C,SRGN,ANAPC16,MCU,MRPS16,VCL,PPIF,PTEN,IFIT3,MYOF,PLEKHA7,NUCB2,PRRG4,NUP98,AMBRA1,SPI1,CELF1,PTPRJ,TRIM5,TRIM22,CTNND1,WDR74,EHD1,ATG2A,CDC42EP2,DENND5A,CHST11,ANKRD13A,ATP2A2,ATXN2,ALDH2,OAS3,TPCN1,OASL,MORN3,GTF2H3,PGAM5,FAR2,FGD4,METTL7A,CNPY2,STAT2,RBMS2,R3HDM2,IRAK3,SLC35E3,MDM2,ZFC3H1,OSBPL8,SLC2A3,ATP2B1,TMCC3,CDK17,TMPO,ZDHHC20,MTRF1,ITM2…
GO:CC	cell junction	GO:0030054	FALSE	0.000887642	3.05176	2214	545	89	22090	ANK3,SRGN,VCL,PTEN,MYOF,PLEKHA7,AMBRA1,PTPRJ,CTNND1,ATP2A2,HCAR2,HCAR3,EPS8,ATP2B1,PLXNC1,NUMB,SLC12A6,SNAP23,SPG11,TMOD3,MYO1E,RAB8B,NPTN,HOMER2,AP3S2,SEMA4B,EEF2K,PRKCB,PPL,RAB40C,ATP6V0D1,CDH1,YWHAE,JUP,ARRB2,NDEL1,ICAM1,TPM4,IFI30,TJP3,PLAUR,VASP,VAV1,F11R,ATP1B1,PTPRC,CAPN2,HCK,MAPRE1,CASS4,DNAJC5,MYH9,NCK2,BMPR2,RHOB,ARPC2,PPP1CB,SLC8A1,VHL,RAB7A,DLG1,RPL14,RHOA,MAGI1,FRMD4B,LAP3,SORBS2,ARH…
GO:CC	plasma membrane bounded cell projection	GO:0120025	FALSE	0.000937987	3.0278	2217	545	89	22090	ANK3,CFAP70,PTEN,AMBRA1,PTPRJ,CTNND1,EHD1,RILPL2,DNAH10,EPS8,FGD4,MOK,GCH1,ATG14,HIF1A,SLC12A6,SNAP23,SPG11,HOMER2,AP3S2,ARPIN,DNAH3,EEF2K,PRKCB,ATP6V0D1,CDH1,DNAAF1,CDK10,DNAH9,RARA,KIF1C,TEKT1,CSNK1D,NDEL1,ADGRE2,MYO9B,TGFB1,VASP,SPAG17,RBM8A,ATP1B1,CROCC,RABGAP1L,GLUL,CFAP74,PTPRC,CAPN2,FGR,PHACTR4,TTLL9,MAPRE1,PREX1,SAMSN1,MYH9,STAT1,BMPR2,ARPC2,SLC8A1,WDPCP,VHL,XRN1,MUC20,DLG1,RHOA,DNAH12,FR…
GO:CC	vacuolar membrane	GO:0005774	FALSE	0.00213087	2.67144	468	545	29	22090	TPCN1,ATG14,SPG11,ANPEP,LITAF,ATP6V0D1,ANKFY1,SPAG9,VMP1,LDLR,BST2,FPR1,GNAI3,ECE1,TMEM59,DNAJC5,TOM1,MREG,AP1S3,RAB7A,RNF13,GNB4,CMTM6,TMEM165,OCLN,HLA-DOA,VPS41,LYN,MAGT1
GO:CC	transcription regulator complex	GO:0005667	TRUE	0.00223485	2.65075	520	545	31	22090	TCF7L2,SPI1,GTF2H3,STAT2,MDM2,IRF9,HIF1A,FOS,NFAT5,RARA,STAT5B,MED25,TAF13,POU2F1,MDM4,SKI,MED18,CEBPB,MED15,XBP1,STAT1,NCOA1,TFDP2,WWTR1,FOXO3,AHR,HDAC9,SNAPC3,RFX3,TLE4,NFIL3
GO:CC	apical junction complex	GO:0043296	FALSE	0.00230749	2.63686	154	545	15	22090	ANK3,VCL,PLEKHA7,CTNND1,CDH1,JUP,TJP3,VASP,F11R,DLG1,RHOA,MAGI1,FRMD4B,OCLN,TJP2
GO:CC	RNA polymerase II transcription regulator complex	GO:0090575	FALSE	0.00245581	2.60981	258	545	20	22090	TCF7L2,GTF2H3,STAT2,IRF9,HIF1A,FOS,RARA,STAT5B,MED25,TAF13,POU2F1,MED18,CEBPB,MED15,XBP1,STAT1,NCOA1,TFDP2,TLE4,NFIL3
GO:CC	cytoplasmic side of plasma membrane	GO:0009898	FALSE	0.00259111	2.58651	175	545	16	22090	PTEN,TRAF3,GNG2,LITAF,CDH1,JUP,GNAI3,PTPRC,FGR,HCK,MYH9,GNB4,DLG1,RHOA,LYN,SYAP1
GO:CC	lytic vacuole membrane	GO:0098852	FALSE	0.00271774	2.56579	424	545	27	22090	TPCN1,SPG11,ANPEP,LITAF,ATP6V0D1,ANKFY1,SPAG9,LDLR,BST2,FPR1,GNAI3,ECE1,TMEM59,DNAJC5,TOM1,MREG,AP1S3,RAB7A,RNF13,GNB4,CMTM6,TMEM165,OCLN,HLA-DOA,VPS41,LYN,MAGT1
GO:CC	lysosomal membrane	GO:0005765	FALSE	0.00271774	2.56579	424	545	27	22090	TPCN1,SPG11,ANPEP,LITAF,ATP6V0D1,ANKFY1,SPAG9,LDLR,BST2,FPR1,GNAI3,ECE1,TMEM59,DNAJC5,TOM1,MREG,AP1S3,RAB7A,RNF13,GNB4,CMTM6,TMEM165,OCLN,HLA-DOA,VPS41,LYN,MAGT1
GO:CC	axoneme	GO:0005930	FALSE	0.00459671	2.33755	163	545	15	22090	CFAP70,AMBRA1,DNAH10,ATG14,DNAH3,DNAAF1,DNAH9,TEKT1,SPAG17,CFAP74,WDPCP,DNAH12,RSPH4A,RSPH9,EFHC1
GO:CC	endosome	GO:0005768	FALSE	0.0049339	2.30681	1047	545	49	22090	EHD1,ANKRD13A,TPCN1,ITM2B,TRAF3,GNPNAT1,NUMB,EHD4,RAB8B,PML,AP3S2,LITAF,RAB40C,ATP6V0D1,CDH1,ANKFY1,RAB31,LDLR,BST2,MVB12A,RABGAP1L,ECE1,TMEM59,TOM1,RNF149,RHOB,MREG,ARPC2,SLC11A1,AP1S3,TMEM127,RAB7A,RNF13,CMTM6,CCR5,RHOA,TMEM165,MCTP1,SERPINB1,HLA-DOA,VPS41,VOPP1,RABGEF1,STEAP4,CTSB,RAB11FIP1,RAPGEF1,UBAP1,DIAPH2
GO:CC	ciliary plasm	GO:0097014	FALSE	0.00494674	2.30568	164	545	15	22090	CFAP70,AMBRA1,DNAH10,ATG14,DNAH3,DNAAF1,DNAH9,TEKT1,SPAG17,CFAP74,WDPCP,DNAH12,RSPH4A,RSPH9,EFHC1
GO:CC	ISGF3 complex	GO:0070721	FALSE	0.0051865	2.28513	3	545	3	22090	STAT2,IRF9,STAT1
GO:CC	cell-cell junction	GO:0005911	FALSE	0.00528582	2.27689	517	545	30	22090	ANK3,VCL,PLEKHA7,PTPRJ,CTNND1,SNAP23,TMOD3,MYO1E,PPL,CDH1,JUP,TJP3,VASP,VAV1,F11R,ATP1B1,MYH9,BMPR2,SLC8A1,DLG1,RHOA,MAGI1,FRMD4B,LCP2,OCLN,CDHR3,BAIAP2L1,LYN,NOTCH1,TJP2
GO:CC	plasma membrane bounded cell projection cytoplasm	GO:0032838	FALSE	0.00612591	2.21283	252	545	19	22090	CFAP70,AMBRA1,DNAH10,ATG14,HIF1A,AP3S2,DNAH3,DNAAF1,DNAH9,KIF1C,TEKT1,NDEL1,SPAG17,CFAP74,WDPCP,DNAH12,RSPH4A,RSPH9,EFHC1
GO:CC	plasma membrane	GO:0005886	FALSE	0.00729822	2.13678	5717	545	184	22090	ADAM8,ANK3,VCL,PTEN,MYOF,NUCB2,PRRG4,PTPRJ,CTNND1,EHD1,CDC42EP2,ANKRD13A,ATP2A2,OAS3,HCAR2,HCAR3,EPS8,STAT2,RASSF3,IRAK3,MDM2,SLC2A3,ATP2B1,PLXNC1,ZDHHC20,ITM2B,TRAF3,RAB2B,GNG2,NUMB,KATNBL1,SLC12A6,EHD4,SNAP23,SPG11,AQP9,RAB8B,NPTN,HOMER2,ANPEP,SEMA4B,SLCO3A1,EMP2,LITAF,IGSF6,PRKCB,IL4R,MMP25,ITGAX,PPL,RAB40C,ATP6V0D1,CDH1,DNAAF1,YWHAE,SLC43A2,SCARF1,TLCD2,CPD,GSDMB,RARA,JUP,ARRB2,VMP1,CSNK1D,PI…
GO:CC	phagocytic vesicle membrane	GO:0030670	FALSE	0.00746488	2.12698	78	545	10	22090	SNAP23,RAB8B,ATP6V0D1,RAB31,SLC11A1,RAB7A,TLR2,TAPBP,RAB11FIP1,RAPGEF1
GO:CC	intracellular non-membrane-bounded organelle	GO:0043232	FALSE	0.00926329	2.03323	6568	545	206	22090	TCF7L2,ADAM8,ANK3,JMJD1C,SRGN,ANAPC16,MRPS16,CFAP70,VCL,PLEKHA7,DNAJC24,NUP98,AMBRA1,SPI1,CELF1,TRIM5,CTNND1,WDR74,EHD1,ATG2A,CDC42EP2,ATXN2,OASL,RILPL2,DNAH10,FGD4,METTL7A,KRT78,STAT2,RASSF3,MDM2,TMPO,INTS6,IRF9,ATG14,HIF1A,PLEKHH1,FCF1,FOS,FOXN3,KLF13,KATNBL1,SPG11,PATL2,TMOD3,MYO1E,CLPX,PML,ISG20,MSRB1,DNAH3,PRKCB,IL4R,KAT8,N4BP1,PPL,NLRC5,RAB40C,ATP6V0D1,CDH1,NFAT5,DNAAF1,CDK10,DNAH9,SSH2,RAR…
GO:CC	non-membrane-bounded organelle	GO:0043228	FALSE	0.00935849	2.02879	6569	545	206	22090	TCF7L2,ADAM8,ANK3,JMJD1C,SRGN,ANAPC16,MRPS16,CFAP70,VCL,PLEKHA7,DNAJC24,NUP98,AMBRA1,SPI1,CELF1,TRIM5,CTNND1,WDR74,EHD1,ATG2A,CDC42EP2,ATXN2,OASL,RILPL2,DNAH10,FGD4,METTL7A,KRT78,STAT2,RASSF3,MDM2,TMPO,INTS6,IRF9,ATG14,HIF1A,PLEKHH1,FCF1,FOS,FOXN3,KLF13,KATNBL1,SPG11,PATL2,TMOD3,MYO1E,CLPX,PML,ISG20,MSRB1,DNAH3,PRKCB,IL4R,KAT8,N4BP1,PPL,NLRC5,RAB40C,ATP6V0D1,CDH1,NFAT5,DNAAF1,CDK10,DNAH9,SSH2,RAR…
GO:CC	P-body	GO:0000932	TRUE	0.0104458	1.98106	98	545	11	22090	TRIM5,PATL2,MOV10,APOBEC3A,APOBEC3C,APOBEC3D,APOBEC3F,APOBEC3G,XRN1,NOCT,RBPMS
GO:CC	cytoplasmic region	GO:0099568	FALSE	0.0133847	1.87339	290	545	20	22090	CFAP70,AMBRA1,CTNND1,DNAH10,ATG14,HIF1A,AP3S2,DNAH3,DNAAF1,DNAH9,KIF1C,TEKT1,NDEL1,SPAG17,CFAP74,WDPCP,DNAH12,RSPH4A,RSPH9,EFHC1
GO:CC	zonula adherens	GO:0005915	FALSE	0.0145279	1.8378	9	545	4	22090	VCL,PLEKHA7,CTNND1,JUP
GO:CC	supramolecular complex	GO:0099080	FALSE	0.0155686	1.80775	1404	545	59	22090	ANK3,ANAPC16,VCL,NUP98,CELF1,TRIM5,ATXN2,DNAH10,KRT78,RASSF3,PATL2,TMOD3,DNAH3,KAT8,PPL,DNAH9,JUP,KIF1C,TEX14,TLK2,TEKT1,CCDC57,CSNK1D,NDEL1,TPM4,MYO9B,VMAC,MOV10,SPAG17,TPM3,DCDC2B,TTLL9,HCK,MAPRE1,RASSF2,ZNFX1,MX2,MX1,MYH9,APOBEC3A,APOBEC3C,APOBEC3D,APOBEC3F,APOBEC3G,PUM2,SLC8A1,XPO1,XRN1,DLG1,DNAH12,NOCT,SORBS2,LARP1,SERPINB1,EFHC1,SH2B2,DNAJB6,RBPMS,DIAPH2
GO:CC	actin cytoskeleton	GO:0015629	FALSE	0.0195715	1.70838	501	545	28	22090	ADAM8,VCL,INTS6,TMOD3,MYO1E,MSRB1,PRKCB,CDH1,RARA,TPM4,MYO9B,VASP,MYO1F,TPM3,CROCC,CAPN2,FGR,IPP,HCK,MYH9,ARPC2,CATIP,SORBS2,SH2B2,BAIAP2L1,ASAP1,DOCK5,DIAPH2
GO:CC	early endosome	GO:0005769	FALSE	0.0241678	1.61676	428	545	25	22090	EHD1,TPCN1,NUMB,EHD4,PML,AP3S2,LITAF,ATP6V0D1,ANKFY1,RAB31,LDLR,RABGAP1L,ECE1,TOM1,RHOB,AP1S3,TMEM127,CMTM6,TMEM165,SERPINB1,VPS41,RABGEF1,STEAP4,RAPGEF1,DIAPH2
GO:CC	specific granule membrane	GO:0035579	FALSE	0.0260661	1.58392	90	545	10	22090	ADAM8,PTPRJ,SLC2A3,SNAP23,MMP25,PLAUR,FCAR,DNAJC5,TOM1,CMTM6
GO:CC	cytoplasmic side of membrane	GO:0098562	FALSE	0.029014	1.53739	213	545	16	22090	PTEN,TRAF3,GNG2,LITAF,CDH1,JUP,GNAI3,PTPRC,FGR,HCK,MYH9,GNB4,DLG1,RHOA,LYN,SYAP1
GO:CC	ficolin-1-rich granule membrane	GO:0101003	FALSE	0.0375022	1.42594	60	545	8	22090	ADAM8,SLC2A3,ITGAX,FPR1,FCAR,ATAD3B,SLC11A1,RHOA
GO:CC	cellular anatomical entity	GO:0110165	FALSE	0.0375203	1.42573	21541	545	543	22090	TCF7L2,VWA2,CAMK1D,ADAM8,ZNF438,IPMK,ANK3,PFKFB3,JMJD1C,SRGN,ANAPC16,MCU,MRPS16,CFAP70,VCL,PPIF,PTEN,IFIT3,MYOF,PLEKHA7,NUCB2,DNAJC24,EIF3M,PRRG4,NUP98,AMBRA1,SPI1,CELF1,PTPRJ,TRIM5,TRIM22,CTNND1,WDR74,EHD1,ATG2A,CDC42EP2,DENND5A,CHST11,ANKRD13A,ATP2A2,ATXN2,ALDH2,OAS3,TPCN1,OASL,MORN3,HCAR2,HCAR3,RILPL2,GTF2H3,DNAH10,PGAM5,EPS8,FAR2,FGD4,METTL7A,KRT78,CNPY2,STAT2,RBMS2,R3HDM2,RASSF3,IRAK3,SLC35E…
GO:CC	endosome membrane	GO:0010008	FALSE	0.0414836	1.38212	551	545	29	22090	EHD1,TPCN1,ITM2B,GNPNAT1,NUMB,EHD4,RAB8B,PML,LITAF,ATP6V0D1,ANKFY1,RAB31,LDLR,MVB12A,ECE1,TMEM59,TOM1,RHOB,MREG,SLC11A1,RAB7A,RNF13,CMTM6,TMEM165,HLA-DOA,VPS41,RABGEF1,STEAP4,UBAP1
GO:CC	immunological synapse	GO:0001772	FALSE	0.0431993	1.36452	46	545	7	22090	PTPRJ,ATP2B1,NPTN,ICAM1,MYH9,DLG1,NEDD9
GO:CC	focal adhesion	GO:0005925	TRUE	0.0486126	1.31325	421	545	24	22090	VCL,AMBRA1,NUMB,SNAP23,YWHAE,JUP,ICAM1,TPM4,PLAUR,VASP,PTPRC,CAPN2,HCK,MAPRE1,CASS4,MYH9,RHOB,ARPC2,PPP1CB,RHOA,LAP3,SORBS2,ARHGAP26,NEDD9
GO:CC	apolipoprotein B mRNA editing enzyme complex	GO:0030895	TRUE	0.0499746	1.30125	5	545	3	22090	APOBEC3F,APOBEC3G,RBM47
KEGG	Viral life cycle - HIV-1	KEGG:03250	FALSE	1.35059e-05	4.86948	62	280	13	8161	TRIM5,BST2,SAMHD1,SERINC3,MX2,MX1,APOBEC3A,APOBEC3C,APOBEC3D,APOBEC3F,APOBEC3G,XPO1,CCR5
KEGG	Kaposi sarcoma-associated herpesvirus infection	KEGG:05167	FALSE	7.64772e-05	4.11647	194	280	22	8161	TCF7L2,STAT2,TRAF3,IRF9,GNG2,ATG14,HIF1A,FOS,PIK3R5,ICAM1,C3,HCK,PREX1,BID,STAT1,EIF2AK2,GNB4,CCR5,IFNGR1,MAPK14,MAPK13,LYN
KEGG	Human immunodeficiency virus 1 infection	KEGG:05170	FALSE	0.000293523	3.53236	210	280	22	8161	TRIM5,GNG2,FOS,PRKCB,MAP2K3,BST2,GNAI3,SAMHD1,BID,LIMK2,APOBEC3A,APOBEC3C,APOBEC3D,APOBEC3F,APOBEC3G,AP1S3,GNB4,CCR5,TLR2,TAPBP,MAPK14,MAPK13
KEGG	Influenza A	KEGG:05164	FALSE	0.000465941	3.33167	168	280	19	8161	NUP98,OAS3,STAT2,TRAF3,IRF9,PML,PRKCB,ICAM1,NLRP3,MX2,MX1,BID,STAT1,EIF2AK2,XPO1,TNFSF10,IFNGR1,HLA-DOA,CCND3
KEGG	Leishmaniasis	KEGG:05140	FALSE	0.000544467	3.26403	72	280	12	8161	FOS,PRKCB,TGFB1,C3,FCGR2A,NCF2,STAT1,TLR2,IFNGR1,HLA-DOA,MAPK14,MAPK13
KEGG	Th17 cell differentiation	KEGG:04659	FALSE	0.00133385	2.87489	105	280	14	8161	HIF1A,FOS,IL4R,RARA,STAT5B,TGFB1,IL6R,IL1R1,STAT1,IFNGR1,HLA-DOA,MAPK14,MAPK13,AHR
KEGG	Toxoplasmosis	KEGG:05145	FALSE	0.00206083	2.68596	109	280	14	8161	PPIF,MAP2K3,PIK3R5,LDLR,TGFB1,GNAI3,STAT1,CCR5,TLR2,IFNGR1,HLA-DOA,MAPK14,MAPK13,XIAP
KEGG	Chemokine signaling pathway	KEGG:04062	FALSE	0.00277115	2.55734	190	280	19	8161	STAT2,GNG2,PRKCB,STAT5B,ARRB2,PIK3R5,VAV1,GNAI3,FGR,HCK,PREX1,STAT1,GNB4,CCR5,RHOA,CCL28,FOXO3,BRAF,LYN
KEGG	Coronavirus disease - COVID-19	KEGG:05171	FALSE	0.0132501	1.87778	231	280	20	8161	OAS3,STAT2,TRAF3,IRF9,FOS,PRKCB,C5AR1,C3,IL6R,FCGR2A,NLRP3,MX2,MX1,STAT1,EIF2AK2,RPL14,TLR2,RPL37,MAPK14,MAPK13
KEGG	Leukocyte transendothelial migration	KEGG:04670	FALSE	0.0142564	1.84599	114	280	13	8161	VCL,CTNND1,PRKCB,ICAM1,VASP,VAV1,GNAI3,F11R,NCF2,RHOA,OCLN,MAPK14,MAPK13
KEGG	Epstein-Barr virus infection	KEGG:05169	FALSE	0.0156696	1.80494	198	280	18	8161	OAS3,STAT2,MDM2,TRAF3,IRF9,MAP2K3,PSMD12,ICAM1,BID,STAT1,EIF2AK2,TLR2,HLA-DOA,TAPBP,MAPK14,MAPK13,CCND3,LYN
KEGG	NOD-like receptor signaling pathway	KEGG:04621	FALSE	0.0172324	1.76366	182	280	17	8161	MCU,OAS3,STAT2,TRAF3,IRF9,YWHAE,IFI16,NLRP3,GBP3,GBP4,TANK,STAT1,RHOA,MAPK14,MAPK13,CTSB,XIAP
KEGG	Measles	KEGG:05162	FALSE	0.029949	1.52362	139	280	14	8161	OAS3,STAT2,TRAF3,IRF9,FOS,STAT5B,BBC3,MX2,MX1,BID,STAT1,EIF2AK2,TLR2,CCND3
KEGG	Hepatitis C	KEGG:05160	FALSE	0.0326355	1.48631	157	280	15	8161	OAS3,STAT2,TRAF3,IRF9,YWHAE,LDLR,MX2,MX1,BID,STAT1,CFLAR,EIF2AK2,OCLN,BRAF,PPP2R2A
KEGG	Tuberculosis	KEGG:05152	FALSE	0.0342054	1.46591	175	280	16	8161	ITGAX,ATP6V0D1,TGFB1,C3,FCGR2A,CEBPB,BID,STAT1,CASP10,RAB7A,RHOA,TLR2,IFNGR1,HLA-DOA,MAPK14,MAPK13
KEGG	Osteoclast differentiation	KEGG:04380	FALSE	0.0359749	1.444	125	280	13	8161	SPI1,STAT2,IRF9,FOS,TGFB1,FCGR2A,NCF2,IL1R1,STAT1,LCP2,IFNGR1,MAPK14,MAPK13
KEGG	Spinocerebellar ataxia	KEGG:05017	FALSE	0.0373822	1.42733	142	280	14	8161	MCU,PPIF,AMBRA1,ATG2A,ATP2A2,ATXN2,ATG14,PRKCB,PSMD12,PSMA5,PSMB2,XBP1,PUM2,ATXN1
KEGG	Lipid and atherosclerosis	KEGG:05417	FALSE	0.0411433	1.3857	214	280	18	8161	TRAF3,FOS,MAP2K3,ICAM1,LDLR,VAV1,POU2F1,NCF2,NLRP3,BID,XBP1,TANK,TNFSF10,RHOA,TLR2,MAPK14,MAPK13,LYN
KEGG	Hepatitis B	KEGG:05161	FALSE	0.0428407	1.36814	161	280	15	8161	STAT2,TRAF3,FOS,PRKCB,MAP2K3,STAT5B,TGFB1,BID,STAT1,CASP10,TLR2,MAPK14,MAPK13,BRAF,CREB5
REAC	Immune System	REAC:R-HSA-168256	FALSE	3.17e-08	7.49946	2051	360	119	10835	ADAM8,VCL,PTEN,IFIT3,PTPRJ,TRIM5,TRIM22,OAS3,OASL,METTL7A,STAT2,IRAK3,SLC2A3,TRAF3,IRF9,ATG14,HIF1A,FOS,SNAP23,TRIM69,ARIH1,PML,ISG20,ANPEP,PRKCB,IL4R,MMP25,ITGAX,N4BP1,PPL,NLRC5,ATP6V0D1,CDH1,PITPNA,MAP2K3,WSB1,JUP,STAT5B,PSMD12,RNF213,RAB31,ICAM1,MYO9B,BST2,IFI30,PLAUR,VASP,C5AR1,SIGLEC9,FPR1,FCAR,C3,VAV1,PSMA5,RNF115,ATAD3B,IL6R,IFI16,FCGR2A,POU2F1,NCF2,PTPRC,EIF4G3,FGR,PSMB2,GBP3,GBP4,SPSB1,H…
REAC	Interferon Signaling	REAC:R-HSA-913531	FALSE	1.06e-07	6.97518	193	360	27	10835	IFIT3,TRIM5,TRIM22,OAS3,OASL,STAT2,IRF9,ARIH1,PML,ISG20,ICAM1,BST2,IFI30,EIF4G3,GBP3,GBP4,SAMHD1,MX2,MX1,USP18,STAT1,SP100,EIF2AK2,TRIM2,IFNGR1,TRIM38,TRIM14
REAC	Cytokine Signaling in Immune system	REAC:R-HSA-1280215	FALSE	1.99972e-06	5.69903	719	360	55	10835	IFIT3,PTPRJ,TRIM5,TRIM22,OAS3,OASL,STAT2,IRAK3,TRAF3,IRF9,HIF1A,FOS,ARIH1,PML,ISG20,IL4R,ITGAX,N4BP1,NLRC5,PITPNA,MAP2K3,STAT5B,PSMD12,ICAM1,BST2,IFI30,FPR1,VAV1,PSMA5,IL6R,POU2F1,EIF4G3,PSMB2,GBP3,GBP4,HCK,SAMHD1,MX2,MX1,USP18,IL1R2,IL1R1,STAT1,SP100,EIF2AK2,PELI1,CCR5,TRIM2,FOXO3,IFNGR1,TRIM38,MAPK14,LYN,RAPGEF1,TRIM14
REAC	Interferon gamma signaling	REAC:R-HSA-877300	FALSE	7.48401e-05	4.12587	87	360	15	10835	TRIM5,TRIM22,OAS3,OASL,IRF9,PML,ICAM1,IFI30,GBP3,GBP4,SP100,TRIM2,IFNGR1,TRIM38,TRIM14
REAC	Neutrophil degranulation	REAC:R-HSA-6798695	FALSE	0.000611324	3.21373	476	360	37	10835	ADAM8,VCL,PTPRJ,METTL7A,SLC2A3,SNAP23,ANPEP,MMP25,ITGAX,JUP,PSMD12,RAB31,BST2,PLAUR,C5AR1,SIGLEC9,FPR1,FCAR,C3,PSMA5,ATAD3B,FCGR2A,PTPRC,FGR,DNAJC5,TOM1,SLC11A1,RAB7A,CMTM6,RHOA,TLR2,CYSTM1,SERPINB1,MAPK14,CTSB,GLA,MAGT1
REAC	Interferon alpha/beta signaling	REAC:R-HSA-909733	FALSE	0.00166342	2.779	71	360	12	10835	IFIT3,OAS3,OASL,STAT2,IRF9,ISG20,BST2,SAMHD1,MX2,MX1,USP18,STAT1
REAC	Innate Immune System	REAC:R-HSA-168249	FALSE	0.00996156	2.00167	1100	360	62	10835	ADAM8,VCL,PTPRJ,METTL7A,IRAK3,SLC2A3,TRAF3,FOS,SNAP23,ANPEP,MMP25,ITGAX,N4BP1,NLRC5,ATP6V0D1,MAP2K3,JUP,PSMD12,RAB31,MYO9B,BST2,PLAUR,C5AR1,SIGLEC9,FPR1,FCAR,C3,VAV1,PSMA5,ATAD3B,IFI16,FCGR2A,NCF2,PTPRC,FGR,PSMB2,HCK,DNAJC5,USP18,TOM1,MYH9,TANK,CASP10,ARPC2,SLC11A1,PELI1,RAB7A,MUC20,MUC4,CMTM6,RHOA,TLR2,CYSTM1,LCP2,SERPINB1,MAPK14,MAPK13,CRCP,CTSB,LYN,GLA,MAGT1
REAC	RHO GTPase cycle	REAC:R-HSA-9012999	FALSE	0.0191526	1.71777	449	360	32	10835	CDC42EP2,FGD4,TMPO,EPSTI1,SNAP23,TMOD3,CPD,ANKFY1,JUP,TPM4,MYO9B,RHPN2,PLEKHG2,VAV1,TPM3,NCF2,TMEM59,PREX1,NCK2,ARHGAP15,RHOB,RAB7A,RHOA,ARHGAP26,BASP1,STK38,DOCK4,BAIAP2L1,DOCK5,RAPGEF1,TJP2,DIAPH2
REAC	Signaling by Rho GTPases, Miro GTPases and RHOBTB3	REAC:R-HSA-9716542	FALSE	0.0270807	1.56734	717	360	44	10835	CDC42EP2,FGD4,TMPO,EPSTI1,SNAP23,TMOD3,PRKCB,CDH1,YWHAE,CPD,ANKFY1,JUP,NDEL1,TPM4,MYO9B,RHPN2,PLEKHG2,VAV1,TPM3,NCF2,TMEM59,MAPRE1,PREX1,LIMK2,MYH9,NCK2,ARHGAP15,RHOB,ARPC2,PPP1CB,XPO1,VHL,RAB7A,RHOA,ARHGAP26,BASP1,MAPK14,STK38,DOCK4,BAIAP2L1,DOCK5,RAPGEF1,TJP2,DIAPH2
REAC	Signaling by Rho GTPases	REAC:R-HSA-194315	FALSE	0.0345894	1.46106	702	360	43	10835	CDC42EP2,FGD4,TMPO,EPSTI1,SNAP23,TMOD3,PRKCB,CDH1,YWHAE,CPD,ANKFY1,JUP,NDEL1,TPM4,MYO9B,RHPN2,PLEKHG2,VAV1,TPM3,NCF2,TMEM59,MAPRE1,PREX1,LIMK2,MYH9,NCK2,ARHGAP15,RHOB,ARPC2,PPP1CB,XPO1,RAB7A,RHOA,ARHGAP26,BASP1,MAPK14,STK38,DOCK4,BAIAP2L1,DOCK5,RAPGEF1,TJP2,DIAPH2
WP	Host-pathogen interaction of human coronaviruses - interferon induction	WP:WP4880	FALSE	0.00317115	2.49878	33	309	8	8625	OAS3,STAT2,TRAF3,IRF9,FOS,STAT1,EIF2AK2,MAPK14
WP	Th17 cell differentiation pathway	WP:WP5130	FALSE	0.00599686	2.22208	69	309	11	8625	HIF1A,FOS,IL4R,RARA,TGFB1,IL6R,STAT1,IFNGR1,MAPK14,AHR,NFIL3
WP	Network map of SARS-CoV-2 signaling pathway	WP:WP5115	FALSE	0.00635489	2.19689	217	309	21	8625	WDR74,TRAF3,IRF9,HIF1A,FOS,MMP25,BST2,NLRP3,CEBPB,MX1,BID,APOL1,IL1R2,STAT1,TNFSF10,CCR5,LARP1,AHR,VPS41,IGFBP3,CTSB
WP	Chemokine signaling pathway	WP:WP3929	FALSE	0.0167095	1.77704	165	309	17	8625	STAT2,GNG2,PRKCB,STAT5B,ARRB2,PIK3R5,VAV1,GNAI3,FGR,HCK,PREX1,STAT1,GNB4,CCL28,FOXO3,BRAF,LYN
WP	Type I interferon induction and signaling during SARS-CoV-2 infection	WP:WP4868	FALSE	0.0178703	1.74787	31	309	7	8625	OAS3,STAT2,TRAF3,IRF9,STAT1,EIF2AK2,TLR2
WP	Immune response to tuberculosis	WP:WP4197	FALSE	0.0244627	1.6115	23	309	6	8625	IFIT3,STAT2,IRF9,MX1,STAT1,IFNGR1
WP	VEGFA-VEGFR2 signaling	WP:WP3888	FALSE	0.0300909	1.52156	430	309	31	8625	VCL,PTPRJ,CTNND1,MDM2,NUMB,TMOD3,C15ORF39,PRKCB,ATP6V0D1,TMEM170A,YWHAE,MAP2K3,ARRB2,ICAM1,PLAUR,PRKD2,MOV10,TPM3,NCF2,CAPN2,MYH9,STAT1,SLC8A1,RHOA,OCLN,FOXO3,MAPK14,HDAC9,IGFBP3,RAPGEF1,ACOT9
WP	Kit receptor signaling pathway	WP:WP304	FALSE	0.0452069	1.3448	59	309	9	8625	FOS,PRKCB,STAT5B,VAV1,STAT1,FOXO3,MAPK14,SH2B2,LYN
TF	Factor: IRF-2; motif: NAAANNGAAAGTGAAASTRN	TF:M09957	FALSE	6.69e-08	7.17434	278	569	32	20011	IFIT3,PRRG4,OAS3,EPSTI1,PATL2,MYO1E,SCARF1,STAT5B,BST2,PSMA5,MOV10,GBP3,GBP4,ZNFX1,MX1,USP18,APOL6,APOL1,APOBEC3C,APOBEC3D,APOBEC3F,APOBEC3G,ZEB2,SP110,PARP9,PARP14,DDX60,DDX60L,TAPBP,PARP12,NUB1,GLA
TF	Factor: IRF8; motif: NCGAAACCGAAACT	TF:M04020	FALSE	2.22769e-05	4.65215	1024	569	63	20011	TCF7L2,IFIT3,CELF1,OAS3,HCAR2,HCAR3,STAT2,RBMS2,OSBPL8,CDK17,EPSTI1,FCF1,TRIM69,AQP9,ISG20,NLRC5,GSDMB,ANKFY1,STAT5B,RNF213,HSH2D,BST2,IFI30,PSMA5,MOV10,IL6R,SOAT1,ARID4B,PHACTR4,PSMB2,GBP3,GBP4,SAMHD1,ZNFX1,MX1,USP18,APOL6,APOL1,NCK2,SLC35F5,ZEB2,STAT1,CFLAR,EIF2AK2,SLC8A1,PARP9,PARP14,XRN1,GNB4,UBXN7,DDX60,DDX60L,HERC6,GCNT2,IFNGR1,RAET1E,CCND3,ZC3HAV1,PARP12,AHR,FER1L6,PPP2R2A,TRIM14
TF	Factor: IRF-2; motif: NGAAASYGAAAS; match class: 1	TF:M11664_1	FALSE	0.000116289	3.93446	146	569	19	20011	IFIT3,OAS3,EPSTI1,STAT5B,BST2,GBP4,USP18,APOL1,APOBEC3C,APOBEC3F,APOBEC3G,CFLAR,GNB4,DDX60,DDX60L,HERC6,TAPBP,NUB1,TJP2
TF	Factor: IRF-5; motif: NYGAAACCGAAACY	TF:M11670	FALSE	0.000488701	3.31096	892	569	54	20011	IFIT3,OAS3,FAR2,STAT2,RBMS2,OSBPL8,EPSTI1,ATG14,FOXN3,TRIM69,NLRC5,SCARF1,GSDMB,ANKFY1,STAT5B,RNF213,HSH2D,BST2,IFI30,PSMA5,MOV10,PHACTR4,KDM4A,GBP3,GBP4,SAMHD1,ZNFX1,MX1,USP18,APOL6,APOBEC3F,APOBEC3G,NCK2,ZEB2,STAT1,CFLAR,EIF2AK2,PARP9,PARP14,XRN1,GNB4,DDX60,DDX60L,HERC6,GCNT2,IFNGR1,RAET1E,ZC3HAV1,PARP12,MACC1,PPP2R2A,NOTCH1,TRIM14,XIAP
TF	Factor: IRF-7; motif: NCGAAANCGAAANYN	TF:M11679	FALSE	0.00053319	3.27312	637	569	43	20011	PFKFB3,IFIT3,PRRG4,OAS3,OSBPL8,TMPO,EPSTI1,NLRC5,ANKFY1,RNF213,HSH2D,IFI30,C5AR1,PSMA5,RNF115,GBP3,GBP4,RIN2,SAMHD1,ZNFX1,MX1,USP18,APOL1,STAT1,CFLAR,EIF2AK2,PARP9,PARP14,XRN1,GNB4,DLG1,DDX60,DDX60L,HERC6,OCLN,IFNGR1,RAET1E,TAPBP,ZC3HAV1,PARP12,BRAF,NUB1,TRIM14
TF	Factor: IRF-8; motif: NCGAAACYGAAACYN	TF:M11685	FALSE	0.000636276	3.19635	1671	569	84	20011	FAM107B,PFKFB3,IFIT3,PRRG4,CELF1,OAS3,HCAR2,HCAR3,STAT2,RBMS2,OSBPL8,PLXNC1,EPSTI1,FCF1,SAMD15,FOXN3,EHD4,PATL2,TRIM69,NLRC5,MAP2K3,GOSR1,SLFN5,GSDMB,ANKFY1,STAT5B,RNF213,HSH2D,BST2,IFI30,PSMA5,MOV10,RNF115,MRPS21,IFI16,ARID4B,PHACTR4,PSMB2,C1ORF141,GBP3,GBP4,SAMHD1,ZNFX1,MX1,USP18,APOL6,APOL1,APOBEC3F,APOBEC3G,NCK2,SLC35F5,ZEB2,STAT1,CFLAR,EIF2AK2,PARP9,PARP14,XRN1,PLSCR1,TNFSF10,GNB4,DLG1,DDX60…
TF	Factor: IRF1; motif: NNNYASTTTCACTTTCNNTTT	TF:M07216	FALSE	0.000689291	3.1616	446	569	34	20011	IFIT3,PRRG4,OAS3,PLXNC1,EPSTI1,PATL2,MYO1E,SCARF1,STAT5B,PSMA5,MOV10,GBP3,GBP4,ZNFX1,MX1,USP18,APOL6,APOL1,APOBEC3C,APOBEC3D,APOBEC3F,APOBEC3G,ZEB2,CASP10,SP110,PARP9,PARP14,TNFSF10,DDX60,DDX60L,TAPBP,PARP12,NUB1,GLA
TF	Factor: STAT2; motif: RRGRAANNGAAACTGAAAN	TF:M10080	FALSE	0.000986684	3.00582	350	569	29	20011	IFIT3,OAS3,EPSTI1,EHD4,PATL2,MAP2K3,GSDMB,BST2,PSMA5,MOV10,C1ORF141,SAMHD1,ZNFX1,MX1,USP18,APOL6,APOL1,EIF2AK2,PARP9,DDX60,DDX60L,LAP3,HERC6,TAPBP,ZC3HAV1,PARP12,MACC1,VPS41,NTNG2
TF	Factor: IRF7; motif: NCGAAARYGAAANT	TF:M04018	FALSE	0.00128761	2.89022	635	569	42	20011	PFKFB3,IFIT3,MYOF,PRRG4,OAS3,OSBPL8,EPSTI1,NLRC5,ANKFY1,RNF213,HSH2D,IFI30,C5AR1,PSMA5,MOV10,RNF115,PSMB2,GBP3,GBP4,RIN2,ZNFX1,MX1,USP18,APOL6,APOL1,ZEB2,STAT1,EIF2AK2,SLC8A1,PARP9,PARP14,GNB4,DLG1,DDX60,DDX60L,HERC6,RAET1E,TAPBP,ZC3HAV1,PARP12,NUB1,FER1L6
TF	Factor: IRF-8; motif: NCGAAACYGAAACYN; match class: 1	TF:M11685_1	FALSE	0.0015717	2.80363	124	569	16	20011	IFIT3,OAS3,EPSTI1,PATL2,TRIM69,STAT5B,BST2,PSMA5,PHACTR4,GBP4,USP18,APOL1,CFLAR,DDX60,DDX60L,HERC6
TF	Factor: IRF-8; motif: NCGAAACCGAAACYN; match class: 1	TF:M11683_1	FALSE	0.00186813	2.72859	833	569	50	20011	IFIT3,PRRG4,OAS3,FGD4,EPSTI1,PATL2,TRIM69,MYO1E,ZNF710,SCARF1,GSDMB,STAT5B,RNF213,BST2,PSMA5,GNAI3,RNF115,MRPS21,PHACTR4,GBP3,GBP4,RIN2,USP18,APOL1,APOBEC3C,APOBEC3F,APOBEC3G,ZEB2,CFLAR,CASP10,EIF2AK2,SLC8A1,PNPT1,CMPK2,PARP9,XRN1,TNFSF10,GNB4,SETD2,DDX60,DDX60L,HERC6,RSPH4A,RAET1E,TAPBP,NUB1,MACC1,TJP2,XIAP,ARSD
TF	Factor: CHD2; motif: TCTCGCGAG; match class: 1	TF:M04710_1	FALSE	0.00198252	2.70278	11712	569	389	20011	PLEKHS1,CAMK1D,FAM107B,ACBD7,ZNF438,JMJD1C,ANAPC16,MRPS16,CFAP70,USP54,VCL,NUCB2,DNAJC24,EIF3M,NUP98,PTPRJ,CTNND1,WDR74,EHD1,ATG2A,ATP2A2,ATXN2,ALDH2,OASL,RILPL2,GTF2H3,DNAH10,PGAM5,EPS8,FGD4,CNPY2,STAT2,RBMS2,RASSF3,IRAK3,SLC35E3,ZFC3H1,SLC2A3,ATP2B1,PLXNC1,CDK17,TMPO,ZDHHC20,EPSTI1,GPALPP1,ITM2B,INTS6,TECPR2,RAB2B,GNG2,GNPNAT1,HIF1A,PLEKHH1,NUMB,FCF1,FOS,FOXN3,EFCAB11,KLF13,KATNBL1,SLC12A6,SNAP…
TF	Factor: IRF-1; motif: NAAANNGAAASTGAAASNRN	TF:M09956	FALSE	0.0022625	2.64541	324	569	27	20011	IFIT3,PRRG4,OAS3,EPSTI1,PATL2,MYO1E,SCARF1,STAT5B,BST2,PSMA5,MOV10,GBP3,GBP4,APOL6,APOL1,APOBEC3C,APOBEC3D,APOBEC3F,APOBEC3G,ZEB2,CASP10,PARP9,TNFSF10,DDX60,TAPBP,NUB1,GLA
TF	Factor: STAT2; motif: NRGAAANNGAAACTNA; match class: 1	TF:M09733_1	FALSE	0.00278243	2.55558	368	569	29	20011	IFIT3,EPSTI1,PATL2,TRIM69,STAT5B,RNF213,PSMA5,MOV10,PHACTR4,GBP4,ZNFX1,USP18,APOL6,APOL1,APOBEC3C,APOBEC3F,APOBEC3G,ZEB2,PARP9,TNFSF10,GNB4,DDX60,DDX60L,HERC6,CCL28,RSPH4A,NUB1,MACC1,ASAP1
TF	Factor: IRF-9; motif: NCGAAACYGAAACYN	TF:M11681	FALSE	0.00432172	2.36434	103	569	14	20011	RBMS2,EPSTI1,GSDMB,RNF213,BST2,IFI30,SAMHD1,MX1,PARP9,DDX60,DDX60L,HERC6,PARP12,TRIM14
TF	Factor: IRF-1; motif: STTTCACTTTCNNT	TF:M04788	FALSE	0.00512674	2.29016	554	569	37	20011	IFIT3,PRRG4,TRIM5,OAS3,RBMS2,PLXNC1,EPSTI1,PATL2,NLRC5,GSDMB,STAT5B,PSMD12,BST2,FPR1,PSMA5,MOV10,FHAD1,EIF4G3,GBP3,GBP4,APOL6,APOL1,APOBEC3F,APOBEC3G,CFLAR,PARP9,PARP14,TNFSF10,RPL14,SETD2,DDX60,RAET1E,TAPBP,EXOC4,NUB1,TJP2,XIAP
TF	Factor: IRF-2; motif: NGAAASYGAAAS; match class: 1	TF:M11665_1	FALSE	0.00514317	2.28877	259	569	23	20011	IFIT3,OAS3,EPSTI1,PATL2,TRIM69,STAT5B,BST2,PSMA5,PHACTR4,GBP4,USP18,APOL1,APOBEC3C,APOBEC3F,APOBEC3G,CFLAR,GNB4,DDX60,DDX60L,HERC6,TAPBP,NUB1,TJP2
TF	Factor: IRF-5; motif: NCGAAACCGAAACY	TF:M11671	FALSE	0.00587597	2.23092	403	569	30	20011	OAS3,STAT2,RBMS2,EPSTI1,GSDMB,ANKFY1,RNF213,BST2,IFI30,SAMHD1,ZNFX1,MX1,USP18,STAT1,CFLAR,EIF2AK2,PARP9,PARP14,XRN1,SH3BP5,GNB4,DDX60,DDX60L,HERC6,GCNT2,IFNGR1,ZC3HAV1,PARP12,NUB1,TRIM14
TF	Factor: IRF3; motif: NNRRAANGGAAACCGAAACYR	TF:M04014	FALSE	0.00997663	2.00102	289	569	24	20011	IFIT3,OAS3,EPSTI1,PATL2,STAT5B,BST2,PSMA5,MOV10,PHACTR4,SAMHD1,ZNFX1,MX1,USP18,APOL6,APOL1,SLC11A1,PARP9,TNFSF10,DDX60,DDX60L,HERC6,ZC3HAV1,PARP12,TRIM14
TF	Factor: Churchill; motif: CGGGNN	TF:M00986	FALSE	0.0105177	1.97808	14512	569	459	20011	TCF7L2,VWA2,CAMK1D,FAM107B,ACBD7,ZNF438,IPMK,PFKFB3,JMJD1C,ANAPC16,MCU,CFAP70,USP54,VCL,PPIF,PTEN,PLEKHA7,NUCB2,DNAJC24,EIF3M,PRRG4,NUP98,PTPRJ,TRIM5,CTNND1,WDR74,EHD1,ATG2A,CDC42EP2,DENND5A,CHST11,ANKRD13A,ATP2A2,ATXN2,ALDH2,OAS3,TPCN1,OASL,MORN3,RILPL2,DNAH10,PGAM5,EPS8,FGD4,METTL7A,KRT78,R3HDM2,RASSF3,IRAK3,SLC35E3,MDM2,ZFC3H1,OSBPL8,SLC2A3,ATP2B1,PLXNC1,TMCC3,CDK17,TMPO,ZDHHC20,MTRF1,GPALPP1,…
TF	Factor: E2F; motif: GGCGSG; match class: 1	TF:M00803_1	FALSE	0.0109178	1.96186	10475	569	351	20011	VWA2,CAMK1D,ADAM8,ACBD7,ZNF438,IPMK,PFKFB3,ANAPC16,MCU,MRPS16,USP54,VCL,PPIF,PTEN,PLEKHA7,NUCB2,EIF3M,PRRG4,PTPRJ,TRIM5,CTNND1,WDR74,EHD1,ATG2A,DENND5A,CHST11,ANKRD13A,ATP2A2,ATXN2,ALDH2,OAS3,TPCN1,RILPL2,DNAH10,PGAM5,STAT2,R3HDM2,RASSF3,IRAK3,SLC35E3,MDM2,OSBPL8,ATP2B1,PLXNC1,CDK17,TMPO,ZDHHC20,ITM2B,INTS6,GNPNAT1,GCH1,HIF1A,SUSD6,FOS,SAMD15,FOXN3,KLF13,KATNBL1,SLC12A6,EHD4,SNAP23,PATL2,TRIM69,T…
TF	Factor: IRF-4; motif: NCGAAACCGAAACYN	TF:M11687	FALSE	0.0112036	1.95064	3683	569	148	20011	CAMK1D,FAM107B,PFKFB3,JMJD1C,SRGN,IFIT3,PLEKHA7,PRRG4,CELF1,TRIM5,OAS3,HCAR2,HCAR3,FAR2,FGD4,KRT78,STAT2,RBMS2,OSBPL8,PLXNC1,TMPO,EPSTI1,RAB2B,ATG14,FCF1,SAMD15,FOXN3,EHD4,PATL2,TRIM69,MYO1E,DENND4A,PML,ISG20,SEMA4B,IGSF6,NLRC5,NFAT5,TMEM170A,SCARF1,MAP2K3,METTL16,GOSR1,SLFN5,GSDMB,ANKFY1,STAT5B,SPAG9,PSMD12,RNF213,ADGRE2,HSH2D,BST2,IFI30,C5AR1,FPR1,TAF13,PSMA5,GNAI3,MOV10,RNF115,MRPS21,FHAD1,IL6…
TF	Factor: E2F-1:Elk-1; motif: SGCGCSNNAMCGGAAGT; match class: 1	TF:M08205_1	FALSE	0.0120001	1.92082	10699	569	357	20011	TCF7L2,CAMK1D,ADAM8,ACBD7,IPMK,ANK3,PFKFB3,MCU,MRPS16,CFAP70,VCL,PPIF,PTEN,C11ORF58,PLEKHA7,NUCB2,DNAJC24,PRRG4,NUP98,PTPRJ,TRIM5,EHD1,ATG2A,DENND5A,CHST11,ATP2A2,ATXN2,ALDH2,OAS3,HCAR3,RILPL2,PGAM5,STAT2,R3HDM2,RASSF3,IRAK3,SLC35E3,MDM2,ZFC3H1,OSBPL8,ATP2B1,PLXNC1,TMCC3,CDK17,TMPO,ZDHHC20,MTRF1,GPALPP1,INTS6,TECPR2,TRAF3,RAB2B,GNPNAT1,GCH1,ATG14,HIF1A,PLEKHH1,SUSD6,NUMB,FOS,EFCAB11,KLF13,SLC12A6…
TF	Factor: IRF-3; motif: NGGAAACNGAAACCGAAACN	TF:M11677	FALSE	0.0122245	1.91277	484	569	33	20011	TCF7L2,IFIT3,KRT78,EPSTI1,PATL2,N4BP1,NFAT5,SCARF1,STAT5B,BST2,TIMM50,PSMA5,MOV10,SAMHD1,ZNFX1,MX1,APOL6,APOL1,APOBEC3C,APOBEC3D,APOBEC3F,APOBEC3G,EIF2AK2,PARP9,DDX60,DDX60L,HERC6,CCDC28A,TAPBP,PARP12,NUB1,AK3,ARSD
TF	Factor: IRF-5; motif: NYGAAACCGAAACY; match class: 1	TF:M11670_1	FALSE	0.0128162	1.89224	34	569	8	20011	IFIT3,OAS3,BST2,PHACTR4,CFLAR,DDX60,DDX60L,HERC6
TF	Factor: IRF-2; motif: NGAAASYGAAAS	TF:M11664	FALSE	0.0168526	1.77333	1700	569	80	20011	FAM107B,PFKFB3,IFIT3,PRRG4,TRIM5,OAS3,RBMS2,PLXNC1,EPSTI1,RAB2B,HIF1A,FOXN3,PATL2,TRIM69,MYO1E,ZNF710,IGSF6,NLRC5,SCARF1,GOSR1,SLFN5,GSDMB,ANKFY1,STAT5B,RNF213,HSH2D,BST2,IFI30,FPR1,PSMA5,MOV10,MRPS21,FHAD1,IFI16,GLUL,PHACTR4,GBP3,GBP4,SAMHD1,ZNFX1,MX1,USP18,APOL6,APOL1,APOBEC3C,APOBEC3D,APOBEC3F,APOBEC3G,NCK2,ZEB2,STAT1,CFLAR,EIF2AK2,XPO1,PARP9,PARP14,TNFSF10,GNB4,RPL14,SETD2,TLR2,DDX60,DDX60L,H…
TF	Factor: IRF-7; motif: TNSGAAWNCGAAANTNNN; match class: 1	TF:M00453_1	FALSE	0.0177179	1.75159	340	569	26	20011	IFIT3,OAS3,EPSTI1,PATL2,STAT5B,RNF213,BST2,PHACTR4,GBP3,GBP4,USP18,APOL1,APOBEC3F,APOBEC3G,ZEB2,STAT1,CFLAR,TNFSF10,SETD2,DDX60,DDX60L,HERC6,EXOC4,NUB1,MACC1,XIAP
TF	Factor: IRF-1; motif: NAAANNGAAAGTGAAASTRN	TF:M09629	FALSE	0.0177179	1.75159	340	569	26	20011	IFIT3,PRRG4,OAS3,PLXNC1,MYO1E,SCARF1,STAT5B,PSMA5,MOV10,GBP3,GBP4,ZNFX1,USP18,APOL6,APOL1,APOBEC3C,APOBEC3D,APOBEC3F,APOBEC3G,ZEB2,SP110,PARP9,PARP14,TAPBP,NUB1,GLA
TF	Factor: IRF-2; motif: NGAAASYGAAAS	TF:M11665	FALSE	0.0210461	1.67683	2456	569	106	20011	FAM107B,PFKFB3,IFIT3,PLEKHA7,PRRG4,TRIM5,OAS3,RBMS2,OSBPL8,PLXNC1,TMPO,EPSTI1,RAB2B,HIF1A,FOXN3,SLC12A6,PATL2,TRIM69,MYO1E,ZNF710,IGSF6,NLRC5,SCARF1,MAP2K3,METTL16,GOSR1,SLFN5,GSDMB,ANKFY1,STAT5B,SPAG9,PSMD12,RNF213,HSH2D,BST2,IFI30,C5AR1,FPR1,PSMA5,MOV10,MRPS21,FHAD1,IFI16,GLUL,EIF4G3,ARID4B,PHACTR4,GBP3,GBP4,SAMHD1,SERINC3,ZNFX1,MX1,USP18,APOL6,APOL1,APOBEC3C,APOBEC3D,APOBEC3F,APOBEC3G,HPCAL1,N…
TF	Factor: STAT2; motif: RRGRAANNGAAACTGAAAN; match class: 1	TF:M10080_1	FALSE	0.0244037	1.61254	11	569	5	20011	IFIT3,EPSTI1,PSMA5,APOL6,ZC3HAV1
TF	Factor: IRF-5; motif: NCGAAACCGAAACY	TF:M11673	FALSE	0.0260316	1.5845	61	569	10	20011	STAT2,EPSTI1,RNF213,SAMHD1,MX1,DDX60,DDX60L,HERC6,PARP12,TRIM14
TF	Factor: IRF-4; motif: NCGAAACCGAAACYA	TF:M04015	FALSE	0.0262975	1.58009	2090	569	93	20011	TCF7L2,IFIT3,NUCB2,CELF1,OAS3,HCAR2,HCAR3,STAT2,RBMS2,OSBPL8,ATP2B1,CDK17,EPSTI1,GCH1,ATG14,FCF1,SAMD15,SPG11,PATL2,TRIM69,AQP9,ISG20,AP3S2,LITAF,NLRC5,GOSR1,GSDMB,ANKFY1,STAT5B,RNF213,NXN,ADGRE2,HSH2D,BST2,IFI30,TIMM50,PSMA5,MOV10,RNF115,IL6R,IFI16,SOAT1,ARID4B,PHACTR4,PSMB2,GBP3,GBP4,SAMHD1,ZNFX1,MX1,USP18,MED15,APOL6,SLC35F5,ZEB2,STAT1,CFLAR,CYP20A1,EIF2AK2,SLC8A1,PNPT1,CMPK2,PARP9,PARP14,XRN1…
TF	Factor: IRF-1; motif: NNRAAANNGAAASN	TF:M07045	FALSE	0.0331839	1.47907	554	569	35	20011	IFIT3,PRRG4,TRIM5,OAS3,PLXNC1,RAB2B,NLRC5,SLFN5,GSDMB,STAT5B,RNF213,BST2,PSMA5,MOV10,ARID4B,PHACTR4,GBP3,GBP4,ZNFX1,USP18,APOL6,APOL1,APOBEC3D,APOBEC3F,APOBEC3G,ZEB2,STAT1,CFLAR,PARP9,TNFSF10,SETD2,DDX60,TAPBP,NUB1,FER1L6
TF	Factor: Pax-5; motif: SCNNGGGCARCNRAGCGWGAC	TF:M10027	FALSE	0.0354258	1.45068	3420	569	137	20011	VWA2,ACBD7,ANAPC16,CFAP70,IFIT3,EIF3M,PRRG4,NUP98,TRIM5,CTNND1,WDR74,ATG2A,TPCN1,OASL,MORN3,RILPL2,GTF2H3,PGAM5,EPS8,FGD4,CNPY2,STAT2,SLC2A3,ZDHHC20,MTRF1,EPSTI1,PLEKHH1,SUSD6,KLF13,SLC12A6,EHD4,CLPX,PPCDC,ANPEP,SLCO3A1,EMP2,DNAH3,IL4R,BICDL2,KAT8,LRRC36,ATP6V0D1,CHST6,DNAH9,PITPNA,VMO1,TEX14,VMP1,TLK2,PSMD12,PGS1,ALYREF,LDLR,ZNF440,TPM4,ZNF101,MOB3A,ZNF254,RHPN2,TJP3,LIPE,PLAUR,PRKD2,C5AR1,MED25…
TF	Factor: IRF-4; motif: NYGAAASYGAAACYN	TF:M11686	FALSE	0.0383297	1.41646	3456	569	138	20011	FAM107B,PFKFB3,SRGN,IFIT3,PLEKHA7,PRRG4,CELF1,TRIM5,OAS3,HCAR2,HCAR3,FAR2,KRT78,RBMS2,OSBPL8,PLXNC1,TMPO,EPSTI1,RAB2B,HIF1A,FCF1,FOXN3,SLC12A6,EHD4,PATL2,TRIM69,MYO1E,DENND4A,PML,ZNF710,IGSF6,NLRC5,NFAT5,SCARF1,MAP2K3,METTL16,GOSR1,SLFN5,GSDMB,ANKFY1,STAT5B,SPAG9,PSMD12,TEKT1,RNF213,ADGRE2,HSH2D,BST2,MVB12A,IFI30,PLEKHG2,FPR1,PSMA5,MOV10,RNF115,MRPS21,FHAD1,SEMA4A,IFI16,GLUL,EIF4G3,ARID4B,PHACTR4…
TF	Factor: IRF; motif: NNGAAANTGAAANN; match class: 1	TF:M08887_1	FALSE	0.0412114	1.38498	78	569	11	20011	IFIT3,EPSTI1,STAT5B,RNF213,BST2,GBP4,APOBEC3F,APOBEC3G,DDX60,TAPBP,NUB1
TF	Factor: IRF-8; motif: NYGAAASYGAAACYN	TF:M11682	FALSE	0.0429863	1.36667	3867	569	151	20011	FAM107B,PFKFB3,SRGN,VCL,IFIT3,PLEKHA7,PRRG4,CELF1,TRIM5,OAS3,HCAR2,HCAR3,FAR2,FGD4,KRT78,STAT2,RBMS2,OSBPL8,PLXNC1,TMPO,EPSTI1,RAB2B,HIF1A,FCF1,FOXN3,SLC12A6,EHD4,PATL2,TRIM69,MYO1E,RAB8B,DENND4A,PML,ISG20,ZNF710,IGSF6,N4BP1,NLRC5,NFAT5,SCARF1,MAP2K3,METTL16,GOSR1,SLFN5,GSDMB,ANKFY1,STAT5B,SPAG9,PSMD12,RNF213,ADGRE2,HSH2D,BST2,IFI30,LIPE,FPR1,PSMA5,MOV10,RNF115,MRPS21,FHAD1,SEMA4A,IFI16,GLUL,EIF4…
TF	Factor: IRF-4; motif: NYGAAASYGAAACYN; match class: 1	TF:M11686_1	FALSE	0.046414	1.33335	470	569	31	20011	IFIT3,PRRG4,OAS3,EPSTI1,PATL2,TRIM69,SCARF1,GSDMB,STAT5B,PSMD12,RNF213,BST2,PSMA5,SEMA4A,PHACTR4,GBP4,USP18,APOL1,APOBEC3F,APOBEC3G,ZEB2,CFLAR,EIF2AK2,DDX60,DDX60L,HERC6,TAPBP,NUB1,MACC1,TJP2,GLA
TF	Factor: IRF-5; motif: NCGAAACCGAAACY	TF:M11672	FALSE	0.0475981	1.32241	126	569	14	20011	RBMS2,EPSTI1,GSDMB,RNF213,BST2,IFI30,SAMHD1,MX1,PARP9,DDX60,DDX60L,HERC6,PARP12,TRIM14
MIRNA	hsa-miR-4284	MIRNA:hsa-miR-4284	FALSE	1.05e-09	8.9808	635	529	61	14846	PLEKHS1,ANAPC16,MRPS16,PRRG4,RBMS2,R3HDM2,IRAK3,ZDHHC20,PLEKHH1,EMP2,IGSF6,EEF2K,SLC43A2,C17ORF75,IKZF3,KIF1C,LDLR,ZNF101,MOB3A,ZFP30,TNFAIP8L1,FPR1,ZNF581,ZNF264,C3,MYO1F,IL6R,DARS2,MDM4,RBBP9,RNF24,APOL1,MYH9,APOBEC3F,XPNPEP3,RNF149,SLC35F5,CASP10,CYP20A1,SGPP2,SP110,PNPT1,TFDP2,WWTR1,FNDC3B,GNB4,SH3D19,PHAX,RAET1E,RSPH3,C6ORF132,RRP36,AHR,MACC1,FOXK1,CRCP,ZNF655,RAB11FIP1,PLEKHA2,WDR31,XIAP
MIRNA	hsa-miR-4438	MIRNA:hsa-miR-4438	FALSE	1.89e-08	7.72464	323	529	39	14846	PPIF,IFIT3,GTF2H3,FOS,EFCAB11,KLF13,SLC12A6,TMOD3,CLPX,CHST6,SLC43A2,TLCD2,TLK2,TPM4,TNFAIP8L1,PRKD2,C3,IL6R,DARS2,BTG2,TMEM59,DUSP18,FAM227A,RNF149,SLC35F5,CYP20A1,YIPF4,SH3BP5,MUC20,HSPA4L,SMIM14,PAICS,RPL7L1,RRP36,MACC1,GSR,RAB11FIP1,CEP78,XIAP
MIRNA	hsa-miR-7151-3p	MIRNA:hsa-miR-7151-3p	FALSE	2.04e-08	7.68961	399	529	44	14846	VCL,IFIT3,ATG2A,GTF2H3,FOS,EFCAB11,SLC12A6,TMOD3,CLPX,CHST6,SLC43A2,TLCD2,TLK2,TPM4,TNFAIP8L1,PRKD2,C3,MYO1F,IL6R,DARS2,BTG2,SKI,TMEM59,DUSP18,FAM227A,RNF149,SLC35F5,CYP20A1,NDUFS1,YIPF4,SH3BP5,MUC20,HSPA4L,SMIM14,PAICS,RPL7L1,RRP36,MACC1,SLC25A37,GSR,RAB11FIP1,CEP78,XIAP,ACOT9
MIRNA	hsa-miR-6849-3p	MIRNA:hsa-miR-6849-3p	FALSE	3.18e-08	7.49745	724	529	63	14846	MRPS16,PRRG4,CELF1,ATG2A,METTL7A,MDM2,SAMD15,EHD4,AP3S2,N4BP1,TMEM170A,CHST6,SCARF1,TLCD2,SSH2,GOSR1,IKZF3,ANKFY1,KLF2,PGPEP1,ZNF101,MOB3A,RHPN2,NFIC,PLEKHG2,SIGLEC9,FPR1,ZNF264,C3,TAF13,RNF115,MRPS21,TUFT1,GLUL,ECE1,IPP,RASSF2,CASS4,TOM1,APOL6,APOBEC3D,YIPF4,TMEM127,VHL,TFDP2,SH3BP5,HSPA4L,SH3D19,PAICS,PHAX,OCLN,PPIL6,RPL7L1,SRPK2,AHCYL2,ZC3HAV1,CRCP,RAB11FIP1,RAPGEF1,TRMO,XIAP,CA5B,GNL3L
MIRNA	hsa-miR-5095	MIRNA:hsa-miR-5095	FALSE	7.33e-08	7.13487	399	529	43	14846	VCL,IFIT3,ATG2A,GTF2H3,FOS,EFCAB11,SLC12A6,TMOD3,CLPX,CHST6,SLC43A2,TLCD2,TLK2,TPM4,TNFAIP8L1,PRKD2,C3,MYO1F,IL6R,DARS2,BTG2,SKI,TMEM59,DUSP18,FAM227A,RNF149,SLC35F5,CYP20A1,YIPF4,SH3BP5,MUC20,HSPA4L,SMIM14,PAICS,RPL7L1,RRP36,MACC1,SLC25A37,GSR,RAB11FIP1,CEP78,XIAP,ACOT9
MIRNA	hsa-miR-4459	MIRNA:hsa-miR-4459	FALSE	5.83e-07	6.23409	685	529	58	14846	MRPS16,PPIF,PGAM5,STAT2,RBMS2,SLC35E3,MDM2,GPALPP1,KLF13,SNAP23,ZNF710,ITGAX,RAB40C,TMEM170A,CHST6,KIAA0513,DNAH9,ZNF440,KLF2,ZNF101,PLEKHG2,BBC3,SIGLEC9,ZNF581,ZNF264,C3,TPM3,DARS2,SOAT1,GLUL,BTG2,MDM4,PHACTR4,TMEM59,RNF24,RASSF2,APOBEC3C,APOBEC3F,TANK,SPATS2L,CYP20A1,SGPP2,EIF2AK2,CNBP,SKIL,MUC20,NOP14,PPM1K,LARP1,OCLN,AHCYL2,AHR,MACC1,FOXK1,PPP2R2A,GSR,SYAP1,GNL3L
MIRNA	hsa-miR-4638-5p	MIRNA:hsa-miR-4638-5p	FALSE	7.04e-07	6.15225	245	529	31	14846	ALDH2,GNPNAT1,ATG14,EEF2K,SLC43A2,C17ORF75,LDLR,ZNF101,TNFAIP8L1,C3,MYO1F,IL6R,PSMB2,GBP4,DUSP18,APOBEC3A,RNF149,MREG,SGPP2,SP110,AGAP1,PNPT1,CNBP,GNB4,RSPH3,C6ORF132,RRP36,MACC1,FOXK1,ZNF655,WDR31
MIRNA	hsa-miR-3653-5p	MIRNA:hsa-miR-3653-5p	FALSE	2.0337e-06	5.69171	617	529	53	14846	ACBD7,SLC35E3,TMOD3,EMP2,CHST6,SLC43A2,TLCD2,IKZF3,KIF1C,ZNF101,ZFP30,TIMM50,TNFAIP8L1,SIGLEC9,FPR1,FCAR,VMAC,DARS2,RABGAP1L,CCDC30,IPP,GBP4,SAMHD1,APOL1,FAM227A,APOBEC3A,RNF149,SLC35F5,CYP20A1,NDUFS1,ARPC2,AP1S3,SP110,WDPCP,PLSCR1,SKIL,HSPA4L,SH3D19,PPM1K,SLC26A2,RPL37,FOXO3,RRP36,IFT22,MACC1,CRCP,BAIAP2L1,SLC25A37,GSR,WDR31,XIAP,SYAP1,GNL3L
MIRNA	hsa-miR-6747-3p	MIRNA:hsa-miR-6747-3p	FALSE	2.27568e-06	5.64289	496	529	46	14846	ACBD7,TMOD3,CLPX,EMP2,CHST6,SLC43A2,TLCD2,SSH2,IKZF3,KIF1C,TPM4,ZFP30,TNFAIP8L1,SIGLEC9,FPR1,FCAR,IL6R,DARS2,RABGAP1L,ECE1,IPP,GBP4,SAMHD1,APOL1,FAM227A,RNF149,AP1S3,SP110,RPL14,SMIM14,ARHGAP26,SLC26A2,RPL37,FOXO3,RPL7L1,RRP36,IFT22,MACC1,CRCP,BAIAP2L1,SLC25A37,GSR,WDR31,XIAP,SYAP1,GNL3L
MIRNA	hsa-miR-6779-5p	MIRNA:hsa-miR-6779-5p	FALSE	2.79977e-06	5.55288	659	529	55	14846	PFKFB3,MRPS16,C11ORF58,DNAJC24,PRRG4,CTNND1,PGAM5,RBMS2,IRAK3,MDM2,RAB2B,PLEKHH1,IGSF6,EEF2K,NFAT5,PITPNA,TLCD2,WSB1,C17ORF75,IKZF3,RARA,ANKFY1,ARRB2,KIF1C,CSNK1D,PGPEP1,NFIC,TIMM50,FUT2,ZNF264,ZNF587,C3,GNAI3,RBM8A,GLUL,PHACTR4,TTLL9,RNF24,MYH9,APOBEC3F,CYP20A1,AGAP1,CNBP,WWTR1,FNDC3B,PHAX,SYTL3,STK38,C6ORF132,RPL7L1,AHR,FOXK1,CRCP,TRMO,XIAP
MIRNA	hsa-miR-7977	MIRNA:hsa-miR-7977	FALSE	5.71647e-06	5.24287	654	529	54	14846	ACBD7,ANAPC16,MRPS16,PRRG4,PGAM5,RBMS2,R3HDM2,IRAK3,ZDHHC20,PLEKHH1,EMP2,IGSF6,TLCD2,WSB1,IKZF3,ANKFY1,PGPEP1,MOB3A,ZFP30,PLEKHG2,TIMM50,FUT2,FPR1,ZNF581,ZNF264,VMAC,TPM3,POU2F1,DARS2,PSMB2,RNF24,APOL6,MYH9,FAM227A,APOBEC3F,XPNPEP3,CYP20A1,YIPF4,PNPT1,TFDP2,WWTR1,FNDC3B,SH3D19,PHAX,RAET1E,RPL7L1,IFT22,SRPK2,AHR,IGFBP3,WDR31,SNAPC3,XIAP,GNL3L
MIRNA	hsa-miR-665	MIRNA:hsa-miR-665	FALSE	6.21412e-06	5.20662	730	529	58	14846	ACBD7,MRPS16,PPIF,PRRG4,PGAM5,STAT2,RBMS2,SLC35E3,GPALPP1,EFCAB11,TMEM170A,KIAA0513,DNAH9,SCARF1,WSB1,IKZF3,KIF1C,KLF2,PGPEP1,ZNF101,MOB3A,NFIC,PLEKHG2,BBC3,FUT2,ZNF581,ZNF587,C3,GNAI3,TPM3,SOAT1,GLUL,BTG2,PHACTR4,TMEM59,APOL6,MYH9,APOBEC3C,TANK,SPATS2L,AP1S3,EIF2AK2,CNBP,TFDP2,SKIL,MUC20,NOP14,PPM1K,FOXO3,AHCYL2,AHR,MACC1,CRCP,PPP2R2A,GSR,SNAPC3,SYAP1,GNL3L
MIRNA	hsa-miR-3689a-3p	MIRNA:hsa-miR-3689a-3p	FALSE	1.15788e-05	4.93634	649	529	53	14846	PFKFB3,MRPS16,C11ORF58,DNAJC24,PRRG4,CTNND1,PGAM5,RBMS2,IRAK3,MDM2,RAB2B,PLEKHH1,IGSF6,EEF2K,NFAT5,PITPNA,TLCD2,WSB1,C17ORF75,IKZF3,RARA,ANKFY1,KIF1C,CSNK1D,PGPEP1,TIMM50,FUT2,ZNF264,ZNF587,C3,GNAI3,RBM8A,GLUL,PHACTR4,TTLL9,RNF24,MYH9,APOBEC3F,CYP20A1,AGAP1,CNBP,WWTR1,FNDC3B,PHAX,SYTL3,STK38,C6ORF132,RPL7L1,AHR,FOXK1,CRCP,TRMO,XIAP
MIRNA	hsa-miR-3689c	MIRNA:hsa-miR-3689c	FALSE	1.15788e-05	4.93634	649	529	53	14846	PFKFB3,MRPS16,C11ORF58,DNAJC24,PRRG4,CTNND1,PGAM5,RBMS2,IRAK3,MDM2,RAB2B,PLEKHH1,IGSF6,EEF2K,NFAT5,PITPNA,TLCD2,WSB1,C17ORF75,IKZF3,RARA,ANKFY1,KIF1C,CSNK1D,PGPEP1,TIMM50,FUT2,ZNF264,ZNF587,C3,GNAI3,RBM8A,GLUL,PHACTR4,TTLL9,RNF24,MYH9,APOBEC3F,CYP20A1,AGAP1,CNBP,WWTR1,FNDC3B,PHAX,SYTL3,STK38,C6ORF132,RPL7L1,AHR,FOXK1,CRCP,TRMO,XIAP
MIRNA	hsa-miR-3689b-3p	MIRNA:hsa-miR-3689b-3p	FALSE	1.15788e-05	4.93634	649	529	53	14846	PFKFB3,MRPS16,C11ORF58,DNAJC24,PRRG4,CTNND1,PGAM5,RBMS2,IRAK3,MDM2,RAB2B,PLEKHH1,IGSF6,EEF2K,NFAT5,PITPNA,TLCD2,WSB1,C17ORF75,IKZF3,RARA,ANKFY1,KIF1C,CSNK1D,PGPEP1,TIMM50,FUT2,ZNF264,ZNF587,C3,GNAI3,RBM8A,GLUL,PHACTR4,TTLL9,RNF24,MYH9,APOBEC3F,CYP20A1,AGAP1,CNBP,WWTR1,FNDC3B,PHAX,SYTL3,STK38,C6ORF132,RPL7L1,AHR,FOXK1,CRCP,TRMO,XIAP
MIRNA	hsa-miR-1273h-5p	MIRNA:hsa-miR-1273h-5p	FALSE	1.2846e-05	4.89123	651	529	53	14846	PFKFB3,MRPS16,C11ORF58,DNAJC24,PRRG4,CTNND1,PGAM5,RBMS2,IRAK3,MDM2,RAB2B,PLEKHH1,IGSF6,EEF2K,NFAT5,PITPNA,TLCD2,WSB1,C17ORF75,IKZF3,RARA,ANKFY1,KIF1C,CSNK1D,PGPEP1,TIMM50,FUT2,ZNF264,ZNF587,C3,GNAI3,RBM8A,GLUL,PHACTR4,TTLL9,RNF24,MYH9,APOBEC3F,CYP20A1,AGAP1,CNBP,WWTR1,FNDC3B,PHAX,SYTL3,STK38,C6ORF132,RPL7L1,AHR,FOXK1,CRCP,TRMO,XIAP
MIRNA	hsa-miR-6780a-5p	MIRNA:hsa-miR-6780a-5p	FALSE	1.35278e-05	4.86877	652	529	53	14846	PFKFB3,MRPS16,C11ORF58,DNAJC24,PRRG4,CTNND1,PGAM5,RBMS2,IRAK3,MDM2,RAB2B,PLEKHH1,IGSF6,EEF2K,NFAT5,PITPNA,TLCD2,WSB1,C17ORF75,IKZF3,RARA,ANKFY1,KIF1C,CSNK1D,PGPEP1,TIMM50,FUT2,ZNF264,ZNF587,C3,GNAI3,RBM8A,GLUL,PHACTR4,TTLL9,RNF24,MYH9,APOBEC3F,CYP20A1,AGAP1,CNBP,WWTR1,FNDC3B,PHAX,SYTL3,STK38,C6ORF132,RPL7L1,AHR,FOXK1,CRCP,TRMO,XIAP
MIRNA	hsa-miR-30b-3p	MIRNA:hsa-miR-30b-3p	FALSE	1.93559e-05	4.71319	659	529	53	14846	PFKFB3,MRPS16,C11ORF58,DNAJC24,PRRG4,CTNND1,PGAM5,RBMS2,IRAK3,MDM2,RAB2B,PLEKHH1,IGSF6,EEF2K,NFAT5,PITPNA,TLCD2,WSB1,C17ORF75,IKZF3,RARA,ANKFY1,KIF1C,CSNK1D,PGPEP1,TIMM50,FUT2,ZNF264,ZNF587,C3,GNAI3,RBM8A,GLUL,PHACTR4,TTLL9,RNF24,MYH9,APOBEC3F,CYP20A1,AGAP1,CNBP,WWTR1,FNDC3B,PHAX,SYTL3,STK38,C6ORF132,RPL7L1,AHR,FOXK1,CRCP,TRMO,XIAP
MIRNA	hsa-miR-6893-5p	MIRNA:hsa-miR-6893-5p	FALSE	4.24971e-05	4.37164	656	529	52	14846	MRPS16,PRRG4,PGAM5,IRAK3,SLC35E3,HIF1A,KLF13,SNAP23,SEMA4B,NLRC5,TMEM170A,KIAA0513,SCARF1,WSB1,RARA,ZNF440,TPM4,KLF2,PGPEP1,ZNF101,MOB3A,NFIC,PLEKHG2,FUT2,ZNF581,C3,TAF13,GNAI3,RNF115,TPM3,SOAT1,GLUL,TMEM59,RNF24,APOL6,MYH9,CYP20A1,SGPP2,AP1S3,YIPF4,EIF2AK2,TFDP2,FNDC3B,MUC20,NOP14,ATXN1,AHCYL2,FOXK1,SNAPC3,XIAP,ARSD,GNL3L
MIRNA	hsa-miR-1976	MIRNA:hsa-miR-1976	FALSE	4.3333e-05	4.36318	492	529	43	14846	ACBD7,CLPX,SLC43A2,IKZF3,KIF1C,ZFP30,TNFAIP8L1,SIGLEC9,FPR1,FCAR,DARS2,RABGAP1L,CCDC30,IPP,GBP4,SAMHD1,APOL1,FAM227A,APOBEC3A,RNF149,SLC35F5,CYP20A1,NDUFS1,AP1S3,SP110,WDPCP,HSPA4L,SH3D19,PPM1K,SLC26A2,RPL37,FOXO3,RRP36,IFT22,MACC1,CRCP,BAIAP2L1,SLC25A37,GSR,WDR31,XIAP,SYAP1,GNL3L
MIRNA	hsa-miR-17-5p	MIRNA:hsa-miR-17-5p	FALSE	4.47091e-05	4.3496	1176	529	78	14846	TCF7L2,PTEN,PRRG4,NUP98,ATG2A,GTF2H3,MDM2,ATP2B1,ZDHHC20,ATG14,HIF1A,SUSD6,EFCAB11,SLC12A6,TMOD3,ARIH1,SEMA4B,PRKCB,N4BP1,NFAT5,KIAA0513,PITPNA,WSB1,SSH2,C17ORF75,ANKFY1,USP32,ICAM1,LDLR,TPM4,TGFB1,TNFAIP8L1,ZNF264,MYO1F,RNF115,RABGAP1L,BTG2,EIF4G3,SKI,ARID4B,MED18,CCDC30,KDM4A,IPP,GBP3,NCOA3,ZNFX1,MTMR3,DUSP18,MYH9,SLC35F5,BMPR2,ARPC2,YIPF4,PELI1,TMEM127,SH3BP5,SKIL,RPL14,HSPA4L,FBXL5,TMEM165,LA…
MIRNA	hsa-miR-4722-3p	MIRNA:hsa-miR-4722-3p	FALSE	4.63722e-05	4.33374	458	529	41	14846	ACBD7,NUP98,TMOD3,CLPX,SLC43A2,TLCD2,SSH2,IKZF3,ZFP30,TNFAIP8L1,SIGLEC9,FPR1,FCAR,TAF13,IL6R,DARS2,RABGAP1L,IPP,GBP4,SAMHD1,APOL1,FAM227A,RNF149,AP1S3,SP110,ARHGAP26,SLC26A2,RPL37,FOXO3,RPL7L1,RRP36,IFT22,MACC1,CRCP,BAIAP2L1,SLC25A37,GSR,WDR31,RAPGEF1,SYAP1,GNL3L
MIRNA	hsa-miR-6808-5p	MIRNA:hsa-miR-6808-5p	FALSE	4.68994e-05	4.32883	658	529	52	14846	MRPS16,PRRG4,PGAM5,IRAK3,SLC35E3,HIF1A,KLF13,SNAP23,SEMA4B,NLRC5,TMEM170A,KIAA0513,SCARF1,WSB1,RARA,ZNF440,TPM4,KLF2,PGPEP1,ZNF101,MOB3A,NFIC,PLEKHG2,FUT2,ZNF581,C3,TAF13,GNAI3,RNF115,TPM3,SOAT1,GLUL,TMEM59,RNF24,APOL6,MYH9,CYP20A1,SGPP2,AP1S3,YIPF4,EIF2AK2,TFDP2,FNDC3B,MUC20,NOP14,ATXN1,AHCYL2,FOXK1,SNAPC3,XIAP,ARSD,GNL3L
MIRNA	hsa-miR-485-5p	MIRNA:hsa-miR-485-5p	FALSE	5.18834e-05	4.28497	549	529	46	14846	ACBD7,MRPS16,AMBRA1,PGAM5,STAT2,SLC35E3,GPT2,NFAT5,TMEM170A,KIAA0513,DNAH9,SCARF1,WSB1,IKZF3,NDEL1,ICAM1,PGPEP1,ZNF101,MOB3A,NFIC,PLEKHG2,SIGLEC9,ZNF581,ZNF587,C3,GNAI3,TPM3,DARS2,SOAT1,GLUL,MDM4,PHACTR4,TMEM59,APOL6,APOBEC3F,AP1S3,YIPF4,EIF2AK2,XPO1,GFPT1,TFDP2,MUC20,SYTL3,CRCP,GSR,GNL3L
MIRNA	hsa-miR-6727-3p	MIRNA:hsa-miR-6727-3p	FALSE	5.23082e-05	4.28143	460	529	41	14846	ACBD7,NUP98,TMOD3,CLPX,SLC43A2,TLCD2,SSH2,IKZF3,ZFP30,TNFAIP8L1,SIGLEC9,FPR1,FCAR,TAF13,IL6R,DARS2,RABGAP1L,IPP,GBP4,SAMHD1,APOL1,FAM227A,RNF149,AP1S3,SP110,ARHGAP26,SLC26A2,RPL37,FOXO3,RPL7L1,RRP36,IFT22,MACC1,CRCP,BAIAP2L1,SLC25A37,GSR,WDR31,RAPGEF1,SYAP1,GNL3L
MIRNA	hsa-miR-6884-5p	MIRNA:hsa-miR-6884-5p	FALSE	6.15853e-05	4.21052	516	529	44	14846	ACBD7,MRPS16,AMBRA1,PGAM5,STAT2,SLC35E3,GPT2,NFAT5,TMEM170A,KIAA0513,DNAH9,SCARF1,WSB1,IKZF3,NDEL1,ICAM1,PGPEP1,ZNF101,MOB3A,NFIC,PLEKHG2,SIGLEC9,ZNF581,ZNF587,C3,GNAI3,TPM3,DARS2,SOAT1,GLUL,MDM4,PHACTR4,TMEM59,APOL6,APOBEC3F,AP1S3,YIPF4,EIF2AK2,TFDP2,MUC20,SYTL3,CRCP,GSR,GNL3L
MIRNA	hsa-miR-6512-3p	MIRNA:hsa-miR-6512-3p	FALSE	6.88353e-05	4.16219	518	529	44	14846	MRPS16,PRRG4,ATG2A,MDM2,EHD4,AP3S2,EEF2K,GPT2,N4BP1,TMEM170A,CHST6,SCARF1,TLCD2,SSH2,GOSR1,IKZF3,ANKFY1,ZNF101,RHPN2,NFIC,PLEKHG2,SIGLEC9,C3,TAF13,RNF115,MRPS21,TUFT1,IPP,CASS4,APOBEC3D,YIPF4,VHL,TFDP2,SH3D19,PAICS,PPM1K,PPIL6,RPL7L1,CRCP,RAB11FIP1,RAPGEF1,TRMO,XIAP,CA5B
MIRNA	hsa-miR-1304-3p	MIRNA:hsa-miR-1304-3p	FALSE	7.27546e-05	4.13814	519	529	44	14846	PLEKHS1,GNPNAT1,ATG14,MSRB1,IGSF6,EEF2K,PPL,SLC43A2,C17ORF75,IKZF3,LDLR,ZNF101,TNFAIP8L1,SIGLEC9,FPR1,C3,MYO1F,IL6R,FAM20B,PSMB2,FITM2,APOL1,SLC35F5,BMPR2,SGPP2,SP110,YIPF4,PNPT1,GFPT1,VHL,CNBP,GNB4,RHOA,PPM1K,PHAX,RSPH3,C6ORF132,RRP36,FOXK1,ZNF655,GSR,RAB11FIP1,LYN,SYAP1
MIRNA	hsa-miR-6720-5p	MIRNA:hsa-miR-6720-5p	FALSE	7.27546e-05	4.13814	519	529	44	14846	MRPS16,PRRG4,ATG2A,MDM2,EHD4,AP3S2,EEF2K,GPT2,N4BP1,TMEM170A,CHST6,SCARF1,TLCD2,SSH2,GOSR1,IKZF3,ANKFY1,ZNF101,RHPN2,NFIC,PLEKHG2,SIGLEC9,C3,TAF13,RNF115,MRPS21,TUFT1,IPP,CASS4,APOBEC3D,YIPF4,VHL,TFDP2,SH3D19,PAICS,PPM1K,PPIL6,RPL7L1,CRCP,RAB11FIP1,RAPGEF1,TRMO,XIAP,CA5B
MIRNA	hsa-miR-6741-3p	MIRNA:hsa-miR-6741-3p	FALSE	7.44709e-05	4.12801	236	529	27	14846	ATG14,EEF2K,GPT2,SLC43A2,C17ORF75,LDLR,ZNF101,TNFAIP8L1,C3,MYO1F,IL6R,PSMB2,APOL1,RNF149,SLC35F5,SGPP2,SP110,PNPT1,CNBP,GNB4,RSPH3,C6ORF132,RRP36,MACC1,FOXK1,ZNF655,WDR31
MIRNA	hsa-miR-6504-3p	MIRNA:hsa-miR-6504-3p	FALSE	9.74057e-05	4.01142	367	529	35	14846	VCL,IFIT3,GTF2H3,FOS,EFCAB11,KLF13,SLC12A6,TMOD3,CLPX,CHST6,TLCD2,C17ORF75,TLK2,TNFAIP8L1,C3,MYO1F,IL6R,POU2F1,DARS2,RABGAP1L,DUSP18,FAM227A,CYP20A1,YIPF4,SH3BP5,MUC20,HSPA4L,SMIM14,PHAX,RPL7L1,SLC25A37,RAB11FIP1,PLEKHA2,CEP78,ACOT9
MIRNA	hsa-miR-4649-3p	MIRNA:hsa-miR-4649-3p	FALSE	0.000176153	3.75411	499	529	42	14846	ACBD7,MRPS16,NUCB2,PRRG4,PGAM5,TMEM170A,KIAA0513,DNAH9,SCARF1,WSB1,NDEL1,ZNF440,KLF2,PGPEP1,ZNF101,MOB3A,PLEKHG2,TIMM50,BBC3,FUT2,SIGLEC9,ZNF581,ZNF264,ZNF587,C3,GNAI3,TPM3,SOAT1,GLUL,MRTO4,ECE1,TMEM59,MYH9,XPNPEP3,AP1S3,EIF2AK2,TFDP2,FNDC3B,MUC20,NOP14,AHCYL2,SNAPC3
MIRNA	hsa-miR-887-5p	MIRNA:hsa-miR-887-5p	FALSE	0.000245369	3.61018	469	529	40	14846	MRPS16,C11ORF58,PRRG4,CTNND1,PGAM5,RBMS2,IRAK3,ZDHHC20,PLEKHH1,IGSF6,DNAH9,IKZF3,ANKFY1,KIF1C,CSNK1D,PGPEP1,MOB3A,TIMM50,FUT2,ZNF587,C3,GNAI3,RBM8A,MDM4,PHACTR4,RNF24,MYH9,APOBEC3F,CNBP,TFDP2,WWTR1,FNDC3B,PHAX,SYTL3,STK38,RPL7L1,AHR,CRCP,XIAP,GNL3L
MIRNA	hsa-miR-519d-3p	MIRNA:hsa-miR-519d-3p	FALSE	0.000301788	3.5203	897	529	62	14846	TCF7L2,PTEN,PRRG4,NUP98,ATG2A,GTF2H3,MDM2,ATP2B1,ZDHHC20,ATG14,HIF1A,SUSD6,EFCAB11,SLC12A6,TMOD3,SEMA4B,PRKCB,N4BP1,NFAT5,KIAA0513,PITPNA,WSB1,SSH2,C17ORF75,ANKFY1,USP32,LDLR,TPM4,TNFAIP8L1,ZNF264,MYO1F,RNF115,RABGAP1L,BTG2,SKI,ARID4B,MED18,CCDC30,IPP,GBP3,NCOA3,ZNFX1,MTMR3,DUSP18,MYH9,SLC35F5,BMPR2,YIPF4,TMEM127,SH3BP5,SKIL,RPL14,HSPA4L,FBXL5,ATXN1,DNAJB6,FOXK1,CRCP,RAB11FIP1,SEC16A,XIAP,ACOT9
MIRNA	hsa-miR-1273e	MIRNA:hsa-miR-1273e	FALSE	0.000322864	3.49098	456	529	39	14846	ACBD7,MRPS16,CTNND1,PGAM5,STAT2,RBMS2,SLC35E3,OSBPL8,GPALPP1,SNAP23,AP3S2,KIAA0513,DNAH9,TLCD2,WSB1,ZNF440,KLF2,ZNF101,ZNF581,ZNF264,C3,MRPS21,DARS2,CASS4,SPATS2L,SGPP2,AP1S3,SLC8A1,RNF13,SKIL,NOP14,TRIM38,AHCYL2,AHR,MACC1,GSR,SNAPC3,SYAP1,GNL3L
MIRNA	hsa-miR-940	MIRNA:hsa-miR-940	FALSE	0.000393997	3.40451	704	529	52	14846	MRPS16,PRRG4,PGAM5,IRAK3,SLC35E3,HIF1A,KLF13,SNAP23,SEMA4B,NLRC5,TMEM170A,KIAA0513,SCARF1,WSB1,RARA,ZNF440,TPM4,KLF2,PGPEP1,ZNF101,MOB3A,NFIC,PLEKHG2,FUT2,ZNF581,C3,TAF13,GNAI3,RNF115,TPM3,SOAT1,GLUL,TMEM59,RNF24,APOL6,MYH9,CYP20A1,SGPP2,AP1S3,YIPF4,EIF2AK2,TFDP2,FNDC3B,MUC20,NOP14,ATXN1,AHCYL2,FOXK1,SNAPC3,XIAP,ARSD,GNL3L
MIRNA	hsa-miR-20b-5p	MIRNA:hsa-miR-20b-5p	FALSE	0.000458883	3.3383	908	529	62	14846	TCF7L2,PTEN,PRRG4,NUP98,ATG2A,GTF2H3,MDM2,ATP2B1,ZDHHC20,ATG14,HIF1A,SUSD6,EFCAB11,SLC12A6,TMOD3,SEMA4B,PRKCB,N4BP1,NFAT5,KIAA0513,PITPNA,WSB1,SSH2,C17ORF75,ANKFY1,USP32,LDLR,TPM4,TNFAIP8L1,ZNF264,MYO1F,RNF115,RABGAP1L,BTG2,SKI,ARID4B,MED18,CCDC30,IPP,GBP3,NCOA3,ZNFX1,MTMR3,DUSP18,MYH9,SLC35F5,BMPR2,YIPF4,TMEM127,SH3BP5,SKIL,RPL14,HSPA4L,FBXL5,ATXN1,DNAJB6,FOXK1,CRCP,RAB11FIP1,SEC16A,XIAP,ACOT9
MIRNA	hsa-miR-106a-5p	MIRNA:hsa-miR-106a-5p	FALSE	0.000468481	3.32931	708	529	52	14846	TCF7L2,PTEN,EIF3M,PRRG4,GTF2H3,MDM2,SLC2A3,ZDHHC20,HIF1A,EFCAB11,SLC12A6,TMOD3,PRKCB,NFAT5,KIAA0513,PITPNA,WSB1,C17ORF75,USP32,LDLR,TPM4,TGFB1,TNFAIP8L1,ZNF264,MYO1F,RNF115,RABGAP1L,BTG2,ARID4B,MED18,CCDC30,IPP,ZNFX1,MTMR3,MYH9,SLC35F5,YIPF4,PELI1,TMEM127,SH3BP5,SKIL,RPL14,HSPA4L,FBXL5,ATXN1,MAPK14,DNAJB6,FOXK1,CRCP,RAB11FIP1,XIAP,ACOT9
MIRNA	hsa-miR-6499-3p	MIRNA:hsa-miR-6499-3p	FALSE	0.000510848	3.29171	870	529	60	14846	MRPS16,STAT2,RBMS2,MDM2,EFCAB11,AP3S2,ARPIN,MSRB1,EEF2K,ITGAX,NFAT5,TMEM170A,KIAA0513,DNAH9,SCARF1,C17ORF75,PSMD12,KLF2,PGPEP1,SIGLEC9,ZNF587,C3,TPM3,F11R,BTG2,ECE1,SKI,FITM2,APOBEC3F,XPNPEP3,TANK,SPATS2L,CYP20A1,SGPP2,AP1S3,YIPF4,CNBP,TFDP2,FNDC3B,GNB4,RHOA,HSPA4L,PPM1K,TXNDC15,PPIL6,RSPH3,TAPBP,C6ORF132,RRP36,AHR,MACC1,FOXK1,CRCP,ZNF655,LYN,SNAPC3,AK3,SYAP1,ACOT9,GNL3L
MIRNA	hsa-miR-1273g-3p	MIRNA:hsa-miR-1273g-3p	FALSE	0.000517498	3.28609	501	529	41	14846	PTEN,IFIT3,PRRG4,ATG2A,ATXN2,MDM2,EHD4,CLPX,EEF2K,TMEM170A,CHST6,SCARF1,WSB1,GOSR1,C17ORF75,IKZF3,ZNF101,RHPN2,PLEKHG2,SIGLEC9,C3,TAF13,RNF115,MRPS21,TUFT1,MED18,IPP,CASS4,YIPF4,KANSL3,CNBP,TFDP2,PAICS,PPM1K,BASP1,PPIL6,RPL7L1,RABGEF1,XIAP,CA5B,GNL3L
MIRNA	hsa-miR-4324	MIRNA:hsa-miR-4324	FALSE	0.000570629	3.24365	170	529	21	14846	ANAPC16,NUP98,EHD1,KLF13,TMOD3,TLCD2,IKZF3,BBC3,FPR1,ZNF264,DARS2,NCOA3,FAM227A,RNF149,AP1S3,SLC26A2,ZSWIM6,RPL7L1,RRP36,MACC1,BAIAP2L1
MIRNA	hsa-miR-544b	MIRNA:hsa-miR-544b	FALSE	0.000612648	3.21279	200	529	23	14846	ATXN2,METTL7A,KLF13,TMOD3,TLCD2,IKZF3,TIMM50,BBC3,FPR1,ZNF264,DARS2,BTG2,MDM4,TMEM59,NCOA3,FAM227A,RNF149,AP1S3,SLC26A2,RPL7L1,RRP36,MACC1,BAIAP2L1
MIRNA	hsa-miR-6790-3p	MIRNA:hsa-miR-6790-3p	FALSE	0.000613958	3.21186	278	529	28	14846	ALDH2,SLC35E3,TMOD3,EMP2,CHST6,KIF1C,TLK2,ZNF101,TIMM50,VMAC,IL6R,CCDC30,GBP4,DUSP18,APOBEC3A,SLC35F5,ARPC2,CNBP,PLSCR1,HSPA4L,SH3D19,PAICS,RPL37,C6ORF132,FOXK1,GSR,WDR31,XIAP
MIRNA	hsa-miR-455-3p	MIRNA:hsa-miR-455-3p	FALSE	0.000643509	3.19145	775	529	55	14846	MRPS16,STAT2,RBMS2,GPALPP1,GNPNAT1,EFCAB11,NPTN,AP3S2,ARPIN,EEF2K,ITGAX,TMEM170A,DNAH9,SCARF1,TLCD2,C17ORF75,NDEL1,KLF2,PGPEP1,BBC3,SIGLEC9,ZNF587,C3,MRPS21,TPM3,F11R,XPR1,GLUL,SKI,APOBEC3F,XPNPEP3,TANK,SPATS2L,CYP20A1,SGPP2,AP1S3,CNBP,TFDP2,SKIL,FNDC3B,PPM1K,TXNDC15,PPIL6,ATXN1,C6ORF132,AHR,MACC1,FOXK1,CRCP,PPP2R2A,SNAPC3,TRMO,SYAP1,ACOT9,GNL3L
MIRNA	hsa-miR-520g-3p	MIRNA:hsa-miR-520g-3p	FALSE	0.00071914	3.14319	399	529	35	14846	PRRG4,GTF2H3,TMPO,PLEKHH1,EFCAB11,SLC12A6,TMOD3,WSB1,C17ORF75,KIF1C,LDLR,TIMM50,TNFAIP8L1,MYO1F,RNF115,RABGAP1L,SKI,MED18,CCDC30,IPP,MYH9,SLC35F5,TMEM127,SH3BP5,MUC20,RPL14,PRICKLE2,HSPA4L,NEDD9,JARID2,RRP36,ZC3HAV1,DNAJB6,FOXK1,ACOT9
MIRNA	hsa-miR-6516-5p	MIRNA:hsa-miR-6516-5p	FALSE	0.000722299	3.14128	640	529	48	14846	MRPS16,STAT2,RBMS2,MDM2,GPALPP1,EFCAB11,AP3S2,ARPIN,EEF2K,ITGAX,TMEM170A,KIAA0513,DNAH9,SLC43A2,SCARF1,C17ORF75,KLF2,PGPEP1,SIGLEC9,ZNF587,C3,MRPS21,TPM3,F11R,GLUL,SKI,APOBEC3F,TANK,SPATS2L,CYP20A1,SGPP2,AP1S3,CNBP,TFDP2,FNDC3B,PPM1K,TXNDC15,PPIL6,C6ORF132,AHR,MACC1,FOXK1,CRCP,SNAPC3,TRMO,SYAP1,ACOT9,GNL3L
MIRNA	hsa-miR-4695-5p	MIRNA:hsa-miR-4695-5p	FALSE	0.000758869	3.11983	365	529	33	14846	MRPS16,STAT2,SLC35E3,GPALPP1,EFCAB11,KLF13,SNAP23,TMEM170A,KIAA0513,IKZF3,KLF2,ZNF101,NFIC,ZNF581,ZNF587,MRPS21,TPM3,DARS2,SOAT1,BTG2,SPATS2L,CYP20A1,EIF2AK2,CNBP,SKIL,MUC20,PPM1K,ZSWIM6,PPP2R2A,GSR,PLEKHA2,SYAP1,GNL3L
MIRNA	hsa-miR-619-5p	MIRNA:hsa-miR-619-5p	FALSE	0.000819877	3.08625	419	529	36	14846	IFIT3,NUP98,GTF2H3,FOS,EFCAB11,SLC12A6,TMOD3,CLPX,CHST6,TLCD2,WSB1,C17ORF75,MOB3A,TNFAIP8L1,MYO1F,IL6R,RABGAP1L,BTG2,MED18,CCDC30,TRPC4AP,DUSP18,XPNPEP3,A4GALT,YIPF4,TMEM127,SH3BP5,RPL14,HSPA4L,FOXO3,RPL7L1,FOXK1,CRCP,SLC25A37,CEP78,ACOT9
MIRNA	hsa-miR-520h	MIRNA:hsa-miR-520h	FALSE	0.000855904	3.06757	402	529	35	14846	PRRG4,GTF2H3,TMPO,PLEKHH1,EFCAB11,SLC12A6,TMOD3,WSB1,C17ORF75,KIF1C,LDLR,TIMM50,TNFAIP8L1,MYO1F,RNF115,RABGAP1L,SKI,MED18,CCDC30,IPP,MYH9,SLC35F5,TMEM127,SH3BP5,MUC20,RPL14,PRICKLE2,HSPA4L,NEDD9,JARID2,RRP36,ZC3HAV1,DNAJB6,FOXK1,ACOT9
MIRNA	hsa-miR-150-5p	MIRNA:hsa-miR-150-5p	FALSE	0.00087872	3.05615	530	529	42	14846	CAMK1D,GTF2H3,ATP2B1,EFCAB11,TMOD3,EMP2,SLC43A2,GOSR1,ANKFY1,STAT5B,ARRB2,TIMM50,TNFAIP8L1,SIGLEC9,MYO1F,RNF115,RABGAP1L,XPR1,CCDC30,IPP,SERINC3,TOM1,MYH9,XPNPEP3,SLC35F5,STAT1,TMEM127,KANSL3,SH3BP5,MUC4,RPL14,HSPA4L,LYRM7,MAPK13,RRP36,FOXK1,CRCP,SLC25A37,PLEKHA2,XIAP,SYAP1,ACOT9
MIRNA	hsa-miR-1827	MIRNA:hsa-miR-1827	FALSE	0.000980063	3.00875	826	529	57	14846	ACBD7,MRPS16,PRRG4,PGAM5,SLC35E3,GCH1,ARPIN,EEF2K,NFAT5,TMEM170A,KIAA0513,DNAH9,SCARF1,WSB1,C17ORF75,ZNF440,KLF2,PGPEP1,ZNF101,MOB3A,PLEKHG2,TIMM50,FUT2,ZNF581,ZNF264,ZNF587,C3,GNAI3,RNF115,TPM3,SOAT1,GLUL,MRTO4,BTG2,MDM4,ECE1,TMEM59,APOL6,MYH9,XPNPEP3,SGPP2,AP1S3,TFDP2,SKIL,FNDC3B,MUC20,NOP14,PPM1K,PHAX,PPIL6,TRIM38,C6ORF132,AHCYL2,CRCP,GSR,SNAPC3,TRMO
MIRNA	hsa-miR-6890-3p	MIRNA:hsa-miR-6890-3p	FALSE	0.00119201	2.92372	462	529	38	14846	PLEKHS1,GNPNAT1,ATG14,SLC12A6,IGSF6,SLC43A2,LDLR,ZNF101,TNFAIP8L1,SIGLEC9,FPR1,C3,MYO1F,RNF115,MRPS21,IL6R,FAM20B,GLUL,PSMB2,FITM2,APOL1,SLC35F5,BMPR2,SGPP2,SP110,PNPT1,VHL,CNBP,GNB4,PPM1K,RSPH3,C6ORF132,RRP36,FOXK1,ZNF655,GSR,RAB11FIP1,SYAP1
MIRNA	hsa-miR-93-5p	MIRNA:hsa-miR-93-5p	FALSE	0.00121858	2.91415	1211	529	75	14846	TCF7L2,PTEN,PRRG4,NUP98,ATG2A,GTF2H3,MDM2,ATP2B1,ZDHHC20,ATG14,HIF1A,SUSD6,EFCAB11,SLC12A6,TMOD3,MYO1E,RAB8B,SEMA4B,PRKCB,N4BP1,NFAT5,KIAA0513,PITPNA,WSB1,SSH2,C17ORF75,ANKFY1,USP32,NDEL1,ICAM1,LDLR,TPM4,MYO9B,TGFB1,TNFAIP8L1,ZNF264,MYO1F,RNF115,RABGAP1L,BTG2,SKI,ARID4B,LYST,MED18,CCDC30,IPP,GBP3,TRPC4AP,NCOA3,ZNFX1,XBP1,MTMR3,DUSP18,MYH9,SLC35F5,BMPR2,ARPC2,YIPF4,TMEM127,SH3BP5,SKIL,GNB4,RPL14,R…
MIRNA	hsa-miR-20a-5p	MIRNA:hsa-miR-20a-5p	FALSE	0.00131066	2.88251	1063	529	68	14846	TCF7L2,PTEN,PRRG4,NUP98,ATG2A,GTF2H3,MDM2,ATP2B1,ZDHHC20,ATG14,HIF1A,SUSD6,EFCAB11,SLC12A6,TMOD3,AP3S2,SEMA4B,PRKCB,N4BP1,NFAT5,KIAA0513,PITPNA,MAP2K3,WSB1,SSH2,C17ORF75,ANKFY1,USP32,LDLR,ADGRE2,TPM4,TNFAIP8L1,ZNF264,MYO1F,RNF115,RABGAP1L,BTG2,SKI,ARID4B,MED18,CCDC30,IPP,GBP3,NCOA3,ZNFX1,MTMR3,DUSP18,MYH9,SLC35F5,BMPR2,ARPC2,YIPF4,TMEM127,SH3BP5,SKIL,RPL14,HSPA4L,FBXL5,ATXN1,DNAJB6,FOXK1,CRCP,PPP…
MIRNA	hsa-miR-106b-5p	MIRNA:hsa-miR-106b-5p	FALSE	0.00134167	2.87235	1085	529	69	14846	TCF7L2,PTEN,PRRG4,NUP98,ATG2A,GTF2H3,MDM2,ATP2B1,TMPO,ZDHHC20,IRF9,ATG14,HIF1A,SUSD6,EFCAB11,SLC12A6,TMOD3,SEMA4B,PRKCB,N4BP1,NFAT5,KIAA0513,PITPNA,WSB1,SSH2,C17ORF75,ANKFY1,USP32,LDLR,TPM4,TNFAIP8L1,ZNF264,ZNF587,MYO1F,RNF115,RABGAP1L,BTG2,SKI,ARID4B,MED18,CCDC30,IPP,GBP3,TRPC4AP,NCOA3,ZNFX1,MTMR3,DUSP18,MYH9,SLC35F5,BMPR2,YIPF4,TMEM127,SH3BP5,SKIL,RPL14,SETD2,HSPA4L,TLR2,FBXL5,ATXN1,DNAJB6,FOXK…
MIRNA	hsa-miR-365b-5p	MIRNA:hsa-miR-365b-5p	FALSE	0.00137577	2.86146	123	529	17	14846	MRPS16,SLC43A2,TNFAIP8L1,C3,TPM3,DARS2,MRTO4,TRPC4AP,RNF149,SLC35F5,TNFSF10,PHAX,ARHGAP26,RRP36,MACC1,SLC25A37,RAPGEF1
MIRNA	hsa-miR-7106-5p	MIRNA:hsa-miR-7106-5p	FALSE	0.00142886	2.84501	775	529	54	14846	PFKFB3,MRPS16,C11ORF58,DNAJC24,PRRG4,CELF1,CHST11,PGAM5,RBMS2,IRAK3,MDM2,RAB2B,PLEKHH1,KLF13,ZNF710,IGSF6,EEF2K,NFAT5,DNAH9,YWHAE,PITPNA,TLCD2,C17ORF75,IKZF3,RARA,KIF1C,NXN,LDLR,PGPEP1,MOB3A,NFIC,PLEKHG2,ZNF587,C3,GNAI3,RBM8A,TPM3,GLUL,PHACTR4,TTLL9,RNF24,MYH9,APOBEC3F,CYP20A1,AGAP1,CNBP,WWTR1,PHAX,SYTL3,CCND3,RPL7L1,AHR,CRCP,TRMO
MIRNA	hsa-miR-365a-5p	MIRNA:hsa-miR-365a-5p	FALSE	0.00172771	2.76253	125	529	17	14846	MRPS16,SLC43A2,TNFAIP8L1,C3,TPM3,DARS2,MRTO4,TRPC4AP,RNF149,SLC35F5,TNFSF10,PHAX,ARHGAP26,RRP36,MACC1,SLC25A37,RAPGEF1
MIRNA	hsa-miR-4537	MIRNA:hsa-miR-4537	FALSE	0.00188818	2.72396	311	529	29	14846	PGAM5,STAT2,RBMS2,MDM2,EFCAB11,AP3S2,ARPIN,ITGAX,TMEM170A,CHST6,SCARF1,PSMD12,PGPEP1,ZNF101,ZNF264,ZNF587,C3,TPM3,SKI,SPATS2L,TFDP2,PPIL6,TAPBP,FOXK1,CRCP,GSR,CEP78,TRMO,SYAP1
MIRNA	hsa-miR-4786-5p	MIRNA:hsa-miR-4786-5p	FALSE	0.00248873	2.60402	265	529	26	14846	EHD1,METTL7A,MDM2,AP3S2,KIAA0513,YWHAE,SLFN5,LDLR,KLF2,MOB3A,NFIC,PLEKHG2,FPR1,ZNF264,RNF115,PHACTR4,TMEM59,RNF24,GFPT1,TFDP2,PAICS,PHAX,OCLN,AHCYL2,ZC3HAV1,GNL3L
MIRNA	hsa-miR-6799-5p	MIRNA:hsa-miR-6799-5p	FALSE	0.00250545	2.60111	669	529	48	14846	PFKFB3,MRPS16,VCL,C11ORF58,DNAJC24,PRRG4,PGAM5,RBMS2,IRAK3,MDM2,RAB2B,PLEKHH1,IGSF6,EEF2K,NFAT5,KIAA0513,DNAH9,PITPNA,TLCD2,C17ORF75,IKZF3,RARA,KIF1C,PGPEP1,MOB3A,ZNF587,C3,GNAI3,RBM8A,GLUL,PHACTR4,TTLL9,RNF24,MYH9,APOBEC3F,CYP20A1,AGAP1,CNBP,WWTR1,FNDC3B,PHAX,SYTL3,RPL7L1,AHR,FOXK1,CRCP,TRMO,ACOT9
MIRNA	hsa-miR-4722-5p	MIRNA:hsa-miR-4722-5p	FALSE	0.00255069	2.59334	591	529	44	14846	MRPS16,PRRG4,PGAM5,SLC35E3,KLF13,SNAP23,ZNF710,TMEM170A,KIAA0513,SCARF1,WSB1,ZNF440,KLF2,PGPEP1,ZNF101,MOB3A,NFIC,PLEKHG2,FUT2,ZNF581,C3,TPM3,DARS2,SOAT1,GLUL,PHACTR4,TMEM59,NCOA3,APOL6,MYH9,SGPP2,AP1S3,EIF2AK2,TFDP2,FNDC3B,MUC20,RHOA,NOP14,LARP1,SYTL3,AHCYL2,CRCP,SNAPC3,GNL3L
MIRNA	hsa-miR-498	MIRNA:hsa-miR-498	FALSE	0.00259553	2.58577	316	529	29	14846	ATP2B1,ATG14,WSB1,IKZF3,PGPEP1,ZNF101,TNFAIP8L1,SIGLEC9,FPR1,MYO1F,BTG2,IPP,SAMHD1,FITM2,FAM227A,CYP20A1,AP1S3,SP110,AGAP1,UBXN7,PPM1K,LYRM7,RPL37,FOXO3,RSPH3,IFT22,UBE2H,CRCP,SYAP1
MIRNA	hsa-miR-6788-5p	MIRNA:hsa-miR-6788-5p	FALSE	0.00288181	2.54034	517	529	40	14846	MRPS16,C11ORF58,PRRG4,CTNND1,PGAM5,RBMS2,IRAK3,PLEKHH1,IGSF6,DNAH9,YWHAE,IKZF3,ANKFY1,KIF1C,CSNK1D,PGPEP1,TIMM50,FUT2,ZNF264,ZNF587,C3,GNAI3,RBM8A,GLUL,PHACTR4,SPSB1,RNF24,MYH9,APOBEC3F,CNBP,TFDP2,WWTR1,FNDC3B,PHAX,SYTL3,STK38,RPL7L1,AHR,CRCP,XIAP
MIRNA	hsa-miR-5690	MIRNA:hsa-miR-5690	FALSE	0.00319823	2.49509	220	529	23	14846	ACBD7,MRPS16,PGAM5,RBMS2,WSB1,ZNF440,PLEKHG2,TIMM50,ZNF581,VMAC,C3,TPM3,DARS2,SOAT1,APOL6,YIPF4,TRIM2,FBXL5,PHAX,RAET1E,SYTL3,TAPBP,GNL3L
MIRNA	hsa-miR-30c-2-3p	MIRNA:hsa-miR-30c-2-3p	FALSE	0.00346102	2.4608	540	529	41	14846	MRPS16,C11ORF58,PRRG4,CTNND1,PGAM5,RBMS2,IRAK3,PLEKHH1,IGSF6,DNAH9,YWHAE,IKZF3,ANKFY1,KIF1C,CSNK1D,NXN,PGPEP1,TIMM50,FUT2,ZNF264,ZNF587,C3,GNAI3,RBM8A,GLUL,PHACTR4,SPSB1,RNF24,MYH9,APOBEC3F,CNBP,TFDP2,WWTR1,FNDC3B,PHAX,SYTL3,STK38,RPL7L1,AHR,CRCP,XIAP
MIRNA	hsa-miR-4279	MIRNA:hsa-miR-4279	FALSE	0.00378961	2.42141	485	529	38	14846	ACBD7,PRRG4,CELF1,SLC43A2,IKZF3,ZFP30,TNFAIP8L1,SIGLEC9,FPR1,FCAR,DARS2,RABGAP1L,IPP,GBP4,SAMHD1,APOL1,FAM227A,A4GALT,CYP20A1,NDUFS1,AP1S3,SP110,WDPCP,CMTM6,PPM1K,SLC26A2,RPL37,FOXO3,MAPK14,RRP36,IFT22,FOXK1,CRCP,BAIAP2L1,SLC25A37,GSR,SYAP1,GNL3L
MIRNA	hsa-miR-6840-3p	MIRNA:hsa-miR-6840-3p	FALSE	0.00384967	2.41458	448	529	36	14846	MRPS16,PGAM5,STAT2,RBMS2,SLC35E3,GPALPP1,EFCAB11,DNAH9,IKZF3,KLF2,PGPEP1,BBC3,ZNF581,MYO1F,MRPS21,IL6R,DARS2,SEC14L3,APOL1,TANK,SPATS2L,AP1S3,PNPT1,SKIL,UBXN7,NOP14,PPM1K,RRP36,IFT22,AHCYL2,AHR,MACC1,FOXK1,GSR,SYAP1,GNL3L
MIRNA	hsa-miR-1247-3p	MIRNA:hsa-miR-1247-3p	FALSE	0.00438294	2.35823	342	529	30	14846	SPI1,AP3S2,ARPIN,ITGAX,TMEM170A,KIAA0513,SLC43A2,SCARF1,LDLR,ZFP30,PLEKHG2,SIGLEC9,ZNF264,ZNF587,C3,RNF115,MDM4,PSMB2,XPNPEP3,HPCAL1,SLC35F5,CYP20A1,SGPP2,TFDP2,FNDC3B,TXNDC15,SLC26A2,CRCP,SNAPC3,ACOT9
MIRNA	hsa-miR-766-3p	MIRNA:hsa-miR-766-3p	FALSE	0.00446985	2.34971	604	529	44	14846	MRPS16,PRRG4,ATG2A,MDM2,EHD4,AP3S2,EEF2K,N4BP1,TMEM170A,CHST6,SCARF1,TLCD2,SSH2,GOSR1,IKZF3,RARA,ANKFY1,VMP1,ZNF440,ZNF101,ZNF254,RHPN2,PLEKHG2,SIGLEC9,C3,TAF13,RNF115,MRPS21,TUFT1,IPP,CASS4,APOBEC3D,VHL,TFDP2,SH3D19,PAICS,PPM1K,PPIL6,RPL7L1,CRCP,RAPGEF1,TRMO,XIAP,CA5B
MIRNA	hsa-miR-4252	MIRNA:hsa-miR-4252	FALSE	0.00447378	2.34933	451	529	36	14846	IFIT3,CELF1,ATG2A,EHD4,EEF2K,TMEM170A,CHST6,TLCD2,WSB1,GOSR1,C17ORF75,IKZF3,KIF1C,KLF2,ZNF101,PLEKHG2,SIGLEC9,ZNF587,C3,TAF13,RNF115,TUFT1,MED18,IPP,TMEM59,CASS4,YIPF4,MUC20,PAICS,PPM1K,PPIL6,MAPK14,RPL7L1,GSR,CA5B,GNL3L
MIRNA	hsa-miR-30c-1-3p	MIRNA:hsa-miR-30c-1-3p	FALSE	0.0045811	2.33903	527	529	40	14846	MRPS16,C11ORF58,PRRG4,CTNND1,PGAM5,RBMS2,IRAK3,PLEKHH1,IGSF6,DNAH9,YWHAE,IKZF3,ANKFY1,KIF1C,CSNK1D,PGPEP1,TIMM50,FUT2,ZNF264,ZNF587,C3,GNAI3,RBM8A,GLUL,PHACTR4,SPSB1,RNF24,MYH9,APOBEC3F,CNBP,TFDP2,WWTR1,FNDC3B,PHAX,SYTL3,STK38,RPL7L1,AHR,CRCP,XIAP
MIRNA	hsa-miR-939-3p	MIRNA:hsa-miR-939-3p	FALSE	0.00459229	2.33797	433	529	35	14846	MRPS16,MDM2,SUSD6,CLPX,IGSF6,SLC43A2,SSH2,GOSR1,C17ORF75,IKZF3,ANKFY1,ZNF101,RHPN2,NFIC,PLEKHG2,C3,RNF115,MRPS21,RABGAP1L,FITM2,FAM227A,VHL,CNBP,SH3D19,PAICS,PHAX,LYRM7,NRG2,PPIL6,C6ORF132,AHCYL2,ZC3HAV1,CRCP,GSR,TRMO
MIRNA	hsa-miR-640	MIRNA:hsa-miR-640	FALSE	0.00527934	2.27742	195	529	21	14846	ALDH2,EFCAB11,ARIH1,EMP2,CHST6,KIF1C,TIMM50,FUT2,VMAC,RNF115,DARS2,CCDC30,GBP4,APOBEC3A,CYP20A1,ARPC2,PLSCR1,GSR,RAB11FIP1,PLEKHA2,XIAP
MIRNA	hsa-miR-3929	MIRNA:hsa-miR-3929	FALSE	0.00554195	2.25634	493	529	38	14846	ACBD7,MRPS16,AMBRA1,PGAM5,STAT2,SLC35E3,MDM2,EFCAB11,TMEM170A,KIAA0513,DNAH9,SCARF1,WSB1,IKZF3,NXN,PGPEP1,ZNF101,MOB3A,PLEKHG2,FUT2,ZNF581,ZNF587,C3,GNAI3,TPM3,DARS2,SOAT1,GLUL,PHACTR4,TMEM59,APOL6,MYH9,AP1S3,YIPF4,EIF2AK2,MUC20,CRCP,TRMO
MIRNA	hsa-miR-6807-5p	MIRNA:hsa-miR-6807-5p	FALSE	0.00605896	2.2176	572	529	42	14846	IFIT3,GTF2H3,SLC35E3,AP3S2,ARPIN,EEF2K,TLCD2,C17ORF75,IKZF3,KIF1C,PLEKHG2,TNFAIP8L1,SIGLEC9,RNF115,IL6R,F11R,RABGAP1L,MED18,CCDC30,IPP,TMEM59,RNF24,FAM227A,SLC35F5,ARHGAP15,CYP20A1,SGPP2,CNBP,MUC20,SMIM14,PAICS,PPM1K,TXNDC15,C6ORF132,AHCYL2,AHR,FOXK1,RAB11FIP1,CEP78,XIAP,ACOT9,GNL3L
MIRNA	hsa-miR-143-3p	MIRNA:hsa-miR-143-3p	FALSE	0.00626404	2.20315	229	529	23	14846	CTNND1,OAS3,MDM2,OSBPL8,IKZF3,ZNF440,NFIC,BBC3,ZNF264,GLUL,APOL6,SP110,AGAP1,FNDC3B,TLR2,PHAX,BRAF,MACC1,VOPP1,PPP2R2A,XIAP,ACOT9,MAGT1
MIRNA	hsa-miR-526b-3p	MIRNA:hsa-miR-526b-3p	FALSE	0.00654931	2.1838	633	529	45	14846	TCF7L2,PRRG4,GTF2H3,MDM2,ZDHHC20,EFCAB11,SLC12A6,TMOD3,PRKCB,NFAT5,KIAA0513,PITPNA,WSB1,C17ORF75,USP32,LDLR,TPM4,TNFAIP8L1,ZNF264,MYO1F,RNF115,RABGAP1L,BTG2,ARID4B,MED18,CCDC30,IPP,ZNFX1,MYH9,SLC35F5,YIPF4,TMEM127,SH3BP5,SKIL,RPL14,SETD2,HSPA4L,FBXL5,ATXN1,DNAJB6,FOXK1,CRCP,RAB11FIP1,XIAP,ACOT9
MIRNA	hsa-miR-98-5p	MIRNA:hsa-miR-98-5p	FALSE	0.00661189	2.17967	775	529	52	14846	VCL,NUCB2,NUP98,CELF1,CTNND1,WDR74,CHST11,ATXN2,STAT2,SLC2A3,CDK17,KLF13,SNAP23,ARIH1,RAB40C,ANKRD11,DNAH9,IKZF3,ICAM1,ADGRE2,FPR1,ZNF264,ZNF587,C3,IL6R,IFI16,POU2F1,SOAT1,MRTO4,MDM4,PHACTR4,MAPRE1,NCOA3,RNF13,FNDC3B,TNFSF10,FRMD4B,GCNT2,IFNGR1,DOCK4,AHCYL2,PARP12,AHR,SLC25A13,ASAP1,DOCK5,PPP2R2A,RBPMS,LYN,NFIL3,TRMO,ACOT9
MIRNA	hsa-miR-21-5p	MIRNA:hsa-miR-21-5p	FALSE	0.00738921	2.1314	636	529	45	14846	PPIF,PTEN,PRRG4,HIF1A,FOXN3,SPG11,NFAT5,TMEM170A,MAP2K3,WSB1,ICAM1,TGFB1,ZNF587,IL6R,FAM20B,BTG2,MDM4,IPP,NCOA3,CEBPB,BID,SPATS2L,BMPR2,RHOB,PELI1,KANSL3,VHL,PARP9,GNB4,DLG1,SETD2,PRICKLE2,TRIM2,LYRM7,SLC26A2,BASP1,FOXO3,TRIM38,SRPK2,DOCK4,VPS41,DOCK5,PLEKHA2,PTBP3,RASEF
MIRNA	hsa-miR-5186	MIRNA:hsa-miR-5186	FALSE	0.00752696	2.12338	248	529	24	14846	ANAPC16,MRPS16,EHD4,AP3S2,ARPIN,CHST6,KIAA0513,TLCD2,VMP1,KLF2,ZNF101,C3,RNF115,APOBEC3F,TANK,CYP20A1,SGPP2,YIPF4,CNBP,BASP1,PPIL6,FOXK1,SNAPC3,TRMO
MIRNA	hsa-miR-548ah-5p	MIRNA:hsa-miR-548ah-5p	FALSE	0.00791964	2.10129	317	529	28	14846	PFKFB3,MDM2,HIF1A,FCF1,PRKCB,NFAT5,KIAA0513,ANKRD11,USP32,TPM4,ZNF264,POU2F1,BTG2,MDM4,ZNFX1,TMEM127,PRICKLE2,FBXL5,LARP1,OCLN,NEDD9,IFNGR1,ATXN1,ZC3HAV1,FOXK1,CRCP,RAB11FIP1,XIAP
MIRNA	hsa-miR-3609	MIRNA:hsa-miR-3609	FALSE	0.00840031	2.0757	318	529	28	14846	PFKFB3,MDM2,HIF1A,FCF1,PRKCB,NFAT5,KIAA0513,ANKRD11,USP32,TPM4,ZNF264,POU2F1,BTG2,MDM4,ZNFX1,TMEM127,PRICKLE2,FBXL5,LARP1,OCLN,NEDD9,IFNGR1,ATXN1,ZC3HAV1,FOXK1,CRCP,RAB11FIP1,XIAP
MIRNA	hsa-miR-7160-5p	MIRNA:hsa-miR-7160-5p	FALSE	0.00842743	2.0743	483	529	37	14846	ACBD7,MRPS16,PRRG4,PGAM5,STAT2,SLC35E3,ZDHHC20,TMEM170A,KIAA0513,DNAH9,SCARF1,WSB1,IKZF3,PGPEP1,ZNF101,MOB3A,PLEKHG2,FUT2,ZNF581,ZNF587,C3,GNAI3,TPM3,SOAT1,GLUL,PHACTR4,TMEM59,APOL6,MYH9,AP1S3,EIF2AK2,TFDP2,MUC20,NOP14,HLA-DOA,CRCP,SNAPC3
MIRNA	hsa-miR-450a-1-3p	MIRNA:hsa-miR-450a-1-3p	FALSE	0.00902134	2.04473	391	529	32	14846	MRPS16,C11ORF58,PRRG4,RBMS2,IRAK3,ZDHHC20,PLEKHH1,IGSF6,DNAH9,ANKFY1,KIF1C,PGPEP1,MOB3A,FUT2,GNAI3,POU2F1,MDM4,RNF24,MYH9,APOBEC3F,CNBP,TFDP2,WWTR1,FNDC3B,PHAX,RPL7L1,AHR,CRCP,LYN,TRIM14,XIAP,GNL3L
MIRNA	hsa-miR-32-5p	MIRNA:hsa-miR-32-5p	FALSE	0.00990765	2.00403	564	529	41	14846	MRPS16,PTEN,PRRG4,PTPRJ,ATP2A2,STAT2,RBMS2,MDM2,ZFC3H1,OSBPL8,ITM2B,TECPR2,TRAF3,RAB8B,NPTN,AP3S2,PITPNA,C17ORF75,ICAM1,PGPEP1,RHPN2,ZNF264,MRPS21,F11R,XPR1,BTG2,IPP,APOBEC3F,TANK,SPATS2L,BMPR2,CYP20A1,YIPF4,XRN1,FNDC3B,TXNDC15,ATXN1,IFT22,CREB5,ASAP1,UBE2W
MIRNA	hsa-miR-6881-5p	MIRNA:hsa-miR-6881-5p	FALSE	0.00997614	2.00104	32	529	8	14846	AMBRA1,ZFP30,PLEKHG2,ZNFX1,B4GALT5,RAB7A,UBXN7,RHOA
MIRNA	hsa-miR-508-5p	MIRNA:hsa-miR-508-5p	FALSE	0.0106357	1.97324	469	529	36	14846	MRPS16,PRRG4,ATG2A,MDM2,EHD4,AP3S2,EEF2K,TMEM170A,CHST6,SCARF1,TLCD2,SSH2,GOSR1,IKZF3,ANKFY1,ZNF101,RHPN2,PLEKHG2,SIGLEC9,TAF13,RNF115,TUFT1,IPP,CASS4,APOBEC3D,VHL,TFDP2,SH3D19,PAICS,PPM1K,PPIL6,CRCP,RAPGEF1,TRMO,XIAP,CA5B
MIRNA	hsa-miR-7703	MIRNA:hsa-miR-7703	FALSE	0.0106357	1.97324	469	529	36	14846	PRRG4,ATG2A,STAT2,RBMS2,MDM2,EHD4,AP3S2,EEF2K,TMEM170A,CHST6,SCARF1,GOSR1,IKZF3,ANKFY1,PGPEP1,ZNF101,RHPN2,PLEKHG2,SIGLEC9,ZNF264,C3,TAF13,RNF115,TUFT1,F11R,IPP,CASS4,APOBEC3F,SPATS2L,CNBP,TFDP2,PAICS,PPM1K,PPIL6,TRMO,CA5B
MIRNA	hsa-miR-1200	MIRNA:hsa-miR-1200	FALSE	0.0110992	1.95471	158	529	18	14846	KLF13,TMOD3,TLCD2,IKZF3,BBC3,FPR1,ZNF264,DARS2,TMEM59,NCOA3,FAM227A,RNF149,AP1S3,SLC26A2,RPL7L1,RRP36,MACC1,BAIAP2L1
MIRNA	hsa-miR-661	MIRNA:hsa-miR-661	FALSE	0.0122166	1.91305	453	529	35	14846	SRGN,VCL,PRRG4,MDM2,TECPR2,EHD4,CHST6,TLCD2,SSH2,GOSR1,IKZF3,ANKFY1,ZNF101,RHPN2,PLEKHG2,C3,RNF115,MRPS21,TUFT1,DARS2,MDM4,TMEM59,CYP20A1,VHL,ABHD5,SH3D19,PAICS,PPM1K,PPIL6,RPL7L1,AHCYL2,ZC3HAV1,CRCP,TRMO,XIAP
MIRNA	hsa-miR-383-3p	MIRNA:hsa-miR-383-3p	FALSE	0.0125535	1.90124	416	529	33	14846	ANAPC16,MRPS16,RBMS2,R3HDM2,IRAK3,ZDHHC20,PLEKHH1,EMP2,IGSF6,IKZF3,ANKFY1,PGPEP1,MOB3A,FUT2,FPR1,ZNF264,PHACTR4,PSMB2,RNF24,SERINC3,APOBEC3F,CYP20A1,GFPT1,VHL,WWTR1,FNDC3B,SH3D19,PHAX,JARID2,RPL7L1,AHR,WDR31,XIAP
MIRNA	hsa-miR-4419b	MIRNA:hsa-miR-4419b	FALSE	0.0126975	1.89628	492	529	37	14846	ACBD7,MRPS16,AMBRA1,PGAM5,STAT2,SLC35E3,EFCAB11,TMEM170A,KIAA0513,DNAH9,SCARF1,WSB1,IKZF3,NXN,PGPEP1,ZNF101,MOB3A,PLEKHG2,FUT2,ZNF581,ZNF587,C3,GNAI3,TPM3,DARS2,SOAT1,GLUL,PHACTR4,TMEM59,APOL6,MYH9,AP1S3,YIPF4,EIF2AK2,MUC20,CRCP,TRMO
MIRNA	hsa-miR-4768-3p	MIRNA:hsa-miR-4768-3p	FALSE	0.012794	1.89299	650	529	45	14846	MRPS16,C11ORF58,PRRG4,PGAM5,RBMS2,KLF13,SNAP23,TMEM170A,CHST6,KIAA0513,SCARF1,WSB1,ZNF440,PGPEP1,ZNF101,NFIC,PLEKHG2,FUT2,ZNF581,ZNF264,C3,RNF115,TPM3,DARS2,SOAT1,GLUL,BTG2,TMEM59,RNF24,RASSF2,MYH9,APOBEC3F,CYP20A1,AP1S3,EIF2AK2,CNBP,TFDP2,FNDC3B,MUC20,NOP14,OCLN,SYTL3,AHCYL2,SNAPC3,GNL3L
MIRNA	hsa-miR-4478	MIRNA:hsa-miR-4478	FALSE	0.0132781	1.87686	493	529	37	14846	ACBD7,MRPS16,AMBRA1,PGAM5,STAT2,SLC35E3,EFCAB11,TMEM170A,KIAA0513,DNAH9,SCARF1,WSB1,IKZF3,NXN,PGPEP1,ZNF101,MOB3A,PLEKHG2,FUT2,ZNF581,ZNF587,C3,GNAI3,TPM3,DARS2,SOAT1,GLUL,PHACTR4,TMEM59,APOL6,MYH9,AP1S3,YIPF4,EIF2AK2,MUC20,CRCP,TRMO
MIRNA	hsa-miR-1307-3p	MIRNA:hsa-miR-1307-3p	FALSE	0.0135108	1.86932	240	529	23	14846	ATG14,EEF2K,SLC43A2,C17ORF75,LDLR,ZNF101,TNFAIP8L1,C3,MYO1F,IL6R,PSMB2,GBP4,APOBEC3A,MREG,SGPP2,SP110,PNPT1,GNB4,RSPH3,C6ORF132,FOXK1,ZNF655,WDR31
MIRNA	hsa-miR-25-5p	MIRNA:hsa-miR-25-5p	FALSE	0.014316	1.84418	208	529	21	14846	MCU,STAT2,RBMS2,GPALPP1,SNAP23,ITGAX,RAB40C,NFIC,SIGLEC9,ZNF264,C3,RNF115,MRPS21,TPM3,MDM4,SKI,RNF149,SPATS2L,CNBP,FOXK1,SYAP1
MIRNA	hsa-miR-373-5p	MIRNA:hsa-miR-373-5p	FALSE	0.0148429	1.82848	364	529	30	14846	TCF7L2,ANAPC16,FAR2,STAT2,TMPO,EHD4,SLCO3A1,CHST6,IKZF3,NXN,KLF2,TNFAIP8L1,RNF115,RABGAP1L,SKI,IPP,CEBPB,CYP20A1,ARPC2,YIPF4,VHL,TFDP2,FNDC3B,SH3D19,PAICS,PHAX,LYRM7,RPL37,PTBP3,WDR31
MIRNA	hsa-miR-371b-5p	MIRNA:hsa-miR-371b-5p	FALSE	0.015643	1.80568	365	529	30	14846	TCF7L2,ANAPC16,FAR2,STAT2,TMPO,EHD4,SLCO3A1,CHST6,IKZF3,NXN,KLF2,TNFAIP8L1,RNF115,RABGAP1L,SKI,IPP,CEBPB,CYP20A1,ARPC2,YIPF4,VHL,TFDP2,FNDC3B,SH3D19,PAICS,PHAX,LYRM7,RPL37,PTBP3,WDR31
MIRNA	hsa-miR-6086	MIRNA:hsa-miR-6086	FALSE	0.0165783	1.78046	537	529	39	14846	PGAM5,STAT2,RBMS2,GPALPP1,AP3S2,ARPIN,EEF2K,ITGAX,KIAA0513,DNAH9,C17ORF75,PGPEP1,SIGLEC9,ZNF264,ZNF587,C3,MRPS21,TPM3,TANK,SPATS2L,CASP10,RHOB,AP1S3,SP110,CNBP,TFDP2,NOP14,PPM1K,TXNDC15,C6ORF132,AHR,MACC1,CRCP,CTSB,GSR,SNAPC3,SYAP1,ACOT9,GNL3L
MIRNA	hsa-miR-6506-5p	MIRNA:hsa-miR-6506-5p	FALSE	0.0170226	1.76897	385	529	31	14846	IFIT3,NUP98,GTF2H3,EFCAB11,SLC12A6,TMOD3,CLPX,TLCD2,WSB1,C17ORF75,MOB3A,TNFAIP8L1,MYO1F,RABGAP1L,BTG2,MED18,CCDC30,TRPC4AP,DUSP18,A4GALT,YIPF4,TMEM127,SH3BP5,RPL14,HSPA4L,FOXO3,RPL7L1,FOXK1,CRCP,SLC25A37,ACOT9
MIRNA	hsa-miR-616-5p	MIRNA:hsa-miR-616-5p	FALSE	0.0182848	1.73791	368	529	30	14846	TCF7L2,ANAPC16,FAR2,STAT2,TMPO,EHD4,SLCO3A1,CHST6,IKZF3,NXN,KLF2,TNFAIP8L1,RNF115,RABGAP1L,SKI,IPP,CEBPB,CYP20A1,ARPC2,YIPF4,VHL,TFDP2,FNDC3B,SH3D19,PAICS,PHAX,LYRM7,RPL37,PTBP3,WDR31
MIRNA	hsa-miR-3913-5p	MIRNA:hsa-miR-3913-5p	FALSE	0.0182848	1.73791	368	529	30	14846	MRPS16,C11ORF58,PRRG4,RBMS2,IRAK3,ZDHHC20,PLEKHH1,IGSF6,DNAH9,ANKFY1,KIF1C,PGPEP1,MOB3A,FUT2,GNAI3,MDM4,RNF24,MYH9,APOBEC3F,CNBP,TFDP2,WWTR1,FNDC3B,PHAX,RPL7L1,AHR,CRCP,LYN,XIAP,GNL3L
MIRNA	hsa-miR-504-3p	MIRNA:hsa-miR-504-3p	FALSE	0.0188255	1.72525	387	529	31	14846	PLEKHS1,SLC35E3,SLC2A3,MSRB1,EEF2K,WSB1,TIMM50,C3,GLUL,ECE1,MED18,DUSP18,APOBEC3A,CYP20A1,MREG,YIPF4,GFPT1,TFDP2,RHOA,HSPA4L,RBM47,RRP36,ZNF655,RAB11FIP1,LYN,WDR31,AK3,XIAP,SYAP1,ACOT9,MAGT1
MIRNA	hsa-miR-377-5p	MIRNA:hsa-miR-377-5p	FALSE	0.0189933	1.7214	560	529	40	14846	PGAM5,STAT2,RBMS2,GPALPP1,AP3S2,ARPIN,EEF2K,ITGAX,KIAA0513,DNAH9,C17ORF75,PGPEP1,SIGLEC9,ZNF264,ZNF587,C3,MRPS21,TPM3,EIF4G3,TANK,SPATS2L,CASP10,RHOB,AP1S3,SP110,CNBP,TFDP2,NOP14,PPM1K,TXNDC15,C6ORF132,AHR,MACC1,CRCP,CTSB,GSR,SNAPC3,SYAP1,ACOT9,GNL3L
MIRNA	hsa-miR-3122	MIRNA:hsa-miR-3122	FALSE	0.0192518	1.71553	369	529	30	14846	MRPS16,C11ORF58,PRRG4,RBMS2,IRAK3,ZDHHC20,PLEKHH1,IGSF6,DNAH9,ANKFY1,KIF1C,PGPEP1,MOB3A,FUT2,GNAI3,MDM4,RNF24,MYH9,APOBEC3F,CNBP,TFDP2,WWTR1,FNDC3B,PHAX,RPL7L1,AHR,CRCP,LYN,XIAP,GNL3L
MIRNA	hsa-miR-197-3p	MIRNA:hsa-miR-197-3p	FALSE	0.0201478	1.69577	407	529	32	14846	MRPS16,ATP2A2,GTF2H3,FGD4,FOXN3,CDK10,RAB31,PGPEP1,ZNF101,PLEKHG2,PRKD2,FPR1,THEMIS2,IPP,MYH9,IL1R1,CASP10,YIPF4,WDPCP,CNBP,TFDP2,RPL14,PHAX,FOXO3,JARID2,C6ORF132,RRP36,VPS41,PTBP3,AK3,TRMO,GLA
MIRNA	hsa-miR-6821-3p	MIRNA:hsa-miR-6821-3p	FALSE	0.0209458	1.6789	281	529	25	14846	ALDH2,SLC35E3,TMOD3,EMP2,CHST6,KIF1C,ZNF101,TIMM50,VMAC,IL6R,CCDC30,GBP4,DUSP18,APOBEC3A,SLC35F5,ARPC2,PLSCR1,HSPA4L,SH3D19,PAICS,RPL37,C6ORF132,GSR,WDR31,XIAP
MIRNA	hsa-miR-24-3p	MIRNA:hsa-miR-24-3p	FALSE	0.0219549	1.65847	852	529	54	14846	PLEKHS1,ANAPC16,MRPS16,PRRG4,AMBRA1,RBMS2,R3HDM2,IRAK3,SLC2A3,ZDHHC20,PLEKHH1,C15ORF39,ANPEP,EMP2,IGSF6,NFAT5,C17ORF75,IKZF3,KIF1C,MOB3A,ZFP30,TGFB1,BBC3,FPR1,ZNF581,ZNF264,DARS2,GLUL,MDM4,EIF4G3,RBBP9,RNF24,MYH9,APOBEC3C,APOBEC3F,XPNPEP3,CASP10,CYP20A1,VHL,TFDP2,WWTR1,MAGI1,NOP14,PHAX,RAET1E,JARID2,MAPK14,RPL7L1,CRCP,RAB11FIP1,PLEKHA2,NOTCH1,AK3,XIAP
MIRNA	hsa-miR-6791-3p	MIRNA:hsa-miR-6791-3p	FALSE	0.0230777	1.63681	318	529	27	14846	GNPNAT1,ATG14,TMOD3,TMEM170A,TLCD2,IKZF3,MOB3A,POU2F1,DARS2,RABGAP1L,IPP,FITM2,RNF149,AP1S3,GNB4,UBXN7,SORBS2,PHAX,SLC26A2,RPL37,RRP36,MACC1,BAIAP2L1,GSR,PLEKHA2,RAPGEF1,SYAP1
MIRNA	hsa-miR-6829-3p	MIRNA:hsa-miR-6829-3p	FALSE	0.0230777	1.63681	318	529	27	14846	GNPNAT1,ATG14,TMOD3,TMEM170A,TLCD2,IKZF3,MOB3A,POU2F1,DARS2,RABGAP1L,IPP,FITM2,RNF149,AP1S3,GNB4,UBXN7,SORBS2,PHAX,SLC26A2,RPL37,RRP36,MACC1,BAIAP2L1,GSR,PLEKHA2,RAPGEF1,SYAP1
MIRNA	hsa-miR-4733-5p	MIRNA:hsa-miR-4733-5p	FALSE	0.0258696	1.58721	82	529	12	14846	ANAPC16,PPIF,MORN3,SLC35E3,GOSR1,KIF1C,ZNF581,VMAC,RBBP9,CYP20A1,TFDP2,PLEKHA2
MIRNA	hsa-miR-4430	MIRNA:hsa-miR-4430	FALSE	0.0265906	1.57527	394	529	31	14846	PLEKHS1,PTEN,CELF1,SLC35E3,MSRB1,EEF2K,NFIC,TIMM50,ECE1,MED18,DUSP18,APOBEC3A,CYP20A1,NDUFS1,MREG,YIPF4,PNPT1,GFPT1,TFDP2,HSPA4L,SLC26A2,RRP36,ZNF655,RAB11FIP1,LYN,WDR31,AK3,XIAP,SYAP1,ACOT9,MAGT1
MIRNA	hsa-miR-3652	MIRNA:hsa-miR-3652	FALSE	0.0265906	1.57527	394	529	31	14846	PLEKHS1,PTEN,CELF1,SLC35E3,MSRB1,EEF2K,NFIC,TIMM50,ECE1,MED18,DUSP18,APOBEC3A,CYP20A1,NDUFS1,MREG,YIPF4,PNPT1,GFPT1,TFDP2,HSPA4L,SLC26A2,RRP36,ZNF655,RAB11FIP1,LYN,WDR31,AK3,XIAP,SYAP1,ACOT9,MAGT1
MIRNA	hsa-miR-431-5p	MIRNA:hsa-miR-431-5p	FALSE	0.0313886	1.50323	155	529	17	14846	FGD4,PITPNA,ZNF440,PGPEP1,GNAI3,PSMB2,FAM227A,RNF149,YIPF4,GFPT1,TFDP2,PLSCR1,HSPA4L,TRIM38,VOPP1,GSR,UBE2W
MIRNA	hsa-miR-3612	MIRNA:hsa-miR-3612	FALSE	0.03239	1.48959	417	529	32	14846	ANAPC16,SNAP23,ARPIN,EEF2K,NFAT5,TMEM170A,SCARF1,TLCD2,C17ORF75,KLF2,SIGLEC9,ZNF581,ZNF264,ZNF587,GLUL,BTG2,ECE1,RASSF2,CYP20A1,SGPP2,TFDP2,SKIL,PPM1K,PHAX,ZSWIM6,PPIL6,C6ORF132,CRCP,GSR,SEC16A,SNAPC3,TRMO
MIRNA	hsa-miR-512-3p	MIRNA:hsa-miR-512-3p	FALSE	0.0338023	1.47105	307	529	26	14846	IFIT3,GTF2H3,OSBPL8,EFCAB11,SLC12A6,RAB40C,WSB1,C17ORF75,TNFAIP8L1,MYO1F,RNF115,RABGAP1L,MED18,CCDC30,MYH9,SLC35F5,CFLAR,YIPF4,SLC8A1,TMEM127,RPL14,HSPA4L,FOXK1,CRCP,ACOT9,DIAPH2
MIRNA	hsa-miR-378a-5p	MIRNA:hsa-miR-378a-5p	FALSE	0.0350856	1.45487	381	529	30	14846	SLC35E3,KLF13,TMOD3,EMP2,CHST6,KIF1C,ZNF101,TIMM50,BBC3,ZNF264,VMAC,RABGAP1L,CCDC30,TMEM59,GBP4,NCOA3,APOBEC3A,SLC35F5,ARPC2,YIPF4,PLSCR1,MUC4,CMTM6,HSPA4L,SH3D19,PAICS,RPL37,BRAF,WDR31,XIAP
MIRNA	hsa-miR-4432	MIRNA:hsa-miR-4432	FALSE	0.035504	1.44972	98	529	13	14846	CELF1,METTL7A,TMEM170A,CHST6,C17ORF75,C3,F11R,CNBP,FNDC3B,SH3D19,CRCP,ASAP1,TRMO
MIRNA	hsa-miR-650	MIRNA:hsa-miR-650	FALSE	0.037202	1.42943	420	529	32	14846	ANAPC16,SNAP23,ARPIN,EEF2K,NFAT5,TMEM170A,SCARF1,TLCD2,C17ORF75,KLF2,SIGLEC9,ZNF581,ZNF264,ZNF587,GLUL,BTG2,ECE1,RASSF2,CYP20A1,SGPP2,TFDP2,SKIL,PPM1K,PHAX,ZSWIM6,PPIL6,C6ORF132,CRCP,GSR,SEC16A,SNAPC3,TRMO
MIRNA	hsa-miR-31-5p	MIRNA:hsa-miR-31-5p	FALSE	0.0404695	1.39287	223	529	21	14846	ACBD7,PTPRJ,ATP2A2,NUMB,KLF13,NFAT5,YWHAE,ICAM1,NFIC,ZNF587,IPP,DNAJC5,PPIL2,SGPP2,CNBP,RHOA,FOXO3,JARID2,TAPBP,RPL7L1,PPP2R2A
MIRNA	hsa-miR-124-3p	MIRNA:hsa-miR-124-3p	FALSE	0.0443007	1.35359	1456	529	80	14846	PPIF,IFIT3,PLEKHA7,EIF3M,PTPRJ,CTNND1,OASL,RILPL2,METTL7A,IRAK3,OSBPL8,GPALPP1,GCH1,FCF1,SNAP23,ANPEP,LITAF,PRKCB,CHST6,MAP2K3,JUP,NXN,RAB31,LDLR,ZNF440,KLF2,MVB12A,NFIC,GNAI3,MOV10,IL6R,IFI16,F11R,NCF2,ECE1,SMYD3,RBBP9,RASSF2,B4GALT5,TPD52L2,SAMSN1,XBP1,SEC14L3,MYH9,IL1R1,EIF2AK2,PARP9,PARP14,SKIL,FNDC3B,GNB4,ABHD5,RHOA,RBM47,NSUN7,SLC26A2,LARP1,VNN2,CCDC28A,RAET1E,WTAP,TRIM38,MAPK14,STK38,SRSF3…
MIRNA	hsa-miR-5589-5p	MIRNA:hsa-miR-5589-5p	FALSE	0.0462858	1.33455	331	529	27	14846	IFIT3,GTF2H3,EFCAB11,SLC12A6,CHST6,WSB1,C17ORF75,TNFAIP8L1,SIGLEC9,RNF115,RABGAP1L,MED18,CCDC30,IPP,NCOA3,MYH9,XPNPEP3,SLC35F5,YIPF4,TMEM127,SH3BP5,RPL14,HSPA4L,MAPK13,FOXK1,CRCP,ACOT9
MIRNA	hsa-miR-129-5p	MIRNA:hsa-miR-129-5p	FALSE	0.0472637	1.32547	624	529	42	14846	EPS8,FGD4,TRAF3,EMP2,CDH1,DNAH9,IKZF3,ZNF440,PGPEP1,TIMM50,SIGLEC9,GLUL,BID,APOL6,APOBEC3C,RNF149,ANKRD44,BMPR2,SP110,NCOA1,YIPF4,GFPT1,PLSCR1,FNDC3B,ABHD5,RYBP,SORBS2,RBM47,PPM1K,RAET1E,TRIM38,TAPBP,MAPK14,C6ORF132,ZNF655,NTNG2,NOTCH1,XIAP,SYAP1,ARSD,GNL3L,MAGT1
MIRNA	hsa-miR-590-3p	MIRNA:hsa-miR-590-3p	FALSE	0.0490543	1.30932	388	529	30	14846	JMJD1C,MDM2,TLCD2,KIF1C,CSNK1D,PGPEP1,PRKD2,ZNF264,POU2F1,SKI,NCOA3,ZEB2,CASP10,RHOB,ARPC2,YIPF4,SLC8A1,GFPT1,MUC20,SMIM14,LYRM7,WTAP,ATXN1,MAPK14,MACC1,RABGEF1,CTSB,FAM49B,GSR,PLEKHA2
HPA	lung	HPA:0300000	FALSE	2.2e-09	8.65723	7370	395	324	11006	TCF7L2,CAMK1D,ADAM8,ANK3,JMJD1C,SRGN,ANAPC16,MCU,MRPS16,CFAP70,USP54,VCL,PTEN,IFIT3,MYOF,PLEKHA7,DNAJC24,EIF3M,AMBRA1,SPI1,CELF1,PTPRJ,TRIM5,TRIM22,CTNND1,EHD1,CDC42EP2,CHST11,ANKRD13A,ATP2A2,ATXN2,ALDH2,TPCN1,OASL,HCAR2,HCAR3,RILPL2,PGAM5,EPS8,FGD4,CNPY2,STAT2,RBMS2,R3HDM2,RASSF3,IRAK3,MDM2,ZFC3H1,SLC2A3,ATP2B1,TMCC3,CDK17,TMPO,ZDHHC20,EPSTI1,GPALPP1,ITM2B,INTS6,TECPR2,IRF9,GCH1,ATG14,HIF1A,NUMB…
HPA	appendix	HPA:0030000	FALSE	9.32e-08	7.03063	7821	395	333	11006	TCF7L2,CAMK1D,ADAM8,FAM107B,ANK3,JMJD1C,SRGN,ANAPC16,MCU,MRPS16,USP54,VCL,PTEN,IFIT3,MYOF,PLEKHA7,NUCB2,EIF3M,AMBRA1,CELF1,PTPRJ,TRIM5,TRIM22,CTNND1,EHD1,CDC42EP2,CHST11,ANKRD13A,ATP2A2,ATXN2,ALDH2,TPCN1,HCAR2,HCAR3,RILPL2,PGAM5,EPS8,FAR2,FGD4,CNPY2,STAT2,RBMS2,R3HDM2,RASSF3,IRAK3,MDM2,ZFC3H1,SLC2A3,ATP2B1,TMCC3,CDK17,TMPO,ZDHHC20,EPSTI1,GPALPP1,ITM2B,INTS6,TECPR2,IRF9,GNPNAT1,GCH1,ATG14,HIF1A,NU…
HPA	bone marrow; hematopoietic cells[‚â•Low]	HPA:0040081	FALSE	1.06e-07	6.97391	6486	395	291	11006	TCF7L2,CAMK1D,ADAM8,FAM107B,ANK3,JMJD1C,SRGN,ANAPC16,MCU,MRPS16,USP54,VCL,PTEN,IFIT3,MYOF,PLEKHA7,NUCB2,AMBRA1,SPI1,CELF1,PTPRJ,TRIM5,TRIM22,CTNND1,CDC42EP2,CHST11,ANKRD13A,ATXN2,TPCN1,OASL,HCAR2,HCAR3,RILPL2,PGAM5,EPS8,FAR2,FGD4,CNPY2,STAT2,RBMS2,R3HDM2,RASSF3,IRAK3,MDM2,ZFC3H1,SLC2A3,ATP2B1,CDK17,TMPO,ZDHHC20,EPSTI1,GPALPP1,ITM2B,INTS6,TECPR2,IRF9,GCH1,ATG14,HIF1A,NUMB,FCF1,FOS,SAMD15,FOXN3,SNA…
HPA	bone marrow	HPA:0040000	FALSE	1.06e-07	6.97391	6486	395	291	11006	TCF7L2,CAMK1D,ADAM8,FAM107B,ANK3,JMJD1C,SRGN,ANAPC16,MCU,MRPS16,USP54,VCL,PTEN,IFIT3,MYOF,PLEKHA7,NUCB2,AMBRA1,SPI1,CELF1,PTPRJ,TRIM5,TRIM22,CTNND1,CDC42EP2,CHST11,ANKRD13A,ATXN2,TPCN1,OASL,HCAR2,HCAR3,RILPL2,PGAM5,EPS8,FAR2,FGD4,CNPY2,STAT2,RBMS2,R3HDM2,RASSF3,IRAK3,MDM2,ZFC3H1,SLC2A3,ATP2B1,CDK17,TMPO,ZDHHC20,EPSTI1,GPALPP1,ITM2B,INTS6,TECPR2,IRF9,GCH1,ATG14,HIF1A,NUMB,FCF1,FOS,SAMD15,FOXN3,SNA…
HPA	nasopharynx	HPA:0320000	FALSE	1.6e-07	6.79634	7189	395	313	11006	TCF7L2,ADAM8,FAM107B,ANK3,JMJD1C,ANAPC16,MCU,USP54,VCL,PTEN,IFIT3,MYOF,PLEKHA7,NUCB2,DNAJC24,EIF3M,AMBRA1,CELF1,PTPRJ,TRIM5,TRIM22,CTNND1,CDC42EP2,CHST11,ANKRD13A,ATXN2,ALDH2,TPCN1,OASL,HCAR2,HCAR3,RILPL2,PGAM5,EPS8,FAR2,FGD4,CNPY2,STAT2,RBMS2,R3HDM2,RASSF3,IRAK3,MDM2,ZFC3H1,ATP2B1,TMCC3,CDK17,TMPO,ZDHHC20,EPSTI1,GPALPP1,ITM2B,INTS6,TECPR2,IRF9,GNPNAT1,ATG14,NUMB,FCF1,FOS,SAMD15,FOXN3,KATNBL1,SPG…
HPA	fallopian tube	HPA:0210000	FALSE	4.3e-07	6.36613	7457	395	320	11006	TCF7L2,CAMK1D,ADAM8,FAM107B,ANK3,JMJD1C,ANAPC16,MCU,MRPS16,CFAP70,USP54,VCL,PTEN,IFIT3,MYOF,PLEKHA7,NUCB2,DNAJC24,EIF3M,AMBRA1,CELF1,PTPRJ,TRIM5,TRIM22,CTNND1,CDC42EP2,CHST11,ANKRD13A,ATP2A2,ATXN2,RILPL2,DNAH10,PGAM5,EPS8,FAR2,FGD4,CNPY2,STAT2,RBMS2,R3HDM2,RASSF3,IRAK3,MDM2,ZFC3H1,ATP2B1,TMCC3,CDK17,TMPO,ZDHHC20,EPSTI1,GPALPP1,ITM2B,INTS6,IRF9,GNPNAT1,ATG14,NUMB,FCF1,SAMD15,FOXN3,KATNBL1,EHD4,SNA…
HPA	tonsil	HPA:0600000	FALSE	8.06e-07	6.09371	7779	395	329	11006	TCF7L2,ADAM8,FAM107B,ANK3,JMJD1C,SRGN,ANAPC16,MCU,MRPS16,USP54,VCL,PTEN,IFIT3,MYOF,PLEKHA7,NUCB2,DNAJC24,EIF3M,SPI1,CELF1,PTPRJ,TRIM5,TRIM22,CTNND1,EHD1,CDC42EP2,CHST11,ANKRD13A,ATXN2,ALDH2,TPCN1,OASL,HCAR2,HCAR3,RILPL2,PGAM5,EPS8,FAR2,FGD4,KRT78,CNPY2,STAT2,RBMS2,R3HDM2,RASSF3,IRAK3,MDM2,ZFC3H1,SLC2A3,ATP2B1,TMCC3,CDK17,TMPO,ZDHHC20,EPSTI1,GPALPP1,ITM2B,INTS6,TECPR2,IRF9,GNPNAT1,GCH1,ATG14,HIF1A…
HPA	bronchus	HPA:0060000	FALSE	8.22e-07	6.08495	7421	395	318	11006	TCF7L2,ADAM8,FAM107B,ANK3,JMJD1C,ANAPC16,MCU,MRPS16,CFAP70,USP54,VCL,PTEN,IFIT3,MYOF,PLEKHA7,NUCB2,DNAJC24,EIF3M,AMBRA1,CELF1,PTPRJ,TRIM5,TRIM22,CTNND1,CHST11,ANKRD13A,ATP2A2,ATXN2,ALDH2,HCAR2,HCAR3,RILPL2,DNAH10,PGAM5,EPS8,CNPY2,STAT2,RBMS2,R3HDM2,RASSF3,IRAK3,MDM2,ZFC3H1,ATP2B1,TMCC3,CDK17,TMPO,ZDHHC20,EPSTI1,GPALPP1,ITM2B,INTS6,TECPR2,IRF9,GNPNAT1,GCH1,ATG14,HIF1A,NUMB,FCF1,FOS,SAMD15,FOXN3,KA…
HPA	spleen; cells in red pulp[‚â•Medium]	HPA:0530712	FALSE	9.03e-07	6.0442	3133	395	166	11006	TCF7L2,FAM107B,SRGN,MCU,USP54,VCL,PTEN,PLEKHA7,NUCB2,SPI1,CELF1,PTPRJ,TRIM22,HCAR2,HCAR3,RILPL2,PGAM5,EPS8,FGD4,RBMS2,R3HDM2,RASSF3,IRAK3,MDM2,ZFC3H1,SLC2A3,CDK17,TMPO,EPSTI1,GPALPP1,TECPR2,HIF1A,SAMD15,FOXN3,SNAP23,TMOD3,NPTN,PML,PPCDC,SEMA4B,LITAF,MSRB1,PRKCB,IL4R,ITGAX,N4BP1,NFAT5,ANKRD11,YWHAE,SLFN5,VMP1,RNF213,ALYREF,SMCHD1,RAB31,ICAM1,MYO9B,BST2,IFI30,PGPEP1,NFIC,ITPKC,VASP,PRKD2,C5AR1,MED2…
HPA	spleen	HPA:0530000	FALSE	2.34116e-06	5.63057	5882	395	266	11006	TCF7L2,ADAM8,FAM107B,JMJD1C,SRGN,ANAPC16,MCU,MRPS16,USP54,VCL,PTEN,MYOF,PLEKHA7,NUCB2,EIF3M,SPI1,CELF1,PTPRJ,TRIM5,TRIM22,EHD1,CHST11,ANKRD13A,TPCN1,HCAR2,HCAR3,RILPL2,PGAM5,EPS8,FGD4,CNPY2,STAT2,RBMS2,R3HDM2,RASSF3,IRAK3,MDM2,ZFC3H1,SLC2A3,ATP2B1,TMCC3,CDK17,TMPO,ZDHHC20,EPSTI1,GPALPP1,ITM2B,INTS6,TECPR2,ATG14,HIF1A,NUMB,FCF1,FOS,SAMD15,FOXN3,EHD4,SNAP23,SPG11,TMOD3,CLPX,ARIH1,NPTN,PML,PPCDC,MTH…
HPA	bone marrow; hematopoietic cells[‚â•Medium]	HPA:0040082	FALSE	3.02409e-06	5.5194	4247	395	207	11006	TCF7L2,ADAM8,FAM107B,ANK3,SRGN,ANAPC16,MCU,MRPS16,USP54,VCL,PTEN,PLEKHA7,NUCB2,AMBRA1,SPI1,CELF1,PTPRJ,TRIM5,TRIM22,CHST11,ANKRD13A,TPCN1,OASL,HCAR2,HCAR3,RILPL2,PGAM5,EPS8,STAT2,RBMS2,R3HDM2,RASSF3,IRAK3,MDM2,ZFC3H1,SLC2A3,ATP2B1,CDK17,TMPO,ZDHHC20,EPSTI1,GPALPP1,ITM2B,INTS6,TECPR2,HIF1A,NUMB,FCF1,FOS,SAMD15,SNAP23,TMOD3,MYO1E,CLPX,ARIH1,NPTN,PML,MTHFS,LITAF,MSRB1,IL4R,BICDL2,N4BP1,NFAT5,ANKRD11…
HPA	spleen; cells in red pulp[‚â•Low]	HPA:0530711	FALSE	5.72124e-06	5.24251	5322	395	245	11006	TCF7L2,ADAM8,FAM107B,JMJD1C,SRGN,MCU,USP54,VCL,PTEN,MYOF,PLEKHA7,NUCB2,EIF3M,SPI1,CELF1,PTPRJ,TRIM5,TRIM22,CHST11,ANKRD13A,TPCN1,HCAR2,HCAR3,RILPL2,PGAM5,EPS8,FGD4,CNPY2,STAT2,RBMS2,R3HDM2,RASSF3,IRAK3,MDM2,ZFC3H1,SLC2A3,ATP2B1,CDK17,TMPO,ZDHHC20,EPSTI1,GPALPP1,TECPR2,ATG14,HIF1A,NUMB,FOS,SAMD15,FOXN3,SNAP23,SPG11,TMOD3,CLPX,ARIH1,NPTN,PML,PPCDC,ANPEP,SEMA4B,LITAF,MSRB1,PRKCB,IL4R,ITGAX,N4BP1,NFA…
HPA	appendix; glandular cells[‚â•Low]	HPA:0030051	FALSE	7.33994e-06	5.13431	6741	395	293	11006	TCF7L2,CAMK1D,ADAM8,FAM107B,ANK3,JMJD1C,ANAPC16,MCU,MRPS16,USP54,VCL,PTEN,IFIT3,MYOF,PLEKHA7,NUCB2,EIF3M,AMBRA1,CELF1,PTPRJ,TRIM5,TRIM22,CTNND1,CDC42EP2,CHST11,ANKRD13A,ATP2A2,ATXN2,ALDH2,TPCN1,HCAR2,HCAR3,PGAM5,EPS8,FAR2,FGD4,CNPY2,STAT2,RBMS2,R3HDM2,RASSF3,IRAK3,MDM2,ZFC3H1,SLC2A3,TMCC3,CDK17,TMPO,ZDHHC20,EPSTI1,GPALPP1,ITM2B,INTS6,TECPR2,IRF9,GNPNAT1,GCH1,ATG14,HIF1A,NUMB,FCF1,FOS,SAMD15,FOXN3…
HPA	lung; macrophages[‚â•Low]	HPA:0300411	FALSE	8.57001e-06	5.06702	6779	395	294	11006	TCF7L2,CAMK1D,ADAM8,JMJD1C,SRGN,ANAPC16,MCU,MRPS16,CFAP70,USP54,IFIT3,MYOF,PLEKHA7,DNAJC24,EIF3M,AMBRA1,SPI1,PTPRJ,TRIM5,TRIM22,CTNND1,CDC42EP2,CHST11,ANKRD13A,ATP2A2,ATXN2,ALDH2,TPCN1,OASL,HCAR2,HCAR3,RILPL2,PGAM5,EPS8,FGD4,CNPY2,STAT2,RBMS2,R3HDM2,RASSF3,IRAK3,MDM2,ZFC3H1,SLC2A3,ATP2B1,TMCC3,CDK17,TMPO,ZDHHC20,EPSTI1,GPALPP1,ITM2B,INTS6,TECPR2,IRF9,GCH1,ATG14,HIF1A,NUMB,FCF1,FOS,SAMD15,FOXN3,KA…
HPA	lymph node; non-germinal center cells[‚â•Medium]	HPA:0310442	FALSE	1.72313e-05	4.76368	3981	395	194	11006	TCF7L2,ADAM8,FAM107B,JMJD1C,ANAPC16,MCU,MRPS16,USP54,VCL,PTEN,IFIT3,MYOF,PLEKHA7,NUCB2,EIF3M,SPI1,CELF1,TRIM5,TRIM22,ANKRD13A,HCAR2,HCAR3,RILPL2,PGAM5,EPS8,FGD4,STAT2,RBMS2,R3HDM2,RASSF3,MDM2,ZFC3H1,SLC2A3,ATP2B1,CDK17,TMPO,EPSTI1,GPALPP1,ITM2B,IRF9,ATG14,FCF1,SAMD15,FOXN3,SNAP23,TMOD3,ARIH1,PML,LITAF,MSRB1,PRKCB,IL4R,ITGAX,N4BP1,ANKRD11,YWHAE,SLFN5,IKZF3,STAT5B,PSMD12,PGS1,RNF213,ALYREF,CCDC57,C…
HPA	endometrium 2	HPA:0170000	FALSE	1.8319e-05	4.7371	6908	395	297	11006	TCF7L2,CAMK1D,ADAM8,FAM107B,ANK3,JMJD1C,ANAPC16,MCU,MRPS16,CFAP70,USP54,VCL,PTEN,IFIT3,MYOF,PLEKHA7,NUCB2,DNAJC24,EIF3M,CELF1,PTPRJ,TRIM5,TRIM22,CTNND1,CDC42EP2,CHST11,ATP2A2,ATXN2,RILPL2,DNAH10,PGAM5,FAR2,FGD4,CNPY2,STAT2,RBMS2,R3HDM2,RASSF3,IRAK3,MDM2,ZFC3H1,ATP2B1,TMCC3,CDK17,TMPO,ZDHHC20,EPSTI1,GPALPP1,ITM2B,INTS6,TECPR2,IRF9,GNPNAT1,GCH1,ATG14,HIF1A,NUMB,FCF1,FOS,SAMD15,FOXN3,SNAP23,SPG11,TM…
HPA	endometrium 2; glandular cells[‚â•Low]	HPA:0170051	FALSE	2.68761e-05	4.57063	6714	395	290	11006	TCF7L2,CAMK1D,ADAM8,FAM107B,ANK3,JMJD1C,ANAPC16,MCU,MRPS16,CFAP70,USP54,VCL,PTEN,IFIT3,MYOF,PLEKHA7,NUCB2,EIF3M,CELF1,PTPRJ,TRIM5,TRIM22,CTNND1,CDC42EP2,CHST11,ATP2A2,ATXN2,RILPL2,DNAH10,PGAM5,FAR2,FGD4,CNPY2,STAT2,RBMS2,R3HDM2,RASSF3,IRAK3,MDM2,ZFC3H1,ATP2B1,TMCC3,CDK17,TMPO,ZDHHC20,EPSTI1,GPALPP1,ITM2B,INTS6,TECPR2,IRF9,GNPNAT1,GCH1,ATG14,HIF1A,NUMB,FCF1,FOS,SAMD15,FOXN3,SNAP23,SPG11,TMOD3,CLPX…
HPA	stomach 1	HPA:0540000	FALSE	0.000116223	3.93471	7656	395	318	11006	TCF7L2,CAMK1D,ADAM8,FAM107B,ANK3,JMJD1C,ANAPC16,MCU,MRPS16,USP54,VCL,PTEN,IFIT3,MYOF,PLEKHA7,NUCB2,DNAJC24,EIF3M,AMBRA1,SPI1,CELF1,PTPRJ,TRIM5,TRIM22,CTNND1,CDC42EP2,CHST11,ANKRD13A,ATXN2,ALDH2,TPCN1,RILPL2,PGAM5,EPS8,FAR2,FGD4,CNPY2,STAT2,RBMS2,R3HDM2,RASSF3,IRAK3,MDM2,ZFC3H1,SLC2A3,ATP2B1,TMCC3,CDK17,TMPO,ZDHHC20,EPSTI1,GPALPP1,ITM2B,INTS6,TECPR2,IRF9,GNPNAT1,GCH1,ATG14,HIF1A,NUMB,FCF1,FOS,SAMD…
HPA	stomach 1; glandular cells[‚â•Low]	HPA:0540051	FALSE	0.000116223	3.93471	7656	395	318	11006	TCF7L2,CAMK1D,ADAM8,FAM107B,ANK3,JMJD1C,ANAPC16,MCU,MRPS16,USP54,VCL,PTEN,IFIT3,MYOF,PLEKHA7,NUCB2,DNAJC24,EIF3M,AMBRA1,SPI1,CELF1,PTPRJ,TRIM5,TRIM22,CTNND1,CDC42EP2,CHST11,ANKRD13A,ATXN2,ALDH2,TPCN1,RILPL2,PGAM5,EPS8,FAR2,FGD4,CNPY2,STAT2,RBMS2,R3HDM2,RASSF3,IRAK3,MDM2,ZFC3H1,SLC2A3,ATP2B1,TMCC3,CDK17,TMPO,ZDHHC20,EPSTI1,GPALPP1,ITM2B,INTS6,TECPR2,IRF9,GNPNAT1,GCH1,ATG14,HIF1A,NUMB,FCF1,FOS,SAMD…
HPA	tonsil; squamous epithelial cells[‚â•Low]	HPA:0600221	FALSE	0.000129842	3.88659	6645	395	285	11006	TCF7L2,ANK3,JMJD1C,ANAPC16,MCU,MRPS16,USP54,VCL,PTEN,IFIT3,MYOF,PLEKHA7,NUCB2,DNAJC24,EIF3M,SPI1,CELF1,TRIM5,TRIM22,CTNND1,CDC42EP2,ANKRD13A,ATXN2,ALDH2,TPCN1,OASL,RILPL2,PGAM5,EPS8,FAR2,FGD4,KRT78,CNPY2,STAT2,RBMS2,R3HDM2,RASSF3,IRAK3,MDM2,ZFC3H1,SLC2A3,ATP2B1,TMCC3,CDK17,TMPO,ZDHHC20,EPSTI1,GPALPP1,ITM2B,TECPR2,GCH1,ATG14,HIF1A,NUMB,FCF1,FOS,SAMD15,FOXN3,KATNBL1,SNAP23,SPG11,TMOD3,MYO1E,CLPX,AR…
HPA	thyroid gland	HPA:0590000	FALSE	0.00033591	3.47378	7120	395	299	11006	TCF7L2,CAMK1D,ADAM8,FAM107B,ANK3,JMJD1C,ANAPC16,MCU,MRPS16,USP54,VCL,PTEN,IFIT3,MYOF,PLEKHA7,NUCB2,DNAJC24,EIF3M,AMBRA1,CELF1,TRIM5,TRIM22,CTNND1,EHD1,CDC42EP2,CHST11,ANKRD13A,ATP2A2,ATXN2,ALDH2,TPCN1,OASL,HCAR2,HCAR3,RILPL2,PGAM5,EPS8,FAR2,FGD4,CNPY2,STAT2,RBMS2,R3HDM2,RASSF3,IRAK3,MDM2,ZFC3H1,ATP2B1,TMCC3,CDK17,TMPO,ZDHHC20,EPSTI1,GPALPP1,ITM2B,INTS6,TECPR2,IRF9,ATG14,HIF1A,NUMB,FCF1,FOS,SAMD15…
HPA	thyroid gland; glandular cells[‚â•Low]	HPA:0590051	FALSE	0.00033591	3.47378	7120	395	299	11006	TCF7L2,CAMK1D,ADAM8,FAM107B,ANK3,JMJD1C,ANAPC16,MCU,MRPS16,USP54,VCL,PTEN,IFIT3,MYOF,PLEKHA7,NUCB2,DNAJC24,EIF3M,AMBRA1,CELF1,TRIM5,TRIM22,CTNND1,EHD1,CDC42EP2,CHST11,ANKRD13A,ATP2A2,ATXN2,ALDH2,TPCN1,OASL,HCAR2,HCAR3,RILPL2,PGAM5,EPS8,FAR2,FGD4,CNPY2,STAT2,RBMS2,R3HDM2,RASSF3,IRAK3,MDM2,ZFC3H1,ATP2B1,TMCC3,CDK17,TMPO,ZDHHC20,EPSTI1,GPALPP1,ITM2B,INTS6,TECPR2,IRF9,ATG14,HIF1A,NUMB,FCF1,FOS,SAMD15…
HPA	tonsil; germinal center cells[‚â•Medium]	HPA:0600432	FALSE	0.000487095	3.31239	4094	395	192	11006	TCF7L2,FAM107B,JMJD1C,SRGN,ANAPC16,MCU,MRPS16,USP54,PTEN,PLEKHA7,NUCB2,EIF3M,SPI1,CELF1,PTPRJ,TRIM22,EHD1,ANKRD13A,ATXN2,HCAR2,HCAR3,RILPL2,PGAM5,EPS8,FAR2,STAT2,R3HDM2,RASSF3,IRAK3,MDM2,ZFC3H1,SLC2A3,ATP2B1,CDK17,TMPO,EPSTI1,GPALPP1,ATG14,HIF1A,FCF1,SAMD15,FOXN3,EHD4,SNAP23,TMOD3,MYO1E,CLPX,DENND4A,PML,PPCDC,MTHFS,LITAF,IL4R,BICDL2,ITGAX,N4BP1,ANKRD11,MAP2K3,C17ORF75,SLFN5,IKZF3,STAT5B,VMP1,PSMD…
HPA	fallopian tube; ciliated cells (tip of cilia)[‚â•Low]	HPA:0210881	FALSE	0.000508087	3.29406	755	395	53	11006	FAM107B,CFAP70,VCL,IFIT3,DNAJC24,ANKRD13A,DNAH10,GNPNAT1,FOXN3,SNAP23,SEMA4B,NFAT5,DNAAF1,DNAH9,SLC43A2,C17ORF75,ANKFY1,VMP1,TEKT1,SPAG17,FHAD1,IFI16,ANKRD45,FAM20B,CFAP74,PHACTR4,MAPRE1,ODF3B,C2ORF50,CATIP,C2ORF81,GNB4,ABHD5,DNAH12,NRG2,CYSTM1,ARHGAP26,PARP8,PPIL6,RSPH4A,CCDC28A,TRIM38,RSPH9,CDHR3,NUB1,DNAJB6,AHR,CRCP,BAIAP2L1,AZIN1,SEC16A,RFX3,XIAP
HPA	lymph node; non-germinal center cells[‚â•Low]	HPA:0310441	FALSE	0.00061366	3.21207	6053	395	262	11006	TCF7L2,ADAM8,FAM107B,JMJD1C,ANAPC16,MCU,MRPS16,USP54,VCL,PTEN,IFIT3,MYOF,PLEKHA7,NUCB2,EIF3M,SPI1,CELF1,PTPRJ,TRIM5,TRIM22,EHD1,ANKRD13A,ATXN2,OASL,HCAR2,HCAR3,RILPL2,PGAM5,EPS8,FAR2,FGD4,CNPY2,STAT2,RBMS2,R3HDM2,RASSF3,IRAK3,MDM2,ZFC3H1,SLC2A3,ATP2B1,TMCC3,CDK17,TMPO,ZDHHC20,EPSTI1,GPALPP1,ITM2B,INTS6,IRF9,GCH1,ATG14,HIF1A,FCF1,SAMD15,FOXN3,EHD4,SNAP23,SPG11,TMOD3,MYO1E,CLPX,ARIH1,PML,PPCDC,SEMA…
HPA	gallbladder; glandular cells[‚â•Low]	HPA:0220051	FALSE	0.000704242	3.15228	7656	395	315	11006	TCF7L2,ADAM8,FAM107B,ANK3,JMJD1C,ANAPC16,MCU,MRPS16,USP54,VCL,PTEN,IFIT3,MYOF,PLEKHA7,NUCB2,DNAJC24,EIF3M,AMBRA1,CELF1,PTPRJ,TRIM5,TRIM22,CTNND1,CDC42EP2,CHST11,ANKRD13A,ATP2A2,ATXN2,ALDH2,TPCN1,OASL,HCAR2,HCAR3,RILPL2,PGAM5,EPS8,FAR2,FGD4,CNPY2,STAT2,RBMS2,R3HDM2,RASSF3,IRAK3,MDM2,ZFC3H1,ATP2B1,TMCC3,CDK17,TMPO,ZDHHC20,EPSTI1,GPALPP1,ITM2B,INTS6,TECPR2,IRF9,GNPNAT1,ATG14,HIF1A,NUMB,FCF1,FOS,SAMD…
HPA	gallbladder	HPA:0220000	FALSE	0.000704242	3.15228	7656	395	315	11006	TCF7L2,ADAM8,FAM107B,ANK3,JMJD1C,ANAPC16,MCU,MRPS16,USP54,VCL,PTEN,IFIT3,MYOF,PLEKHA7,NUCB2,DNAJC24,EIF3M,AMBRA1,CELF1,PTPRJ,TRIM5,TRIM22,CTNND1,CDC42EP2,CHST11,ANKRD13A,ATP2A2,ATXN2,ALDH2,TPCN1,OASL,HCAR2,HCAR3,RILPL2,PGAM5,EPS8,FAR2,FGD4,CNPY2,STAT2,RBMS2,R3HDM2,RASSF3,IRAK3,MDM2,ZFC3H1,ATP2B1,TMCC3,CDK17,TMPO,ZDHHC20,EPSTI1,GPALPP1,ITM2B,INTS6,TECPR2,IRF9,GNPNAT1,ATG14,HIF1A,NUMB,FCF1,FOS,SAMD…
HPA	spleen; cells in white pulp[‚â•Low]	HPA:0530721	FALSE	0.000752354	3.12358	4332	395	200	11006	TCF7L2,ADAM8,FAM107B,JMJD1C,SRGN,ANAPC16,MCU,MRPS16,USP54,PTEN,PLEKHA7,EIF3M,SPI1,CELF1,PTPRJ,TRIM5,TRIM22,EHD1,ANKRD13A,RILPL2,PGAM5,EPS8,FGD4,STAT2,RBMS2,R3HDM2,RASSF3,MDM2,ZFC3H1,SLC2A3,ATP2B1,TMCC3,CDK17,TMPO,ZDHHC20,EPSTI1,ITM2B,INTS6,TECPR2,HIF1A,FCF1,SAMD15,FOXN3,EHD4,SNAP23,TMOD3,PML,PPCDC,MTHFS,LITAF,MSRB1,PRKCB,ITGAX,N4BP1,NFAT5,ANKRD11,YWHAE,MAP2K3,C17ORF75,SLFN5,IKZF3,VMP1,PSMD12,RNF2…
HPA	duodenum; glandular cells[‚â•Medium]	HPA:0150052	FALSE	0.000811453	3.09074	6098	395	263	11006	TCF7L2,ADAM8,FAM107B,ANK3,JMJD1C,ANAPC16,MCU,MRPS16,USP54,VCL,PTEN,IFIT3,MYOF,PLEKHA7,NUCB2,EIF3M,CELF1,TRIM5,TRIM22,CTNND1,CDC42EP2,CHST11,ATXN2,ALDH2,RILPL2,PGAM5,EPS8,FAR2,FGD4,CNPY2,RBMS2,R3HDM2,RASSF3,IRAK3,MDM2,ZFC3H1,TMCC3,CDK17,TMPO,ZDHHC20,EPSTI1,GPALPP1,ITM2B,INTS6,IRF9,GNPNAT1,GCH1,ATG14,HIF1A,NUMB,FCF1,FOS,SAMD15,KATNBL1,SNAP23,SPG11,TMOD3,MYO1E,CLPX,ARIH1,NPTN,PML,PPCDC,MTHFS,SEMA4B,…
HPA	endometrium 1	HPA:0160000	FALSE	0.000826117	3.08296	7048	395	295	11006	TCF7L2,CAMK1D,ADAM8,FAM107B,ANK3,JMJD1C,ANAPC16,MCU,MRPS16,CFAP70,USP54,VCL,PTEN,IFIT3,MYOF,PLEKHA7,NUCB2,DNAJC24,EIF3M,AMBRA1,CELF1,PTPRJ,TRIM5,TRIM22,CTNND1,CHST11,ATXN2,RILPL2,DNAH10,PGAM5,EPS8,FAR2,FGD4,CNPY2,STAT2,RBMS2,R3HDM2,RASSF3,IRAK3,MDM2,ZFC3H1,ATP2B1,TMCC3,CDK17,TMPO,ZDHHC20,EPSTI1,ITM2B,INTS6,TECPR2,IRF9,GNPNAT1,ATG14,HIF1A,NUMB,FCF1,FOS,SAMD15,FOXN3,SNAP23,SPG11,TMOD3,CLPX,ARIH1,NP…
HPA	tonsil; non-germinal center cells[‚â•Low]	HPA:0600441	FALSE	0.000948305	3.02305	6107	395	263	11006	TCF7L2,ADAM8,FAM107B,JMJD1C,ANAPC16,MCU,MRPS16,USP54,VCL,PTEN,IFIT3,MYOF,PLEKHA7,NUCB2,EIF3M,SPI1,CELF1,PTPRJ,TRIM5,TRIM22,CTNND1,EHD1,CHST11,ANKRD13A,OASL,HCAR2,HCAR3,RILPL2,PGAM5,EPS8,FAR2,FGD4,CNPY2,STAT2,RBMS2,R3HDM2,RASSF3,IRAK3,MDM2,ZFC3H1,SLC2A3,ATP2B1,TMCC3,CDK17,TMPO,ZDHHC20,EPSTI1,GPALPP1,ITM2B,INTS6,IRF9,GNPNAT1,ATG14,HIF1A,FCF1,FOS,SAMD15,FOXN3,EHD4,SNAP23,SPG11,TMOD3,MYO1E,ARIH1,PML,…
HPA	small intestine; glandular cells[‚â•Medium]	HPA:0480052	FALSE	0.00108785	2.96343	6057	395	261	11006	TCF7L2,CAMK1D,ADAM8,FAM107B,ANK3,JMJD1C,ANAPC16,MCU,MRPS16,USP54,VCL,PTEN,IFIT3,MYOF,PLEKHA7,NUCB2,EIF3M,CELF1,TRIM5,TRIM22,CTNND1,CDC42EP2,CHST11,ALDH2,TPCN1,PGAM5,EPS8,FAR2,FGD4,CNPY2,STAT2,RBMS2,R3HDM2,RASSF3,IRAK3,MDM2,ZFC3H1,TMCC3,CDK17,TMPO,ZDHHC20,EPSTI1,GPALPP1,ITM2B,INTS6,TECPR2,GNPNAT1,GCH1,ATG14,NUMB,FCF1,SAMD15,KATNBL1,SNAP23,SPG11,TMOD3,MYO1E,CLPX,ARIH1,NPTN,PML,PPCDC,MTHFS,SEMA4B,EM…
HPA	tonsil; germinal center cells[‚â•Low]	HPA:0600431	FALSE	0.00121995	2.91366	5977	395	258	11006	TCF7L2,ADAM8,FAM107B,ANK3,JMJD1C,SRGN,ANAPC16,MCU,MRPS16,USP54,VCL,PTEN,PLEKHA7,NUCB2,EIF3M,SPI1,CELF1,PTPRJ,TRIM5,TRIM22,CTNND1,EHD1,CHST11,ANKRD13A,ATXN2,HCAR2,HCAR3,RILPL2,PGAM5,EPS8,FAR2,FGD4,CNPY2,STAT2,RBMS2,R3HDM2,RASSF3,IRAK3,MDM2,ZFC3H1,SLC2A3,ATP2B1,TMCC3,CDK17,TMPO,ZDHHC20,EPSTI1,GPALPP1,INTS6,TECPR2,IRF9,ATG14,HIF1A,FCF1,FOS,SAMD15,FOXN3,EHD4,SNAP23,SPG11,TMOD3,MYO1E,CLPX,DENND4A,ARIH…
HPA	colon; glandular cells[‚â•Low]	HPA:0130051	FALSE	0.00141456	2.84938	6988	395	292	11006	TCF7L2,ADAM8,FAM107B,ANK3,JMJD1C,ANAPC16,MCU,USP54,VCL,PTEN,IFIT3,MYOF,PLEKHA7,NUCB2,EIF3M,AMBRA1,CELF1,PTPRJ,TRIM5,TRIM22,CTNND1,CDC42EP2,CHST11,ANKRD13A,ATP2A2,ATXN2,ALDH2,TPCN1,OASL,HCAR2,HCAR3,RILPL2,PGAM5,EPS8,FAR2,FGD4,CNPY2,STAT2,RBMS2,R3HDM2,RASSF3,IRAK3,MDM2,ZFC3H1,SLC2A3,TMCC3,CDK17,TMPO,ZDHHC20,EPSTI1,GPALPP1,ITM2B,INTS6,IRF9,GNPNAT1,GCH1,ATG14,HIF1A,NUMB,FCF1,FOS,SAMD15,FOXN3,KATNBL1,…
HPA	epididymis; glandular cells[‚â•Low]	HPA:0180051	FALSE	0.00161026	2.7931	7330	395	303	11006	TCF7L2,ADAM8,FAM107B,ANK3,JMJD1C,ANAPC16,MCU,MRPS16,USP54,VCL,PTEN,IFIT3,MYOF,PLEKHA7,NUCB2,DNAJC24,EIF3M,SPI1,CELF1,PTPRJ,TRIM5,TRIM22,CTNND1,CHST11,ANKRD13A,ATP2A2,ATXN2,TPCN1,HCAR2,HCAR3,RILPL2,PGAM5,EPS8,FAR2,FGD4,CNPY2,STAT2,RBMS2,R3HDM2,RASSF3,IRAK3,MDM2,ZFC3H1,SLC2A3,ATP2B1,TMCC3,CDK17,TMPO,ZDHHC20,EPSTI1,GPALPP1,ITM2B,INTS6,TECPR2,IRF9,GCH1,ATG14,HIF1A,NUMB,FCF1,FOS,SAMD15,FOXN3,KATNBL1,S…
HPA	epididymis	HPA:0180000	FALSE	0.00161026	2.7931	7330	395	303	11006	TCF7L2,ADAM8,FAM107B,ANK3,JMJD1C,ANAPC16,MCU,MRPS16,USP54,VCL,PTEN,IFIT3,MYOF,PLEKHA7,NUCB2,DNAJC24,EIF3M,SPI1,CELF1,PTPRJ,TRIM5,TRIM22,CTNND1,CHST11,ANKRD13A,ATP2A2,ATXN2,TPCN1,HCAR2,HCAR3,RILPL2,PGAM5,EPS8,FAR2,FGD4,CNPY2,STAT2,RBMS2,R3HDM2,RASSF3,IRAK3,MDM2,ZFC3H1,SLC2A3,ATP2B1,TMCC3,CDK17,TMPO,ZDHHC20,EPSTI1,GPALPP1,ITM2B,INTS6,TECPR2,IRF9,GCH1,ATG14,HIF1A,NUMB,FCF1,FOS,SAMD15,FOXN3,KATNBL1,S…
HPA	lymph node	HPA:0310000	FALSE	0.0017415	2.75908	6523	395	276	11006	TCF7L2,ADAM8,FAM107B,JMJD1C,SRGN,ANAPC16,MCU,MRPS16,USP54,VCL,PTEN,IFIT3,MYOF,PLEKHA7,NUCB2,EIF3M,SPI1,CELF1,PTPRJ,TRIM5,TRIM22,CTNND1,EHD1,ANKRD13A,ATXN2,OASL,HCAR2,HCAR3,RILPL2,PGAM5,EPS8,FAR2,FGD4,CNPY2,STAT2,RBMS2,R3HDM2,RASSF3,IRAK3,MDM2,ZFC3H1,SLC2A3,ATP2B1,TMCC3,CDK17,TMPO,ZDHHC20,EPSTI1,GPALPP1,ITM2B,INTS6,TECPR2,IRF9,GCH1,ATG14,HIF1A,FCF1,SAMD15,FOXN3,EHD4,SNAP23,SPG11,TMOD3,MYO1E,CLPX,D…
HPA	endometrium 1; glandular cells[‚â•Low]	HPA:0160051	FALSE	0.00247932	2.60567	6811	395	285	11006	TCF7L2,CAMK1D,ADAM8,FAM107B,ANK3,JMJD1C,ANAPC16,MCU,MRPS16,CFAP70,USP54,VCL,PTEN,IFIT3,MYOF,PLEKHA7,NUCB2,EIF3M,AMBRA1,CELF1,PTPRJ,TRIM5,TRIM22,CHST11,ATXN2,RILPL2,DNAH10,PGAM5,EPS8,FAR2,FGD4,CNPY2,STAT2,RBMS2,R3HDM2,RASSF3,IRAK3,MDM2,ZFC3H1,ATP2B1,TMCC3,CDK17,TMPO,ZDHHC20,EPSTI1,ITM2B,INTS6,TECPR2,IRF9,GNPNAT1,ATG14,HIF1A,NUMB,FCF1,FOS,SAMD15,FOXN3,SNAP23,SPG11,TMOD3,CLPX,ARIH1,NPTN,PML,PPCDC,MT…
HPA	tonsil; non-germinal center cells[‚â•Medium]	HPA:0600442	FALSE	0.00275735	2.55951	4190	395	192	11006	TCF7L2,FAM107B,ANAPC16,MRPS16,USP54,VCL,PTEN,IFIT3,PLEKHA7,NUCB2,EIF3M,SPI1,CELF1,PTPRJ,TRIM22,HCAR2,HCAR3,RILPL2,PGAM5,EPS8,FAR2,FGD4,CNPY2,STAT2,R3HDM2,RASSF3,IRAK3,MDM2,ZFC3H1,SLC2A3,CDK17,TMPO,EPSTI1,GPALPP1,ATG14,HIF1A,FCF1,SAMD15,FOXN3,SNAP23,TMOD3,MYO1E,ARIH1,PML,PPCDC,MTHFS,LITAF,PRKCB,IL4R,BICDL2,ITGAX,N4BP1,NFAT5,ANKRD11,YWHAE,MAP2K3,C17ORF75,SLFN5,IKZF3,STAT5B,VMP1,PGS1,RNF213,ALYREF,C…
HPA	duodenum	HPA:0150000	FALSE	0.0028511	2.54499	7891	395	320	11006	TCF7L2,CAMK1D,ADAM8,FAM107B,ANK3,JMJD1C,ANAPC16,MCU,MRPS16,USP54,VCL,PTEN,IFIT3,MYOF,PLEKHA7,NUCB2,EIF3M,AMBRA1,CELF1,PTPRJ,TRIM5,TRIM22,CTNND1,CDC42EP2,CHST11,ATP2A2,ATXN2,ALDH2,TPCN1,OASL,HCAR2,HCAR3,RILPL2,PGAM5,EPS8,FAR2,FGD4,CNPY2,STAT2,RBMS2,R3HDM2,RASSF3,IRAK3,MDM2,ZFC3H1,SLC2A3,ATP2B1,TMCC3,CDK17,TMPO,ZDHHC20,EPSTI1,GPALPP1,ITM2B,INTS6,TECPR2,IRF9,GNPNAT1,GCH1,ATG14,HIF1A,NUMB,FCF1,FOS,SA…
HPA	duodenum; glandular cells[‚â•Low]	HPA:0150051	FALSE	0.00334292	2.47587	7099	395	294	11006	TCF7L2,CAMK1D,ADAM8,FAM107B,ANK3,JMJD1C,ANAPC16,MCU,MRPS16,USP54,VCL,PTEN,IFIT3,MYOF,PLEKHA7,NUCB2,EIF3M,AMBRA1,CELF1,PTPRJ,TRIM5,TRIM22,CTNND1,CDC42EP2,CHST11,ATP2A2,ATXN2,ALDH2,TPCN1,OASL,HCAR2,HCAR3,RILPL2,PGAM5,EPS8,FAR2,FGD4,CNPY2,STAT2,RBMS2,R3HDM2,RASSF3,IRAK3,MDM2,ZFC3H1,SLC2A3,TMCC3,CDK17,TMPO,ZDHHC20,EPSTI1,GPALPP1,ITM2B,INTS6,TECPR2,IRF9,GNPNAT1,GCH1,ATG14,HIF1A,NUMB,FCF1,FOS,SAMD15,FO…
HPA	small intestine; glandular cells[‚â•Low]	HPA:0480051	FALSE	0.00340885	2.46739	7070	395	293	11006	TCF7L2,CAMK1D,ADAM8,FAM107B,ANK3,JMJD1C,ANAPC16,MCU,MRPS16,USP54,VCL,PTEN,IFIT3,MYOF,PLEKHA7,NUCB2,EIF3M,AMBRA1,CELF1,PTPRJ,TRIM5,TRIM22,CTNND1,CDC42EP2,CHST11,ATP2A2,ATXN2,ALDH2,TPCN1,RILPL2,PGAM5,EPS8,FAR2,FGD4,CNPY2,STAT2,RBMS2,R3HDM2,RASSF3,IRAK3,MDM2,ZFC3H1,TMCC3,CDK17,TMPO,ZDHHC20,EPSTI1,GPALPP1,ITM2B,INTS6,TECPR2,IRF9,GNPNAT1,GCH1,ATG14,HIF1A,NUMB,FCF1,FOS,SAMD15,KATNBL1,SNAP23,SPG11,TMOD3…
HPA	cervix	HPA:0630000	FALSE	0.00353644	2.45143	6922	395	288	11006	TCF7L2,ADAM8,FAM107B,ANK3,JMJD1C,ANAPC16,MCU,MRPS16,USP54,VCL,PTEN,IFIT3,MYOF,PLEKHA7,NUCB2,DNAJC24,EIF3M,AMBRA1,CELF1,PTPRJ,TRIM5,TRIM22,CTNND1,CDC42EP2,CHST11,OASL,HCAR2,HCAR3,RILPL2,PGAM5,EPS8,FAR2,FGD4,KRT78,CNPY2,STAT2,RBMS2,R3HDM2,RASSF3,IRAK3,MDM2,ZFC3H1,ATP2B1,TMCC3,CDK17,TMPO,ZDHHC20,EPSTI1,GPALPP1,ITM2B,INTS6,TECPR2,IRF9,GNPNAT1,GCH1,ATG14,HIF1A,NUMB,FCF1,FOS,SAMD15,FOXN3,KATNBL1,SNAP23…
HPA	tonsil; squamous epithelial cells[‚â•Medium]	HPA:0600222	FALSE	0.00390068	2.40886	4946	395	219	11006	TCF7L2,ANK3,JMJD1C,ANAPC16,MCU,MRPS16,USP54,VCL,PTEN,MYOF,PLEKHA7,DNAJC24,EIF3M,CELF1,TRIM5,TRIM22,CTNND1,TPCN1,OASL,RILPL2,PGAM5,EPS8,FAR2,FGD4,CNPY2,STAT2,RBMS2,R3HDM2,RASSF3,IRAK3,MDM2,ZFC3H1,ATP2B1,CDK17,TMPO,ZDHHC20,EPSTI1,GPALPP1,ITM2B,ATG14,HIF1A,NUMB,FCF1,FOS,SAMD15,SNAP23,SPG11,TMOD3,MYO1E,CLPX,NPTN,PML,PPCDC,SEMA4B,N4BP1,PPL,CDH1,NFAT5,ANKRD11,YWHAE,MAP2K3,C17ORF75,SLFN5,JUP,SPAG9,USP32…
HPA	placenta	HPA:0380000	FALSE	0.00421432	2.37527	7509	395	307	11006	TCF7L2,CAMK1D,ADAM8,FAM107B,ANK3,JMJD1C,ANAPC16,MCU,MRPS16,USP54,VCL,IFIT3,MYOF,PLEKHA7,NUCB2,DNAJC24,EIF3M,AMBRA1,SPI1,CELF1,PTPRJ,TRIM5,TRIM22,CTNND1,EHD1,CDC42EP2,CHST11,ANKRD13A,ATP2A2,ATXN2,OASL,RILPL2,PGAM5,EPS8,FAR2,FGD4,CNPY2,STAT2,RBMS2,R3HDM2,RASSF3,IRAK3,MDM2,ZFC3H1,SLC2A3,ATP2B1,TMCC3,CDK17,TMPO,ZDHHC20,EPSTI1,GPALPP1,ITM2B,INTS6,TECPR2,GCH1,ATG14,HIF1A,NUMB,FCF1,FOS,SAMD15,FOXN3,KATN…
HPA	stomach 2; glandular cells[‚â•Low]	HPA:0550051	FALSE	0.00439434	2.35711	7604	395	310	11006	TCF7L2,CAMK1D,ADAM8,FAM107B,JMJD1C,ANAPC16,MCU,MRPS16,USP54,VCL,PTEN,IFIT3,MYOF,PLEKHA7,NUCB2,DNAJC24,EIF3M,AMBRA1,SPI1,CELF1,PTPRJ,TRIM5,TRIM22,CTNND1,CDC42EP2,CHST11,ANKRD13A,ATP2A2,ALDH2,TPCN1,RILPL2,PGAM5,EPS8,FAR2,FGD4,CNPY2,STAT2,RBMS2,R3HDM2,RASSF3,IRAK3,MDM2,ZFC3H1,ATP2B1,TMCC3,CDK17,TMPO,ZDHHC20,EPSTI1,GPALPP1,ITM2B,INTS6,IRF9,GNPNAT1,GCH1,ATG14,HIF1A,NUMB,FCF1,FOS,SAMD15,KATNBL1,SNAP23,…
HPA	stomach 2	HPA:0550000	FALSE	0.00439434	2.35711	7604	395	310	11006	TCF7L2,CAMK1D,ADAM8,FAM107B,JMJD1C,ANAPC16,MCU,MRPS16,USP54,VCL,PTEN,IFIT3,MYOF,PLEKHA7,NUCB2,DNAJC24,EIF3M,AMBRA1,SPI1,CELF1,PTPRJ,TRIM5,TRIM22,CTNND1,CDC42EP2,CHST11,ANKRD13A,ATP2A2,ALDH2,TPCN1,RILPL2,PGAM5,EPS8,FAR2,FGD4,CNPY2,STAT2,RBMS2,R3HDM2,RASSF3,IRAK3,MDM2,ZFC3H1,ATP2B1,TMCC3,CDK17,TMPO,ZDHHC20,EPSTI1,GPALPP1,ITM2B,INTS6,IRF9,GNPNAT1,GCH1,ATG14,HIF1A,NUMB,FCF1,FOS,SAMD15,KATNBL1,SNAP23,…
HPA	colon	HPA:0130000	FALSE	0.00439542	2.357	8330	395	333	11006	TCF7L2,CAMK1D,ADAM8,FAM107B,ANK3,JMJD1C,ANAPC16,MCU,USP54,VCL,PTEN,IFIT3,MYOF,PLEKHA7,NUCB2,EIF3M,AMBRA1,SPI1,CELF1,PTPRJ,TRIM5,TRIM22,CTNND1,EHD1,CDC42EP2,CHST11,ANKRD13A,ATP2A2,ATXN2,ALDH2,TPCN1,OASL,HCAR2,HCAR3,RILPL2,PGAM5,EPS8,FAR2,FGD4,CNPY2,STAT2,RBMS2,R3HDM2,RASSF3,IRAK3,MDM2,ZFC3H1,SLC2A3,ATP2B1,TMCC3,CDK17,TMPO,ZDHHC20,EPSTI1,GPALPP1,ITM2B,INTS6,IRF9,GNPNAT1,GCH1,ATG14,HIF1A,NUMB,FCF1,F…
HPA	small intestine	HPA:0480000	FALSE	0.00568174	2.24552	7868	395	318	11006	TCF7L2,CAMK1D,ADAM8,FAM107B,ANK3,JMJD1C,ANAPC16,MCU,MRPS16,USP54,VCL,PTEN,IFIT3,MYOF,PLEKHA7,NUCB2,EIF3M,AMBRA1,CELF1,PTPRJ,TRIM5,TRIM22,CTNND1,CDC42EP2,CHST11,ATP2A2,ATXN2,ALDH2,TPCN1,RILPL2,PGAM5,EPS8,FAR2,FGD4,CNPY2,STAT2,RBMS2,R3HDM2,RASSF3,IRAK3,MDM2,ZFC3H1,ATP2B1,TMCC3,CDK17,TMPO,ZDHHC20,EPSTI1,GPALPP1,ITM2B,INTS6,TECPR2,IRF9,GNPNAT1,GCH1,ATG14,HIF1A,NUMB,FCF1,FOS,SAMD15,KATNBL1,SNAP23,SPG1…
HPA	ovary	HPA:0340000	FALSE	0.00621344	2.20667	5421	395	235	11006	TCF7L2,CAMK1D,ADAM8,ANAPC16,MCU,MRPS16,USP54,VCL,PTEN,IFIT3,MYOF,EIF3M,CELF1,PTPRJ,TRIM5,TRIM22,CTNND1,EHD1,CDC42EP2,ATP2A2,TPCN1,HCAR2,HCAR3,RILPL2,DNAH10,PGAM5,EPS8,FAR2,FGD4,CNPY2,STAT2,RBMS2,R3HDM2,RASSF3,MDM2,ZFC3H1,ATP2B1,TMCC3,CDK17,TMPO,ZDHHC20,EPSTI1,GPALPP1,ITM2B,INTS6,TECPR2,IRF9,GNPNAT1,GCH1,ATG14,NUMB,FCF1,FOS,SAMD15,EHD4,SNAP23,SPG11,TMOD3,CLPX,ARIH1,NPTN,PML,PPCDC,SEMA4B,LITAF,MSRB…
HPA	appendix; lymphoid tissue[‚â•Medium]	HPA:0030072	FALSE	0.00663944	2.17787	2983	395	144	11006	TCF7L2,FAM107B,SRGN,MRPS16,USP54,VCL,PLEKHA7,EIF3M,CELF1,TRIM22,EHD1,ANKRD13A,RILPL2,PGAM5,EPS8,FGD4,STAT2,R3HDM2,IRAK3,MDM2,ZFC3H1,SLC2A3,CDK17,TMPO,INTS6,IRF9,FCF1,SAMD15,EHD4,SNAP23,TMOD3,MYO1E,PPCDC,MTHFS,BICDL2,N4BP1,ANKRD11,YWHAE,SLFN5,VMP1,PGS1,CCDC57,CSNK1D,ICAM1,TPM4,MYO9B,IFI30,PGPEP1,TIMM50,VASP,PRKD2,C5AR1,MED25,FCAR,TAF13,PSMA5,RNF115,RBM8A,ATAD3B,IFI16,DARS2,XPR1,MDM4,ECE1,SMYD3,PSM…
HPA	skin 1	HPA:0460000	FALSE	0.0073943	2.1311	7238	395	297	11006	TCF7L2,CAMK1D,FAM107B,ANK3,JMJD1C,SRGN,ANAPC16,MCU,MRPS16,USP54,VCL,PTEN,IFIT3,MYOF,PLEKHA7,NUCB2,DNAJC24,EIF3M,AMBRA1,SPI1,CELF1,PTPRJ,TRIM5,TRIM22,CTNND1,CDC42EP2,CHST11,ANKRD13A,ALDH2,HCAR2,HCAR3,RILPL2,PGAM5,EPS8,FAR2,FGD4,KRT78,CNPY2,STAT2,RBMS2,R3HDM2,RASSF3,IRAK3,MDM2,ZFC3H1,ATP2B1,CDK17,TMPO,ZDHHC20,EPSTI1,GPALPP1,ITM2B,INTS6,TECPR2,IRF9,GCH1,ATG14,HIF1A,NUMB,FCF1,FOS,SAMD15,FOXN3,SNAP23,…
HPA	seminal vesicle; glandular cells[‚â•Low]	HPA:0430051	FALSE	0.0077065	2.11314	6821	395	283	11006	TCF7L2,ADAM8,FAM107B,ANK3,JMJD1C,ANAPC16,MCU,MRPS16,USP54,VCL,PTEN,IFIT3,MYOF,PLEKHA7,NUCB2,DNAJC24,EIF3M,CELF1,PTPRJ,TRIM5,TRIM22,CTNND1,CDC42EP2,CHST11,ATXN2,ALDH2,HCAR2,HCAR3,RILPL2,PGAM5,EPS8,FAR2,FGD4,CNPY2,STAT2,RBMS2,R3HDM2,RASSF3,IRAK3,MDM2,ZFC3H1,TMCC3,CDK17,TMPO,ZDHHC20,EPSTI1,GPALPP1,ITM2B,INTS6,TECPR2,IRF9,GCH1,ATG14,HIF1A,NUMB,FCF1,SAMD15,FOXN3,KATNBL1,SNAP23,SPG11,TMOD3,MYO1E,CLPX,A…
HPA	seminal vesicle	HPA:0430000	FALSE	0.0077065	2.11314	6821	395	283	11006	TCF7L2,ADAM8,FAM107B,ANK3,JMJD1C,ANAPC16,MCU,MRPS16,USP54,VCL,PTEN,IFIT3,MYOF,PLEKHA7,NUCB2,DNAJC24,EIF3M,CELF1,PTPRJ,TRIM5,TRIM22,CTNND1,CDC42EP2,CHST11,ATXN2,ALDH2,HCAR2,HCAR3,RILPL2,PGAM5,EPS8,FAR2,FGD4,CNPY2,STAT2,RBMS2,R3HDM2,RASSF3,IRAK3,MDM2,ZFC3H1,TMCC3,CDK17,TMPO,ZDHHC20,EPSTI1,GPALPP1,ITM2B,INTS6,TECPR2,IRF9,GCH1,ATG14,HIF1A,NUMB,FCF1,SAMD15,FOXN3,KATNBL1,SNAP23,SPG11,TMOD3,MYO1E,CLPX,A…
HPA	salivary gland; glandular cells[‚â•Low]	HPA:0420051	FALSE	0.00939689	2.02702	6893	395	285	11006	TCF7L2,ADAM8,FAM107B,ANK3,JMJD1C,ANAPC16,MCU,MRPS16,USP54,VCL,PTEN,IFIT3,MYOF,PLEKHA7,NUCB2,DNAJC24,EIF3M,AMBRA1,CELF1,TRIM5,TRIM22,CTNND1,CDC42EP2,CHST11,ANKRD13A,ATP2A2,ATXN2,HCAR2,HCAR3,RILPL2,PGAM5,EPS8,FAR2,FGD4,CNPY2,STAT2,RBMS2,R3HDM2,RASSF3,IRAK3,MDM2,ZFC3H1,ATP2B1,TMCC3,CDK17,TMPO,ZDHHC20,EPSTI1,GPALPP1,ITM2B,INTS6,IRF9,GNPNAT1,ATG14,NUMB,FOS,SAMD15,FOXN3,KATNBL1,SNAP23,SPG11,TMOD3,CLPX,…
HPA	salivary gland	HPA:0420000	FALSE	0.00939689	2.02702	6893	395	285	11006	TCF7L2,ADAM8,FAM107B,ANK3,JMJD1C,ANAPC16,MCU,MRPS16,USP54,VCL,PTEN,IFIT3,MYOF,PLEKHA7,NUCB2,DNAJC24,EIF3M,AMBRA1,CELF1,TRIM5,TRIM22,CTNND1,CDC42EP2,CHST11,ANKRD13A,ATP2A2,ATXN2,HCAR2,HCAR3,RILPL2,PGAM5,EPS8,FAR2,FGD4,CNPY2,STAT2,RBMS2,R3HDM2,RASSF3,IRAK3,MDM2,ZFC3H1,ATP2B1,TMCC3,CDK17,TMPO,ZDHHC20,EPSTI1,GPALPP1,ITM2B,INTS6,IRF9,GNPNAT1,ATG14,NUMB,FOS,SAMD15,FOXN3,KATNBL1,SNAP23,SPG11,TMOD3,CLPX,…
HPA	appendix; lymphoid tissue[‚â•Low]	HPA:0030071	FALSE	0.00951167	2.02174	4726	395	209	11006	TCF7L2,FAM107B,JMJD1C,SRGN,MCU,MRPS16,USP54,VCL,PLEKHA7,EIF3M,AMBRA1,CELF1,PTPRJ,TRIM5,TRIM22,EHD1,ANKRD13A,ATXN2,ALDH2,RILPL2,PGAM5,EPS8,FGD4,CNPY2,STAT2,R3HDM2,RASSF3,IRAK3,MDM2,ZFC3H1,SLC2A3,CDK17,TMPO,EPSTI1,GPALPP1,ITM2B,INTS6,IRF9,GCH1,HIF1A,FCF1,SAMD15,FOXN3,EHD4,SNAP23,SPG11,TMOD3,AQP9,MYO1E,CLPX,DENND4A,PML,PPCDC,MTHFS,LITAF,PRKCB,BICDL2,N4BP1,ANKRD11,YWHAE,MAP2K3,CPD,SLFN5,STAT5B,VMP1,U…
HPA	adrenal gland; glandular cells[‚â•Low]	HPA:0020051	FALSE	0.0096075	2.01739	7406	395	302	11006	TCF7L2,CAMK1D,ADAM8,FAM107B,ANK3,JMJD1C,ANAPC16,MCU,MRPS16,CFAP70,USP54,VCL,PTEN,IFIT3,MYOF,PLEKHA7,NUCB2,DNAJC24,EIF3M,AMBRA1,CELF1,PTPRJ,TRIM5,TRIM22,CTNND1,CDC42EP2,CHST11,ANKRD13A,ATXN2,ALDH2,TPCN1,RILPL2,DNAH10,PGAM5,EPS8,FAR2,FGD4,CNPY2,STAT2,RBMS2,R3HDM2,RASSF3,IRAK3,MDM2,ZFC3H1,ATP2B1,TMCC3,CDK17,TMPO,ZDHHC20,EPSTI1,GPALPP1,ITM2B,TECPR2,GCH1,ATG14,NUMB,FCF1,FOS,SAMD15,FOXN3,KATNBL1,SNAP23…
HPA	adrenal gland	HPA:0020000	FALSE	0.0107496	1.96861	7413	395	302	11006	TCF7L2,CAMK1D,ADAM8,FAM107B,ANK3,JMJD1C,ANAPC16,MCU,MRPS16,CFAP70,USP54,VCL,PTEN,IFIT3,MYOF,PLEKHA7,NUCB2,DNAJC24,EIF3M,AMBRA1,CELF1,PTPRJ,TRIM5,TRIM22,CTNND1,CDC42EP2,CHST11,ANKRD13A,ATXN2,ALDH2,TPCN1,RILPL2,DNAH10,PGAM5,EPS8,FAR2,FGD4,CNPY2,STAT2,RBMS2,R3HDM2,RASSF3,IRAK3,MDM2,ZFC3H1,ATP2B1,TMCC3,CDK17,TMPO,ZDHHC20,EPSTI1,GPALPP1,ITM2B,TECPR2,GCH1,ATG14,NUMB,FCF1,FOS,SAMD15,FOXN3,KATNBL1,SNAP23…
HPA	breast	HPA:0050000	FALSE	0.0116557	1.93346	7176	395	294	11006	TCF7L2,ADAM8,FAM107B,ANK3,JMJD1C,ANAPC16,MCU,MRPS16,USP54,VCL,PTEN,IFIT3,MYOF,PLEKHA7,NUCB2,DNAJC24,EIF3M,AMBRA1,CELF1,PTPRJ,TRIM5,TRIM22,CTNND1,EHD1,CDC42EP2,CHST11,ANKRD13A,ATXN2,TPCN1,HCAR2,HCAR3,RILPL2,PGAM5,EPS8,FAR2,FGD4,CNPY2,STAT2,RBMS2,R3HDM2,RASSF3,IRAK3,MDM2,ZFC3H1,SLC2A3,ATP2B1,CDK17,TMPO,ZDHHC20,EPSTI1,GPALPP1,ITM2B,INTS6,IRF9,GNPNAT1,GCH1,ATG14,HIF1A,NUMB,FCF1,SAMD15,FOXN3,KATNBL1,E…
HPA	prostate; glandular cells[‚â•Low]	HPA:0390051	FALSE	0.0118431	1.92653	6671	395	277	11006	TCF7L2,CAMK1D,ANK3,JMJD1C,ANAPC16,MCU,MRPS16,USP54,VCL,PTEN,IFIT3,MYOF,PLEKHA7,NUCB2,DNAJC24,EIF3M,AMBRA1,CELF1,PTPRJ,TRIM5,TRIM22,CTNND1,CDC42EP2,CHST11,ANKRD13A,ATXN2,TPCN1,RILPL2,PGAM5,EPS8,FAR2,FGD4,CNPY2,STAT2,RBMS2,R3HDM2,RASSF3,IRAK3,MDM2,ZFC3H1,ATP2B1,TMCC3,CDK17,TMPO,ZDHHC20,EPSTI1,GPALPP1,ITM2B,INTS6,TECPR2,IRF9,GNPNAT1,ATG14,NUMB,FCF1,FOS,SAMD15,FOXN3,KATNBL1,SNAP23,SPG11,TMOD3,MYO1E,C…
HPA	prostate	HPA:0390000	FALSE	0.0118431	1.92653	6671	395	277	11006	TCF7L2,CAMK1D,ANK3,JMJD1C,ANAPC16,MCU,MRPS16,USP54,VCL,PTEN,IFIT3,MYOF,PLEKHA7,NUCB2,DNAJC24,EIF3M,AMBRA1,CELF1,PTPRJ,TRIM5,TRIM22,CTNND1,CDC42EP2,CHST11,ANKRD13A,ATXN2,TPCN1,RILPL2,PGAM5,EPS8,FAR2,FGD4,CNPY2,STAT2,RBMS2,R3HDM2,RASSF3,IRAK3,MDM2,ZFC3H1,ATP2B1,TMCC3,CDK17,TMPO,ZDHHC20,EPSTI1,GPALPP1,ITM2B,INTS6,TECPR2,IRF9,GNPNAT1,ATG14,NUMB,FCF1,FOS,SAMD15,FOXN3,KATNBL1,SNAP23,SPG11,TMOD3,MYO1E,C…
HPA	rectum; glandular cells[‚â•Low]	HPA:0400051	FALSE	0.0118493	1.92631	7057	395	290	11006	TCF7L2,CAMK1D,ADAM8,FAM107B,ANK3,JMJD1C,ANAPC16,MCU,MRPS16,USP54,VCL,PTEN,IFIT3,MYOF,PLEKHA7,NUCB2,EIF3M,AMBRA1,CELF1,PTPRJ,TRIM5,TRIM22,CTNND1,CDC42EP2,CHST11,ANKRD13A,ATP2A2,ATXN2,ALDH2,TPCN1,OASL,RILPL2,PGAM5,EPS8,FAR2,FGD4,STAT2,RBMS2,R3HDM2,RASSF3,IRAK3,MDM2,ZFC3H1,TMCC3,CDK17,TMPO,ZDHHC20,EPSTI1,GPALPP1,ITM2B,INTS6,TECPR2,IRF9,GNPNAT1,GCH1,ATG14,HIF1A,NUMB,FCF1,FOS,SAMD15,KATNBL1,SNAP23,SPG…
HPA	fallopian tube; ciliated cells (tip of cilia)[‚â•Medium]	HPA:0210882	FALSE	0.015985	1.79629	621	395	42	11006	FAM107B,CFAP70,VCL,IFIT3,DNAJC24,ANKRD13A,DNAH10,GNPNAT1,FOXN3,SNAP23,SEMA4B,DNAH9,SLC43A2,C17ORF75,VMP1,TEKT1,SPAG17,FHAD1,ANKRD45,PHACTR4,ODF3B,C2ORF50,CATIP,C2ORF81,GNB4,ABHD5,DNAH12,NRG2,CYSTM1,PARP8,PPIL6,RSPH4A,CCDC28A,TRIM38,RSPH9,CDHR3,DNAJB6,AHR,CRCP,BAIAP2L1,AZIN1,XIAP
HPA	urinary bladder; urothelial cells[‚â•Low]	HPA:0610831	FALSE	0.0187831	1.72623	7297	395	297	11006	TCF7L2,ADAM8,FAM107B,ANK3,JMJD1C,ANAPC16,MCU,MRPS16,USP54,VCL,PTEN,MYOF,PLEKHA7,EIF3M,AMBRA1,CELF1,TRIM5,TRIM22,CTNND1,CDC42EP2,CHST11,ANKRD13A,ATP2A2,ATXN2,ALDH2,TPCN1,OASL,HCAR2,HCAR3,RILPL2,PGAM5,EPS8,FAR2,FGD4,CNPY2,STAT2,RBMS2,R3HDM2,RASSF3,IRAK3,MDM2,ZFC3H1,ATP2B1,TMCC3,CDK17,TMPO,ZDHHC20,EPSTI1,GPALPP1,ITM2B,INTS6,TECPR2,IRF9,GNPNAT1,GCH1,ATG14,HIF1A,NUMB,FCF1,FOS,SAMD15,KATNBL1,SNAP23,SPG…
HPA	urinary bladder	HPA:0610000	FALSE	0.0187831	1.72623	7297	395	297	11006	TCF7L2,ADAM8,FAM107B,ANK3,JMJD1C,ANAPC16,MCU,MRPS16,USP54,VCL,PTEN,MYOF,PLEKHA7,EIF3M,AMBRA1,CELF1,TRIM5,TRIM22,CTNND1,CDC42EP2,CHST11,ANKRD13A,ATP2A2,ATXN2,ALDH2,TPCN1,OASL,HCAR2,HCAR3,RILPL2,PGAM5,EPS8,FAR2,FGD4,CNPY2,STAT2,RBMS2,R3HDM2,RASSF3,IRAK3,MDM2,ZFC3H1,ATP2B1,TMCC3,CDK17,TMPO,ZDHHC20,EPSTI1,GPALPP1,ITM2B,INTS6,TECPR2,IRF9,GNPNAT1,GCH1,ATG14,HIF1A,NUMB,FCF1,FOS,SAMD15,KATNBL1,SNAP23,SPG…
HPA	colon; endothelial cells[‚â•Low]	HPA:0130201	FALSE	0.0201692	1.69531	5667	395	241	11006	TCF7L2,CAMK1D,FAM107B,ANK3,JMJD1C,ANAPC16,MCU,USP54,VCL,IFIT3,MYOF,PLEKHA7,NUCB2,EIF3M,AMBRA1,CELF1,TRIM5,TRIM22,CTNND1,EHD1,CDC42EP2,CHST11,ANKRD13A,ATXN2,TPCN1,OASL,RILPL2,PGAM5,EPS8,FGD4,CNPY2,STAT2,RBMS2,R3HDM2,RASSF3,IRAK3,MDM2,ZFC3H1,CDK17,TMPO,ZDHHC20,EPSTI1,GPALPP1,ITM2B,INTS6,IRF9,GCH1,ATG14,NUMB,FCF1,SAMD15,FOXN3,EHD4,SPG11,TMOD3,MYO1E,CLPX,ARIH1,NPTN,PML,PPCDC,EMP2,LITAF,BICDL2,N4BP1,N…
HPA	kidney	HPA:0270000	FALSE	0.0205533	1.68712	8228	395	327	11006	TCF7L2,CAMK1D,ADAM8,FAM107B,ANK3,JMJD1C,ANAPC16,MCU,MRPS16,USP54,VCL,PTEN,IFIT3,MYOF,PLEKHA7,DNAJC24,EIF3M,AMBRA1,CELF1,PTPRJ,TRIM5,TRIM22,CTNND1,EHD1,CDC42EP2,CHST11,ANKRD13A,ATP2A2,ATXN2,ALDH2,TPCN1,HCAR2,HCAR3,RILPL2,DNAH10,PGAM5,EPS8,FAR2,FGD4,CNPY2,STAT2,RBMS2,R3HDM2,RASSF3,IRAK3,MDM2,ZFC3H1,SLC2A3,ATP2B1,TMCC3,CDK17,TMPO,ZDHHC20,EPSTI1,GPALPP1,ITM2B,INTS6,TECPR2,IRF9,GNPNAT1,GCH1,ATG14,HIF1…
HPA	urinary bladder; urothelial cells[‚â•Medium]	HPA:0610832	FALSE	0.0205657	1.68686	5953	395	251	11006	TCF7L2,FAM107B,ANK3,JMJD1C,ANAPC16,MCU,MRPS16,USP54,VCL,PTEN,MYOF,PLEKHA7,EIF3M,AMBRA1,CELF1,TRIM5,TRIM22,CTNND1,CDC42EP2,CHST11,ANKRD13A,ATXN2,ALDH2,TPCN1,OASL,HCAR2,RILPL2,PGAM5,EPS8,FAR2,FGD4,CNPY2,STAT2,RBMS2,R3HDM2,RASSF3,IRAK3,MDM2,ZFC3H1,ATP2B1,TMCC3,CDK17,TMPO,EPSTI1,GPALPP1,ITM2B,INTS6,TECPR2,IRF9,GNPNAT1,ATG14,HIF1A,NUMB,FCF1,FOS,SAMD15,SNAP23,SPG11,TMOD3,MYO1E,CLPX,ARIH1,NPTN,PML,PPCDC…
HPA	pancreas	HPA:0350000	FALSE	0.0227127	1.64373	7400	395	300	11006	TCF7L2,CAMK1D,ADAM8,FAM107B,ANK3,JMJD1C,ANAPC16,MCU,MRPS16,USP54,VCL,PTEN,MYOF,PLEKHA7,NUCB2,DNAJC24,EIF3M,AMBRA1,SPI1,CELF1,PTPRJ,TRIM5,TRIM22,CTNND1,CDC42EP2,CHST11,ANKRD13A,ATP2A2,ATXN2,TPCN1,RILPL2,PGAM5,EPS8,FAR2,FGD4,CNPY2,STAT2,RBMS2,R3HDM2,RASSF3,IRAK3,MDM2,ZFC3H1,ATP2B1,TMCC3,CDK17,TMPO,ZDHHC20,EPSTI1,GPALPP1,ITM2B,INTS6,TECPR2,IRF9,GNPNAT1,ATG14,HIF1A,NUMB,FCF1,FOS,SAMD15,KATNBL1,SNAP23…
HPA	nasopharynx; ciliated cells (cell body)[‚â•Low]	HPA:0320851	FALSE	0.0267499	1.57268	1113	395	64	11006	MCU,NUCB2,AMBRA1,ANKRD13A,ATXN2,FAR2,STAT2,RBMS2,ITM2B,GNPNAT1,FOXN3,PML,SEMA4B,CDH1,NFAT5,DNAH9,SLC43A2,C17ORF75,ANKFY1,VMP1,TEKT1,RAB31,MVB12A,BBC3,FHAD1,IFI16,F11R,FAM20B,SOAT1,GLUL,MRTO4,EIF4G3,ARID4B,TMEM59,RBBP9,MAPRE1,SAMHD1,CEBPB,DNAJC5,NCOA1,CMPK2,KANSL3,GNB4,TRIM2,TMEM165,TXNDC15,NRG2,PARP8,CCDC28A,SYTL3,TRIM38,RSPH9,CDHR3,DNAJB6,AHR,CRCP,BAIAP2L1,AZIN1,CTSB,RBPMS,SEC16A,RFX3,GLA,GNL3L
HPA	rectum	HPA:0400000	FALSE	0.0278991	1.55441	7965	395	318	11006	TCF7L2,CAMK1D,ADAM8,FAM107B,ANK3,JMJD1C,ANAPC16,MCU,MRPS16,USP54,VCL,PTEN,IFIT3,MYOF,PLEKHA7,NUCB2,EIF3M,AMBRA1,SPI1,CELF1,PTPRJ,TRIM5,TRIM22,CTNND1,CDC42EP2,CHST11,ANKRD13A,ATP2A2,ATXN2,ALDH2,TPCN1,OASL,RILPL2,PGAM5,EPS8,FAR2,FGD4,STAT2,RBMS2,R3HDM2,RASSF3,IRAK3,MDM2,ZFC3H1,ATP2B1,TMCC3,CDK17,TMPO,ZDHHC20,EPSTI1,GPALPP1,ITM2B,INTS6,TECPR2,IRF9,GNPNAT1,GCH1,ATG14,HIF1A,NUMB,FCF1,FOS,SAMD15,KATNBL…
HPA	pancreas; exocrine glandular cells[‚â•Low]	HPA:0350471	FALSE	0.0281402	1.55067	6935	395	284	11006	TCF7L2,CAMK1D,ADAM8,FAM107B,ANK3,JMJD1C,ANAPC16,MCU,MRPS16,USP54,VCL,PTEN,MYOF,PLEKHA7,NUCB2,DNAJC24,EIF3M,AMBRA1,SPI1,CELF1,PTPRJ,TRIM5,TRIM22,CTNND1,CDC42EP2,CHST11,ANKRD13A,ATXN2,RILPL2,PGAM5,EPS8,FAR2,FGD4,CNPY2,STAT2,RBMS2,R3HDM2,RASSF3,IRAK3,MDM2,ZFC3H1,ATP2B1,TMCC3,CDK17,TMPO,EPSTI1,GPALPP1,ITM2B,INTS6,TECPR2,IRF9,GNPNAT1,ATG14,HIF1A,NUMB,FCF1,FOS,SAMD15,KATNBL1,SNAP23,SPG11,TMOD3,MYO1E,CL…
HPA	skin 2	HPA:0470000	FALSE	0.0302681	1.51902	7029	395	287	11006	TCF7L2,ANK3,JMJD1C,ANAPC16,MCU,MRPS16,USP54,VCL,PTEN,IFIT3,MYOF,PLEKHA7,NUCB2,DNAJC24,EIF3M,AMBRA1,SPI1,CELF1,TRIM5,TRIM22,CTNND1,EHD1,CDC42EP2,CHST11,ANKRD13A,ATP2A2,ATXN2,ALDH2,TPCN1,OASL,HCAR2,HCAR3,RILPL2,PGAM5,EPS8,FAR2,FGD4,KRT78,CNPY2,STAT2,RBMS2,R3HDM2,RASSF3,IRAK3,MDM2,ZFC3H1,ATP2B1,TMCC3,CDK17,TMPO,ZDHHC20,EPSTI1,GPALPP1,ITM2B,INTS6,IRF9,GNPNAT1,GCH1,ATG14,HIF1A,NUMB,FCF1,FOS,SAMD15,FOX…
HPA	stomach 2; glandular cells[‚â•Medium]	HPA:0550052	FALSE	0.034041	1.468	6275	395	261	11006	TCF7L2,CAMK1D,ADAM8,FAM107B,JMJD1C,ANAPC16,MCU,MRPS16,USP54,VCL,MYOF,PLEKHA7,NUCB2,EIF3M,AMBRA1,CELF1,TRIM5,TRIM22,CTNND1,CDC42EP2,CHST11,ANKRD13A,ALDH2,TPCN1,PGAM5,EPS8,FAR2,FGD4,CNPY2,STAT2,RBMS2,R3HDM2,RASSF3,IRAK3,MDM2,ZFC3H1,ATP2B1,CDK17,TMPO,ZDHHC20,EPSTI1,GPALPP1,ITM2B,IRF9,GNPNAT1,ATG14,HIF1A,NUMB,FCF1,FOS,SAMD15,KATNBL1,SPG11,TMOD3,MYO1E,CLPX,ARIH1,NPTN,PML,PPCDC,MTHFS,SEMA4B,EMP2,LITAF,…
HPA	endometrium 1; glandular cells[‚â•Medium]	HPA:0160052	FALSE	0.0353333	1.45182	5144	395	221	11006	TCF7L2,CAMK1D,ADAM8,FAM107B,ANK3,ANAPC16,MCU,MRPS16,CFAP70,USP54,VCL,MYOF,PLEKHA7,NUCB2,EIF3M,AMBRA1,CELF1,PTPRJ,TRIM5,TRIM22,CHST11,ATXN2,RILPL2,PGAM5,EPS8,FAR2,FGD4,CNPY2,RBMS2,R3HDM2,RASSF3,MDM2,ZFC3H1,ATP2B1,TMCC3,CDK17,TMPO,ZDHHC20,EPSTI1,ITM2B,TECPR2,IRF9,GNPNAT1,ATG14,HIF1A,NUMB,SAMD15,SNAP23,SPG11,TMOD3,CLPX,ARIH1,NPTN,PPCDC,MTHFS,LITAF,BICDL2,N4BP1,CDH1,DNAAF1,ANKRD11,YWHAE,MAP2K3,CPD,C1…
HPA	spleen; cells in red pulp[High]	HPA:0530713	FALSE	0.0382614	1.41724	816	395	50	11006	SRGN,USP54,PLEKHA7,SPI1,CELF1,TRIM22,FGD4,RBMS2,MDM2,ZFC3H1,SLC2A3,CDK17,TMPO,TECPR2,TMOD3,PML,PPCDC,LITAF,MSRB1,PRKCB,SLFN5,ALYREF,RAB31,MYO9B,IFI30,VASP,C5AR1,MED25,ATAD3B,NCF2,PTPRC,SAMHD1,TPD52L2,APOBEC3C,BMPR2,ARPC2,PARP14,ELF2,SH3D19,DDX60,LCP2,BCLAF1,SRSF3,ZC3HAV1,MACC1,FOXK1,DOCK5,LYN,ACOT9,GNL3L
HPA	adrenal gland; glandular cells[‚â•Medium]	HPA:0020052	FALSE	0.0462853	1.33456	6009	395	251	11006	TCF7L2,ADAM8,ANK3,JMJD1C,ANAPC16,MCU,MRPS16,USP54,PTEN,IFIT3,MYOF,PLEKHA7,DNAJC24,EIF3M,CELF1,TRIM5,TRIM22,CTNND1,CDC42EP2,CHST11,ATXN2,ALDH2,TPCN1,RILPL2,PGAM5,EPS8,FGD4,CNPY2,STAT2,RBMS2,R3HDM2,RASSF3,IRAK3,MDM2,ZFC3H1,ATP2B1,TMCC3,CDK17,ZDHHC20,EPSTI1,GPALPP1,ITM2B,TECPR2,GCH1,ATG14,NUMB,FCF1,FOS,SAMD15,KATNBL1,SNAP23,SPG11,TMOD3,CLPX,ARIH1,NPTN,PML,PPCDC,MTHFS,SEMA4B,LITAF,MSRB1,BICDL2,GPT2,N…
HPA	lung; macrophages[‚â•Medium]	HPA:0300412	FALSE	0.0491137	1.3088	4890	395	211	11006	TCF7L2,CAMK1D,ADAM8,JMJD1C,SRGN,ANAPC16,MCU,CFAP70,USP54,IFIT3,MYOF,PLEKHA7,DNAJC24,AMBRA1,SPI1,PTPRJ,TRIM5,TRIM22,CTNND1,CDC42EP2,CHST11,ATXN2,ALDH2,TPCN1,HCAR3,RILPL2,PGAM5,EPS8,FGD4,CNPY2,STAT2,RBMS2,R3HDM2,RASSF3,IRAK3,MDM2,ZFC3H1,SLC2A3,ATP2B1,CDK17,TMPO,ZDHHC20,EPSTI1,GPALPP1,ITM2B,INTS6,TECPR2,IRF9,ATG14,HIF1A,NUMB,FCF1,SAMD15,FOXN3,SPG11,TMOD3,ARIH1,PPCDC,MTHFS,LITAF,BICDL2,ITGAX,N4BP1,NF…
CORUM	Interferon-stimulated gene factor 3 transcription complex ISGF3	CORUM:60	FALSE	0.0127992	1.89282	3	127	3	3383	STAT2,IRF9,STAT1

## Sheet: gProfiler_ SARS-CoV-2_OVI_DE
source	term_name	term_id	highlighted	adjusted_p_value	negative_log10_of_adjusted_p_value	term_size	query_size	intersection_size	effective_domain_size	intersections
GO:MF	enzyme binding	GO:0019899	TRUE	1.43052e-08	7.84451	2075	441	92	20139	PSAP,PTEN,SPI1,PTPRJ,CTNND1,EHD1,CDC42EP2,DENND5A,RILPL2,FGD4,IRAK3,N4BP2L2,HSP90AA1,ATG14,HIF1A,PSEN1,SLC12A6,MAPK6,DCUN1D3,PRKCB,BICDL2,ITGAX,GABARAPL2,YWHAE,CRK,IKZF3,RARA,STAT3,KANSL1,ARRB2,CAMTA2,SPAG9,BCAS3,GRB2,PTPN2,DNM2,MYO9B,ELL,PLAUR,RELB,TNFRSF1B,IL6R,NCSTN,GNB1,PTPRC,SKI,LYST,FGR,PTAFR,PHACTR4,RNF19B,HM13,PREX1,CASS4,BID,MTMR3,IL1R1,LIMS1,RALB,TANK,NFE2L2,VHL,CBLB,GSK3B,RAF1,RAB7A,RN…
GO:MF	protein binding	GO:0005515	FALSE	3.99809e-07	6.39815	14811	441	377	20139	CAMK1D,FANK1,PTPRE,PIP4K2A,SVIL,ZNF438,CREM,IPMK,PFKFB3,JMJD1C,CCAR1,SRGN,PSAP,PPIF,PTEN,LARP4B,PIK3AP1,NUP98,SPI1,PTPRJ,CTNND1,EHD1,BATF2,CDC42EP2,DENND5A,CLEC7A,ATXN2,IQCD,ETV6,CAMKK2,VPS37B,RILPL2,ADIPOR2,FGD4,DIP2B,METTL7A,CNPY2,RASSF3,IRAK3,SLC2A3,CLEC4E,PLXNC1,N4BP2L2,ELF1,STK24,HSP90AA1,TECPR2,HNRNPC,BCL2L2-PABPN1,TTC6,GNG2,FBXO34,ATG14,HIF1A,SNAPC1,SUSD6,TTC9,SIPA1L1,PSEN1,NUMB,FOS,SAMD15…
GO:MF	protein kinase binding	GO:0019901	FALSE	7.583e-05	4.12016	682	441	38	20139	PTPRJ,CTNND1,IRAK3,HSP90AA1,HIF1A,SLC12A6,MAPK6,PRKCB,ITGAX,CRK,RARA,STAT3,ARRB2,SPAG9,GRB2,PTPN2,RELB,PTPRC,SKI,LYST,FGR,PTAFR,CASS4,LIMS1,CBLB,GSK3B,RNF13,TFRC,TNIP1,SQSTM1,NEDD9,MAPK14,SH2B2,DOCK4,BRAF,ACTB,PTK2B,CDK9
GO:MF	cytoskeletal protein binding	GO:0008092	TRUE	0.000348368	3.45796	998	441	47	20139	SVIL,FGD4,DIP2B,HSP90AA1,KATNBL1,RAB27A,MYO1E,MSRB1,MEFV,GABARAPL2,CRK,SSH2,RARA,SPAG9,BCAS3,PSTPIP2,CNN2,DNM2,TPM4,MYO9B,VASP,MYO1F,CROCC,PTPRC,PHACTR4,CNN3,TOM1,MYH9,PACSIN2,MAP4K4,TTLL4,TRAF3IP1,RAB10,SLC8A1,EML4,GSK3B,KIF9,RHOA,MAEA,PROM1,ACTB,BAIAP2L1,ARPC1B,MTUS1,HOOK3,RP1,LYN
GO:MF	phosphoprotein binding	GO:0051219	FALSE	0.000448132	3.34859	93	441	12	20139	YWHAE,CRK,GRB2,VAV1,FGR,HCK,SAMSN1,CBLB,FBXW7,LRP11,IGF2R,LYN
GO:MF	phosphotransferase activity, alcohol group as acceptor	GO:0016773	TRUE	0.000848636	3.07128	693	441	36	20139	CAMK1D,PIP4K2A,IPMK,PFKFB3,STK33,CAMKK2,IRAK3,STK24,MOK,MAPK6,CIITA,PRKCB,CSNK1D,PIP5K1C,FGR,MKNK1,HCK,TOP1,RASSF2,LIMK2,MAP4K4,IRAK2,GSK3B,RAF1,GK5,TNK2,STK10,SQSTM1,IGF2R,MAPK14,MAPK13,BRAF,PTK2B,LYN,CDK9,GK
GO:MF	kinase activity	GO:0016301	FALSE	0.00107217	2.96974	790	441	39	20139	CAMK1D,PIP4K2A,IPMK,PFKFB3,STK33,CAMKK2,IRAK3,STK24,MOK,MAPK6,CIITA,PRKCB,CSNK1D,PIK3R5,PIP5K1C,MAGI3,FGR,MKNK1,HCK,TOP1,RASSF2,LIMK2,MAP4K4,IRAK2,GSK3B,RAF1,GK5,TNK2,STK10,SQSTM1,IGF2R,MAPK14,MAPK13,BRAF,PTK2B,LYN,CDK9,SH3KBP1,GK
GO:MF	kinase binding	GO:0019900	FALSE	0.00129901	2.88639	766	441	38	20139	PTPRJ,CTNND1,IRAK3,HSP90AA1,HIF1A,SLC12A6,MAPK6,PRKCB,ITGAX,CRK,RARA,STAT3,ARRB2,SPAG9,GRB2,PTPN2,RELB,PTPRC,SKI,LYST,FGR,PTAFR,CASS4,LIMS1,CBLB,GSK3B,RNF13,TFRC,TNIP1,SQSTM1,NEDD9,MAPK14,SH2B2,DOCK4,BRAF,ACTB,PTK2B,CDK9
GO:MF	immune receptor activity	GO:0140375	TRUE	0.00139417	2.85568	141	441	14	20139	IL4R,C5AR1,FPR1,LILRA5,FCAR,IL6R,CSF3R,IFNAR1,IFNGR2,IL17RA,IL1R2,IL1R1,IFNGR1,HLA-DOA
GO:MF	ubiquitin protein ligase binding	GO:0031625	FALSE	0.00222402	2.65286	306	441	21	20139	HSP90AA1,HIF1A,GABARAPL2,YWHAE,CRK,ARRB2,TNFRSF1B,SKI,HM13,BID,RALB,TANK,NFE2L2,GSK3B,TNK2,FBXW7,SQSTM1,PTK2B,LYN,UBE2W,SH3KBP1
GO:MF	protein phosphorylated amino acid binding	GO:0045309	FALSE	0.00224056	2.64964	58	441	9	20139	YWHAE,CRK,GRB2,VAV1,FGR,HCK,SAMSN1,CBLB,FBXW7
GO:MF	identical protein binding	GO:0042802	FALSE	0.00230424	2.63747	2143	441	78	20139	PIP4K2A,PSAP,PTEN,PIK3AP1,EHD1,RILPL2,ADIPOR2,RASSF3,IRAK3,HSP90AA1,HNRNPC,BCL2L2-PABPN1,FOS,B2M,TRIM69,BCL2A1,LITAF,MEFV,ST3GAL2,ANKRD11,YWHAE,IKZF3,STAT3,SPAG9,GRB2,SMCHD1,TPM4,TGFB1,RELB,TNFAIP8L1,IL6R,F11R,ATF6,GLUL,ATF3,ECE1,SKI,HM13,SAMHD1,TPD52L2,MYH9,PACSIN2,SLC11A1,ARID5A,IRAK2,ATG7,RAF1,TMCC1,WWTR1,SKIL,TNK2,TFRC,KIF9,FBXW7,TLR1,TNIP1,STK10,SQSTM1,SGTB,SOD2,WTAP,IGF2R,NUP153,LY6G5B,SH2B…
GO:MF	cadherin binding	GO:0045296	TRUE	0.00268278	2.57141	335	441	22	20139	PTPRJ,CTNND1,EHD1,STK24,PSEN1,NUMB,YWHAE,CSNK1D,CNN2,VASP,F11R,CNN3,MYH9,PACSIN2,RAB10,RAB1A,RPL14,PROM1,CDHR3,ZC3HAV1,BAIAP2L1,ASAP1
GO:MF	protein-containing complex binding	GO:0044877	TRUE	0.00291242	2.53575	1761	441	67	20139	SVIL,JMJD1C,PTEN,NUP98,SPI1,HSP90AA1,HNRNPC,FOS,B2M,MYO1E,CIITA,PRKCB,ITGAX,NFAT5,DNAAF1,ZNF276,YWHAE,SCARF1,SUPT6H,IKZF3,RARA,STAT3,CAMTA2,BCAS3,GNA13,UNK,PIK3R5,PTPN2,PSTPIP2,ICAM1,CNN2,TPM4,SIN3B,MYO9B,TGFB1,FCAR,MYO1F,GNAI3,F11R,GNB1,PTPRC,FGR,CNN3,TOP1,APOL2,MYH9,NCOA1,ARID5A,VHL,RAB7A,SKIL,TFRC,SQSTM1,JARID2,IGF2R,HLA-DOA,TAPBP,BRAF,AHR,ACTB,ARPC1B,FAM49B,PTK2B,LYN,CDK9,NOTCH1,GNAQ
GO:MF	protein domain specific binding	GO:0019904	FALSE	0.00310284	2.50824	644	441	33	20139	PTEN,ETV6,HSP90AA1,BCL2L2-PABPN1,HIF1A,PSEN1,RAB27A,LITAF,YWHAE,CRK,RARA,GRB2,DNM2,PLAUR,VASP,F11R,SKI,TOP1,MYH9,NFE2L2,CBLB,SKIL,TNK2,SQSTM1,SH2B2,DOCK4,EXOC4,TRPS1,PLEKHA2,LYN,PAG1,RAPGEF1,SH3KBP1
GO:MF	catalytic activity, acting on a protein	GO:0140096	FALSE	0.00463171	2.33426	2332	441	82	20139	CAMK1D,PTPRE,JMJD1C,HERC4,CCAR1,PPIF,PTEN,NUP98,PTPRJ,STK33,CAMKK2,IRAK3,STK24,MOK,PSEN1,CTDSPL2,TRIM69,MAPK6,CIITA,PRKCB,MEFV,WSB1,SSH2,CPD,USP32,RHBDF2,RNF213,CSNK1D,PTPN2,KDM4B,TTLL10,NCSTN,GLUL,PTPRC,ECE1,ZDHHC18,FGR,MED18,RNF19B,MKNK1,NRDC,HM13,HCK,TOP1,RASSF2,MTMR3,LIMK2,RNF149,MAP4K4,TANK,TTLL4,NCOA1,PPM1B,PELI1,KCMF1,VHL,IRAK2,CBLB,ATG7,GSK3B,RAF1,RNF13,TNK2,MAEA,TRIM2,LAP3,STK10,SQSTM1,R…
GO:MF	ubiquitin-like protein ligase binding	GO:0044389	FALSE	0.00535559	2.27119	324	441	21	20139	HSP90AA1,HIF1A,GABARAPL2,YWHAE,CRK,ARRB2,TNFRSF1B,SKI,HM13,BID,RALB,TANK,NFE2L2,GSK3B,TNK2,FBXW7,SQSTM1,PTK2B,LYN,UBE2W,SH3KBP1
GO:MF	protein serine/threonine kinase activity	GO:0004674	FALSE	0.00590936	2.22846	433	441	25	20139	CAMK1D,STK33,CAMKK2,IRAK3,STK24,MOK,MAPK6,CIITA,PRKCB,CSNK1D,MKNK1,TOP1,LIMK2,MAP4K4,IRAK2,GSK3B,RAF1,TNK2,STK10,SQSTM1,MAPK14,MAPK13,BRAF,PTK2B,CDK9
GO:MF	protein tyrosine kinase binding	GO:1990782	FALSE	0.00725211	2.13954	121	441	12	20139	CTNND1,HSP90AA1,ITGAX,CRK,GRB2,PTPN2,CASS4,CBLB,SQSTM1,NEDD9,SH2B2,DOCK4
GO:MF	protein kinase activity	GO:0004672	FALSE	0.00787986	2.10348	584	441	30	20139	CAMK1D,STK33,CAMKK2,IRAK3,STK24,MOK,MAPK6,CIITA,PRKCB,CSNK1D,FGR,MKNK1,HCK,TOP1,RASSF2,LIMK2,MAP4K4,IRAK2,GSK3B,RAF1,TNK2,STK10,SQSTM1,IGF2R,MAPK14,MAPK13,BRAF,PTK2B,LYN,CDK9
GO:MF	purine ribonucleoside triphosphate binding	GO:0035639	TRUE	0.0140472	1.85241	1849	441	67	20139	CAMK1D,PIP4K2A,IPMK,PFKFB3,EHD1,STK33,CAMKK2,IRAK3,STK24,HSP90AA1,MOK,MAPK6,RAB27A,MYO1E,CIITA,PRKCB,ACSF3,GNA13,PGS1,RNF213,CSNK1D,SMCHD1,RAB31,DNM2,MYO9B,PIP5K1C,MYO1F,GNAI3,MAGI3,TTLL10,GLUL,FGR,MKNK1,HCK,SAMHD1,TOP1,LIMK2,MYH9,MAP4K4,RALB,TTLL4,RAB10,RAB1A,IRAK2,GSK3B,RAF1,RAB7A,GK5,ATP11B,TNK2,KIF9,RHOA,DNAH12,ACSL1,STK10,MAPK14,MAPK13,BRAF,ACTB,PTK2B,LYN,UBE2W,CDK9,UBE2R2,GNAQ,GK,GNL3L
GO:MF	signaling adaptor activity	GO:0035591	TRUE	0.0224445	1.64889	95	441	10	20139	CRK,STAT3,SPAG9,GRB2,GNB1,NLRP3,IFNAR1,SQSTM1,SH2B2,PAG1
GO:MF	anion binding	GO:0043168	FALSE	0.0259134	1.58648	2446	441	82	20139	CAMK1D,PIP4K2A,SVIL,IPMK,PFKFB3,PSAP,EHD1,STK33,CAMKK2,IRAK3,STK24,HSP90AA1,MOK,MAPK6,RAB27A,MYO1E,CIITA,PRKCB,ACSF3,PITPNA,RARA,GNA13,PGS1,RNF213,CSNK1D,SMCHD1,RAB31,DNM2,MYO9B,PIP5K1C,SIGLEC9,MYO1F,GNAI3,MAGI3,TTLL10,GLUL,FGR,MKNK1,HCK,SAMHD1,TOP1,LIMK2,MYH9,PACSIN2,MAP4K4,RALB,SESTD1,TTLL4,RAB10,RAB1A,IRAK2,GSK3B,RAF1,RAB7A,GK5,ATP11B,TNK2,KIF9,RHOA,DNAH12,ACSL1,FABP6,STK10,ZFYVE16,IGF2R,PPARD…
GO:MF	phosphotyrosine residue binding	GO:0001784	FALSE	0.0346568	1.46021	47	441	7	20139	CRK,GRB2,VAV1,FGR,HCK,SAMSN1,CBLB
GO:MF	purine ribonucleotide binding	GO:0032555	TRUE	0.0417017	1.37985	1916	441	67	20139	CAMK1D,PIP4K2A,IPMK,PFKFB3,EHD1,STK33,CAMKK2,IRAK3,STK24,HSP90AA1,MOK,MAPK6,RAB27A,MYO1E,CIITA,PRKCB,ACSF3,GNA13,PGS1,RNF213,CSNK1D,SMCHD1,RAB31,DNM2,MYO9B,PIP5K1C,MYO1F,GNAI3,MAGI3,TTLL10,GLUL,FGR,MKNK1,HCK,SAMHD1,TOP1,LIMK2,MYH9,MAP4K4,RALB,TTLL4,RAB10,RAB1A,IRAK2,GSK3B,RAF1,RAB7A,GK5,ATP11B,TNK2,KIF9,RHOA,DNAH12,ACSL1,STK10,MAPK14,MAPK13,BRAF,ACTB,PTK2B,LYN,UBE2W,CDK9,UBE2R2,GNAQ,GK,GNL3L
GO:MF	transferase activity, transferring phosphorus-containing groups	GO:0016772	FALSE	0.0486321	1.31308	969	441	40	20139	CAMK1D,PIP4K2A,IPMK,PFKFB3,STK33,CAMKK2,IRAK3,STK24,MOK,MAPK6,CIITA,PRKCB,PGS1,CSNK1D,PIK3R5,PIP5K1C,MAGI3,FGR,MKNK1,HCK,TOP1,RASSF2,LIMK2,MAP4K4,IRAK2,GSK3B,RAF1,GK5,TNK2,STK10,SQSTM1,IGF2R,MAPK14,MAPK13,BRAF,PTK2B,LYN,CDK9,SH3KBP1,GK
GO:BP	immune system process	GO:0002376	TRUE	7.58001e-22	21.1203	2730	422	136	21010	CAMK1D,PIK3AP1,SPI1,PTPRJ,BATF2,CDC42EP2,CLEC7A,HCAR2,IRAK3,CLEC4E,ELF1,HSP90AA1,SIX4,HIF1A,PSEN1,FOS,B2M,RAB27A,ISG20,CIITA,LITAF,MSRB1,IGSF6,PRKCB,IL4R,SPN,MEFV,N4BP1,CRK,SUPT6H,IKZF3,RARA,STAT3,SPNS2,ARRB2,CD300A,GRB2,RHBDF2,SEC14L1,RNF213,PIK3R5,PTPN2,ICAM1,CNN2,DNM2,ADGRE5,ADGRE2,IFI30,FFAR2,NFKBID,PIP5K1C,TGFB1,RELB,C5AR1,FPR1,LILRA6,LILRA5,FCAR,VAV1,TNFRSF1B,IL6R,NCSTN,F11R,PTPRC,LYST,NLRP…
GO:BP	regulation of biological process	GO:0050789	FALSE	9.16336e-21	20.0379	12331	422	344	21010	CAMK1D,FANK1,PTPRE,PIP4K2A,SVIL,ZNF438,CREM,JMJD1C,HERC4,CCAR1,SRGN,PSAP,PPIF,PTEN,LARP4B,PIK3AP1,NUP98,SPI1,PTPRJ,CTNND1,MS4A8,EHD1,BATF2,CDC42EP2,STK33,DENND5A,CLEC7A,CHST11,ATXN2,MED13L,ETV6,CAMKK2,HCAR2,HCAR3,VPS37B,ADIPOR2,FGD4,DIP2B,CNPY2,RASSF3,IRAK3,CLEC4E,PLXNC1,N4BP2L2,ELF1,MTRF1,STK24,HSP90AA1,MOK,GPR132,HNRNPC,BCL2L2-PABPN1,GNG2,ATG14,SIX4,HIF1A,SIPA1L1,PSEN1,NUMB,FOS,CHSY1,KATNBL1,SL…
GO:BP	positive regulation of biological process	GO:0048518	FALSE	3.04602e-20	19.5163	6253	422	223	21010	CAMK1D,FANK1,PIP4K2A,SVIL,CREM,CCAR1,PTEN,LARP4B,PIK3AP1,NUP98,SPI1,PTPRJ,EHD1,CDC42EP2,CLEC7A,ETV6,CAMKK2,HCAR2,VPS37B,ADIPOR2,DIP2B,IRAK3,CLEC4E,PLXNC1,N4BP2L2,ELF1,STK24,HSP90AA1,HNRNPC,ATG14,SIX4,HIF1A,PSEN1,NUMB,FOS,CHSY1,KATNBL1,CTDSPL2,B2M,MAPK6,RAB27A,BCL2A1,CIITA,LITAF,DCUN1D3,PRKCB,IL4R,SPN,ITGAX,MEFV,HERPUD1,NFAT5,YWHAE,CRK,SCARF1,SUPT6H,SSH2,IKZF3,RARA,STAT3,KANSL1,ARRB2,CAMTA2,SPAG9,…
GO:BP	regulation of immune system process	GO:0002682	FALSE	3.99879e-20	19.3981	1482	422	93	21010	CAMK1D,PIK3AP1,SPI1,PTPRJ,CLEC7A,HCAR2,IRAK3,CLEC4E,ELF1,HSP90AA1,HIF1A,PSEN1,FOS,B2M,LITAF,PRKCB,IL4R,SPN,MEFV,N4BP1,CRK,SUPT6H,IKZF3,RARA,STAT3,SPNS2,ARRB2,CD300A,GRB2,RHBDF2,SEC14L1,PTPN2,ICAM1,CNN2,ADGRE2,FFAR2,NFKBID,TGFB1,C5AR1,FPR1,FCAR,VAV1,TNFRSF1B,IL6R,PTPRC,NLRP3,ZDHHC18,FGR,THEMIS2,PTAFR,CSF3R,HCK,BPIFB1,SAMHD1,RASSF2,SAMSN1,BID,IL1R1,TNFAIP6,NFE2L2,IGFBP2,SLC11A1,PELI1,ARID5A,IRAK2,C…
GO:BP	response to external stimulus	GO:0009605	FALSE	1.91527e-19	18.7178	2686	422	130	21010	CAMK1D,PTEN,PIK3AP1,SPI1,PTPRJ,BATF2,CDC42EP2,CLEC7A,IRAK3,CLEC4E,STK24,HSP90AA1,ATG14,HIF1A,FOS,CHSY1,B2M,RAB27A,ISG20,CIITA,LITAF,MSRB1,PRKCB,IL4R,SPN,ITGAX,MEFV,N4BP1,GABARAPL2,CRK,SCARF1,IKZF3,RARA,STAT3,ARRB2,BCAS3,CD300A,RHBDF2,SEC14L1,RNF213,PTPN2,CNN2,ADGRE2,FFAR2,PIP5K1C,TGFB1,PLAUR,RELB,C5AR1,FPR1,LILRA5,FCAR,VAV1,TNFRSF1B,IL6R,F11R,GLUL,PTPRC,BTG2,ATF3,ALPL,LYST,NLRP3,ZDHHC18,FGR,PTAFR…
GO:BP	biological regulation	GO:0065007	FALSE	2.81685e-19	18.5502	12751	422	348	21010	CAMK1D,FANK1,PTPRE,PIP4K2A,SVIL,ZNF438,CREM,JMJD1C,HERC4,CCAR1,SRGN,PSAP,PPIF,PTEN,LARP4B,PIK3AP1,NUP98,SPI1,PTPRJ,CTNND1,MS4A8,EHD1,BATF2,CDC42EP2,STK33,DENND5A,CLEC7A,CHST11,ATXN2,MED13L,ETV6,CAMKK2,HCAR2,HCAR3,VPS37B,ADIPOR2,FGD4,DIP2B,CNPY2,RASSF3,IRAK3,CLEC4E,PLXNC1,N4BP2L2,ELF1,MTRF1,STK24,HSP90AA1,MOK,GPR132,HNRNPC,BCL2L2-PABPN1,GNG2,ATG14,SIX4,HIF1A,SIPA1L1,PSEN1,NUMB,FOS,CHSY1,KATNBL1,SL…
GO:BP	positive regulation of metabolic process	GO:0009893	FALSE	1.42612e-18	17.8458	3797	422	159	21010	CAMK1D,FANK1,PIP4K2A,CREM,CCAR1,PTEN,LARP4B,NUP98,SPI1,PTPRJ,CLEC7A,ETV6,CAMKK2,ADIPOR2,DIP2B,IRAK3,CLEC4E,ELF1,HSP90AA1,HNRNPC,ATG14,SIX4,HIF1A,PSEN1,FOS,B2M,RAB27A,CIITA,LITAF,DCUN1D3,PRKCB,IL4R,SPN,ITGAX,MEFV,HERPUD1,NFAT5,SUPT6H,IKZF3,RARA,STAT3,KANSL1,ARRB2,CAMTA2,BCAS3,CD300A,GRB2,CSNK1D,PIK3R5,PTPN2,SMCHD1,CNN2,DNM2,ELL,MOB3A,NFIC,FFAR2,TGFB1,PLAUR,RELB,C5AR1,LILRA5,GNAI3,TNFRSF1B,IL6R,NCS…
GO:BP	regulation of cellular process	GO:0050794	FALSE	2.63451e-18	17.5793	11758	422	329	21010	CAMK1D,FANK1,PTPRE,PIP4K2A,SVIL,ZNF438,CREM,JMJD1C,HERC4,CCAR1,SRGN,PSAP,PPIF,PTEN,LARP4B,PIK3AP1,NUP98,SPI1,PTPRJ,CTNND1,MS4A8,EHD1,BATF2,CDC42EP2,STK33,DENND5A,CLEC7A,CHST11,ATXN2,MED13L,ETV6,CAMKK2,HCAR2,HCAR3,ADIPOR2,FGD4,DIP2B,CNPY2,RASSF3,IRAK3,CLEC4E,PLXNC1,N4BP2L2,ELF1,MTRF1,STK24,HSP90AA1,MOK,GPR132,HNRNPC,BCL2L2-PABPN1,GNG2,ATG14,SIX4,HIF1A,SIPA1L1,PSEN1,NUMB,FOS,CHSY1,KATNBL1,CTDSPL2,B…
GO:BP	cell communication	GO:0007154	FALSE	1.62489e-17	16.7892	6495	422	222	21010	PTPRE,PIP4K2A,CREM,HERC4,SRGN,PSAP,PPIF,PTEN,PIK3AP1,SPI1,PTPRJ,CTNND1,MS4A8,CDC42EP2,STK33,CLEC7A,CHST11,CAMKK2,HCAR2,HCAR3,ADIPOR2,FGD4,RASSF3,IRAK3,CLEC4E,PLXNC1,ELF1,STK24,HSP90AA1,MOK,GPR132,BCL2L2-PABPN1,GNG2,ATG14,HIF1A,SIPA1L1,PSEN1,FOS,CHSY1,SLC12A6,CTDSPL2,MAPK6,MYO1E,ANP32A,BCL2A1,LITAF,IGSF6,PRKCB,IL4R,SPN,ITGAX,MEFV,HERPUD1,NFAT5,GABARAPL2,YWHAE,CRK,WSB1,RARA,STAT3,SPNS2,ARRB2,SPAG9,…
GO:BP	positive regulation of macromolecule metabolic process	GO:0010604	FALSE	6.0916e-17	16.2153	3483	422	147	21010	FANK1,CREM,CCAR1,PTEN,LARP4B,NUP98,SPI1,PTPRJ,CLEC7A,ETV6,CAMKK2,DIP2B,IRAK3,CLEC4E,ELF1,HSP90AA1,HNRNPC,ATG14,SIX4,HIF1A,PSEN1,FOS,B2M,RAB27A,CIITA,LITAF,DCUN1D3,PRKCB,IL4R,SPN,ITGAX,MEFV,HERPUD1,NFAT5,SUPT6H,IKZF3,RARA,STAT3,KANSL1,ARRB2,CAMTA2,BCAS3,CD300A,CSNK1D,PIK3R5,SMCHD1,CNN2,DNM2,ELL,MOB3A,NFIC,FFAR2,TGFB1,PLAUR,RELB,C5AR1,LILRA5,TNFRSF1B,IL6R,NCSTN,ATF6,PTPRC,BTG2,PPP1R15B,EIF4G3,ATF3,…
GO:BP	regulation of immune response	GO:0050776	FALSE	1.00934e-16	15.996	875	422	65	21010	PIK3AP1,SPI1,PTPRJ,CLEC7A,IRAK3,CLEC4E,ELF1,HSP90AA1,PSEN1,B2M,PRKCB,IL4R,SPN,MEFV,N4BP1,CRK,SUPT6H,RARA,SPNS2,ARRB2,CD300A,GRB2,RHBDF2,SEC14L1,PTPN2,ADGRE2,FFAR2,NFKBID,C5AR1,FPR1,FCAR,VAV1,TNFRSF1B,PTPRC,NLRP3,ZDHHC18,FGR,THEMIS2,PTAFR,HCK,BPIFB1,SAMHD1,SAMSN1,IL1R1,NFE2L2,SLC11A1,PELI1,ARID5A,IRAK2,CBLB,KLHL6,TFRC,TLR1,RBM47,TNIP1,LCP2,ERBIN,MAPK14,SH2B2,ZC3HAV1,BRAF,AHR,FAM49B,LYN,RAPGEF1
GO:BP	positive regulation of cellular process	GO:0048522	FALSE	1.06863e-16	15.9712	5711	422	202	21010	CAMK1D,FANK1,PIP4K2A,SVIL,CREM,CCAR1,PTEN,LARP4B,NUP98,SPI1,PTPRJ,EHD1,CDC42EP2,CLEC7A,ETV6,CAMKK2,HCAR2,IRAK3,CLEC4E,PLXNC1,N4BP2L2,ELF1,STK24,HSP90AA1,HNRNPC,ATG14,SIX4,HIF1A,PSEN1,NUMB,FOS,CHSY1,KATNBL1,CTDSPL2,B2M,RAB27A,BCL2A1,CIITA,LITAF,DCUN1D3,PRKCB,IL4R,SPN,ITGAX,MEFV,HERPUD1,NFAT5,YWHAE,CRK,SCARF1,SUPT6H,SSH2,IKZF3,RARA,STAT3,KANSL1,ARRB2,CAMTA2,SPAG9,VMP1,BCAS3,CD300A,GRB2,CSNK1D,PIK3R…
GO:BP	positive regulation of cellular metabolic process	GO:0031325	FALSE	1.61764e-16	15.7911	3407	422	144	21010	FANK1,PIP4K2A,CREM,CCAR1,LARP4B,NUP98,SPI1,PTPRJ,CLEC7A,ETV6,CAMKK2,IRAK3,CLEC4E,ELF1,HSP90AA1,HNRNPC,ATG14,SIX4,HIF1A,PSEN1,FOS,B2M,RAB27A,CIITA,LITAF,PRKCB,IL4R,SPN,ITGAX,MEFV,NFAT5,SUPT6H,IKZF3,RARA,STAT3,KANSL1,ARRB2,CAMTA2,BCAS3,CD300A,GRB2,CSNK1D,PIK3R5,PTPN2,SMCHD1,CNN2,DNM2,ELL,MOB3A,NFIC,FFAR2,TGFB1,PLAUR,RELB,C5AR1,LILRA5,GNAI3,TNFRSF1B,IL6R,NCSTN,ATF6,PTPRC,BTG2,PPP1R15B,EIF4G3,ATF3,SK…
GO:BP	regulation of response to stimulus	GO:0048583	FALSE	2.11787e-16	15.6741	3909	422	157	21010	CAMK1D,PTPRE,PIP4K2A,HERC4,PPIF,PTEN,PIK3AP1,SPI1,PTPRJ,CTNND1,CLEC7A,CHST11,FGD4,IRAK3,CLEC4E,ELF1,STK24,HSP90AA1,BCL2L2-PABPN1,HIF1A,SIPA1L1,PSEN1,CHSY1,CTDSPL2,B2M,LITAF,PRKCB,IL4R,SPN,MEFV,N4BP1,HERPUD1,NFAT5,CRK,SCARF1,SUPT6H,RARA,STAT3,SPNS2,ARRB2,SPAG9,GNA13,CD300A,GRB2,RHBDF2,SEC14L1,RNF213,CSNK1D,PIK3R5,PTPN2,SMCHD1,ICAM1,ADGRE2,MYO9B,FFAR2,NFKBID,PLAUR,TNFAIP8L1,C5AR1,FPR1,LILRA5,FCAR,V…
GO:BP	signaling	GO:0023052	FALSE	5.16522e-16	15.2869	6396	422	216	21010	PTPRE,PIP4K2A,CREM,HERC4,SRGN,PSAP,PPIF,PTEN,PIK3AP1,SPI1,PTPRJ,CTNND1,MS4A8,CDC42EP2,STK33,CLEC7A,CHST11,CAMKK2,HCAR2,HCAR3,ADIPOR2,FGD4,RASSF3,IRAK3,CLEC4E,PLXNC1,ELF1,STK24,HSP90AA1,MOK,GPR132,BCL2L2-PABPN1,GNG2,HIF1A,SIPA1L1,PSEN1,FOS,CHSY1,SLC12A6,CTDSPL2,MAPK6,MYO1E,ANP32A,BCL2A1,LITAF,IGSF6,PRKCB,IL4R,SPN,ITGAX,MEFV,HERPUD1,NFAT5,YWHAE,CRK,WSB1,RARA,STAT3,SPNS2,ARRB2,SPAG9,BCAS3,GNA13,CD30…
GO:BP	cellular response to stimulus	GO:0051716	FALSE	5.73054e-16	15.2418	7399	422	238	21010	CAMK1D,PTPRE,PIP4K2A,CREM,HERC4,SRGN,PSAP,PPIF,PTEN,PIK3AP1,SPI1,PTPRJ,CTNND1,MS4A8,BATF2,CDC42EP2,STK33,CLEC7A,CHST11,CAMKK2,HCAR2,HCAR3,ADIPOR2,FGD4,RASSF3,IRAK3,CLEC4E,PLXNC1,ELF1,STK24,HSP90AA1,MOK,GPR132,BCL2L2-PABPN1,GNG2,ATG14,HIF1A,SUSD6,SIPA1L1,PSEN1,FOS,CHSY1,SLC12A6,CTDSPL2,B2M,MAPK6,AQP9,MYO1E,ANP32A,BCL2A1,CIITA,LITAF,IGSF6,PRKCB,IL4R,SPN,ITGAX,MEFV,N4BP1,HERPUD1,NFAT5,GABARAPL2,YWHA…
GO:BP	immune response	GO:0006955	FALSE	1.61875e-15	14.7908	1951	422	100	21010	PIK3AP1,SPI1,PTPRJ,CDC42EP2,CLEC7A,IRAK3,CLEC4E,ELF1,HSP90AA1,PSEN1,B2M,RAB27A,ISG20,CIITA,LITAF,MSRB1,IGSF6,PRKCB,IL4R,SPN,MEFV,N4BP1,CRK,SUPT6H,RARA,STAT3,SPNS2,ARRB2,CD300A,GRB2,RHBDF2,SEC14L1,PIK3R5,PTPN2,ICAM1,ADGRE5,ADGRE2,FFAR2,NFKBID,TGFB1,RELB,C5AR1,FPR1,LILRA6,LILRA5,FCAR,VAV1,TNFRSF1B,IL6R,PTPRC,LYST,NLRP3,ZDHHC18,FGR,THEMIS2,PTAFR,RNF19B,HCK,BPIFB1,SAMHD1,SAMSN1,IFNAR1,IFNGR2,IL17RA,I…
GO:BP	cell activation	GO:0001775	FALSE	5.90232e-15	14.229	1082	422	70	21010	SPI1,PTPRJ,BATF2,CLEC7A,CLEC4E,PSEN1,B2M,RAB27A,PRKCB,IL4R,SPN,SUPT6H,IKZF3,RARA,STAT3,GNA13,CD300A,PTPN2,ICAM1,ADGRE2,NFKBID,TGFB1,RELB,C5AR1,LILRA5,FCAR,VAV1,TNFRSF1B,IL6R,NCSTN,F11R,PTPRC,NLRP3,FGR,THEMIS2,PTAFR,PREX1,SAMSN1,IFNGR2,IL17RA,BID,MYH9,ZEB2,IGFBP2,SLC11A1,PELI1,DYSF,CBLB,TFRC,RHOA,TLR1,LCP2,NEDD9,IFNGR1,CD83,HLA-DOA,MAPK14,BRAF,AHR,ACTB,FAM49B,PTK2B,LYN,PAG1,NBN,DOCK8,GNAQ,NFIL3,EL…
GO:BP	positive regulation of immune system process	GO:0002684	FALSE	7.84614e-15	14.1053	1033	422	68	21010	CAMK1D,PIK3AP1,SPI1,PTPRJ,CLEC7A,HCAR2,IRAK3,CLEC4E,ELF1,HSP90AA1,PSEN1,FOS,B2M,PRKCB,IL4R,SPN,MEFV,RARA,ARRB2,CD300A,GRB2,SEC14L1,PTPN2,ICAM1,ADGRE2,FFAR2,NFKBID,TGFB1,C5AR1,FPR1,FCAR,VAV1,IL6R,PTPRC,NLRP3,FGR,THEMIS2,PTAFR,HCK,BPIFB1,IL1R1,IGFBP2,SLC11A1,PELI1,ARID5A,IRAK2,CBLB,KLHL6,TFRC,RHOA,TLR1,RBM47,TNIP1,LCP2,ERBIN,NEDD9,CD83,HLA-DOA,SH2B2,ZC3HAV1,BRAF,ACTB,FAM49B,PTK2B,LYN,RAPGEF1,DOCK8,…
GO:BP	signal transduction	GO:0007165	FALSE	2.28936e-14	13.6403	5926	422	201	21010	PTPRE,PIP4K2A,CREM,HERC4,SRGN,PSAP,PPIF,PTEN,PIK3AP1,SPI1,PTPRJ,CTNND1,MS4A8,CDC42EP2,STK33,CLEC7A,CHST11,CAMKK2,HCAR2,HCAR3,ADIPOR2,FGD4,RASSF3,IRAK3,CLEC4E,PLXNC1,ELF1,STK24,HSP90AA1,MOK,GPR132,BCL2L2-PABPN1,GNG2,HIF1A,SIPA1L1,PSEN1,FOS,CHSY1,CTDSPL2,MAPK6,MYO1E,ANP32A,BCL2A1,LITAF,IGSF6,PRKCB,IL4R,SPN,ITGAX,MEFV,HERPUD1,NFAT5,YWHAE,CRK,WSB1,RARA,STAT3,SPNS2,ARRB2,SPAG9,GNA13,CD300A,GRB2,RHBDF2…
GO:BP	response to stress	GO:0006950	FALSE	2.56211e-14	13.5914	3909	422	152	21010	CAMK1D,JMJD1C,PPIF,PTEN,PIK3AP1,SPI1,BATF2,CDC42EP2,STK33,CLEC7A,CAMKK2,ADIPOR2,IRAK3,CLEC4E,STK24,HSP90AA1,BCL2L2-PABPN1,ATG14,HIF1A,SUSD6,PSEN1,FOS,SLC12A6,B2M,RAB27A,AQP9,BCL2A1,ISG20,CIITA,MSRB1,IL4R,SPN,ITGAX,MEFV,N4BP1,HERPUD1,NFAT5,GABARAPL2,YWHAE,CRK,SCARF1,STAT3,ARRB2,CAMTA2,BCAS3,GNA13,CD300A,GRB2,RHBDF2,SEC14L1,RNF213,PTPN2,SMCHD1,CNN2,ADGRE5,ADGRE2,FFAR2,NFKBID,TGFB1,PLAUR,RELB,C5AR1,…
GO:BP	regulation of multicellular organismal process	GO:0051239	FALSE	2.61583e-14	13.5824	2968	422	127	21010	SRGN,PTEN,SPI1,PTPRJ,CLEC7A,HCAR2,ADIPOR2,DIP2B,CNPY2,IRAK3,CLEC4E,PLXNC1,ELF1,HSP90AA1,SIX4,HIF1A,PSEN1,NUMB,FOS,CHSY1,B2M,LITAF,PRKCB,IL4R,SPN,ITGAX,MEFV,N4BP1,YWHAE,SUPT6H,IKZF3,RARA,STAT3,ARRB2,BCAS3,CD300A,PTPN2,ADGRE2,FFAR2,NFKBID,TGFB1,PLAUR,RELB,C5AR1,LILRA5,VAV1,TNFRSF1B,IL6R,F11R,GLUL,PTPRC,BTG2,ECE1,ALPL,SKI,ARID4B,NLRP3,FGR,THEMIS2,PTAFR,CSF3R,NRDC,RASSF2,B4GALT5,SAMSN1,IL17RA,BID,MAP…
GO:BP	response to stimulus	GO:0050896	FALSE	2.81226e-14	13.5509	8955	422	266	21010	CAMK1D,PTPRE,PIP4K2A,CREM,JMJD1C,HERC4,SRGN,PSAP,PPIF,PTEN,PIK3AP1,SPI1,PTPRJ,CTNND1,MS4A8,EHD1,BATF2,CDC42EP2,STK33,CLEC7A,CHST11,CAMKK2,HCAR2,HCAR3,ADIPOR2,FGD4,RASSF3,IRAK3,CLEC4E,PLXNC1,ELF1,STK24,HSP90AA1,MOK,GPR132,BCL2L2-PABPN1,GNG2,ATG14,HIF1A,SUSD6,SIPA1L1,PSEN1,FOS,CHSY1,SLC12A6,CTDSPL2,B2M,MAPK6,RAB27A,AQP9,MYO1E,ANP32A,BCL2A1,ISG20,CIITA,LITAF,MSRB1,DCUN1D3,IGSF6,PRKCB,IL4R,SPN,ITGAX,…
GO:BP	biological process involved in interspecies interaction between organisms	GO:0044419	FALSE	5.60838e-14	13.2512	1698	422	89	21010	PIK3AP1,SPI1,BATF2,CDC42EP2,CLEC7A,VPS37B,IRAK3,CLEC4E,HSP90AA1,HIF1A,FOS,B2M,RAB27A,ISG20,CIITA,LITAF,MSRB1,IL4R,SPN,ITGAX,MEFV,N4BP1,CRK,IKZF3,RARA,ARRB2,CD300A,SEC14L1,RNF213,PTPN2,ICAM1,FFAR2,TGFB1,RELB,C5AR1,LILRA5,FCAR,VAV1,TNFRSF1B,IL6R,F11R,PTPRC,ALPL,LYST,NLRP3,ZDHHC18,FGR,PTAFR,RNF19B,RBBP9,HCK,BPIFB1,SAMHD1,IFNAR1,IFNGR2,IL17RA,TANK,NFE2L2,SLC11A1,TRAF3IP1,PPM1B,PELI1,RAB1A,ARID5A,IRAK…
GO:BP	leukocyte activation	GO:0045321	FALSE	6.35769e-14	13.1967	939	422	63	21010	SPI1,PTPRJ,BATF2,CLEC7A,CLEC4E,PSEN1,B2M,RAB27A,PRKCB,IL4R,SPN,SUPT6H,IKZF3,RARA,STAT3,CD300A,PTPN2,ICAM1,ADGRE2,NFKBID,TGFB1,RELB,C5AR1,FCAR,VAV1,TNFRSF1B,IL6R,NCSTN,PTPRC,NLRP3,FGR,THEMIS2,PTAFR,PREX1,SAMSN1,IFNGR2,BID,MYH9,IGFBP2,SLC11A1,PELI1,DYSF,CBLB,TFRC,RHOA,TLR1,LCP2,NEDD9,IFNGR1,CD83,HLA-DOA,BRAF,AHR,ACTB,FAM49B,PTK2B,LYN,PAG1,NBN,DOCK8,NFIL3,ELF4,SH3KBP1
GO:BP	defense response	GO:0006952	FALSE	7.36664e-14	13.1327	1769	422	91	21010	CAMK1D,PIK3AP1,SPI1,BATF2,CDC42EP2,CLEC7A,IRAK3,CLEC4E,HSP90AA1,HIF1A,PSEN1,FOS,RAB27A,ISG20,CIITA,MSRB1,IL4R,SPN,ITGAX,MEFV,N4BP1,CRK,STAT3,ARRB2,CD300A,RHBDF2,SEC14L1,RNF213,PTPN2,ADGRE5,ADGRE2,FFAR2,NFKBID,TGFB1,RELB,C5AR1,FPR1,LILRA5,FCAR,VAV1,TNFRSF1B,IL6R,F11R,PTPRC,LYST,NLRP3,ZDHHC18,FGR,THEMIS2,PTAFR,RNF19B,CSF3R,HCK,BPIFB1,SAMHD1,IFNAR1,IFNGR2,IL17RA,APOL2,IL1R2,IL1R1,ZEB2,TNFAIP6,TANK,N…
GO:BP	locomotion	GO:0040011	FALSE	8.91773e-14	13.0497	1225	422	73	21010	CAMK1D,CCAR1,PTEN,SPI1,PTPRJ,CLEC7A,PLXNC1,STK24,HIF1A,PSEN1,NUMB,ARPIN,SPN,ITGAX,CRK,SSH2,STAT3,SPNS2,ARRB2,SPAG9,BCAS3,GNA13,CD300A,PTPN2,ICAM1,CNN2,ADGRE2,SIN3B,FFAR2,PIP5K1C,TGFB1,PLAUR,C5AR1,FPR1,VAV1,IL6R,GLUL,PTPRC,ARID4B,LYST,FGR,PTAFR,CSF3R,PREX1,CASS4,IL17RA,MAP4K4,IL1R1,ZEB2,TNFAIP6,NFE2L2,WDPCP,RAF1,IQSEC1,KIF9,RHOA,FBXW7,STK10,MCTP1,NEDD9,SOD2,PPARD,MAPK14,DOCK4,BRAF,FAM49B,MTUS1,DOC…
GO:BP	response to biotic stimulus	GO:0009607	FALSE	1.34173e-13	12.8723	1565	422	84	21010	PIK3AP1,SPI1,PTPRJ,BATF2,CDC42EP2,CLEC7A,IRAK3,CLEC4E,HSP90AA1,HIF1A,FOS,B2M,RAB27A,ISG20,CIITA,LITAF,MSRB1,IL4R,SPN,ITGAX,MEFV,N4BP1,CRK,IKZF3,RARA,ARRB2,CD300A,SEC14L1,RNF213,PTPN2,FFAR2,TGFB1,RELB,C5AR1,LILRA5,FCAR,VAV1,TNFRSF1B,IL6R,PTPRC,PPP1R15B,ALPL,LYST,NLRP3,ZDHHC18,FGR,PTAFR,RNF19B,RBBP9,HCK,BPIFB1,SAMHD1,IFNAR1,IFNGR2,IL17RA,TANK,NFE2L2,SLC11A1,TRAF3IP1,PPM1B,PELI1,RAB1A,ARID5A,IRAK2,A…
GO:BP	cell surface receptor signaling pathway	GO:0007166	FALSE	4.57024e-13	12.3401	2783	422	119	21010	PTPRE,PIP4K2A,HERC4,PTEN,PIK3AP1,SPI1,PTPRJ,CTNND1,MS4A8,CLEC7A,CHST11,ADIPOR2,IRAK3,CLEC4E,PLXNC1,ELF1,BCL2L2-PABPN1,HIF1A,SIPA1L1,PSEN1,FOS,CHSY1,CTDSPL2,MYO1E,BCL2A1,IGSF6,PRKCB,IL4R,SPN,ITGAX,CRK,STAT3,ARRB2,CD300A,GRB2,RHBDF2,RNF213,CSNK1D,PTPN2,ICAM1,ADGRE5,ADGRE2,MYO9B,FFAR2,NFKBID,TGFB1,PLAUR,C5AR1,SIGLEC9,FPR1,LILRA5,FCAR,VAV1,TNFRSF1B,IL6R,NCSTN,PTPRC,ATF3,ECE1,SKI,ARID4B,FGR,THEMIS2,PT…
GO:BP	cellular response to chemical stimulus	GO:0070887	FALSE	7.06156e-13	12.1511	2691	422	116	21010	CAMK1D,PTPRE,PIP4K2A,PPIF,SPI1,PTPRJ,CDC42EP2,CLEC7A,CAMKK2,ADIPOR2,IRAK3,GNG2,HIF1A,PSEN1,FOS,SLC12A6,B2M,AQP9,CIITA,LITAF,PRKCB,IL4R,HERPUD1,NFAT5,CRK,RARA,STAT3,ARRB2,BCAS3,GRB2,PTPN2,RAB31,ICAM1,ADGRE2,FFAR2,PIP5K1C,TGFB1,RELB,C5AR1,LILRA5,FCAR,VAV1,GNAI3,TNFRSF1B,IL6R,NCSTN,ATF6,GNB1,PTPRC,PPP1R15B,ATF3,ALPL,LYST,NLRP3,PTAFR,CSF3R,HCK,SAMHD1,PREX1,IFNAR1,IFNGR2,IL17RA,RNF149,MAP4K4,IL1R2,IL1…
GO:BP	response to other organism	GO:0051707	FALSE	1.06639e-12	11.9721	1527	422	81	21010	PIK3AP1,SPI1,BATF2,CDC42EP2,CLEC7A,IRAK3,CLEC4E,HSP90AA1,HIF1A,FOS,B2M,RAB27A,ISG20,CIITA,LITAF,MSRB1,IL4R,SPN,ITGAX,MEFV,N4BP1,CRK,IKZF3,RARA,ARRB2,CD300A,SEC14L1,RNF213,PTPN2,FFAR2,TGFB1,RELB,C5AR1,LILRA5,FCAR,VAV1,TNFRSF1B,IL6R,PTPRC,ALPL,LYST,NLRP3,ZDHHC18,FGR,PTAFR,RNF19B,RBBP9,HCK,BPIFB1,SAMHD1,IFNAR1,IFNGR2,IL17RA,TANK,NFE2L2,SLC11A1,TRAF3IP1,PPM1B,PELI1,RAB1A,ARID5A,IRAK2,ATG7,RAB7A,KLHL6…
GO:BP	response to external biotic stimulus	GO:0043207	FALSE	1.19196e-12	11.9237	1530	422	81	21010	PIK3AP1,SPI1,BATF2,CDC42EP2,CLEC7A,IRAK3,CLEC4E,HSP90AA1,HIF1A,FOS,B2M,RAB27A,ISG20,CIITA,LITAF,MSRB1,IL4R,SPN,ITGAX,MEFV,N4BP1,CRK,IKZF3,RARA,ARRB2,CD300A,SEC14L1,RNF213,PTPN2,FFAR2,TGFB1,RELB,C5AR1,LILRA5,FCAR,VAV1,TNFRSF1B,IL6R,PTPRC,ALPL,LYST,NLRP3,ZDHHC18,FGR,PTAFR,RNF19B,RBBP9,HCK,BPIFB1,SAMHD1,IFNAR1,IFNGR2,IL17RA,TANK,NFE2L2,SLC11A1,TRAF3IP1,PPM1B,PELI1,RAB1A,ARID5A,IRAK2,ATG7,RAB7A,KLHL6…
GO:BP	cell migration	GO:0016477	FALSE	1.55345e-12	11.8087	1475	422	79	21010	CAMK1D,CCAR1,PTEN,SPI1,PTPRJ,CLEC7A,PLXNC1,STK24,HSP90AA1,SIX4,HIF1A,PSEN1,NUMB,ARPIN,SPN,ITGAX,YWHAE,CRK,SSH2,STAT3,SPNS2,ARRB2,SPAG9,BCAS3,GNA13,CD300A,UNK,ICAM1,CNN2,ADGRE2,SIN3B,FFAR2,PIP5K1C,TGFB1,C5AR1,VAV1,IL6R,F11R,GLUL,PTPRC,ARID4B,LYST,FGR,PTAFR,PHACTR4,CSF3R,HCK,PREX1,CASS4,IL17RA,MYH9,MAP4K4,IL1R1,ZEB2,TNFAIP6,NFE2L2,PEX13,WDPCP,RAB1A,VHL,IQSEC1,RHOA,FBXW7,STK10,MCTP1,NEDD9,SOD2,PPARD…
GO:BP	positive regulation of cellular biosynthetic process	GO:0031328	FALSE	1.55467e-12	11.8084	2684	422	115	21010	FANK1,CREM,CCAR1,LARP4B,NUP98,SPI1,PTPRJ,CLEC7A,ETV6,CAMKK2,IRAK3,CLEC4E,ELF1,HSP90AA1,HNRNPC,SIX4,HIF1A,PSEN1,FOS,B2M,RAB27A,CIITA,LITAF,PRKCB,IL4R,SPN,ITGAX,MEFV,NFAT5,SUPT6H,IKZF3,RARA,STAT3,KANSL1,ARRB2,CAMTA2,BCAS3,PTPN2,CNN2,DNM2,ELL,NFIC,FFAR2,TGFB1,RELB,C5AR1,LILRA5,IL6R,NCSTN,ATF6,PTPRC,EIF4G3,ATF3,SKI,ARID4B,NLRP3,FGR,PTAFR,MED18,RBBP9,PHF20,BACH1,IL17RA,MYH9,IL1R1,LIMS1,ZEB2,TANK,NFE2L…
GO:BP	regulation of cytokine production	GO:0001817	FALSE	2.255e-12	11.6469	769	422	54	21010	SRGN,PTPRJ,CLEC7A,IRAK3,CLEC4E,ELF1,HSP90AA1,HIF1A,PSEN1,B2M,LITAF,IL4R,SPN,MEFV,N4BP1,RARA,STAT3,ARRB2,FFAR2,TGFB1,RELB,C5AR1,LILRA5,TNFRSF1B,IL6R,F11R,PTPRC,NLRP3,FGR,PTAFR,IL17RA,IL1R2,IL1R1,TANK,SLC11A1,TRAF3IP1,PPM1B,PELI1,RAB1A,TIA1,ARID5A,TLR1,RBM47,HPSE,ERBIN,IFNGR1,CD83,SERPINB1,MAPK14,MAPK13,ZC3HAV1,FAM49B,LYN,ELF4
GO:BP	response to organic substance	GO:0010033	FALSE	2.57073e-12	11.5899	2775	422	117	21010	PTPRE,PIP4K2A,PPIF,SPI1,PTPRJ,CDC42EP2,CLEC7A,ADIPOR2,IRAK3,STK24,HSP90AA1,GNG2,HIF1A,PSEN1,FOS,SLC12A6,B2M,AQP9,CIITA,LITAF,PRKCB,IL4R,MEFV,HERPUD1,NFAT5,CRK,RARA,STAT3,ARRB2,BCAS3,GRB2,PTPN2,RAB31,ICAM1,FFAR2,TGFB1,RELB,C5AR1,LILRA5,FCAR,GNAI3,TNFRSF1B,IL6R,NCSTN,ATF6,GLUL,GNB1,PTPRC,BTG2,PPP1R15B,ATF3,ALPL,NLRP3,PTAFR,PSMB2,CSF3R,HM13,HCK,SAMHD1,IFNAR1,IFNGR2,IL17RA,MAP4K4,IL1R2,IL1R1,LIMS1,RA…
GO:BP	positive regulation of biosynthetic process	GO:0009891	FALSE	2.59613e-12	11.5857	2703	422	115	21010	FANK1,CREM,CCAR1,LARP4B,NUP98,SPI1,PTPRJ,CLEC7A,ETV6,CAMKK2,IRAK3,CLEC4E,ELF1,HSP90AA1,HNRNPC,SIX4,HIF1A,PSEN1,FOS,B2M,RAB27A,CIITA,LITAF,PRKCB,IL4R,SPN,ITGAX,MEFV,NFAT5,SUPT6H,IKZF3,RARA,STAT3,KANSL1,ARRB2,CAMTA2,BCAS3,PTPN2,CNN2,DNM2,ELL,NFIC,FFAR2,TGFB1,RELB,C5AR1,LILRA5,IL6R,NCSTN,ATF6,PTPRC,EIF4G3,ATF3,SKI,ARID4B,NLRP3,FGR,PTAFR,MED18,RBBP9,PHF20,BACH1,IL17RA,MYH9,IL1R1,LIMS1,ZEB2,TANK,NFE2L…
GO:BP	positive regulation of nitrogen compound metabolic process	GO:0051173	FALSE	2.70379e-12	11.568	3071	422	125	21010	FANK1,CREM,CCAR1,PTEN,LARP4B,NUP98,SPI1,PTPRJ,CLEC7A,ETV6,CAMKK2,DIP2B,ELF1,HSP90AA1,ATG14,SIX4,HIF1A,PSEN1,FOS,CIITA,LITAF,DCUN1D3,PRKCB,SPN,MEFV,HERPUD1,NFAT5,SUPT6H,IKZF3,RARA,STAT3,KANSL1,ARRB2,CAMTA2,BCAS3,CD300A,CSNK1D,PIK3R5,SMCHD1,DNM2,ELL,MOB3A,NFIC,TGFB1,PLAUR,RELB,LILRA5,TNFRSF1B,IL6R,NCSTN,ATF6,PTPRC,BTG2,PPP1R15B,EIF4G3,ATF3,SKI,ARID4B,NLRP3,PTAFR,MED18,RNF19B,NRDC,PHF20,RASSF2,CASS4…
GO:BP	positive regulation of macromolecule biosynthetic process	GO:0010557	FALSE	2.87129e-12	11.5419	2599	422	112	21010	FANK1,CREM,CCAR1,LARP4B,NUP98,SPI1,PTPRJ,CLEC7A,ETV6,CAMKK2,IRAK3,CLEC4E,ELF1,HSP90AA1,HNRNPC,SIX4,HIF1A,PSEN1,FOS,B2M,RAB27A,CIITA,LITAF,PRKCB,IL4R,SPN,ITGAX,MEFV,NFAT5,SUPT6H,IKZF3,RARA,STAT3,KANSL1,ARRB2,CAMTA2,BCAS3,CNN2,DNM2,ELL,NFIC,FFAR2,TGFB1,RELB,C5AR1,LILRA5,IL6R,NCSTN,ATF6,PTPRC,EIF4G3,ATF3,SKI,ARID4B,NLRP3,FGR,PTAFR,MED18,RBBP9,PHF20,BACH1,IL17RA,MYH9,IL1R1,LIMS1,ZEB2,TANK,NFE2L2,SLC1…
GO:BP	cytokine production	GO:0001816	FALSE	3.12853e-12	11.5047	775	422	54	21010	SRGN,PTPRJ,CLEC7A,IRAK3,CLEC4E,ELF1,HSP90AA1,HIF1A,PSEN1,B2M,LITAF,IL4R,SPN,MEFV,N4BP1,RARA,STAT3,ARRB2,FFAR2,TGFB1,RELB,C5AR1,LILRA5,TNFRSF1B,IL6R,F11R,PTPRC,NLRP3,FGR,PTAFR,IL17RA,IL1R2,IL1R1,TANK,SLC11A1,TRAF3IP1,PPM1B,PELI1,RAB1A,TIA1,ARID5A,TLR1,RBM47,HPSE,ERBIN,IFNGR1,CD83,SERPINB1,MAPK14,MAPK13,ZC3HAV1,FAM49B,LYN,ELF4
GO:BP	cell motility	GO:0048870	FALSE	7.27433e-12	11.1382	1676	422	84	21010	CAMK1D,CCAR1,PTEN,SPI1,PTPRJ,CLEC7A,PLXNC1,STK24,HSP90AA1,SIX4,HIF1A,PSEN1,NUMB,ARPIN,SPN,ITGAX,YWHAE,CRK,SSH2,STAT3,SPNS2,ARRB2,SPAG9,BCAS3,GNA13,CD300A,UNK,ICAM1,CNN2,ADGRE2,SIN3B,FFAR2,PIP5K1C,TGFB1,C5AR1,VAV1,IL6R,F11R,GLUL,PTPRC,SKI,ARID4B,LYST,FGR,PTAFR,PHACTR4,CSF3R,HCK,PREX1,CASS4,IL17RA,MYH9,MAP4K4,IL1R1,ZEB2,TNFAIP6,NFE2L2,PEX13,WDPCP,RAB1A,VHL,RAF1,IQSEC1,KIF9,RHOA,FBXW7,STK10,MCTP1,NE…
GO:BP	intracellular signal transduction	GO:0035556	FALSE	9.90781e-12	11.004	2609	422	111	21010	PPIF,PTEN,SPI1,PTPRJ,STK33,CLEC7A,CAMKK2,FGD4,IRAK3,STK24,HSP90AA1,MOK,BCL2L2-PABPN1,HIF1A,SIPA1L1,PSEN1,FOS,MAPK6,ANP32A,BCL2A1,LITAF,PRKCB,HERPUD1,NFAT5,YWHAE,CRK,WSB1,ARRB2,SPAG9,GNA13,CD300A,GRB2,PIK3R5,PTPN2,ICAM1,MYO9B,PLAUR,RELB,TNFAIP8L1,C5AR1,NUCB1,FPR1,LILRA5,VAV1,MAGI3,TNFRSF1B,IL6R,F11R,GNB1,PTPRC,ATF3,SKI,PTAFR,PHACTR4,MKNK1,HCK,RASSF2,PREX1,CASS4,BID,CYTH4,RNF149,MAP4K4,LIMS1,RALB,A…
GO:BP	lymphocyte activation	GO:0046649	FALSE	1.33766e-11	10.8737	776	422	53	21010	SPI1,PTPRJ,CLEC7A,CLEC4E,PSEN1,B2M,RAB27A,PRKCB,IL4R,SPN,SUPT6H,IKZF3,RARA,STAT3,CD300A,PTPN2,ICAM1,NFKBID,TGFB1,RELB,VAV1,TNFRSF1B,IL6R,NCSTN,PTPRC,NLRP3,FGR,THEMIS2,PREX1,SAMSN1,BID,MYH9,IGFBP2,SLC11A1,PELI1,CBLB,TFRC,RHOA,NEDD9,CD83,HLA-DOA,BRAF,AHR,ACTB,FAM49B,PTK2B,LYN,PAG1,NBN,DOCK8,NFIL3,ELF4,SH3KBP1
GO:BP	positive regulation of immune response	GO:0050778	FALSE	1.39271e-11	10.8561	699	422	50	21010	PIK3AP1,SPI1,PTPRJ,CLEC7A,IRAK3,CLEC4E,ELF1,HSP90AA1,PSEN1,B2M,PRKCB,IL4R,MEFV,RARA,ARRB2,CD300A,GRB2,SEC14L1,PTPN2,FFAR2,NFKBID,C5AR1,FPR1,VAV1,PTPRC,NLRP3,FGR,THEMIS2,PTAFR,HCK,BPIFB1,IL1R1,SLC11A1,PELI1,ARID5A,IRAK2,CBLB,KLHL6,TFRC,TLR1,RBM47,TNIP1,LCP2,ERBIN,SH2B2,ZC3HAV1,BRAF,FAM49B,LYN,RAPGEF1
GO:BP	cellular response to organic substance	GO:0071310	FALSE	1.77299e-11	10.7513	2001	422	93	21010	PTPRE,PIP4K2A,SPI1,PTPRJ,CDC42EP2,CLEC7A,ADIPOR2,IRAK3,GNG2,HIF1A,PSEN1,FOS,SLC12A6,AQP9,CIITA,LITAF,PRKCB,IL4R,HERPUD1,NFAT5,CRK,RARA,STAT3,ARRB2,BCAS3,GRB2,PTPN2,RAB31,ICAM1,FFAR2,TGFB1,LILRA5,FCAR,GNAI3,TNFRSF1B,IL6R,NCSTN,ATF6,GNB1,PTPRC,PPP1R15B,ATF3,ALPL,NLRP3,PTAFR,CSF3R,HCK,SAMHD1,IFNAR1,IFNGR2,IL17RA,MAP4K4,IL1R2,IL1R1,LIMS1,RALB,TANK,NFE2L2,IGFBP2,NCOA1,RAB10,SLC8A1,ARID5A,IRAK2,GSK3B,R…
GO:BP	regulation of cellular component organization	GO:0051128	FALSE	1.90243e-11	10.7207	2419	422	105	21010	CAMK1D,PIP4K2A,SVIL,SRGN,PPIF,PTEN,PTPRJ,EHD1,CDC42EP2,DENND5A,CLEC7A,ATXN2,CAMKK2,DIP2B,IRAK3,PLXNC1,MTRF1,STK24,HSP90AA1,HNRNPC,SIX4,HIF1A,SIPA1L1,PSEN1,NUMB,KATNBL1,B2M,RAB27A,ARPIN,DCUN1D3,IL4R,MEFV,CRK,SCARF1,SSH2,KANSL1,ARRB2,SPAG9,BCAS3,CD300A,GRB2,RAB31,ICAM1,CNN2,DNM2,TGFB1,PLAUR,VASP,TNFRSF1B,F11R,CROCC,PTPRC,FGR,NRDC,HCK,PHF20,PREX1,BID,MTMR3,LIMK2,TOM1,MYH9,PACSIN2,MAP4K4,LIMS1,RALB,Z…
GO:BP	regulation of metabolic process	GO:0019222	FALSE	2.28685e-11	10.6408	7295	422	223	21010	CAMK1D,FANK1,PIP4K2A,ZNF438,CREM,JMJD1C,CCAR1,SRGN,PSAP,PPIF,PTEN,LARP4B,NUP98,SPI1,PTPRJ,BATF2,CLEC7A,ATXN2,MED13L,ETV6,CAMKK2,HCAR2,ADIPOR2,DIP2B,CNPY2,IRAK3,CLEC4E,N4BP2L2,ELF1,MTRF1,HSP90AA1,HNRNPC,ATG14,SIX4,HIF1A,PSEN1,FOS,CTDSPL2,B2M,RAB27A,CIITA,LITAF,DCUN1D3,PRKCB,IL4R,SPN,ITGAX,MEFV,N4BP1,HERPUD1,NFAT5,GABARAPL2,ZNF276,YWHAE,CRK,SUPT6H,IKZF3,RARA,STAT3,KANSL1,ARRB2,CAMTA2,SPAG9,BCAS3,CD…
GO:BP	negative regulation of biological process	GO:0048519	FALSE	2.99238e-11	10.524	5913	422	192	21010	CAMK1D,FANK1,PTPRE,PIP4K2A,SVIL,ZNF438,CREM,HERC4,CCAR1,SRGN,PPIF,PTEN,LARP4B,SPI1,PTPRJ,CTNND1,STK33,DENND5A,CHST11,ATXN2,ETV6,HCAR2,DIP2B,CNPY2,IRAK3,PLXNC1,N4BP2L2,ELF1,STK24,GPR132,HNRNPC,BCL2L2-PABPN1,ATG14,SIX4,HIF1A,PSEN1,NUMB,CHSY1,CTDSPL2,B2M,BCL2A1,ISG20,ARPIN,CIITA,LITAF,DCUN1D3,PRKCB,IL4R,SPN,MEFV,N4BP1,HERPUD1,GABARAPL2,YWHAE,CRK,SLC43A2,SSH2,RARA,STAT3,ARRB2,SPAG9,GNA13,CD300A,UNK,R…
GO:BP	regulation of cell migration	GO:0030334	FALSE	3.04527e-11	10.5164	928	422	58	21010	CAMK1D,CCAR1,PTEN,SPI1,PTPRJ,CLEC7A,PLXNC1,STK24,HIF1A,NUMB,ARPIN,SPN,ITGAX,CRK,SSH2,STAT3,SPNS2,SPAG9,BCAS3,GNA13,CD300A,ICAM1,CNN2,SIN3B,TGFB1,C5AR1,IL6R,GLUL,PTPRC,ARID4B,FGR,PTAFR,PREX1,CASS4,MAP4K4,IL1R1,ZEB2,TNFAIP6,NFE2L2,WDPCP,IQSEC1,RHOA,FBXW7,STK10,MCTP1,NEDD9,SOD2,PPARD,DOCK4,BRAF,FAM49B,MTUS1,DOCK5,PTK2B,LYN,NOTCH1,DOCK8,SEMA4D
GO:BP	regulation of cell motility	GO:2000145	FALSE	3.62563e-11	10.4406	988	422	60	21010	CAMK1D,CCAR1,PTEN,SPI1,PTPRJ,CLEC7A,PLXNC1,STK24,HIF1A,NUMB,ARPIN,SPN,ITGAX,CRK,SSH2,STAT3,SPNS2,SPAG9,BCAS3,GNA13,CD300A,ICAM1,CNN2,SIN3B,TGFB1,C5AR1,IL6R,GLUL,PTPRC,ARID4B,FGR,PTAFR,PREX1,CASS4,MAP4K4,IL1R1,ZEB2,TNFAIP6,NFE2L2,WDPCP,RAF1,IQSEC1,KIF9,RHOA,FBXW7,STK10,MCTP1,NEDD9,SOD2,PPARD,DOCK4,BRAF,FAM49B,MTUS1,DOCK5,PTK2B,LYN,NOTCH1,DOCK8,SEMA4D
GO:BP	negative regulation of response to stimulus	GO:0048585	FALSE	5.47424e-11	10.2617	1639	422	81	21010	PTPRE,PIP4K2A,HERC4,PPIF,PTEN,SPI1,PTPRJ,CTNND1,CHST11,IRAK3,ELF1,BCL2L2-PABPN1,HIF1A,PSEN1,CTDSPL2,LITAF,PRKCB,IL4R,SPN,MEFV,HERPUD1,CRK,STAT3,ARRB2,CD300A,RHBDF2,SEC14L1,RNF213,PTPN2,SMCHD1,ICAM1,PLAUR,TNFAIP8L1,TNFRSF1B,PTPRC,PPP1R15B,ATF3,SKI,ARID4B,ZDHHC18,FGR,PHACTR4,HCK,BPIFB1,SAMHD1,RASSF2,SAMSN1,BID,RNF149,MAP4K4,IL1R2,TNFAIP6,TANK,NFE2L2,IGFBP2,TRAF3IP1,PPM1B,ARHGAP25,VHL,CBLB,GSK3B,RAF…
GO:BP	regulation of locomotion	GO:0040012	FALSE	6.26938e-11	10.2028	1029	422	61	21010	CAMK1D,CCAR1,PTEN,SPI1,PTPRJ,CLEC7A,PLXNC1,STK24,HIF1A,NUMB,ARPIN,SPN,ITGAX,CRK,SSH2,STAT3,SPNS2,SPAG9,BCAS3,GNA13,CD300A,PTPN2,ICAM1,CNN2,SIN3B,TGFB1,C5AR1,IL6R,GLUL,PTPRC,ARID4B,FGR,PTAFR,PREX1,CASS4,MAP4K4,IL1R1,ZEB2,TNFAIP6,NFE2L2,WDPCP,RAF1,IQSEC1,KIF9,RHOA,FBXW7,STK10,MCTP1,NEDD9,SOD2,PPARD,DOCK4,BRAF,FAM49B,MTUS1,DOCK5,PTK2B,LYN,NOTCH1,DOCK8,SEMA4D
GO:BP	regulation of response to external stimulus	GO:0032101	FALSE	7.46758e-11	10.1268	1062	422	62	21010	CAMK1D,PTEN,PIK3AP1,SPI1,CLEC7A,IRAK3,CLEC4E,STK24,HSP90AA1,SPN,MEFV,N4BP1,CRK,SCARF1,STAT3,ARRB2,CD300A,RHBDF2,SEC14L1,PTPN2,FFAR2,PLAUR,C5AR1,LILRA5,VAV1,TNFRSF1B,IL6R,PTPRC,NLRP3,ZDHHC18,FGR,HCK,BPIFB1,SAMHD1,IL17RA,IL1R1,TNFAIP6,NFE2L2,TRAF3IP1,PPM1B,PELI1,IRAK2,TLR1,RBM47,HPSE,TNIP1,ERBIN,NEDD9,PPARD,MAPK14,MAPK13,ZC3HAV1,BRAF,AHR,AOAH,FAM49B,MTUS1,PTK2B,LYN,NOTCH1,SEMA4D,ELF4
GO:BP	immune response-activating signaling pathway	GO:0002757	FALSE	9.33068e-11	10.0301	440	422	38	21010	PIK3AP1,PTPRJ,CLEC7A,IRAK3,CLEC4E,ELF1,PSEN1,PRKCB,MEFV,ARRB2,CD300A,GRB2,SEC14L1,PTPN2,FFAR2,NFKBID,C5AR1,FPR1,VAV1,PTPRC,NLRP3,FGR,THEMIS2,HCK,BPIFB1,PELI1,IRAK2,CBLB,KLHL6,TLR1,TNIP1,LCP2,ERBIN,SH2B2,ZC3HAV1,BRAF,LYN,RAPGEF1
GO:BP	immune response-regulating signaling pathway	GO:0002764	FALSE	1.34612e-10	9.87092	468	422	39	21010	PIK3AP1,PTPRJ,CLEC7A,IRAK3,CLEC4E,ELF1,PSEN1,PRKCB,MEFV,ARRB2,CD300A,GRB2,SEC14L1,PTPN2,FFAR2,NFKBID,C5AR1,FPR1,FCAR,VAV1,PTPRC,NLRP3,FGR,THEMIS2,HCK,BPIFB1,PELI1,IRAK2,CBLB,KLHL6,TLR1,TNIP1,LCP2,ERBIN,SH2B2,ZC3HAV1,BRAF,LYN,RAPGEF1
GO:BP	inflammatory response	GO:0006954	FALSE	1.51539e-10	9.81948	824	422	53	21010	CAMK1D,PIK3AP1,CLEC7A,HIF1A,PSEN1,FOS,CIITA,IL4R,SPN,MEFV,STAT3,RHBDF2,PTPN2,ADGRE5,ADGRE2,FFAR2,NFKBID,TGFB1,RELB,C5AR1,FPR1,LILRA5,TNFRSF1B,IL6R,F11R,PTPRC,NLRP3,FGR,THEMIS2,PTAFR,HCK,IFNGR2,IL17RA,APOL2,IL1R2,IL1R1,ZEB2,TNFAIP6,NFE2L2,SLC11A1,IRAK2,TFRC,TLR1,TNIP1,IFNGR1,PPARD,MAPK14,MAPK13,AHR,AOAH,LYN,NOTCH1,ELF4
GO:BP	negative regulation of cellular process	GO:0048523	FALSE	2.54422e-10	9.59445	5511	422	180	21010	CAMK1D,FANK1,PTPRE,PIP4K2A,SVIL,ZNF438,CREM,HERC4,CCAR1,SRGN,PPIF,PTEN,LARP4B,SPI1,PTPRJ,CTNND1,STK33,DENND5A,CHST11,ATXN2,ETV6,DIP2B,CNPY2,IRAK3,PLXNC1,N4BP2L2,ELF1,STK24,GPR132,HNRNPC,BCL2L2-PABPN1,ATG14,SIX4,HIF1A,PSEN1,NUMB,CTDSPL2,B2M,BCL2A1,ARPIN,CIITA,LITAF,DCUN1D3,PRKCB,IL4R,SPN,MEFV,N4BP1,HERPUD1,YWHAE,CRK,SLC43A2,SSH2,RARA,STAT3,ARRB2,SPAG9,GNA13,CD300A,UNK,RHBDF2,SEC14L1,RNF213,PTPN2,S…
GO:BP	positive regulation of protein metabolic process	GO:0051247	FALSE	3.47547e-10	9.45899	1374	422	71	21010	PTEN,LARP4B,PTPRJ,CLEC7A,CAMKK2,DIP2B,HSP90AA1,ATG14,PSEN1,DCUN1D3,SPN,MEFV,HERPUD1,STAT3,KANSL1,ARRB2,CD300A,CSNK1D,PIK3R5,MOB3A,TGFB1,PLAUR,LILRA5,TNFRSF1B,IL6R,NCSTN,PTPRC,PPP1R15B,EIF4G3,NLRP3,PTAFR,RNF19B,NRDC,PHF20,RASSF2,CASS4,BID,LIMK2,MYH9,RALB,TANK,NFE2L2,SLC11A1,PELI1,RAB1A,ARID5A,KANSL3,CBLB,ATG7,GSK3B,RAF1,RAB7A,TNK2,TFRC,RHOA,FBXW7,TNIP1,LCP2,SQSTM1,NEDD9,IFNGR1,RNF144B,BRAF,SLC25A3…
GO:BP	regulation of cellular metabolic process	GO:0031323	FALSE	7.18335e-10	9.14367	6726	422	206	21010	CAMK1D,FANK1,PIP4K2A,ZNF438,CREM,JMJD1C,CCAR1,SRGN,PSAP,PPIF,PTEN,LARP4B,NUP98,SPI1,PTPRJ,BATF2,CLEC7A,ATXN2,MED13L,ETV6,CAMKK2,CNPY2,IRAK3,CLEC4E,N4BP2L2,ELF1,MTRF1,HSP90AA1,HNRNPC,ATG14,SIX4,HIF1A,PSEN1,FOS,CTDSPL2,B2M,RAB27A,CIITA,LITAF,PRKCB,IL4R,SPN,ITGAX,MEFV,N4BP1,NFAT5,ZNF276,YWHAE,CRK,SUPT6H,IKZF3,RARA,STAT3,KANSL1,ARRB2,CAMTA2,SPAG9,BCAS3,CD300A,GRB2,UNK,CSNK1D,PIK3R5,PTPN2,SMCHD1,CNN2,…
GO:BP	regulation of macromolecule metabolic process	GO:0060255	FALSE	7.24201e-10	9.14014	6772	422	207	21010	CAMK1D,FANK1,ZNF438,CREM,JMJD1C,CCAR1,SRGN,PTEN,LARP4B,NUP98,SPI1,PTPRJ,BATF2,CLEC7A,ATXN2,MED13L,ETV6,CAMKK2,DIP2B,CNPY2,IRAK3,CLEC4E,N4BP2L2,ELF1,MTRF1,HSP90AA1,HNRNPC,ATG14,SIX4,HIF1A,PSEN1,FOS,CTDSPL2,B2M,RAB27A,CIITA,LITAF,DCUN1D3,PRKCB,IL4R,SPN,ITGAX,MEFV,N4BP1,HERPUD1,NFAT5,GABARAPL2,ZNF276,YWHAE,CRK,SUPT6H,IKZF3,RARA,STAT3,KANSL1,ARRB2,CAMTA2,SPAG9,BCAS3,CD300A,UNK,RHBDF2,CSNK1D,PIK3R5,PT…
GO:BP	regulation of protein metabolic process	GO:0051246	FALSE	9.76595e-10	9.01029	2389	422	100	21010	PTEN,LARP4B,PTPRJ,CLEC7A,ATXN2,CAMKK2,DIP2B,IRAK3,MTRF1,HSP90AA1,ATG14,HIF1A,PSEN1,DCUN1D3,SPN,MEFV,N4BP1,HERPUD1,GABARAPL2,YWHAE,RARA,STAT3,KANSL1,ARRB2,SPAG9,CD300A,UNK,RHBDF2,CSNK1D,PIK3R5,PTPN2,MOB3A,TGFB1,PLAUR,C5AR1,LILRA5,TNFRSF1B,RBM8A,IL6R,NCSTN,PTPRC,BTG2,PPP1R15B,EIF4G3,NLRP3,FGR,PTAFR,RNF19B,MKNK1,NRDC,PHF20,RASSF2,CASS4,SAMSN1,BID,LIMK2,MYH9,IL1R2,RALB,TANK,NFE2L2,SLC11A1,TRAF3IP1,SL…
GO:BP	positive regulation of response to stimulus	GO:0048584	FALSE	1.00865e-09	8.99626	2212	422	95	21010	CAMK1D,PTEN,PIK3AP1,SPI1,PTPRJ,CLEC7A,IRAK3,CLEC4E,ELF1,STK24,HSP90AA1,HIF1A,PSEN1,CHSY1,B2M,LITAF,PRKCB,IL4R,MEFV,HERPUD1,NFAT5,CRK,SCARF1,RARA,STAT3,ARRB2,SPAG9,CD300A,GRB2,SEC14L1,CSNK1D,PIK3R5,PTPN2,SMCHD1,ICAM1,FFAR2,NFKBID,PLAUR,C5AR1,FPR1,LILRA5,VAV1,IL6R,F11R,ATF6,PTPRC,ATF3,SKI,NLRP3,FGR,THEMIS2,PTAFR,HCK,BPIFB1,RASSF2,CASS4,IL17RA,BID,MAP4K4,IL1R1,LIMS1,RALB,ZEB2,NFE2L2,SLC11A1,PPM1B,PE…
GO:BP	regulation of primary metabolic process	GO:0080090	FALSE	1.03062e-09	8.9869	5766	422	184	21010	CAMK1D,FANK1,PIP4K2A,ZNF438,CREM,JMJD1C,CCAR1,PSAP,PTEN,LARP4B,NUP98,SPI1,PTPRJ,BATF2,CLEC7A,ATXN2,MED13L,ETV6,CAMKK2,HCAR2,DIP2B,IRAK3,N4BP2L2,ELF1,MTRF1,HSP90AA1,HNRNPC,ATG14,SIX4,HIF1A,PSEN1,FOS,CTDSPL2,CIITA,LITAF,DCUN1D3,PRKCB,SPN,MEFV,N4BP1,HERPUD1,NFAT5,GABARAPL2,ZNF276,YWHAE,CRK,SUPT6H,IKZF3,RARA,STAT3,KANSL1,ARRB2,CAMTA2,SPAG9,BCAS3,CD300A,UNK,RHBDF2,RNF213,CSNK1D,PIK3R5,PTPN2,SMCHD1,DNM…
GO:BP	T cell activation	GO:0042110	FALSE	1.12099e-09	8.9504	549	422	41	21010	SPI1,CLEC7A,CLEC4E,PSEN1,B2M,RAB27A,IL4R,SPN,IKZF3,RARA,STAT3,CD300A,PTPN2,ICAM1,NFKBID,TGFB1,RELB,VAV1,TNFRSF1B,IL6R,NCSTN,PTPRC,NLRP3,PREX1,BID,MYH9,IGFBP2,SLC11A1,PELI1,CBLB,TFRC,RHOA,CD83,HLA-DOA,BRAF,ACTB,FAM49B,LYN,PAG1,DOCK8,ELF4
GO:BP	immune effector process	GO:0002252	FALSE	1.35314e-09	8.86866	628	422	44	21010	SPI1,PTPRJ,CLEC7A,IRAK3,CLEC4E,PSEN1,B2M,RAB27A,LITAF,IL4R,SPN,CRK,SUPT6H,RARA,STAT3,ARRB2,CD300A,ICAM1,ADGRE2,FFAR2,NFKBID,RELB,FCAR,VAV1,TNFRSF1B,IL6R,PTPRC,LYST,NLRP3,FGR,PTAFR,RNF19B,HCK,IL1R1,SLC11A1,DYSF,ARID5A,TFRC,AHR,FAM49B,PTK2B,LYN,NBN,RAPGEF1
GO:BP	activation of immune response	GO:0002253	FALSE	1.70554e-09	8.76814	507	422	39	21010	PIK3AP1,PTPRJ,CLEC7A,IRAK3,CLEC4E,ELF1,HSP90AA1,PSEN1,PRKCB,MEFV,ARRB2,CD300A,GRB2,SEC14L1,PTPN2,FFAR2,NFKBID,C5AR1,FPR1,VAV1,PTPRC,NLRP3,FGR,THEMIS2,HCK,BPIFB1,PELI1,IRAK2,CBLB,KLHL6,TLR1,TNIP1,LCP2,ERBIN,SH2B2,ZC3HAV1,BRAF,LYN,RAPGEF1
GO:BP	regulation of nitrogen compound metabolic process	GO:0051171	FALSE	2.00513e-09	8.69786	5587	422	179	21010	CAMK1D,FANK1,ZNF438,CREM,JMJD1C,CCAR1,PTEN,LARP4B,NUP98,SPI1,PTPRJ,BATF2,CLEC7A,ATXN2,MED13L,ETV6,CAMKK2,DIP2B,IRAK3,N4BP2L2,ELF1,MTRF1,HSP90AA1,HNRNPC,ATG14,SIX4,HIF1A,PSEN1,FOS,CTDSPL2,CIITA,LITAF,DCUN1D3,PRKCB,SPN,MEFV,N4BP1,HERPUD1,NFAT5,GABARAPL2,ZNF276,YWHAE,CRK,SUPT6H,IKZF3,RARA,STAT3,KANSL1,ARRB2,CAMTA2,SPAG9,BCAS3,CD300A,UNK,RHBDF2,CSNK1D,PIK3R5,PTPN2,SMCHD1,DNM2,SIN3B,ELL,ZNF101,MOB3A,Z…
GO:BP	protein metabolic process	GO:0019538	FALSE	2.10057e-09	8.67766	5373	422	174	21010	CAMK1D,PTPRE,JMJD1C,HERC4,CCAR1,SRGN,PPIF,PTEN,LARP4B,NUP98,PTPRJ,STK33,CLEC7A,CHST11,ATXN2,CAMKK2,VPS37B,DIP2B,IRAK3,MTRF1,STK24,HSP90AA1,MOK,ATG14,HIF1A,PSEN1,CHSY1,CTDSPL2,B2M,TRIM69,MAPK6,MSRB1,DCUN1D3,PRKCB,SPN,MEFV,N4BP1,HERPUD1,ST3GAL2,GABARAPL2,YWHAE,WSB1,SSH2,CPD,RARA,STAT3,KANSL1,ARRB2,SPAG9,USP32,CD300A,UNK,RHBDF2,RNF213,CSNK1D,PIK3R5,PTPN2,MOB3A,TGFB1,PLAUR,C5AR1,LILRA5,TTLL10,TNFRSF1…
GO:BP	positive regulation of cytokine production	GO:0001819	FALSE	2.65932e-09	8.57523	490	422	38	21010	PTPRJ,CLEC7A,IRAK3,CLEC4E,HSP90AA1,HIF1A,PSEN1,B2M,IL4R,SPN,MEFV,RARA,STAT3,FFAR2,TGFB1,C5AR1,LILRA5,IL6R,PTPRC,NLRP3,FGR,PTAFR,IL17RA,IL1R1,TANK,SLC11A1,PELI1,RAB1A,ARID5A,TLR1,RBM47,HPSE,IFNGR1,CD83,MAPK14,MAPK13,ZC3HAV1,FAM49B
GO:BP	positive regulation of gene expression	GO:0010628	FALSE	2.73491e-09	8.56306	1183	422	63	21010	LARP4B,NUP98,SPI1,PTPRJ,CLEC7A,IRAK3,CLEC4E,HSP90AA1,HNRNPC,HIF1A,PSEN1,B2M,RAB27A,IL4R,SPN,ITGAX,MEFV,NFAT5,RARA,STAT3,ARRB2,CNN2,FFAR2,TGFB1,C5AR1,LILRA5,IL6R,PTPRC,EIF4G3,ATF3,NLRP3,FGR,PTAFR,RBBP9,IL17RA,MYH9,IL1R1,LIMS1,TANK,NFE2L2,SLC11A1,PELI1,RAB1A,ARID5A,GSK3B,TFRC,TLR1,RBM47,HPSE,IFNGR1,CD83,PPARD,MAPK14,MAPK13,ZC3HAV1,BRAF,FER1L6,FAM49B,PTK2B,TRUB2,NOTCH1,NFIL3,UPF3B
GO:BP	response to cytokine	GO:0034097	FALSE	2.7881e-09	8.55469	916	422	54	21010	SPI1,PTPRJ,CDC42EP2,ADIPOR2,IRAK3,HIF1A,FOS,CIITA,IL4R,MEFV,NFAT5,RARA,STAT3,PTPN2,ICAM1,RELB,LILRA5,FCAR,TNFRSF1B,IL6R,PTPRC,ALPL,CSF3R,HCK,SAMHD1,IFNAR1,IFNGR2,IL17RA,IL1R2,IL1R1,LIMS1,TANK,NFE2L2,SLC11A1,IRAK2,GSK3B,SKIL,TFRC,RHOA,ACSL1,RBM47,ERBIN,IFNGR1,JARID2,MAPK14,MAPK13,SRSF3,SH2B2,PTK2B,LYN,CDK9,NOTCH1,DOCK8,NFIL3
GO:BP	cell adhesion	GO:0007155	FALSE	3.22151e-09	8.49194	1504	422	73	21010	PTEN,SPI1,PTPRJ,CTNND1,PLXNC1,PSEN1,B2M,IL4R,SPN,ITGAX,NFAT5,CRK,SCARF1,RARA,VMP1,CD300A,PTPN2,ICAM1,ADGRE5,ADGRE2,NFKBID,PIP5K1C,TGFB1,PLAUR,SIGLEC9,VAV1,F11R,PTPRC,NLRP3,THEMIS2,PTAFR,CSF3R,CNN3,HCK,PREX1,CASS4,MYH9,MAP4K4,LIMS1,TNFAIP6,IGFBP2,RAB10,WDPCP,PELI1,RAB1A,CBLB,GSK3B,TFRC,RHOA,DENND6A,MAEA,HPSE,TNIP1,STK10,ERBIN,NEDD9,CD83,HLA-DOA,PPARD,MAPK14,CDHR3,BRAF,ACTB,BAIAP2L1,FAM49B,DOCK5,PT…
GO:BP	immune response-regulating cell surface receptor signaling pathway	GO:0002768	FALSE	3.78992e-09	8.42137	314	422	30	21010	PIK3AP1,PTPRJ,CLEC7A,CLEC4E,ELF1,PSEN1,PRKCB,CD300A,GRB2,PTPN2,FFAR2,NFKBID,C5AR1,FPR1,FCAR,VAV1,PTPRC,FGR,THEMIS2,HCK,BPIFB1,PELI1,CBLB,KLHL6,TLR1,LCP2,SH2B2,BRAF,LYN,RAPGEF1
GO:BP	regulation of signaling	GO:0023051	FALSE	4.5721e-09	8.33988	3396	422	125	21010	PTPRE,PIP4K2A,HERC4,SRGN,PPIF,PTEN,SPI1,PTPRJ,CTNND1,CLEC7A,CHST11,HCAR2,FGD4,IRAK3,ELF1,HSP90AA1,BCL2L2-PABPN1,HIF1A,SIPA1L1,PSEN1,CHSY1,CTDSPL2,LITAF,PRKCB,MEFV,HERPUD1,NFAT5,CRK,RARA,STAT3,ARRB2,SPAG9,GNA13,CD300A,GRB2,RHBDF2,SEC14L1,RNF213,CSNK1D,PIK3R5,PTPN2,ICAM1,MYO9B,FFAR2,PLAUR,TNFAIP8L1,C5AR1,LILRA5,VAV1,IL6R,NCSTN,F11R,ATF6,PTPRC,PPP1R15B,ATF3,ECE1,SKI,ARID4B,PHACTR4,BPIFB1,SAMHD1,RASS…
GO:BP	regulation of cell communication	GO:0010646	FALSE	5.5094e-09	8.2589	3405	422	125	21010	PTPRE,PIP4K2A,HERC4,SRGN,PPIF,PTEN,SPI1,PTPRJ,CTNND1,CLEC7A,CHST11,HCAR2,FGD4,IRAK3,ELF1,HSP90AA1,BCL2L2-PABPN1,HIF1A,SIPA1L1,PSEN1,CHSY1,CTDSPL2,LITAF,PRKCB,MEFV,HERPUD1,NFAT5,CRK,RARA,STAT3,ARRB2,SPAG9,GNA13,CD300A,GRB2,RHBDF2,SEC14L1,RNF213,CSNK1D,PIK3R5,PTPN2,ICAM1,MYO9B,FFAR2,PLAUR,TNFAIP8L1,C5AR1,LILRA5,VAV1,IL6R,NCSTN,F11R,ATF6,PTPRC,PPP1R15B,ATF3,SKI,ARID4B,PHACTR4,BPIFB1,SAMHD1,RASSF2,PR…
GO:BP	regulation of response to stress	GO:0080134	FALSE	6.82528e-09	8.16588	1430	422	70	21010	PTEN,PIK3AP1,SPI1,CLEC7A,IRAK3,CLEC4E,STK24,HSP90AA1,SPN,MEFV,N4BP1,HERPUD1,CRK,SCARF1,STAT3,ARRB2,CD300A,RHBDF2,SEC14L1,PTPN2,SMCHD1,FFAR2,PLAUR,LILRA5,VAV1,TNFRSF1B,ATF6,PTPRC,PPP1R15B,NLRP3,ZDHHC18,FGR,HCK,BPIFB1,SAMHD1,RASSF2,IL17RA,BID,MAP4K4,IL1R1,TNFAIP6,NFE2L2,TRAF3IP1,PPM1B,PELI1,VHL,IRAK2,GSK3B,RNF13,SKIL,FBXW7,TLR1,RBM47,HPSE,TNIP1,ERBIN,MCTP1,PPARD,MAPK14,MAPK13,ZC3HAV1,BRAF,AHR,AOAH,…
GO:BP	response to oxygen-containing compound	GO:1901700	FALSE	9.82311e-09	8.00775	1774	422	80	21010	PTPRE,PIP4K2A,PPIF,SPI1,CLEC7A,CAMKK2,IRAK3,STK24,HSP90AA1,GNG2,HIF1A,PSEN1,FOS,SLC12A6,AQP9,LITAF,PRKCB,CRK,RARA,STAT3,ARRB2,GRB2,PTPN2,RAB31,ICAM1,FFAR2,TGFB1,C5AR1,FCAR,GNAI3,TNFRSF1B,NCSTN,GLUL,GNB1,BTG2,PPP1R15B,ALPL,NLRP3,PTAFR,HCK,IFNAR1,MAP4K4,NFE2L2,IGFBP2,SLC11A1,NCOA1,RAB10,SLC8A1,PEX13,PELI1,ARID5A,VHL,IRAK2,GSK3B,RAF1,TFRC,RHOA,ACSL1,TNIP1,SQSTM1,ERBIN,LRP11,SOD2,IGF2R,PPARD,MAPK14,M…
GO:BP	regulation of signal transduction	GO:0009966	FALSE	1.0823e-08	7.96565	2973	422	113	21010	PTPRE,PIP4K2A,HERC4,PPIF,PTEN,SPI1,PTPRJ,CTNND1,CLEC7A,CHST11,FGD4,IRAK3,ELF1,HSP90AA1,BCL2L2-PABPN1,HIF1A,SIPA1L1,PSEN1,CHSY1,CTDSPL2,LITAF,PRKCB,MEFV,HERPUD1,NFAT5,CRK,STAT3,ARRB2,SPAG9,GNA13,CD300A,GRB2,RHBDF2,SEC14L1,RNF213,CSNK1D,PIK3R5,PTPN2,ICAM1,MYO9B,PLAUR,TNFAIP8L1,C5AR1,LILRA5,VAV1,IL6R,F11R,ATF6,PTPRC,PPP1R15B,ATF3,SKI,ARID4B,PHACTR4,BPIFB1,SAMHD1,RASSF2,PREX1,CASS4,IFNAR1,IFNGR2,BID,…
GO:BP	immune response-activating cell surface receptor signaling pathway	GO:0002429	FALSE	1.08723e-08	7.96368	285	422	28	21010	PIK3AP1,PTPRJ,CLEC7A,ELF1,PSEN1,PRKCB,CD300A,GRB2,PTPN2,FFAR2,NFKBID,C5AR1,FPR1,VAV1,PTPRC,FGR,THEMIS2,HCK,BPIFB1,PELI1,CBLB,KLHL6,TLR1,LCP2,SH2B2,BRAF,LYN,RAPGEF1
GO:BP	regulation of defense response	GO:0031347	FALSE	1.47426e-08	7.83143	756	422	47	21010	PIK3AP1,SPI1,CLEC7A,IRAK3,CLEC4E,HSP90AA1,SPN,MEFV,N4BP1,CRK,STAT3,ARRB2,CD300A,RHBDF2,SEC14L1,PTPN2,FFAR2,LILRA5,VAV1,TNFRSF1B,PTPRC,NLRP3,ZDHHC18,FGR,HCK,BPIFB1,SAMHD1,IL17RA,IL1R1,TNFAIP6,NFE2L2,TRAF3IP1,PPM1B,PELI1,IRAK2,TLR1,RBM47,TNIP1,ERBIN,PPARD,MAPK14,MAPK13,ZC3HAV1,AHR,AOAH,LYN,ELF4
GO:BP	response to chemical	GO:0042221	FALSE	1.51341e-08	7.82004	3975	422	138	21010	CAMK1D,PTPRE,PIP4K2A,PPIF,SPI1,PTPRJ,CDC42EP2,CLEC7A,CAMKK2,ADIPOR2,IRAK3,STK24,HSP90AA1,GNG2,HIF1A,PSEN1,FOS,SLC12A6,B2M,AQP9,CIITA,LITAF,PRKCB,IL4R,SPN,MEFV,HERPUD1,NFAT5,CRK,RARA,STAT3,ARRB2,BCAS3,GRB2,PTPN2,RAB31,ICAM1,ADGRE2,FFAR2,PIP5K1C,TGFB1,PLAUR,RELB,C5AR1,FPR1,LILRA5,FCAR,VAV1,GNAI3,TNFRSF1B,IL6R,NCSTN,ATF6,GLUL,GNB1,PTPRC,BTG2,PPP1R15B,ATF3,ALPL,LYST,NLRP3,PTAFR,PSMB2,CSF3R,HM13,HCK,S…
GO:BP	regulation of gene expression	GO:0010468	FALSE	1.72537e-08	7.76312	5499	422	174	21010	CAMK1D,FANK1,ZNF438,CREM,JMJD1C,CCAR1,SRGN,PTEN,LARP4B,NUP98,SPI1,PTPRJ,BATF2,CLEC7A,ATXN2,MED13L,ETV6,CAMKK2,CNPY2,IRAK3,CLEC4E,N4BP2L2,ELF1,MTRF1,HSP90AA1,HNRNPC,ATG14,SIX4,HIF1A,PSEN1,FOS,CTDSPL2,B2M,RAB27A,CIITA,LITAF,PRKCB,IL4R,SPN,ITGAX,MEFV,N4BP1,NFAT5,ZNF276,CRK,SUPT6H,IKZF3,RARA,STAT3,KANSL1,ARRB2,CAMTA2,BCAS3,UNK,CSNK1D,PTPN2,SMCHD1,CNN2,DNM2,SIN3B,ELL,ZNF101,ZNF254,NFIC,FFAR2,NFKBID,TG…
GO:BP	regulation of macromolecule biosynthetic process	GO:0010556	FALSE	1.75258e-08	7.75632	5631	422	177	21010	CAMK1D,FANK1,ZNF438,CREM,JMJD1C,CCAR1,SRGN,PTEN,LARP4B,NUP98,SPI1,PTPRJ,BATF2,CLEC7A,ATXN2,MED13L,ETV6,CAMKK2,CNPY2,IRAK3,CLEC4E,N4BP2L2,ELF1,MTRF1,HSP90AA1,HNRNPC,ATG14,SIX4,HIF1A,PSEN1,FOS,CTDSPL2,B2M,RAB27A,CIITA,LITAF,PRKCB,IL4R,SPN,ITGAX,MEFV,N4BP1,NFAT5,ZNF276,CRK,SUPT6H,IKZF3,RARA,STAT3,KANSL1,ARRB2,CAMTA2,BCAS3,UNK,CSNK1D,PTPN2,SMCHD1,CNN2,DNM2,SIN3B,ELL,ZNF101,ZNF254,NFIC,FFAR2,NFKBID,TG…
GO:BP	positive regulation of multicellular organismal process	GO:0051240	FALSE	1.97005e-08	7.70552	1629	422	75	21010	SPI1,PTPRJ,CLEC7A,HCAR2,ADIPOR2,IRAK3,CLEC4E,PLXNC1,HSP90AA1,SIX4,HIF1A,PSEN1,NUMB,FOS,B2M,PRKCB,IL4R,SPN,ITGAX,MEFV,RARA,STAT3,ARRB2,FFAR2,NFKBID,TGFB1,C5AR1,LILRA5,VAV1,TNFRSF1B,IL6R,PTPRC,ALPL,ARID4B,NLRP3,FGR,PTAFR,NRDC,B4GALT5,IL17RA,IL1R1,TANK,NFE2L2,IGFBP2,SLC11A1,NCOA1,SLC8A1,PELI1,RAB1A,ARID5A,CBLB,WWTR1,SKIL,TFRC,RHOA,ACSL1,TLR1,RBM47,HPSE,NEDD9,IFNGR1,CD83,HLA-DOA,MAPK14,MAPK13,ZC3HAV1…
GO:BP	macromolecule modification	GO:0043412	FALSE	2.02649e-08	7.69326	3628	422	129	21010	CAMK1D,PTPRE,JMJD1C,HERC4,CCAR1,PPIF,PTEN,PTPRJ,STK33,CAMKK2,DIP2B,METTL7A,IRAK3,STK24,HSP90AA1,MOK,ATG14,HIF1A,PSEN1,FOS,CTDSPL2,TRIM69,MAPK6,DCUN1D3,PRKCB,SPN,MEFV,N4BP1,HERPUD1,ST3GAL2,YWHAE,WSB1,SSH2,RARA,KANSL1,ARRB2,SPAG9,USP32,CD300A,RNF213,CSNK1D,PIK3R5,PTPN2,MOB3A,TGFB1,PLAUR,C5AR1,LILRA5,TTLL10,IL6R,KRTCAP2,GLUL,PTPRC,BTG2,PPP1R15B,ARID4B,ZDHHC18,FGR,MED18,RNF19B,MKNK1,HCK,PHF20,TOP1,RA…
GO:BP	regulation of cellular biosynthetic process	GO:0031326	FALSE	3.2189e-08	7.49229	5757	422	179	21010	CAMK1D,FANK1,ZNF438,CREM,JMJD1C,CCAR1,SRGN,PTEN,LARP4B,NUP98,SPI1,PTPRJ,BATF2,CLEC7A,ATXN2,MED13L,ETV6,CAMKK2,CNPY2,IRAK3,CLEC4E,N4BP2L2,ELF1,MTRF1,HSP90AA1,HNRNPC,ATG14,SIX4,HIF1A,PSEN1,FOS,CTDSPL2,B2M,RAB27A,CIITA,LITAF,PRKCB,IL4R,SPN,ITGAX,MEFV,N4BP1,NFAT5,ZNF276,CRK,SUPT6H,IKZF3,RARA,STAT3,KANSL1,ARRB2,CAMTA2,BCAS3,UNK,CSNK1D,PTPN2,SMCHD1,CNN2,DNM2,SIN3B,ELL,ZNF101,ZNF254,NFIC,FFAR2,NFKBID,TG…
GO:BP	regulation of developmental process	GO:0050793	FALSE	3.70797e-08	7.43086	2465	422	98	21010	CAMK1D,SRGN,PTEN,SPI1,EHD1,CDC42EP2,CLEC7A,FGD4,DIP2B,PLXNC1,N4BP2L2,STK24,SIX4,HIF1A,SIPA1L1,PSEN1,NUMB,FOS,B2M,MAPK6,ARPIN,PRKCB,IL4R,ITGAX,CRK,SCARF1,SUPT6H,IKZF3,RARA,STAT3,ARRB2,SPAG9,GNA13,CSNK1D,PTPN2,DNM2,NFKBID,TGFB1,C5AR1,TNFRSF1B,IL6R,F11R,GLUL,PTPRC,BTG2,SKI,ARID4B,NLRP3,FGR,CSF3R,NRDC,HCK,RASSF2,PREX1,B4GALT5,MYH9,MAP4K4,ARHGAP15,ZEB2,TNFAIP6,NFE2L2,TTLL4,NCOA1,SLC8A1,WDPCP,VHL,GSK3B…
GO:BP	defense response to other organism	GO:0098542	FALSE	3.96198e-08	7.40209	1196	422	61	21010	PIK3AP1,SPI1,BATF2,CDC42EP2,CLEC7A,IRAK3,CLEC4E,HSP90AA1,RAB27A,ISG20,CIITA,MSRB1,IL4R,SPN,ITGAX,MEFV,N4BP1,CRK,ARRB2,CD300A,SEC14L1,RNF213,PTPN2,FFAR2,TGFB1,RELB,C5AR1,LILRA5,FCAR,VAV1,IL6R,PTPRC,LYST,NLRP3,ZDHHC18,FGR,RNF19B,HCK,BPIFB1,SAMHD1,IFNAR1,IFNGR2,IL17RA,TANK,NFE2L2,SLC11A1,TRAF3IP1,PPM1B,PELI1,RAB1A,ARID5A,IRAK2,ATG7,TLR1,RBM47,TNIP1,ERBIN,IFNGR1,ZC3HAV1,LYN,UBE2W
GO:BP	leukocyte migration	GO:0050900	FALSE	4.86594e-08	7.31283	393	422	32	21010	CAMK1D,SPI1,SPN,CRK,SPNS2,CD300A,ICAM1,CNN2,ADGRE2,FFAR2,PIP5K1C,TGFB1,C5AR1,VAV1,IL6R,F11R,LYST,PTAFR,CSF3R,HCK,PREX1,IL17RA,MYH9,IL1R1,TNFAIP6,RHOA,STK10,NEDD9,MTUS1,PTK2B,LYN,DOCK8
GO:BP	regulation of biosynthetic process	GO:0009889	FALSE	5.31275e-08	7.27468	5789	422	179	21010	CAMK1D,FANK1,ZNF438,CREM,JMJD1C,CCAR1,SRGN,PTEN,LARP4B,NUP98,SPI1,PTPRJ,BATF2,CLEC7A,ATXN2,MED13L,ETV6,CAMKK2,CNPY2,IRAK3,CLEC4E,N4BP2L2,ELF1,MTRF1,HSP90AA1,HNRNPC,ATG14,SIX4,HIF1A,PSEN1,FOS,CTDSPL2,B2M,RAB27A,CIITA,LITAF,PRKCB,IL4R,SPN,ITGAX,MEFV,N4BP1,NFAT5,ZNF276,CRK,SUPT6H,IKZF3,RARA,STAT3,KANSL1,ARRB2,CAMTA2,BCAS3,UNK,CSNK1D,PTPN2,SMCHD1,CNN2,DNM2,SIN3B,ELL,ZNF101,ZNF254,NFIC,FFAR2,NFKBID,TG…
GO:BP	vesicle-mediated transport	GO:0016192	FALSE	5.94098e-08	7.22614	1566	422	72	21010	CAMK1D,PIP4K2A,PTEN,SPI1,PTPRJ,EHD1,DENND5A,CLEC7A,ATXN2,VPS37B,ATG14,PSEN1,NUMB,B2M,RAB27A,MYO1E,PRKCB,IL4R,GABARAPL2,SCARF1,GOSR1,RARA,ARRB2,SPAG9,CD300A,GRB2,CSNK1D,RAB31,CNN2,DNM2,ADGRE2,PIP5K1C,TGFB1,VAV1,PTPRC,LYST,FGR,PTAFR,HCK,DNAJC5,TOM1,MYH9,PACSIN2,RALB,SLC11A1,AP1S3,RAB10,YIPF4,RAB1A,ARHGAP25,DYSF,RAB7A,TMCC1,TNK2,TFRC,SQSTM1,ZFYVE16,MCTP1,STX11,IGF2R,TAPBP,BTBD9,EXOC4,BRAF,ACTB,DENND…
GO:BP	positive regulation of molecular function	GO:0044093	FALSE	6.06249e-08	7.21735	1500	422	70	21010	CAMK1D,FANK1,PSAP,PTEN,CLEC7A,CAMKK2,CNPY2,IRAK3,HSP90AA1,ATG14,HIF1A,SIPA1L1,PSEN1,B2M,DCUN1D3,PRKCB,MEFV,GABARAPL2,CRK,RARA,STAT3,VMP1,BCAS3,GNA13,CD300A,PIK3R5,TGFB1,PLAUR,C5AR1,LILRA5,VAV1,IL6R,NCSTN,PTPRC,PPP1R15B,SKI,NLRP3,FGR,PTAFR,PHACTR4,RASSF2,PREX1,CASS4,IFNGR2,BID,MAP4K4,LIMS1,RALB,TANK,SLC11A1,ARHGAP25,IRAK2,GSK3B,RAF1,TFRC,RHOA,FBXW7,LCP2,NEDD9,PPARD,MAPK14,ASAP1,PTK2B,LYN,NBN,RAPGE…
GO:BP	protein modification process	GO:0036211	FALSE	6.41034e-08	7.19312	3409	422	122	21010	CAMK1D,PTPRE,JMJD1C,HERC4,CCAR1,PPIF,PTEN,PTPRJ,STK33,CAMKK2,DIP2B,IRAK3,STK24,HSP90AA1,MOK,ATG14,HIF1A,PSEN1,CTDSPL2,TRIM69,MAPK6,DCUN1D3,PRKCB,SPN,MEFV,N4BP1,HERPUD1,ST3GAL2,YWHAE,WSB1,SSH2,RARA,KANSL1,ARRB2,SPAG9,USP32,CD300A,RNF213,CSNK1D,PIK3R5,PTPN2,MOB3A,TGFB1,PLAUR,C5AR1,LILRA5,TTLL10,IL6R,KRTCAP2,GLUL,PTPRC,BTG2,PPP1R15B,ZDHHC18,FGR,MED18,RNF19B,MKNK1,HCK,PHF20,TOP1,RASSF2,B4GALT5,CASS4,…
GO:BP	regulation of molecular function	GO:0065009	FALSE	6.43337e-08	7.19156	2526	422	99	21010	CAMK1D,FANK1,PIP4K2A,PSAP,PPIF,PTEN,SPI1,PTPRJ,CLEC7A,CAMKK2,FGD4,CNPY2,IRAK3,PLXNC1,HSP90AA1,ATG14,HIF1A,SIPA1L1,PSEN1,B2M,DCUN1D3,PRKCB,MEFV,HERPUD1,GABARAPL2,YWHAE,CRK,RARA,STAT3,ARRB2,VMP1,BCAS3,GNA13,CD300A,RHBDF2,PIK3R5,PTPN2,TGFB1,PLAUR,C5AR1,LILRA5,VAV1,GNAI3,IL6R,NCSTN,PTPRC,PPP1R15B,SKI,NLRP3,FGR,PTAFR,PHACTR4,NRDC,CNN3,HM13,HCK,RASSF2,PREX1,CASS4,IFNGR2,BID,MAP4K4,LIMS1,RALB,ARHGAP15,T…
GO:BP	regulation of lymphocyte activation	GO:0051249	FALSE	7.12714e-08	7.14708	496	422	36	21010	SPI1,CLEC7A,B2M,IL4R,SPN,SUPT6H,IKZF3,RARA,CD300A,PTPN2,NFKBID,TGFB1,VAV1,TNFRSF1B,PTPRC,NLRP3,FGR,THEMIS2,SAMSN1,BID,IGFBP2,PELI1,CBLB,TFRC,RHOA,NEDD9,CD83,HLA-DOA,BRAF,AHR,ACTB,FAM49B,LYN,PAG1,DOCK8,SH3KBP1
GO:BP	cellular response to cytokine stimulus	GO:0071345	FALSE	8.78434e-08	7.05629	825	422	48	21010	SPI1,PTPRJ,CDC42EP2,ADIPOR2,IRAK3,HIF1A,FOS,CIITA,IL4R,NFAT5,STAT3,PTPN2,ICAM1,LILRA5,FCAR,TNFRSF1B,IL6R,PTPRC,CSF3R,HCK,SAMHD1,IFNAR1,IFNGR2,IL17RA,IL1R2,IL1R1,LIMS1,TANK,NFE2L2,IRAK2,GSK3B,TFRC,RHOA,ACSL1,RBM47,ERBIN,IFNGR1,JARID2,MAPK14,MAPK13,SRSF3,SH2B2,PTK2B,LYN,CDK9,NOTCH1,DOCK8,NFIL3
GO:BP	organonitrogen compound metabolic process	GO:1901564	FALSE	9.3556e-08	7.02893	6362	422	191	21010	CAMK1D,PTPRE,CREM,JMJD1C,HERC4,CCAR1,SRGN,PSAP,PPIF,PTEN,LARP4B,NUP98,PTPRJ,STK33,CLEC7A,CHST11,ATXN2,CAMKK2,VPS37B,DIP2B,IRAK3,MTRF1,STK24,HSP90AA1,MOK,ATG14,HIF1A,PSEN1,CHSY1,CTDSPL2,B2M,TRIM69,MAPK6,MSRB1,DCUN1D3,PRKCB,SPN,MEFV,N4BP1,HERPUD1,ST3GAL2,CHST6,GABARAPL2,ACSF3,YWHAE,WSB1,SSH2,CPD,RARA,STAT3,SPNS2,KANSL1,ARRB2,SPAG9,USP32,CD300A,UNK,RHBDF2,RNF213,CSNK1D,PIK3R5,PTPN2,MOB3A,TGFB1,PLAUR…
GO:BP	regulation of cell adhesion	GO:0030155	FALSE	1.05129e-07	6.97828	772	422	46	21010	PTEN,SPI1,PTPRJ,PLXNC1,B2M,IL4R,SPN,NFAT5,CRK,RARA,CD300A,PTPN2,NFKBID,TGFB1,PLAUR,VAV1,F11R,PTPRC,NLRP3,PTAFR,PREX1,CASS4,MAP4K4,LIMS1,IGFBP2,WDPCP,PELI1,CBLB,GSK3B,TFRC,RHOA,DENND6A,NEDD9,CD83,HLA-DOA,MAPK14,BRAF,ACTB,FAM49B,DOCK5,PTK2B,LYN,PAG1,NOTCH1,DOCK8,SEMA4D
GO:BP	regulation of cell activation	GO:0050865	FALSE	1.1833e-07	6.9269	636	422	41	21010	SPI1,CLEC7A,B2M,IL4R,SPN,SUPT6H,IKZF3,RARA,CD300A,PTPN2,ADGRE2,NFKBID,TGFB1,LILRA5,VAV1,TNFRSF1B,F11R,PTPRC,NLRP3,FGR,THEMIS2,PTAFR,SAMSN1,BID,IGFBP2,PELI1,CBLB,TFRC,RHOA,NEDD9,CD83,HLA-DOA,BRAF,AHR,ACTB,FAM49B,LYN,PAG1,DOCK8,GNAQ,SH3KBP1
GO:BP	positive regulation of cell migration	GO:0030335	FALSE	1.4254e-07	6.84606	534	422	37	21010	CAMK1D,CCAR1,SPI1,CLEC7A,HIF1A,NUMB,SPN,ITGAX,CRK,SSH2,STAT3,SPAG9,BCAS3,ICAM1,TGFB1,C5AR1,IL6R,PTPRC,FGR,PTAFR,PREX1,CASS4,MAP4K4,IL1R1,TNFAIP6,NFE2L2,IQSEC1,RHOA,NEDD9,SOD2,DOCK4,DOCK5,PTK2B,LYN,NOTCH1,DOCK8,SEMA4D
GO:BP	phosphorylation	GO:0016310	FALSE	1.50443e-07	6.82263	1735	422	76	21010	CAMK1D,PIP4K2A,IPMK,PFKFB3,PTEN,PTPRJ,STK33,CAMKK2,IRAK3,STK24,HSP90AA1,MOK,ATG14,PSEN1,MAPK6,CIITA,PRKCB,SPN,RARA,STAT3,ARRB2,SPAG9,CD300A,CSNK1D,PIK3R5,PTPN2,MOB3A,PIP5K1C,TGFB1,PLAUR,C5AR1,LILRA5,IL6R,PTPRC,PPP1R15B,FGR,MKNK1,HCK,TOP1,RASSF2,CASS4,SAMSN1,LIMK2,MAP4K4,RALB,SLC11A1,TRAF3IP1,SLC8A1,IRAK2,CBLB,GSK3B,RAF1,GK5,WWTR1,TNK2,TFRC,RHOA,FBXW7,LCP2,STK10,SQSTM1,NEDD9,MAPK14,MAPK13,TAF8,BRA…
GO:BP	negative regulation of signal transduction	GO:0009968	FALSE	1.51108e-07	6.82071	1268	422	62	21010	PTPRE,PIP4K2A,HERC4,PPIF,PTEN,SPI1,PTPRJ,CTNND1,CHST11,IRAK3,ELF1,BCL2L2-PABPN1,HIF1A,PSEN1,CTDSPL2,LITAF,PRKCB,MEFV,HERPUD1,ARRB2,CD300A,SEC14L1,RNF213,PTPN2,ICAM1,PLAUR,TNFAIP8L1,PTPRC,PPP1R15B,ATF3,SKI,ARID4B,PHACTR4,BPIFB1,SAMHD1,RASSF2,BID,RNF149,IL1R2,TNFAIP6,TANK,NFE2L2,IGFBP2,PPM1B,ARHGAP25,VHL,CBLB,GSK3B,RAF1,RAB7A,WWTR1,SKIL,RHOA,FBXW7,TNIP1,ERBIN,SOD2,MAPK14,FAM49B,LYN,RAPGEF1,NOTCH1
GO:BP	cell population proliferation	GO:0008283	FALSE	1.56029e-07	6.80679	3218	422	116	21010	CAMK1D,CCAR1,PTEN,PTPRJ,EHD1,CDC42EP2,DENND5A,CLEC7A,CHST11,ETV6,RILPL2,FGD4,DIP2B,PLXNC1,N4BP2L2,STK24,HSP90AA1,GNG2,SIX4,HIF1A,SIPA1L1,PSEN1,NUMB,FOS,B2M,MAPK6,ARPIN,SPN,ITGAX,DNAAF1,CRK,SCARF1,IKZF3,RARA,STAT3,SPAG9,GNA13,CD300A,CSNK1D,PTPN2,ICAM1,CNN2,DNM2,MYO9B,IFI30,TGFB1,VASP,C5AR1,TNFRSF1B,IL6R,NCSTN,CROCC,GLUL,GNB1,PTPRC,BTG2,ATF3,ECE1,SKI,FGR,PTAFR,NRDC,HCK,PREX1,B4GALT5,TPD52L2,BID,LIM…
GO:BP	programmed cell death	GO:0012501	FALSE	1.58333e-07	6.80043	1982	422	83	21010	CAMK1D,FANK1,IPMK,CCAR1,SRGN,PPIF,PTEN,SPI1,CLEC7A,CHST11,ETV6,HCAR2,STK24,HSP90AA1,BCL2L2-PABPN1,SIX4,HIF1A,PSEN1,TRIM69,ANP32A,BCL2A1,DCUN1D3,PRKCB,SPN,MEFV,HERPUD1,IKZF3,RARA,PTPN2,ICAM1,DNM2,TGFB1,PLAUR,TNFAIP8L1,FCAR,MAGI3,TNFRSF1B,IL6R,NCSTN,ATF6,PTPRC,BTG2,ATF3,HCK,TOP1,RASSF2,DNAJC5,BID,MAP4K4,RALB,ZEB2,NFE2L2,NCOA1,PELI1,TIA1,VHL,ATG7,GSK3B,RAF1,SKIL,TFRC,RHOA,RYBP,MAEA,FBXW7,TRIM2,SQSTM…
GO:BP	endocytosis	GO:0006897	FALSE	1.58982e-07	6.79865	725	422	44	21010	CAMK1D,PTPRJ,EHD1,CLEC7A,ATXN2,NUMB,B2M,RAB27A,MYO1E,SCARF1,RARA,ARRB2,CD300A,GRB2,CSNK1D,RAB31,CNN2,DNM2,PIP5K1C,TGFB1,VAV1,PTPRC,LYST,FGR,HCK,TOM1,MYH9,PACSIN2,RALB,SLC11A1,RAB1A,ARHGAP25,DYSF,RAB7A,TNK2,TFRC,ZFYVE16,MCTP1,IGF2R,BTBD9,ACTB,LYN,RAPGEF1,SH3KBP1
GO:BP	cell death	GO:0008219	FALSE	1.84083e-07	6.73499	1988	422	83	21010	CAMK1D,FANK1,IPMK,CCAR1,SRGN,PPIF,PTEN,SPI1,CLEC7A,CHST11,ETV6,HCAR2,STK24,HSP90AA1,BCL2L2-PABPN1,SIX4,HIF1A,PSEN1,TRIM69,ANP32A,BCL2A1,DCUN1D3,PRKCB,SPN,MEFV,HERPUD1,IKZF3,RARA,PTPN2,ICAM1,DNM2,TGFB1,PLAUR,TNFAIP8L1,FCAR,MAGI3,TNFRSF1B,IL6R,NCSTN,ATF6,PTPRC,BTG2,ATF3,HCK,TOP1,RASSF2,DNAJC5,BID,MAP4K4,RALB,ZEB2,NFE2L2,NCOA1,PELI1,TIA1,VHL,ATG7,GSK3B,RAF1,SKIL,TFRC,RHOA,RYBP,MAEA,FBXW7,TRIM2,SQSTM…
GO:BP	negative regulation of cell communication	GO:0010648	FALSE	2.2304e-07	6.65162	1378	422	65	21010	PTPRE,PIP4K2A,HERC4,PPIF,PTEN,SPI1,PTPRJ,CTNND1,CHST11,IRAK3,ELF1,BCL2L2-PABPN1,HIF1A,PSEN1,CTDSPL2,LITAF,PRKCB,MEFV,HERPUD1,ARRB2,CD300A,SEC14L1,RNF213,PTPN2,ICAM1,FFAR2,PLAUR,TNFAIP8L1,PTPRC,PPP1R15B,ATF3,SKI,ARID4B,PHACTR4,BPIFB1,SAMHD1,RASSF2,BID,RNF149,MAP4K4,IL1R2,TNFAIP6,TANK,NFE2L2,IGFBP2,PPM1B,ARHGAP25,VHL,CBLB,GSK3B,RAF1,RAB7A,WWTR1,SKIL,RHOA,FBXW7,TNIP1,ERBIN,SOD2,MAPK14,FAM49B,PTK2B,L…
GO:BP	negative regulation of signaling	GO:0023057	FALSE	2.2304e-07	6.65162	1378	422	65	21010	PTPRE,PIP4K2A,HERC4,PPIF,PTEN,SPI1,PTPRJ,CTNND1,CHST11,IRAK3,ELF1,BCL2L2-PABPN1,HIF1A,PSEN1,CTDSPL2,LITAF,PRKCB,MEFV,HERPUD1,ARRB2,CD300A,SEC14L1,RNF213,PTPN2,ICAM1,FFAR2,PLAUR,TNFAIP8L1,PTPRC,PPP1R15B,ATF3,SKI,ARID4B,PHACTR4,BPIFB1,SAMHD1,RASSF2,BID,RNF149,MAP4K4,IL1R2,TNFAIP6,TANK,NFE2L2,IGFBP2,PPM1B,ARHGAP25,VHL,CBLB,GSK3B,RAF1,RAB7A,WWTR1,SKIL,RHOA,FBXW7,TNIP1,ERBIN,SOD2,MAPK14,FAM49B,PTK2B,L…
GO:BP	import into cell	GO:0098657	FALSE	2.4268e-07	6.61497	939	422	51	21010	CAMK1D,PTPRJ,EHD1,CLEC7A,ATXN2,SLC2A3,PSEN1,NUMB,SLC12A6,B2M,RAB27A,MYO1E,SLC43A2,SCARF1,RARA,ARRB2,CD300A,GRB2,CSNK1D,RAB31,CNN2,DNM2,PIP5K1C,TGFB1,VAV1,PTPRC,LYST,FGR,HCK,KCNJ15,TOM1,MYH9,PACSIN2,RALB,SLC11A1,SLC8A1,RAB1A,ARHGAP25,DYSF,RAB7A,TNK2,TFRC,ACSL1,ZFYVE16,MCTP1,IGF2R,BTBD9,ACTB,LYN,RAPGEF1,SH3KBP1
GO:BP	regulation of protein modification process	GO:0031399	FALSE	2.75702e-07	6.55956	1385	422	65	21010	PTEN,PTPRJ,CAMKK2,DIP2B,IRAK3,HSP90AA1,ATG14,HIF1A,PSEN1,DCUN1D3,SPN,N4BP1,HERPUD1,YWHAE,KANSL1,ARRB2,SPAG9,CD300A,CSNK1D,PIK3R5,PTPN2,MOB3A,TGFB1,PLAUR,C5AR1,LILRA5,IL6R,PTPRC,PPP1R15B,FGR,PHF20,RASSF2,CASS4,SAMSN1,LIMK2,RALB,TANK,SLC11A1,TRAF3IP1,SLC8A1,PELI1,ARID5A,KANSL3,CBLB,ATG7,GSK3B,RAF1,WWTR1,TNK2,TFRC,RHOA,FBXW7,TNIP1,LCP2,SQSTM1,NEDD9,BRAF,ACTB,PTK2B,LYN,NBN,GNAQ,SEMA4D,SYAP1,GNL3L
GO:BP	regulation of intracellular signal transduction	GO:1902531	FALSE	2.9532e-07	6.52971	1691	422	74	21010	PPIF,PTEN,SPI1,PTPRJ,CLEC7A,FGD4,IRAK3,HSP90AA1,BCL2L2-PABPN1,HIF1A,SIPA1L1,PSEN1,LITAF,PRKCB,HERPUD1,NFAT5,CRK,ARRB2,SPAG9,GNA13,CD300A,GRB2,PIK3R5,PTPN2,ICAM1,MYO9B,PLAUR,TNFAIP8L1,C5AR1,LILRA5,VAV1,IL6R,F11R,PTPRC,ATF3,RASSF2,PREX1,CASS4,BID,CYTH4,RNF149,MAP4K4,LIMS1,ARHGAP15,TANK,NFE2L2,PPM1B,PELI1,ARHGAP25,GSK3B,RAF1,IQSEC1,WWTR1,RNF13,SKIL,TFRC,RHOA,FBXW7,HPSE,ARHGAP26,TNIP1,SQSTM1,SOD2,MAP…
GO:BP	regulation of vesicle-mediated transport	GO:0060627	FALSE	2.9762e-07	6.52634	522	422	36	21010	CAMK1D,SPI1,PTPRJ,EHD1,CLEC7A,ATXN2,PSEN1,NUMB,B2M,RAB27A,PRKCB,IL4R,ARRB2,CD300A,RAB31,CNN2,ADGRE2,TGFB1,PTPRC,FGR,PTAFR,HCK,DNAJC5,PACSIN2,SLC11A1,DYSF,RAB7A,TNK2,ZFYVE16,MCTP1,BTBD9,BRAF,ACTB,LYN,RAPGEF1,NOTCH1
GO:BP	multicellular organismal process	GO:0032501	FALSE	3.18066e-07	6.49748	7648	422	217	21010	CAMK1D,CREM,JMJD1C,HERC4,SRGN,PSAP,PTEN,SPI1,PTPRJ,EHD1,BATF2,DENND5A,CLEC7A,CHST11,ETV6,HCAR2,ADIPOR2,DIP2B,METTL7A,CNPY2,IRAK3,SLC2A3,CLEC4E,PLXNC1,N4BP2L2,ELF1,STK24,HSP90AA1,HNRNPC,BCL2L2-PABPN1,SIX4,HIF1A,TTC9,SIPA1L1,PSEN1,NUMB,FOS,CHSY1,SLC12A6,B2M,MAPK6,RAB27A,AQP9,MYO1E,LITAF,PRKCB,IL4R,SPN,ITGAX,MEFV,N4BP1,DNAAF1,ANKRD11,YWHAE,CRK,PITPNA,SCARF1,SUPT6H,IKZF3,RARA,STAT3,SPNS2,ARRB2,CAMTA2…
GO:BP	positive regulation of cell adhesion	GO:0045785	FALSE	3.3276e-07	6.47787	473	422	34	21010	PTPRJ,B2M,IL4R,SPN,NFAT5,CRK,RARA,NFKBID,TGFB1,PLAUR,VAV1,F11R,PTPRC,NLRP3,PTAFR,PREX1,CASS4,MAP4K4,LIMS1,IGFBP2,GSK3B,TFRC,RHOA,DENND6A,NEDD9,CD83,HLA-DOA,BRAF,ACTB,FAM49B,DOCK5,PTK2B,LYN,DOCK8
GO:BP	positive regulation of protein modification process	GO:0031401	FALSE	3.66949e-07	6.43539	890	422	49	21010	PTEN,PTPRJ,CAMKK2,DIP2B,HSP90AA1,ATG14,PSEN1,DCUN1D3,SPN,KANSL1,ARRB2,CD300A,CSNK1D,PIK3R5,MOB3A,TGFB1,PLAUR,LILRA5,IL6R,PTPRC,PPP1R15B,PHF20,RASSF2,CASS4,LIMK2,RALB,TANK,SLC11A1,PELI1,ARID5A,KANSL3,CBLB,ATG7,GSK3B,RAF1,TNK2,TFRC,RHOA,FBXW7,TNIP1,LCP2,SQSTM1,NEDD9,BRAF,PTK2B,LYN,NBN,SEMA4D,SYAP1
GO:BP	response to molecule of bacterial origin	GO:0002237	FALSE	4.02457e-07	6.39528	355	422	29	21010	SPI1,IRAK3,FOS,B2M,LITAF,RARA,C5AR1,FCAR,TNFRSF1B,ALPL,NLRP3,PTAFR,HCK,IFNAR1,SLC11A1,PELI1,ARID5A,IRAK2,RHOA,TLR1,TNIP1,ERBIN,SOD2,PPARD,MAPK14,AHR,FAM49B,LYN,NOTCH1
GO:BP	regulation of immune effector process	GO:0002697	FALSE	4.74188e-07	6.32405	381	422	30	21010	SPI1,PTPRJ,CLEC7A,IRAK3,B2M,LITAF,IL4R,SPN,CRK,SUPT6H,RARA,ARRB2,CD300A,ICAM1,ADGRE2,FFAR2,NFKBID,VAV1,TNFRSF1B,PTPRC,NLRP3,FGR,PTAFR,IL1R1,ARID5A,TFRC,AHR,FAM49B,LYN,RAPGEF1
GO:BP	regulation of leukocyte activation	GO:0002694	FALSE	5.02396e-07	6.29895	585	422	38	21010	SPI1,CLEC7A,B2M,IL4R,SPN,SUPT6H,IKZF3,RARA,CD300A,PTPN2,ADGRE2,NFKBID,TGFB1,VAV1,TNFRSF1B,PTPRC,NLRP3,FGR,THEMIS2,PTAFR,SAMSN1,BID,IGFBP2,PELI1,CBLB,TFRC,RHOA,NEDD9,CD83,HLA-DOA,BRAF,AHR,ACTB,FAM49B,LYN,PAG1,DOCK8,SH3KBP1
GO:BP	positive regulation of cell motility	GO:2000147	FALSE	5.46255e-07	6.2626	560	422	37	21010	CAMK1D,CCAR1,SPI1,CLEC7A,HIF1A,NUMB,SPN,ITGAX,CRK,SSH2,STAT3,SPAG9,BCAS3,ICAM1,TGFB1,C5AR1,IL6R,PTPRC,FGR,PTAFR,PREX1,CASS4,MAP4K4,IL1R1,TNFAIP6,NFE2L2,IQSEC1,RHOA,NEDD9,SOD2,DOCK4,DOCK5,PTK2B,LYN,NOTCH1,DOCK8,SEMA4D
GO:BP	negative regulation of defense response	GO:0031348	FALSE	8.0902e-07	6.09204	275	422	25	21010	IRAK3,SPN,MEFV,CRK,STAT3,ARRB2,RHBDF2,SEC14L1,PTPN2,TNFRSF1B,PTPRC,ZDHHC18,FGR,HCK,SAMHD1,TNFAIP6,TRAF3IP1,PPM1B,ERBIN,PPARD,MAPK14,AHR,AOAH,LYN,ELF4
GO:BP	regulation of response to biotic stimulus	GO:0002831	FALSE	8.4481e-07	6.07324	490	422	34	21010	PIK3AP1,SPI1,CLEC7A,IRAK3,CLEC4E,HSP90AA1,SPN,MEFV,N4BP1,CRK,ARRB2,CD300A,SEC14L1,PTPN2,FFAR2,VAV1,NLRP3,ZDHHC18,FGR,HCK,BPIFB1,SAMHD1,NFE2L2,TRAF3IP1,PPM1B,PELI1,IRAK2,TLR1,RBM47,TNIP1,ERBIN,ZC3HAV1,AHR,LYN
GO:BP	protein phosphorylation	GO:0006468	FALSE	9.1259e-07	6.03972	1493	422	67	21010	CAMK1D,PTEN,PTPRJ,STK33,CAMKK2,IRAK3,STK24,HSP90AA1,MOK,ATG14,PSEN1,MAPK6,PRKCB,SPN,RARA,ARRB2,SPAG9,CD300A,CSNK1D,PIK3R5,PTPN2,MOB3A,TGFB1,PLAUR,C5AR1,LILRA5,IL6R,PTPRC,PPP1R15B,FGR,MKNK1,HCK,TOP1,RASSF2,CASS4,SAMSN1,LIMK2,MAP4K4,RALB,SLC11A1,TRAF3IP1,SLC8A1,IRAK2,CBLB,GSK3B,RAF1,WWTR1,TNK2,TFRC,RHOA,FBXW7,LCP2,STK10,SQSTM1,NEDD9,MAPK14,MAPK13,TAF8,BRAF,ACTB,PTK2B,LYN,NBN,CDK9,GNAQ,SEMA4D,SYAP1
GO:BP	negative regulation of multicellular organismal process	GO:0051241	FALSE	9.79465e-07	6.00901	1102	422	55	21010	SRGN,PTEN,SPI1,DIP2B,IRAK3,HIF1A,PSEN1,CHSY1,B2M,IL4R,SPN,MEFV,N4BP1,RARA,ARRB2,CD300A,PTPN2,TGFB1,PLAUR,RELB,LILRA5,TNFRSF1B,IL6R,PTPRC,BTG2,SKI,ARID4B,FGR,NRDC,SAMSN1,IL1R2,TNFAIP6,SLC11A1,TRAF3IP1,PPM1B,PELI1,TIA1,CBLB,GSK3B,RHOA,FBXW7,ERBIN,IFNGR1,CD83,JARID2,SERPINB1,DOCK4,DOCK5,PTK2B,HOOK3,LYN,PAG1,NOTCH1,SEMA4D,ELF4
GO:BP	establishment of localization in cell	GO:0051649	FALSE	9.84451e-07	6.00681	2388	422	92	21010	PIP4K2A,PSAP,PPIF,PTEN,NUP98,SPI1,EHD1,DENND5A,VPS37B,RILPL2,HSP90AA1,TECPR2,ATG14,HIF1A,PSEN1,NUMB,CTDSPL2,RAB27A,MYO1E,ANP32A,PRKCB,IL4R,BICDL2,HERPUD1,YWHAE,SUPT6H,GOSR1,STAT3,SPAG9,CD300A,CSNK1D,RAB31,CNN2,DNM2,ADGRE2,PIP5K1C,TGFB1,MYO1F,RBM8A,CROCC,LYST,ZDHHC18,FGR,PTAFR,HM13,HCK,DNAJC5,BID,LIMK2,TOM1,MYH9,MAP4K4,SLC11A1,AP1S3,TRAF3IP1,RAB10,YIPF4,EML4,PEX13,WDPCP,RAB1A,DYSF,CBLB,GSK3B,RAF1,…
GO:BP	phagocytosis	GO:0006909	FALSE	1.05781e-06	5.97559	236	422	23	21010	CAMK1D,PTPRJ,CLEC7A,RAB27A,RARA,CD300A,RAB31,CNN2,DNM2,PIP5K1C,TGFB1,VAV1,PTPRC,LYST,FGR,HCK,MYH9,SLC11A1,ARHGAP25,DYSF,RAB7A,LYN,RAPGEF1
GO:BP	positive regulation of locomotion	GO:0040017	FALSE	1.13989e-06	5.94314	575	422	37	21010	CAMK1D,CCAR1,SPI1,CLEC7A,HIF1A,NUMB,SPN,ITGAX,CRK,SSH2,STAT3,SPAG9,BCAS3,ICAM1,TGFB1,C5AR1,IL6R,PTPRC,FGR,PTAFR,PREX1,CASS4,MAP4K4,IL1R1,TNFAIP6,NFE2L2,IQSEC1,RHOA,NEDD9,SOD2,DOCK4,DOCK5,PTK2B,LYN,NOTCH1,DOCK8,SEMA4D
GO:BP	cell differentiation	GO:0030154	FALSE	1.25761e-06	5.90046	4310	422	140	21010	CAMK1D,PIP4K2A,CREM,HERC4,PSAP,PTEN,SPI1,PTPRJ,EHD1,BATF2,DENND5A,CLEC7A,CHST11,ETV6,RILPL2,DIP2B,METTL7A,CLEC4E,PLXNC1,N4BP2L2,STK24,HSP90AA1,HNRNPC,SIX4,HIF1A,SIPA1L1,PSEN1,NUMB,FOS,CHSY1,B2M,MAPK6,RAB27A,MYO1E,IL4R,SPN,YWHAE,CRK,SCARF1,SUPT6H,IKZF3,RARA,STAT3,ARRB2,SPAG9,GNA13,GRB2,UNK,CSNK1D,PTPN2,ICAM1,CNN2,DNM2,TPM4,FFAR2,NFKBID,TGFB1,RELB,VASP,C5AR1,VAV1,TNFRSF1B,IL6R,NCSTN,F11R,PTPRC,BTG2…
GO:BP	cellular developmental process	GO:0048869	FALSE	1.27825e-06	5.89338	4311	422	140	21010	CAMK1D,PIP4K2A,CREM,HERC4,PSAP,PTEN,SPI1,PTPRJ,EHD1,BATF2,DENND5A,CLEC7A,CHST11,ETV6,RILPL2,DIP2B,METTL7A,CLEC4E,PLXNC1,N4BP2L2,STK24,HSP90AA1,HNRNPC,SIX4,HIF1A,SIPA1L1,PSEN1,NUMB,FOS,CHSY1,B2M,MAPK6,RAB27A,MYO1E,IL4R,SPN,YWHAE,CRK,SCARF1,SUPT6H,IKZF3,RARA,STAT3,ARRB2,SPAG9,GNA13,GRB2,UNK,CSNK1D,PTPN2,ICAM1,CNN2,DNM2,TPM4,FFAR2,NFKBID,TGFB1,RELB,VASP,C5AR1,VAV1,TNFRSF1B,IL6R,NCSTN,F11R,PTPRC,BTG2…
GO:BP	regulation of catalytic activity	GO:0050790	FALSE	1.48553e-06	5.82812	1788	422	75	21010	PIP4K2A,PSAP,PTEN,PTPRJ,CLEC7A,CAMKK2,FGD4,IRAK3,PLXNC1,HSP90AA1,ATG14,HIF1A,SIPA1L1,PSEN1,DCUN1D3,MEFV,HERPUD1,CRK,STAT3,BCAS3,GNA13,CD300A,RHBDF2,PIK3R5,PTPN2,PLAUR,C5AR1,LILRA5,VAV1,GNAI3,IL6R,NCSTN,PTPRC,PPP1R15B,NLRP3,FGR,PTAFR,PHACTR4,NRDC,HM13,RASSF2,PREX1,CASS4,BID,MAP4K4,LIMS1,RALB,ARHGAP15,TANK,SLC11A1,SLC8A1,ARHGAP25,CBLB,GSK3B,RAF1,WWTR1,RHOA,FBXW7,LCP2,NEDD9,SOD2,SERPINB1,MAPK14,ACTB…
GO:BP	leukocyte cell-cell adhesion	GO:0007159	FALSE	1.716e-06	5.76548	402	422	30	21010	B2M,IL4R,SPN,NFAT5,RARA,CD300A,PTPN2,ICAM1,NFKBID,TGFB1,VAV1,F11R,PTPRC,NLRP3,PTAFR,IGFBP2,PELI1,CBLB,TFRC,RHOA,TNIP1,STK10,CD83,HLA-DOA,ACTB,FAM49B,LYN,PAG1,DOCK8,SEMA4D
GO:BP	regulation of innate immune response	GO:0045088	FALSE	1.716e-06	5.76548	402	422	30	21010	PIK3AP1,SPI1,CLEC7A,IRAK3,CLEC4E,HSP90AA1,MEFV,N4BP1,CRK,ARRB2,CD300A,SEC14L1,PTPN2,FFAR2,VAV1,NLRP3,ZDHHC18,FGR,HCK,BPIFB1,SAMHD1,NFE2L2,PELI1,IRAK2,TLR1,RBM47,TNIP1,ERBIN,ZC3HAV1,LYN
GO:BP	regulation of leukocyte mediated immunity	GO:0002703	FALSE	1.88236e-06	5.7253	243	422	23	21010	SPI1,CLEC7A,B2M,IL4R,SPN,CRK,SUPT6H,ARRB2,CD300A,ICAM1,ADGRE2,VAV1,TNFRSF1B,PTPRC,NLRP3,FGR,PTAFR,IL1R1,ARID5A,TFRC,AHR,FAM49B,LYN
GO:BP	localization	GO:0051179	FALSE	1.90751e-06	5.71953	5542	422	168	21010	CAMK1D,PIP4K2A,SRGN,PSAP,PPIF,PTEN,NUP98,SPI1,PTPRJ,CTNND1,EHD1,DENND5A,CLEC7A,CHST11,ATXN2,HCAR2,VPS37B,RILPL2,SLC2A3,HSP90AA1,TECPR2,ATG14,SIX4,HIF1A,PSEN1,NUMB,SLC12A6,CTDSPL2,B2M,RAB27A,AQP9,MYO1E,ANP32A,BCL2A1,PRKCB,IL4R,BICDL2,HERPUD1,GABARAPL2,DNAAF1,YWHAE,CRK,PITPNA,SLC43A2,SCARF1,SUPT6H,GOSR1,RARA,STAT3,SPNS2,ARRB2,SPAG9,VMP1,CD300A,GRB2,RHBDF2,SEC14L1,RNF213,CSNK1D,PTPN2,RAB31,CNN2,DNM2…
GO:BP	positive regulation of catalytic activity	GO:0043085	FALSE	1.93396e-06	5.71355	1091	422	54	21010	PSAP,PTEN,CLEC7A,CAMKK2,HSP90AA1,ATG14,HIF1A,SIPA1L1,PSEN1,DCUN1D3,MEFV,CRK,STAT3,BCAS3,GNA13,CD300A,PIK3R5,C5AR1,LILRA5,VAV1,IL6R,NCSTN,PTPRC,PPP1R15B,NLRP3,FGR,PTAFR,PHACTR4,RASSF2,PREX1,CASS4,BID,MAP4K4,LIMS1,RALB,TANK,SLC11A1,ARHGAP25,GSK3B,RAF1,RHOA,FBXW7,LCP2,NEDD9,MAPK14,ASAP1,PTK2B,LYN,NBN,RAPGEF1,DOCK8,GNAQ,SEMA4D,SYAP1
GO:BP	apoptotic process	GO:0006915	FALSE	2.15994e-06	5.66556	1910	422	78	21010	CAMK1D,FANK1,CCAR1,SRGN,PPIF,PTEN,SPI1,CHST11,ETV6,HCAR2,STK24,HSP90AA1,BCL2L2-PABPN1,SIX4,HIF1A,PSEN1,TRIM69,ANP32A,BCL2A1,DCUN1D3,PRKCB,SPN,HERPUD1,IKZF3,RARA,PTPN2,ICAM1,DNM2,TGFB1,PLAUR,TNFAIP8L1,FCAR,MAGI3,TNFRSF1B,IL6R,NCSTN,ATF6,PTPRC,BTG2,ATF3,HCK,RASSF2,DNAJC5,BID,MAP4K4,RALB,ZEB2,NFE2L2,NCOA1,TIA1,VHL,ATG7,GSK3B,RAF1,SKIL,TFRC,RHOA,RYBP,MAEA,FBXW7,TRIM2,SQSTM1,RNF130,SOD2,IGF2R,RNF144B,…
GO:BP	anatomical structure development	GO:0048856	FALSE	2.18733e-06	5.66009	5862	422	175	21010	CAMK1D,PIP4K2A,SVIL,SRGN,PSAP,PTEN,SPI1,PTPRJ,EHD1,BATF2,CDC42EP2,DENND5A,CLEC7A,CHST11,ETV6,RILPL2,ADIPOR2,FGD4,DIP2B,METTL7A,IRAK3,CLEC4E,PLXNC1,N4BP2L2,STK24,HSP90AA1,SIX4,HIF1A,TTC9,SIPA1L1,PSEN1,NUMB,FOS,CHSY1,SLC12A6,B2M,MAPK6,MYO1E,ARPIN,PRKCB,IL4R,SPN,ITGAX,DNAAF1,ANKRD11,YWHAE,CRK,SCARF1,SUPT6H,IKZF3,RARA,STAT3,SPNS2,ARRB2,SPAG9,VMP1,BCAS3,GNA13,GRB2,UNK,RNF213,CSNK1D,PTPN2,SMCHD1,ICAM1,…
GO:BP	actin cytoskeleton organization	GO:0030036	FALSE	2.67389e-06	5.57286	677	422	40	21010	SVIL,CDC42EP2,FGD4,SIX4,MYO1E,ARPIN,MSRB1,CRK,SSH2,BCAS3,GRB2,PSTPIP2,CNN2,TPM4,PIP5K1C,TGFB1,VASP,MYO1F,F11R,PHACTR4,CNN3,HCK,PREX1,LIMK2,MYH9,PACSIN2,ZEB2,ARHGAP25,IQSEC1,RHOA,ARHGAP26,NEDD9,SH2B2,BRAF,ACTB,BAIAP2L1,ARPC1B,FAM49B,PTK2B,SH3KBP1
GO:BP	negative regulation of immune system process	GO:0002683	FALSE	2.81854e-06	5.54998	487	422	33	21010	SPI1,PTPRJ,IRAK3,ELF1,IL4R,SPN,MEFV,CRK,RARA,ARRB2,CD300A,RHBDF2,SEC14L1,PTPN2,CNN2,TGFB1,PTPRC,ZDHHC18,FGR,HCK,BPIFB1,SAMHD1,SAMSN1,TNFAIP6,PELI1,CBLB,FBXW7,ERBIN,HLA-DOA,MAPK14,AHR,LYN,PAG1
GO:BP	leukocyte mediated immunity	GO:0002443	FALSE	3.01507e-06	5.5207	387	422	29	21010	SPI1,CLEC7A,B2M,RAB27A,IL4R,SPN,CRK,SUPT6H,ARRB2,CD300A,ICAM1,ADGRE2,FCAR,VAV1,TNFRSF1B,IL6R,PTPRC,LYST,NLRP3,FGR,PTAFR,RNF19B,IL1R1,ARID5A,TFRC,AHR,FAM49B,LYN,NBN
GO:BP	cellular response to oxygen-containing compound	GO:1901701	FALSE	3.17847e-06	5.49778	1269	422	59	21010	PTPRE,PIP4K2A,PPIF,SPI1,CLEC7A,CAMKK2,GNG2,HIF1A,PSEN1,FOS,SLC12A6,AQP9,LITAF,PRKCB,CRK,RARA,STAT3,ARRB2,GRB2,PTPN2,RAB31,ICAM1,FFAR2,TGFB1,FCAR,GNAI3,TNFRSF1B,NCSTN,GNB1,NLRP3,PTAFR,HCK,MAP4K4,NFE2L2,NCOA1,RAB10,SLC8A1,PEX13,ARID5A,IRAK2,GSK3B,RAF1,RHOA,TNIP1,SQSTM1,SOD2,PPARD,MAPK14,MAPK13,SH2B2,BRAF,AHR,ACTB,PTK2B,LYN,RAPGEF1,DNAI1,GNAQ,SYAP1
GO:BP	enzyme-linked receptor protein signaling pathway	GO:0007167	FALSE	4.64195e-06	5.3333	960	422	49	21010	PTPRE,PIP4K2A,SPI1,PTPRJ,CHST11,HIF1A,SIPA1L1,PSEN1,FOS,CTDSPL2,MYO1E,PRKCB,CRK,STAT3,ARRB2,GRB2,RHBDF2,PTPN2,TGFB1,PLAUR,VAV1,SKI,ARID4B,FGR,HCK,CASS4,RALB,ZEB2,TNFAIP6,IGFBP2,CBLB,GSK3B,RAF1,RAB7A,WWTR1,SKIL,LCP2,ERBIN,NEDD9,HIVEP1,IGF2R,MAPK14,SH2B2,BRAF,PTK2B,LYN,RAPGEF1,NOTCH1,DNAI1
GO:BP	leukocyte activation involved in immune response	GO:0002366	FALSE	4.94975e-06	5.30542	300	422	25	21010	SPI1,CLEC4E,PSEN1,RAB27A,IL4R,SPN,SUPT6H,RARA,STAT3,CD300A,ICAM1,ADGRE2,NFKBID,RELB,IL6R,PTPRC,NLRP3,FGR,PTAFR,SLC11A1,DYSF,TFRC,PTK2B,LYN,NBN
GO:BP	adaptive immune response based on somatic recombination of immune receptors built from immunoglobulin superfamily domains	GO:0002460	FALSE	5.67243e-06	5.24623	302	422	25	21010	CLEC7A,B2M,RAB27A,IL4R,SPN,SUPT6H,STAT3,ICAM1,NFKBID,TGFB1,RELB,TNFRSF1B,IL6R,PTPRC,NLRP3,IL17RA,IL1R1,SLC11A1,ARID5A,KLHL6,TFRC,AHR,FAM49B,NBN,NOTCH1
GO:BP	cell activation involved in immune response	GO:0002263	FALSE	6.49288e-06	5.18756	304	422	25	21010	SPI1,CLEC4E,PSEN1,RAB27A,IL4R,SPN,SUPT6H,RARA,STAT3,CD300A,ICAM1,ADGRE2,NFKBID,RELB,IL6R,PTPRC,NLRP3,FGR,PTAFR,SLC11A1,DYSF,TFRC,PTK2B,LYN,NBN
GO:BP	cell-cell adhesion	GO:0098609	FALSE	6.5558e-06	5.18337	939	422	48	21010	SPI1,CTNND1,PSEN1,B2M,IL4R,SPN,ITGAX,NFAT5,SCARF1,RARA,VMP1,CD300A,PTPN2,ICAM1,NFKBID,PIP5K1C,TGFB1,PLAUR,VAV1,F11R,PTPRC,NLRP3,PTAFR,CNN3,MYH9,LIMS1,IGFBP2,RAB10,PELI1,CBLB,TFRC,RHOA,DENND6A,TNIP1,STK10,CD83,HLA-DOA,MAPK14,CDHR3,ACTB,BAIAP2L1,FAM49B,LYN,PAG1,RAPGEF1,NOTCH1,DOCK8,SEMA4D
GO:BP	transport	GO:0006810	FALSE	6.89606e-06	5.1614	4716	422	147	21010	CAMK1D,PIP4K2A,PSAP,PPIF,PTEN,NUP98,SPI1,PTPRJ,EHD1,DENND5A,CLEC7A,ATXN2,HCAR2,VPS37B,RILPL2,SLC2A3,HSP90AA1,TECPR2,ATG14,HIF1A,PSEN1,NUMB,SLC12A6,CTDSPL2,B2M,RAB27A,AQP9,MYO1E,ANP32A,BCL2A1,PRKCB,IL4R,BICDL2,HERPUD1,GABARAPL2,DNAAF1,YWHAE,PITPNA,SLC43A2,SCARF1,SUPT6H,GOSR1,RARA,STAT3,SPNS2,ARRB2,SPAG9,VMP1,CD300A,GRB2,RHBDF2,SEC14L1,CSNK1D,RAB31,CNN2,DNM2,ADGRE2,KCNN1,FFAR2,PIP5K1C,TGFB1,LILRA5,…
GO:BP	response to nitrogen compound	GO:1901698	FALSE	8.36128e-06	5.07773	1105	422	53	21010	PTPRE,PIP4K2A,IRAK3,HSP90AA1,GNG2,PSEN1,FOS,AQP9,CIITA,PRKCB,HERPUD1,CRK,STAT3,ARRB2,GRB2,PTPN2,RAB31,ICAM1,TGFB1,C5AR1,GNAI3,NCSTN,ATF6,GNB1,BTG2,ALPL,NLRP3,PTAFR,PSMB2,HM13,RALB,NFE2L2,IGFBP2,NCOA1,RAB10,SLC8A1,PELI1,GSK3B,RAF1,ERBIN,MAPK14,MAPK13,SH2B2,BRAF,AHR,ACTB,PTK2B,LYN,RAPGEF1,NOTCH1,DNAI1,GNAQ,SYAP1
GO:BP	regulation of endocytosis	GO:0030100	FALSE	8.46715e-06	5.07226	285	422	24	21010	CAMK1D,PTPRJ,CLEC7A,ATXN2,NUMB,B2M,RAB27A,ARRB2,CD300A,RAB31,CNN2,TGFB1,PTPRC,FGR,HCK,PACSIN2,SLC11A1,DYSF,TNK2,ZFYVE16,MCTP1,BTBD9,ACTB,RAPGEF1
GO:BP	innate immune response	GO:0045087	FALSE	8.60508e-06	5.06524	947	422	48	21010	PIK3AP1,SPI1,CDC42EP2,CLEC7A,IRAK3,CLEC4E,HSP90AA1,RAB27A,ISG20,CIITA,MSRB1,MEFV,N4BP1,CRK,ARRB2,CD300A,SEC14L1,PTPN2,FFAR2,RELB,LILRA5,FCAR,VAV1,LYST,NLRP3,ZDHHC18,FGR,RNF19B,HCK,BPIFB1,SAMHD1,IFNAR1,IFNGR2,IL17RA,TANK,NFE2L2,SLC11A1,PELI1,ARID5A,IRAK2,TLR1,RBM47,TNIP1,ERBIN,IFNGR1,ZC3HAV1,LYN,UBE2W
GO:BP	developmental process	GO:0032502	FALSE	8.69944e-06	5.06051	6414	422	185	21010	CAMK1D,PIP4K2A,SVIL,CREM,HERC4,SRGN,PSAP,PTEN,SPI1,PTPRJ,EHD1,BATF2,CDC42EP2,DENND5A,CLEC7A,CHST11,ETV6,RILPL2,ADIPOR2,FGD4,DIP2B,METTL7A,IRAK3,CLEC4E,PLXNC1,N4BP2L2,STK24,HSP90AA1,HNRNPC,BCL2L2-PABPN1,SIX4,HIF1A,TTC9,SIPA1L1,PSEN1,NUMB,FOS,CHSY1,SLC12A6,B2M,MAPK6,RAB27A,MYO1E,ARPIN,PRKCB,IL4R,SPN,ITGAX,DNAAF1,ANKRD11,YWHAE,CRK,SCARF1,SUPT6H,IKZF3,RARA,STAT3,SPNS2,ARRB2,SPAG9,VMP1,BCAS3,GNA13,GRB…
GO:BP	cell development	GO:0048468	FALSE	8.71502e-06	5.05973	2762	422	99	21010	CAMK1D,PIP4K2A,PTEN,SPI1,PTPRJ,EHD1,BATF2,DENND5A,CLEC7A,CHST11,ETV6,RILPL2,DIP2B,CLEC4E,PLXNC1,N4BP2L2,STK24,HSP90AA1,SIX4,HIF1A,SIPA1L1,PSEN1,NUMB,FOS,CHSY1,B2M,MAPK6,MYO1E,IL4R,SPN,CRK,SCARF1,IKZF3,RARA,STAT3,SPAG9,UNK,PTPN2,ICAM1,CNN2,DNM2,NFKBID,TGFB1,RELB,VASP,C5AR1,VAV1,TNFRSF1B,IL6R,NCSTN,F11R,PTPRC,BTG2,EIF4G3,ECE1,SKI,ARID4B,NLRP3,PHACTR4,CSF3R,NRDC,RASSF2,PREX1,B4GALT5,MYH9,MAP4K4,ZEB2…
GO:BP	establishment of localization	GO:0051234	FALSE	8.82565e-06	5.05425	4905	422	151	21010	CAMK1D,PIP4K2A,PSAP,PPIF,PTEN,NUP98,SPI1,PTPRJ,EHD1,DENND5A,CLEC7A,ATXN2,HCAR2,VPS37B,RILPL2,SLC2A3,HSP90AA1,TECPR2,ATG14,HIF1A,PSEN1,NUMB,SLC12A6,CTDSPL2,B2M,RAB27A,AQP9,MYO1E,ANP32A,BCL2A1,PRKCB,IL4R,BICDL2,HERPUD1,GABARAPL2,DNAAF1,YWHAE,PITPNA,SLC43A2,SCARF1,SUPT6H,GOSR1,RARA,STAT3,SPNS2,ARRB2,SPAG9,VMP1,CD300A,GRB2,RHBDF2,SEC14L1,CSNK1D,RAB31,CNN2,DNM2,ADGRE2,KCNN1,FFAR2,PIP5K1C,TGFB1,LILRA5,…
GO:BP	actin filament-based process	GO:0030029	FALSE	8.89371e-06	5.05092	765	422	42	21010	SVIL,CDC42EP2,FGD4,SIX4,MYO1E,ARPIN,MSRB1,CRK,SSH2,BCAS3,GRB2,PSTPIP2,CNN2,TPM4,MYO9B,PIP5K1C,TGFB1,VASP,MYO1F,F11R,PHACTR4,CNN3,HCK,PREX1,LIMK2,MYH9,PACSIN2,ZEB2,ARHGAP25,IQSEC1,RHOA,ARHGAP26,NUP155,NEDD9,SH2B2,BRAF,ACTB,BAIAP2L1,ARPC1B,FAM49B,PTK2B,SH3KBP1
GO:BP	hemopoiesis	GO:0030097	FALSE	9.84521e-06	5.00677	951	422	48	21010	PIP4K2A,SPI1,PTPRJ,BATF2,ETV6,CLEC4E,N4BP2L2,HIF1A,PSEN1,FOS,B2M,MYO1E,IL4R,SPN,IKZF3,RARA,STAT3,PTPN2,CNN2,NFKBID,TGFB1,RELB,VAV1,IL6R,PTPRC,NLRP3,CSF3R,RASSF2,PREX1,MYH9,TNFAIP6,NFE2L2,TFRC,RHOA,MAEA,FBXW7,RBM47,NEDD9,CD83,SOD2,HLA-DOA,MAPK14,BRAF,ACTB,PTK2B,LYN,NOTCH1,NFIL3
GO:BP	response to bacterium	GO:0009617	FALSE	1.03687e-05	4.98428	710	422	40	21010	SPI1,IRAK3,CLEC4E,FOS,B2M,LITAF,SPN,IKZF3,RARA,RNF213,C5AR1,FCAR,TNFRSF1B,IL6R,ALPL,LYST,NLRP3,FGR,PTAFR,HCK,IFNAR1,SLC11A1,PELI1,RAB1A,ARID5A,IRAK2,RAB7A,KLHL6,RHOA,TLR1,TNIP1,ERBIN,SOD2,PPARD,MAPK14,AHR,FER1L6,FAM49B,LYN,NOTCH1
GO:BP	cellular localization	GO:0051641	FALSE	1.05331e-05	4.97744	3652	422	121	21010	PIP4K2A,SRGN,PSAP,PPIF,PTEN,NUP98,SPI1,CTNND1,EHD1,DENND5A,HCAR2,VPS37B,RILPL2,HSP90AA1,TECPR2,ATG14,SIX4,HIF1A,PSEN1,NUMB,CTDSPL2,RAB27A,MYO1E,ANP32A,PRKCB,IL4R,BICDL2,HERPUD1,GABARAPL2,YWHAE,CRK,SUPT6H,GOSR1,STAT3,ARRB2,SPAG9,VMP1,CD300A,RHBDF2,CSNK1D,RAB31,CNN2,DNM2,ADGRE2,FFAR2,PIP5K1C,TGFB1,MYO1F,RBM8A,F11R,CROCC,GLUL,PTPRC,LYST,ZDHHC18,FGR,PTAFR,HM13,HCK,DNAJC5,BID,LIMK2,TOM1,MYH9,PACSIN2,M…
GO:BP	chemotaxis	GO:0006935	FALSE	1.08813e-05	4.96332	461	422	31	21010	CAMK1D,SPI1,PTPRJ,SPN,CRK,ARRB2,PTPN2,ADGRE2,FFAR2,PIP5K1C,PLAUR,C5AR1,FPR1,VAV1,IL6R,LYST,PTAFR,CSF3R,PREX1,IL17RA,TNFAIP6,RHOA,NEDD9,MAPK14,DOCK4,FAM49B,MTUS1,PTK2B,LYN,NOTCH1,SEMA4D
GO:BP	taxis	GO:0042330	FALSE	1.20493e-05	4.91904	463	422	31	21010	CAMK1D,SPI1,PTPRJ,SPN,CRK,ARRB2,PTPN2,ADGRE2,FFAR2,PIP5K1C,PLAUR,C5AR1,FPR1,VAV1,IL6R,LYST,PTAFR,CSF3R,PREX1,IL17RA,TNFAIP6,RHOA,NEDD9,MAPK14,DOCK4,FAM49B,MTUS1,PTK2B,LYN,NOTCH1,SEMA4D
GO:BP	regulation of leukocyte migration	GO:0002685	FALSE	1.54616e-05	4.81075	227	422	21	21010	CAMK1D,SPI1,SPN,CRK,SPNS2,CD300A,ICAM1,CNN2,TGFB1,C5AR1,IL6R,PTAFR,IL1R1,TNFAIP6,RHOA,STK10,NEDD9,MTUS1,PTK2B,LYN,DOCK8
GO:BP	response to organonitrogen compound	GO:0010243	FALSE	1.6908e-05	4.77191	1031	422	50	21010	PTPRE,PIP4K2A,IRAK3,HSP90AA1,GNG2,PSEN1,FOS,AQP9,PRKCB,HERPUD1,CRK,STAT3,ARRB2,GRB2,PTPN2,RAB31,ICAM1,TGFB1,C5AR1,GNAI3,NCSTN,ATF6,GNB1,BTG2,ALPL,NLRP3,PTAFR,PSMB2,HM13,NFE2L2,IGFBP2,NCOA1,RAB10,SLC8A1,GSK3B,RAF1,ERBIN,MAPK14,MAPK13,SH2B2,BRAF,AHR,ACTB,PTK2B,LYN,RAPGEF1,NOTCH1,DNAI1,GNAQ,SYAP1
GO:BP	cellular response to biotic stimulus	GO:0071216	FALSE	1.83287e-05	4.73687	251	422	22	21010	SPI1,CLEC7A,LITAF,RARA,FCAR,TNFRSF1B,PPP1R15B,NLRP3,PTAFR,HCK,ARID5A,IRAK2,GSK3B,RHOA,TLR1,TNIP1,PPARD,MAPK14,AHR,FAM49B,LYN,NOTCH1
GO:BP	regulation of cell-cell adhesion	GO:0022407	FALSE	1.98782e-05	4.70162	473	422	31	21010	SPI1,B2M,IL4R,SPN,NFAT5,RARA,CD300A,PTPN2,NFKBID,TGFB1,PLAUR,VAV1,F11R,PTPRC,NLRP3,PTAFR,IGFBP2,PELI1,CBLB,TFRC,RHOA,DENND6A,CD83,HLA-DOA,MAPK14,ACTB,FAM49B,LYN,PAG1,NOTCH1,DOCK8
GO:BP	regulation of programmed cell death	GO:0043067	FALSE	2.06443e-05	4.6852	1507	422	64	21010	CAMK1D,FANK1,CCAR1,PPIF,PTEN,CLEC7A,CHST11,HCAR2,HSP90AA1,BCL2L2-PABPN1,SIX4,HIF1A,PSEN1,ANP32A,BCL2A1,DCUN1D3,HERPUD1,IKZF3,RARA,PTPN2,ICAM1,DNM2,TGFB1,PLAUR,TNFAIP8L1,FCAR,TNFRSF1B,ATF6,PTPRC,BTG2,ATF3,HCK,RASSF2,DNAJC5,BID,MAP4K4,ZEB2,NFE2L2,NCOA1,PELI1,TIA1,VHL,ATG7,GSK3B,RAF1,SKIL,TFRC,RHOA,RYBP,MAEA,FBXW7,TRIM2,SQSTM1,SOD2,IGF2R,RNF144B,PPARD,BRAF,ACTB,PTK2B,LYN,NOTCH1,DOCK8,SEMA4D
GO:BP	phosphate-containing compound metabolic process	GO:0006796	FALSE	2.18419e-05	4.66071	2694	422	96	21010	CAMK1D,PTPRE,PIP4K2A,IPMK,PFKFB3,PTEN,PTPRJ,STK33,CAMKK2,IRAK3,STK24,HSP90AA1,MOK,ATG14,PSEN1,CTDSPL2,MAPK6,CIITA,PRKCB,SPN,ACSF3,YWHAE,SSH2,RARA,STAT3,ARRB2,SPAG9,CD300A,PGS1,CSNK1D,PIK3R5,PTPN2,MOB3A,PIP5K1C,TGFB1,PLAUR,C5AR1,LILRA5,GNAI3,MAGI3,IL6R,PTPRC,PPP1R15B,ALPL,FGR,PTAFR,MKNK1,HCK,SAMHD1,TOP1,RASSF2,GPCPD1,CASS4,SAMSN1,MTMR3,LIMK2,MAP4K4,RALB,SLC11A1,TRAF3IP1,SLC8A1,PPM1B,IRAK2,CBLB,GSK…
GO:BP	regulation of phagocytosis	GO:0050764	FALSE	2.45602e-05	4.60977	99	422	14	21010	CAMK1D,PTPRJ,CLEC7A,RAB27A,CD300A,RAB31,CNN2,TGFB1,PTPRC,FGR,HCK,SLC11A1,DYSF,RAPGEF1
GO:BP	leukocyte differentiation	GO:0002521	FALSE	2.82636e-05	4.54877	619	422	36	21010	SPI1,PTPRJ,BATF2,CLEC4E,PSEN1,FOS,B2M,IL4R,SPN,IKZF3,RARA,STAT3,PTPN2,NFKBID,TGFB1,RELB,VAV1,IL6R,PTPRC,NLRP3,RASSF2,PREX1,MYH9,TNFAIP6,TFRC,RHOA,FBXW7,NEDD9,CD83,HLA-DOA,MAPK14,BRAF,ACTB,PTK2B,LYN,NFIL3
GO:BP	negative regulation of response to external stimulus	GO:0032102	FALSE	3.07572e-05	4.51205	429	422	29	21010	PTEN,IRAK3,SPN,MEFV,CRK,STAT3,ARRB2,RHBDF2,SEC14L1,PTPN2,PLAUR,TNFRSF1B,PTPRC,ZDHHC18,FGR,HCK,SAMHD1,TNFAIP6,TRAF3IP1,PPM1B,ERBIN,PPARD,MAPK14,AHR,AOAH,LYN,NOTCH1,SEMA4D,ELF4
GO:BP	myeloid leukocyte activation	GO:0002274	FALSE	3.31535e-05	4.47947	237	422	21	21010	SPI1,BATF2,PSEN1,IL4R,CD300A,ADGRE2,TGFB1,RELB,C5AR1,FCAR,PTPRC,FGR,PTAFR,PREX1,IFNGR2,SLC11A1,DYSF,TLR1,LCP2,IFNGR1,LYN
GO:BP	multicellular organism development	GO:0007275	FALSE	3.39261e-05	4.46947	4610	422	142	21010	CAMK1D,SRGN,PSAP,PTEN,SPI1,EHD1,DENND5A,CHST11,ETV6,ADIPOR2,DIP2B,IRAK3,PLXNC1,N4BP2L2,STK24,HSP90AA1,SIX4,HIF1A,TTC9,SIPA1L1,PSEN1,NUMB,FOS,CHSY1,SLC12A6,B2M,MAPK6,MYO1E,PRKCB,IL4R,ITGAX,DNAAF1,ANKRD11,YWHAE,CRK,SCARF1,SUPT6H,IKZF3,RARA,STAT3,SPNS2,ARRB2,SPAG9,VMP1,BCAS3,GNA13,GRB2,UNK,RNF213,CSNK1D,PTPN2,SMCHD1,DNM2,ELL,NFKBID,TGFB1,VASP,C5AR1,KDM4B,TNFRSF1B,IL6R,NCSTN,F11R,ATF6,GLUL,GNB1,PTPRC…
GO:BP	phosphorus metabolic process	GO:0006793	FALSE	3.47174e-05	4.45945	2719	422	96	21010	CAMK1D,PTPRE,PIP4K2A,IPMK,PFKFB3,PTEN,PTPRJ,STK33,CAMKK2,IRAK3,STK24,HSP90AA1,MOK,ATG14,PSEN1,CTDSPL2,MAPK6,CIITA,PRKCB,SPN,ACSF3,YWHAE,SSH2,RARA,STAT3,ARRB2,SPAG9,CD300A,PGS1,CSNK1D,PIK3R5,PTPN2,MOB3A,PIP5K1C,TGFB1,PLAUR,C5AR1,LILRA5,GNAI3,MAGI3,IL6R,PTPRC,PPP1R15B,ALPL,FGR,PTAFR,MKNK1,HCK,SAMHD1,TOP1,RASSF2,GPCPD1,CASS4,SAMSN1,MTMR3,LIMK2,MAP4K4,RALB,SLC11A1,TRAF3IP1,SLC8A1,PPM1B,IRAK2,CBLB,GSK…
GO:BP	regulation of apoptotic process	GO:0042981	FALSE	3.94343e-05	4.40413	1463	422	62	21010	CAMK1D,FANK1,CCAR1,PPIF,PTEN,CHST11,HCAR2,HSP90AA1,BCL2L2-PABPN1,SIX4,HIF1A,PSEN1,ANP32A,BCL2A1,DCUN1D3,HERPUD1,IKZF3,RARA,PTPN2,ICAM1,DNM2,TGFB1,PLAUR,TNFAIP8L1,FCAR,TNFRSF1B,ATF6,PTPRC,BTG2,ATF3,HCK,RASSF2,DNAJC5,BID,MAP4K4,ZEB2,NFE2L2,NCOA1,TIA1,VHL,ATG7,GSK3B,RAF1,SKIL,TFRC,RHOA,RYBP,MAEA,FBXW7,TRIM2,SQSTM1,SOD2,IGF2R,RNF144B,PPARD,BRAF,ACTB,PTK2B,LYN,NOTCH1,DOCK8,SEMA4D
GO:BP	catabolic process	GO:0009056	FALSE	4.49317e-05	4.34745	2616	422	93	21010	PIP4K2A,HERC4,CCAR1,PSAP,PTEN,LARP4B,CAMKK2,HCAR2,VPS37B,IRAK3,HSP90AA1,TECPR2,HNRNPC,ATG14,HIF1A,PSEN1,ISG20,MEFV,N4BP1,HERPUD1,GABARAPL2,ACSF3,SCARF1,STAT3,ARRB2,VMP1,USP32,BCAS3,RNF213,CSNK1D,CYP4F3,GNAI3,TNFRSF1B,RBM8A,ATF6,GLUL,BTG2,ECE1,RNF19B,PSMB2,NRDC,ECHDC2,HM13,SAMHD1,GPCPD1,IL17RA,MTMR3,TOM1,RNF149,RALB,NFE2L2,SLC11A1,PEX13,PELI1,RAB1A,VHL,CBLB,ATG7,GSK3B,RAB7A,GK5,WWTR1,RNF13,TBL1XR1…
GO:BP	small GTPase mediated signal transduction	GO:0007264	TRUE	5.42394e-05	4.26568	494	422	31	21010	FGD4,SIPA1L1,CRK,GNA13,GRB2,MYO9B,NUCB1,VAV1,F11R,GNB1,PHACTR4,PREX1,CYTH4,MAP4K4,RALB,ARHGAP15,ARHGAP25,RAF1,IQSEC1,TNK2,RHOA,ARHGAP26,SQSTM1,SH2B2,DOCK4,FAM49B,DENND3,DOCK5,RAPGEF1,NOTCH1,DOCK8
GO:BP	macromolecule catabolic process	GO:0009057	FALSE	6.29136e-05	4.20126	1412	422	60	21010	HERC4,CCAR1,PTEN,LARP4B,VPS37B,IRAK3,HSP90AA1,HNRNPC,PSEN1,ISG20,N4BP1,HERPUD1,GABARAPL2,ARRB2,USP32,RNF213,CSNK1D,TNFRSF1B,RBM8A,ATF6,BTG2,RNF19B,PSMB2,NRDC,HM13,IL17RA,RNF149,NFE2L2,SLC11A1,PELI1,VHL,CBLB,ATG7,GSK3B,RAB7A,WWTR1,RNF13,TBL1XR1,RYBP,MAEA,FBXW7,TRIM2,RBM47,HPSE,SQSTM1,RNF130,RNF144B,MAPK14,ZC3HAV1,AOAH,FBXL18,ZHX2,DENND3,PTK2B,UBE2W,NOTCH1,UBE2R2,UBAP1,UPF3B,RLIM
GO:BP	positive regulation of cellular component organization	GO:0051130	FALSE	7.04544e-05	4.15209	1111	422	51	21010	CAMK1D,PIP4K2A,PTPRJ,EHD1,CDC42EP2,CLEC7A,CAMKK2,PLXNC1,STK24,HSP90AA1,HIF1A,PSEN1,KATNBL1,B2M,RAB27A,IL4R,SCARF1,ARRB2,GRB2,RAB31,TGFB1,PLAUR,VASP,CROCC,PTPRC,NRDC,HCK,BID,TOM1,MAP4K4,LIMS1,RALB,NFE2L2,SLC11A1,GSK3B,IQSEC1,SKIL,TFRC,RHOA,NEDD9,MAPK14,BRAF,BAIAP2L1,ASAP1,PTK2B,RP1,LYN,NBN,RAPGEF1,SEMA4D,GNL3L
GO:BP	regulation of biological quality	GO:0065008	FALSE	7.24124e-05	4.14019	2918	422	100	21010	SVIL,JMJD1C,SRGN,PPIF,PTEN,LARP4B,PTPRJ,CTNND1,CDC42EP2,HCAR2,FGD4,DIP2B,PLXNC1,HSP90AA1,HNRNPC,ATG14,SIX4,HIF1A,SIPA1L1,PSEN1,NUMB,SLC12A6,RAB27A,PRKCB,YWHAE,CRK,SSH2,RARA,ARRB2,VMP1,GNA13,GRB2,DNM2,IFI30,FFAR2,PIP5K1C,PLAUR,VASP,C5AR1,FPR1,VAV1,TNFRSF1B,NCSTN,F11R,BTG2,ECE1,FGR,PTAFR,HCK,RASSF2,PREX1,B4GALT5,DNAJC5,BID,MYH9,RNF149,MAP4K4,ARHGAP15,ZEB2,NFE2L2,SLC11A1,NCOA1,SLC8A1,WDPCP,RAB1A,DYS…
GO:BP	regulation of protein phosphorylation	GO:0001932	FALSE	7.32002e-05	4.13549	1014	422	48	21010	PTEN,PTPRJ,CAMKK2,IRAK3,HSP90AA1,ATG14,PSEN1,SPN,ARRB2,SPAG9,CD300A,CSNK1D,PIK3R5,PTPN2,MOB3A,PLAUR,C5AR1,LILRA5,IL6R,PTPRC,PPP1R15B,FGR,RASSF2,CASS4,SAMSN1,LIMK2,RALB,SLC11A1,TRAF3IP1,SLC8A1,CBLB,RAF1,WWTR1,TNK2,TFRC,RHOA,FBXW7,LCP2,SQSTM1,NEDD9,BRAF,ACTB,PTK2B,LYN,NBN,GNAQ,SEMA4D,SYAP1
GO:BP	transmembrane receptor protein tyrosine kinase signaling pathway	GO:0007169	FALSE	7.47376e-05	4.12646	614	422	35	21010	PTPRE,PIP4K2A,PTPRJ,HIF1A,SIPA1L1,PSEN1,MYO1E,PRKCB,CRK,STAT3,GRB2,RHBDF2,PTPN2,PLAUR,VAV1,FGR,HCK,CASS4,RALB,IGFBP2,CBLB,GSK3B,RAF1,RAB7A,LCP2,ERBIN,NEDD9,IGF2R,MAPK14,SH2B2,BRAF,PTK2B,LYN,RAPGEF1,DNAI1
GO:BP	regulation of cell differentiation	GO:0045595	FALSE	7.96786e-05	4.09866	1562	422	64	21010	PTEN,SPI1,CLEC7A,DIP2B,PLXNC1,N4BP2L2,SIX4,HIF1A,PSEN1,NUMB,FOS,B2M,IL4R,SUPT6H,IKZF3,RARA,STAT3,ARRB2,SPAG9,CSNK1D,PTPN2,NFKBID,TGFB1,TNFRSF1B,IL6R,F11R,PTPRC,BTG2,SKI,NLRP3,CSF3R,NRDC,RASSF2,ZEB2,TNFAIP6,NFE2L2,NCOA1,VHL,GSK3B,RAF1,WWTR1,SKIL,RHOA,FBXW7,PROM1,NEDD9,CD83,SOD2,HLA-DOA,PPARD,MAPK14,TAF8,BRAF,ACTB,TRPS1,ZHX2,PTK2B,HOOK3,LYN,CDK9,NOTCH1,SEMA4D,UPF3B,SYAP1
GO:BP	cellular response to nitrogen compound	GO:1901699	FALSE	8.52323e-05	4.0694	676	422	37	21010	PTPRE,PIP4K2A,GNG2,PSEN1,FOS,AQP9,CIITA,PRKCB,CRK,STAT3,ARRB2,GRB2,PTPN2,RAB31,ICAM1,TGFB1,GNAI3,NCSTN,GNB1,NLRP3,PTAFR,RALB,NFE2L2,NCOA1,RAB10,SLC8A1,GSK3B,RAF1,MAPK13,SH2B2,AHR,ACTB,LYN,RAPGEF1,DNAI1,GNAQ,SYAP1
GO:BP	regulation of T cell activation	GO:0050863	FALSE	9.00058e-05	4.04573	372	422	26	21010	B2M,IL4R,SPN,RARA,CD300A,PTPN2,NFKBID,TGFB1,VAV1,TNFRSF1B,PTPRC,NLRP3,BID,IGFBP2,PELI1,CBLB,TFRC,RHOA,CD83,HLA-DOA,BRAF,ACTB,FAM49B,LYN,PAG1,DOCK8
GO:BP	positive regulation of response to external stimulus	GO:0032103	FALSE	9.47879e-05	4.02325	591	422	34	21010	CAMK1D,PIK3AP1,SPI1,CLEC7A,IRAK3,CLEC4E,STK24,HSP90AA1,MEFV,SCARF1,ARRB2,CD300A,SEC14L1,FFAR2,C5AR1,LILRA5,VAV1,IL6R,NLRP3,HCK,BPIFB1,IL17RA,PELI1,IRAK2,TLR1,RBM47,TNIP1,ERBIN,NEDD9,MAPK13,ZC3HAV1,BRAF,PTK2B,LYN
GO:BP	regulation of cell development	GO:0060284	FALSE	0.000107651	3.96798	835	422	42	21010	PTEN,SPI1,CLEC7A,DIP2B,PLXNC1,HIF1A,PSEN1,NUMB,FOS,B2M,IL4R,IKZF3,RARA,STAT3,PTPN2,NFKBID,TGFB1,TNFRSF1B,F11R,PTPRC,BTG2,SKI,NLRP3,CSF3R,NRDC,RASSF2,TNFAIP6,GSK3B,SKIL,RHOA,FBXW7,NEDD9,CD83,HLA-DOA,MAPK14,BRAF,ACTB,PTK2B,HOOK3,LYN,NOTCH1,SEMA4D
GO:BP	mononuclear cell differentiation	GO:1903131	FALSE	0.000109986	3.95866	482	422	30	21010	SPI1,PTPRJ,BATF2,CLEC4E,PSEN1,FOS,B2M,IL4R,SPN,IKZF3,RARA,STAT3,PTPN2,NFKBID,TGFB1,RELB,VAV1,IL6R,PTPRC,NLRP3,PREX1,MYH9,RHOA,CD83,HLA-DOA,BRAF,ACTB,PTK2B,LYN,NFIL3
GO:BP	cytokine-mediated signaling pathway	GO:0019221	FALSE	0.000131944	3.87961	486	422	30	21010	SPI1,PTPRJ,ADIPOR2,IRAK3,HIF1A,IL4R,STAT3,PTPN2,LILRA5,TNFRSF1B,IL6R,PTPRC,CSF3R,HCK,SAMHD1,IFNAR1,IFNGR2,IL17RA,IL1R2,IL1R1,LIMS1,TANK,IRAK2,ACSL1,RBM47,IFNGR1,SH2B2,PTK2B,LYN,NOTCH1
GO:BP	lymphocyte activation involved in immune response	GO:0002285	FALSE	0.000134753	3.87046	212	422	19	21010	SPI1,CLEC4E,PSEN1,RAB27A,IL4R,SPN,SUPT6H,RARA,STAT3,ICAM1,NFKBID,RELB,IL6R,PTPRC,NLRP3,SLC11A1,TFRC,PTK2B,NBN
GO:BP	positive regulation of developmental process	GO:0051094	FALSE	0.000158577	3.79976	1310	422	56	21010	SPI1,EHD1,CLEC7A,PLXNC1,STK24,SIX4,HIF1A,PSEN1,NUMB,FOS,MAPK6,PRKCB,IL4R,ITGAX,SCARF1,RARA,STAT3,ARRB2,SPAG9,CSNK1D,NFKBID,TGFB1,C5AR1,TNFRSF1B,IL6R,F11R,PTPRC,ARID4B,NLRP3,NRDC,B4GALT5,ZEB2,NFE2L2,NCOA1,SLC8A1,VHL,GSK3B,WWTR1,SKIL,TFRC,RHOA,PROM1,HPSE,NEDD9,CD83,SOD2,PPARD,MAPK14,BRAF,ACTB,PTK2B,LYN,NOTCH1,SEMA4D,UPF3B,SYAP1
GO:BP	negative regulation of immune response	GO:0050777	FALSE	0.00016377	3.78577	193	422	18	21010	SPI1,IRAK3,IL4R,SPN,CRK,ARRB2,CD300A,RHBDF2,PTPN2,PTPRC,ZDHHC18,FGR,HCK,SAMHD1,SAMSN1,MAPK14,AHR,LYN
GO:BP	protein catabolic process	GO:0030163	FALSE	0.000172271	3.76379	1043	422	48	21010	HERC4,CCAR1,PTEN,VPS37B,IRAK3,HSP90AA1,PSEN1,N4BP1,HERPUD1,GABARAPL2,ARRB2,USP32,RNF213,CSNK1D,TNFRSF1B,ATF6,RNF19B,PSMB2,NRDC,HM13,IL17RA,RNF149,NFE2L2,PELI1,VHL,CBLB,ATG7,GSK3B,RAB7A,WWTR1,RNF13,TBL1XR1,RYBP,MAEA,FBXW7,TRIM2,HPSE,SQSTM1,RNF130,RNF144B,FBXL18,DENND3,PTK2B,UBE2W,NOTCH1,UBE2R2,UBAP1,RLIM
GO:BP	cellular response to organonitrogen compound	GO:0071417	FALSE	0.000183926	3.73536	637	422	35	21010	PTPRE,PIP4K2A,GNG2,PSEN1,FOS,AQP9,PRKCB,CRK,STAT3,ARRB2,GRB2,PTPN2,RAB31,ICAM1,TGFB1,GNAI3,NCSTN,GNB1,NLRP3,PTAFR,NFE2L2,NCOA1,RAB10,SLC8A1,GSK3B,RAF1,MAPK13,SH2B2,AHR,ACTB,LYN,RAPGEF1,DNAI1,GNAQ,SYAP1
GO:BP	positive regulation of immune effector process	GO:0002699	FALSE	0.000188039	3.72575	262	422	21	21010	SPI1,PTPRJ,CLEC7A,B2M,IL4R,RARA,CD300A,ADGRE2,FFAR2,NFKBID,VAV1,PTPRC,NLRP3,FGR,PTAFR,IL1R1,ARID5A,TFRC,FAM49B,LYN,RAPGEF1
GO:BP	cellular response to endogenous stimulus	GO:0071495	FALSE	0.000194926	3.71013	1458	422	60	21010	PTPRE,PIP4K2A,SPI1,EHD1,CHST11,ADIPOR2,GNG2,HIF1A,PSEN1,FOS,CTDSPL2,AQP9,PRKCB,CRK,RARA,STAT3,ARRB2,BCAS3,GRB2,CSNK1D,PTPN2,RAB31,ICAM1,TGFB1,GNAI3,TNFRSF1B,NCSTN,GNB1,SKI,ARID4B,NLRP3,PTAFR,LIMS1,ZEB2,TNFAIP6,NFE2L2,IGFBP2,NCOA1,RAB10,SLC8A1,ARID5A,GSK3B,RAF1,SKIL,RHOA,ACSL1,HIVEP1,PPARD,MAPK14,MAPK13,SH2B2,BRAF,AHR,ACTB,LYN,RAPGEF1,NOTCH1,DNAI1,GNAQ,SYAP1
GO:BP	response to lipopolysaccharide	GO:0032496	FALSE	0.000212328	3.67299	337	422	24	21010	SPI1,IRAK3,FOS,LITAF,RARA,FCAR,TNFRSF1B,ALPL,NLRP3,PTAFR,HCK,IFNAR1,SLC11A1,PELI1,ARID5A,IRAK2,RHOA,TNIP1,ERBIN,SOD2,PPARD,MAPK14,LYN,NOTCH1
GO:BP	regulation of localization	GO:0032879	FALSE	0.000217401	3.66274	2123	422	78	21010	CAMK1D,PPIF,PTEN,SPI1,PTPRJ,EHD1,CLEC7A,ATXN2,HCAR2,HSP90AA1,SIX4,HIF1A,PSEN1,NUMB,CTDSPL2,B2M,RAB27A,PRKCB,IL4R,YWHAE,SLC43A2,SUPT6H,ARRB2,VMP1,CD300A,RHBDF2,PTPN2,RAB31,CNN2,ADGRE2,FFAR2,TGFB1,LILRA5,TNFRSF1B,CROCC,GLUL,PTPRC,FGR,PTAFR,HCK,DNAJC5,IFNGR2,KCNJ15,LIMK2,PACSIN2,MAP4K4,RALB,TNFAIP6,NFE2L2,SESTD1,SLC11A1,SLC8A1,WDPCP,DYSF,VHL,GSK3B,RAB7A,WWTR1,TNK2,TFRC,FBXW7,ACSL1,SQSTM1,ZFYVE16,MCT…
GO:BP	regulation of leukocyte cell-cell adhesion	GO:1903037	FALSE	0.000230388	3.63754	364	422	25	21010	B2M,IL4R,SPN,NFAT5,RARA,CD300A,PTPN2,NFKBID,TGFB1,VAV1,PTPRC,NLRP3,PTAFR,IGFBP2,PELI1,CBLB,TFRC,RHOA,CD83,HLA-DOA,ACTB,FAM49B,LYN,PAG1,DOCK8
GO:BP	positive regulation of cell-cell adhesion	GO:0022409	FALSE	0.000237419	3.62448	314	422	23	21010	B2M,IL4R,SPN,NFAT5,RARA,NFKBID,TGFB1,PLAUR,VAV1,F11R,PTPRC,NLRP3,PTAFR,IGFBP2,TFRC,RHOA,DENND6A,CD83,HLA-DOA,ACTB,FAM49B,LYN,DOCK8
GO:BP	organelle organization	GO:0006996	FALSE	0.000243361	3.61375	3562	422	114	21010	PIP4K2A,SVIL,SRGN,PPIF,PTEN,NUP98,EHD1,CDC42EP2,ATXN2,CAMKK2,VPS37B,RILPL2,FGD4,HSP90AA1,HNRNPC,ATG14,SIX4,HIF1A,PSEN1,KATNBL1,RAB27A,MYO1E,BCL2A1,ARPIN,MSRB1,PRKCB,TMEM170A,GABARAPL2,DNAAF1,CRK,SSH2,GOSR1,VMP1,BCAS3,GRB2,RNF213,CSNK1D,SMCHD1,PSTPIP2,RAB31,CNN2,TPM4,PIP5K1C,TGFB1,PLAUR,VASP,MYO1F,F11R,CROCC,LYST,PHACTR4,CNN3,HCK,TOP1,PREX1,BID,MTMR3,LIMK2,TOM1,MYH9,PACSIN2,RALB,ZEB2,TTLL4,AP1S3,T…
GO:BP	regulation of cell population proliferation	GO:0042127	FALSE	0.00033793	3.47117	2184	422	79	21010	CAMK1D,CCAR1,PTEN,PTPRJ,EHD1,CDC42EP2,DENND5A,CLEC7A,CHST11,DIP2B,PLXNC1,N4BP2L2,STK24,HSP90AA1,SIX4,HIF1A,SIPA1L1,PSEN1,B2M,ARPIN,SPN,ITGAX,CRK,SCARF1,IKZF3,RARA,STAT3,GNA13,CD300A,PTPN2,ICAM1,CNN2,IFI30,TGFB1,C5AR1,TNFRSF1B,IL6R,CROCC,PTPRC,BTG2,ATF3,SKI,PTAFR,NRDC,HCK,PREX1,TPD52L2,BID,LIMK2,MAP4K4,NFE2L2,IGFBP2,WDPCP,PELI1,VHL,CBLB,GSK3B,RAF1,WWTR1,SKIL,TFRC,RHOA,FBXW7,HPSE,FABP6,NEDD9,JARID2…
GO:BP	regulated exocytosis	GO:0045055	FALSE	0.00039677	3.40146	227	422	19	21010	SPI1,PSEN1,RAB27A,PRKCB,IL4R,CD300A,RAB31,ADGRE2,PIP5K1C,FGR,PTAFR,HCK,DNAJC5,MYH9,RAB10,STX11,BRAF,LYN,NOTCH1
GO:BP	regulation of small GTPase mediated signal transduction	GO:0051056	FALSE	0.000416009	3.3809	299	422	22	21010	FGD4,SIPA1L1,CRK,GNA13,MYO9B,VAV1,F11R,PREX1,CYTH4,MAP4K4,ARHGAP15,ARHGAP25,RAF1,IQSEC1,ARHGAP26,SQSTM1,SH2B2,FAM49B,DENND3,RAPGEF1,NOTCH1,DOCK8
GO:BP	negative regulation of inflammatory response	GO:0050728	FALSE	0.000430984	3.36554	163	422	16	21010	SPN,MEFV,STAT3,RHBDF2,PTPN2,TNFRSF1B,PTPRC,FGR,HCK,TNFAIP6,PPARD,MAPK14,AHR,AOAH,LYN,ELF4
GO:BP	positive regulation of innate immune response	GO:0045089	FALSE	0.000491339	3.30862	327	422	23	21010	PIK3AP1,SPI1,CLEC7A,IRAK3,CLEC4E,HSP90AA1,MEFV,ARRB2,CD300A,SEC14L1,FFAR2,VAV1,NLRP3,HCK,BPIFB1,PELI1,IRAK2,TLR1,RBM47,TNIP1,ERBIN,ZC3HAV1,LYN
GO:BP	regulation of phosphorylation	GO:0042325	FALSE	0.000529379	3.27623	1117	422	49	21010	PIP4K2A,PTEN,PTPRJ,CAMKK2,IRAK3,HSP90AA1,ATG14,PSEN1,SPN,ARRB2,SPAG9,CD300A,CSNK1D,PIK3R5,PTPN2,MOB3A,PLAUR,C5AR1,LILRA5,IL6R,PTPRC,PPP1R15B,FGR,RASSF2,CASS4,SAMSN1,LIMK2,RALB,SLC11A1,TRAF3IP1,SLC8A1,CBLB,RAF1,WWTR1,TNK2,TFRC,RHOA,FBXW7,LCP2,SQSTM1,NEDD9,BRAF,ACTB,PTK2B,LYN,NBN,GNAQ,SEMA4D,SYAP1
GO:BP	regulation of multicellular organismal development	GO:2000026	FALSE	0.000553047	3.25724	1396	422	57	21010	SRGN,PTEN,SPI1,DIP2B,PLXNC1,SIX4,HIF1A,PSEN1,NUMB,FOS,B2M,PRKCB,IL4R,ITGAX,IKZF3,RARA,STAT3,PTPN2,NFKBID,TGFB1,C5AR1,TNFRSF1B,F11R,GLUL,PTPRC,BTG2,SKI,NLRP3,CSF3R,NRDC,RASSF2,B4GALT5,TNFAIP6,NFE2L2,SLC8A1,WDPCP,VHL,WWTR1,SKIL,RHOA,FBXW7,PROM1,HPSE,NEDD9,CD83,JARID2,HLA-DOA,PPARD,MAPK14,BRAF,ACTB,TRPS1,PTK2B,HOOK3,LYN,NOTCH1,SEMA4D
GO:BP	regulation of hemopoiesis	GO:1903706	FALSE	0.000581858	3.23518	409	422	26	21010	SPI1,HIF1A,FOS,B2M,IL4R,IKZF3,RARA,STAT3,PTPN2,NFKBID,TGFB1,PTPRC,NLRP3,CSF3R,RASSF2,TNFAIP6,RHOA,FBXW7,NEDD9,CD83,HLA-DOA,MAPK14,BRAF,ACTB,PTK2B,LYN
GO:BP	regulation of phosphate metabolic process	GO:0019220	FALSE	0.000628483	3.20171	1261	422	53	21010	PIP4K2A,PTEN,PTPRJ,CAMKK2,IRAK3,HSP90AA1,ATG14,PSEN1,SPN,YWHAE,ARRB2,SPAG9,CD300A,CSNK1D,PIK3R5,PTPN2,MOB3A,PLAUR,C5AR1,LILRA5,IL6R,PTPRC,PPP1R15B,FGR,PTAFR,RASSF2,CASS4,SAMSN1,MTMR3,LIMK2,RALB,SLC11A1,TRAF3IP1,SLC8A1,CBLB,GSK3B,RAF1,WWTR1,TNK2,TFRC,RHOA,FBXW7,LCP2,SQSTM1,NEDD9,BRAF,ACTB,PTK2B,LYN,NBN,GNAQ,SEMA4D,SYAP1
GO:BP	regulation of phosphorus metabolic process	GO:0051174	FALSE	0.000644177	3.19099	1262	422	53	21010	PIP4K2A,PTEN,PTPRJ,CAMKK2,IRAK3,HSP90AA1,ATG14,PSEN1,SPN,YWHAE,ARRB2,SPAG9,CD300A,CSNK1D,PIK3R5,PTPN2,MOB3A,PLAUR,C5AR1,LILRA5,IL6R,PTPRC,PPP1R15B,FGR,PTAFR,RASSF2,CASS4,SAMSN1,MTMR3,LIMK2,RALB,SLC11A1,TRAF3IP1,SLC8A1,CBLB,GSK3B,RAF1,WWTR1,TNK2,TFRC,RHOA,FBXW7,LCP2,SQSTM1,NEDD9,BRAF,ACTB,PTK2B,LYN,NBN,GNAQ,SEMA4D,SYAP1
GO:BP	T cell differentiation	GO:0030217	FALSE	0.000655578	3.18338	307	422	22	21010	SPI1,CLEC4E,B2M,IL4R,SPN,IKZF3,RARA,STAT3,PTPN2,NFKBID,TGFB1,RELB,VAV1,IL6R,PTPRC,NLRP3,PREX1,RHOA,CD83,HLA-DOA,BRAF,ACTB
GO:BP	negative regulation of intracellular signal transduction	GO:1902532	FALSE	0.000670805	3.1734	524	422	30	21010	PPIF,PTEN,SPI1,PTPRJ,IRAK3,BCL2L2-PABPN1,HIF1A,LITAF,HERPUD1,ARRB2,CD300A,PTPN2,PLAUR,TNFAIP8L1,PTPRC,ATF3,RASSF2,BID,RNF149,TANK,NFE2L2,PPM1B,ARHGAP25,GSK3B,TNIP1,SOD2,MAPK14,FAM49B,LYN,RAPGEF1
GO:BP	positive regulation of cell activation	GO:0050867	FALSE	0.000699741	3.15506	386	422	25	21010	SPI1,CLEC7A,B2M,IL4R,SPN,RARA,NFKBID,TGFB1,LILRA5,VAV1,PTPRC,NLRP3,FGR,PTAFR,IGFBP2,PELI1,TFRC,RHOA,CD83,HLA-DOA,ACTB,FAM49B,LYN,DOCK8,SH3KBP1
GO:BP	response to endogenous stimulus	GO:0009719	FALSE	0.000708546	3.14963	1696	422	65	21010	PTPRE,PIP4K2A,SPI1,EHD1,CHST11,ADIPOR2,HSP90AA1,GNG2,HIF1A,PSEN1,FOS,CTDSPL2,AQP9,PRKCB,CRK,RARA,STAT3,ARRB2,BCAS3,GRB2,CSNK1D,PTPN2,RAB31,ICAM1,TGFB1,GNAI3,TNFRSF1B,NCSTN,GNB1,BTG2,ALPL,SKI,ARID4B,NLRP3,PTAFR,LIMS1,ZEB2,TNFAIP6,NFE2L2,IGFBP2,NCOA1,RAB10,SLC8A1,ARID5A,GSK3B,RAF1,SKIL,RHOA,ACSL1,HIVEP1,PPARD,MAPK14,MAPK13,SH2B2,BRAF,AHR,ACTB,ARPC1B,PTK2B,LYN,RAPGEF1,NOTCH1,DNAI1,GNAQ,SYAP1
GO:BP	activation of innate immune response	GO:0002218	FALSE	0.000741438	3.12993	260	422	20	21010	PIK3AP1,CLEC7A,IRAK3,CLEC4E,HSP90AA1,MEFV,ARRB2,CD300A,SEC14L1,FFAR2,NLRP3,HCK,BPIFB1,PELI1,IRAK2,TLR1,TNIP1,ERBIN,ZC3HAV1,LYN
GO:BP	Fc-gamma receptor signaling pathway	GO:0038094	FALSE	0.000788631	3.10313	35	422	8	21010	PTPRJ,CLEC4E,VAV1,PTPRC,FGR,HCK,LYN,RAPGEF1
GO:BP	positive regulation of hydrolase activity	GO:0051345	FALSE	0.000815462	3.0886	558	422	31	21010	PSAP,CLEC7A,SIPA1L1,MEFV,CRK,STAT3,GNA13,CD300A,C5AR1,VAV1,NCSTN,PTPRC,PPP1R15B,NLRP3,PTAFR,PREX1,BID,MAP4K4,LIMS1,TANK,ARHGAP25,GSK3B,RHOA,NEDD9,ASAP1,PTK2B,LYN,RAPGEF1,DOCK8,GNAQ,SEMA4D
GO:BP	innate immune response-activating signaling pathway	GO:0002758	FALSE	0.000881603	3.05473	239	422	19	21010	PIK3AP1,CLEC7A,IRAK3,CLEC4E,MEFV,ARRB2,CD300A,SEC14L1,FFAR2,NLRP3,HCK,BPIFB1,PELI1,IRAK2,TLR1,TNIP1,ERBIN,ZC3HAV1,LYN
GO:BP	positive regulation of programmed cell death	GO:0043068	FALSE	0.00088802	3.05158	531	422	30	21010	CAMK1D,FANK1,CCAR1,PTEN,CLEC7A,HCAR2,PSEN1,BCL2A1,DCUN1D3,PTPN2,DNM2,TGFB1,FCAR,TNFRSF1B,ATF6,PTPRC,ATF3,RASSF2,BID,NCOA1,TIA1,ATG7,SKIL,RYBP,FBXW7,SQSTM1,SOD2,IGF2R,LYN,NOTCH1
GO:BP	negative regulation of nitrogen compound metabolic process	GO:0051172	FALSE	0.000890358	3.05044	2353	422	82	21010	ZNF438,CREM,CCAR1,PTEN,LARP4B,SPI1,PTPRJ,ETV6,IRAK3,N4BP2L2,HNRNPC,ATG14,SIX4,HIF1A,PSEN1,CIITA,DCUN1D3,N4BP1,HERPUD1,GABARAPL2,YWHAE,RARA,STAT3,ARRB2,SPAG9,CD300A,UNK,PTPN2,SMCHD1,SIN3B,ZNF254,NFIC,TGFB1,PLAUR,RELB,PTPRC,BTG2,PPP1R15B,ATF3,SKI,ARID4B,RASSF2,SAMSN1,BACH1,IL1R2,LIMS1,ZEB2,SLC11A1,TRAF3IP1,SLC8A1,MXD1,TIA1,ARID5A,VHL,CBLB,GSK3B,RAF1,WWTR1,SKIL,TBL1XR1,RYBP,ELF2,TRIM2,RBM47,SQSTM1,H…
GO:BP	transcription by RNA polymerase II	GO:0006366	FALSE	0.00107443	2.96882	2521	422	86	21010	ZNF438,CREM,JMJD1C,SPI1,BATF2,MED13L,ETV6,N4BP2L2,ELF1,SIX4,HIF1A,SNAPC1,PSEN1,FOS,CTDSPL2,CIITA,LITAF,PRKCB,NFAT5,ZNF276,CRK,SUPT6H,IKZF3,RARA,STAT3,ARRB2,CAMTA2,BCAS3,PTPN2,SIN3B,ELL,ZNF101,ZNF254,NFIC,TGFB1,RELB,C5AR1,ZNF562,ATF6,BTG2,ATF3,SKI,ARID4B,NLRP3,PTAFR,MED18,PHF20,BACH1,ZEB2,NFE2L2,SLC11A1,NCOA1,MXD1,ARID5A,KANSL3,VHL,RAF1,WWTR1,SKIL,TBL1XR1,RHOA,RYBP,ELF2,MAML3,TNIP1,SQSTM1,GPBP1,HI…
GO:BP	positive regulation of leukocyte cell-cell adhesion	GO:1903039	FALSE	0.00113169	2.94627	267	422	20	21010	B2M,IL4R,SPN,NFAT5,RARA,NFKBID,TGFB1,VAV1,PTPRC,NLRP3,PTAFR,IGFBP2,TFRC,RHOA,CD83,HLA-DOA,ACTB,FAM49B,LYN,DOCK8
GO:BP	organic substance catabolic process	GO:1901575	FALSE	0.00114166	2.94246	2173	422	77	21010	HERC4,CCAR1,PTEN,LARP4B,HCAR2,VPS37B,IRAK3,HSP90AA1,HNRNPC,HIF1A,PSEN1,ISG20,N4BP1,HERPUD1,GABARAPL2,ACSF3,SCARF1,STAT3,ARRB2,USP32,RNF213,CSNK1D,CYP4F3,TNFRSF1B,RBM8A,ATF6,GLUL,BTG2,ECE1,RNF19B,PSMB2,NRDC,ECHDC2,HM13,SAMHD1,GPCPD1,IL17RA,RNF149,NFE2L2,SLC11A1,PEX13,PELI1,VHL,CBLB,ATG7,GSK3B,RAB7A,GK5,WWTR1,RNF13,TBL1XR1,RYBP,MAEA,FBXW7,TRIM2,RBM47,HPSE,SQSTM1,RNF130,RNF144B,PPARD,MAPK14,ZC3HAV1,…
GO:BP	regulation of transcription by RNA polymerase II	GO:0006357	FALSE	0.00117274	2.9308	2408	422	83	21010	ZNF438,CREM,JMJD1C,SPI1,BATF2,MED13L,ETV6,N4BP2L2,ELF1,SIX4,HIF1A,PSEN1,FOS,CTDSPL2,CIITA,LITAF,PRKCB,NFAT5,ZNF276,CRK,SUPT6H,IKZF3,RARA,STAT3,CAMTA2,BCAS3,PTPN2,SIN3B,ELL,ZNF101,ZNF254,NFIC,TGFB1,RELB,ZNF562,ATF6,BTG2,ATF3,SKI,ARID4B,NLRP3,PTAFR,MED18,PHF20,BACH1,ZEB2,NFE2L2,SLC11A1,NCOA1,MXD1,ARID5A,KANSL3,VHL,RAF1,WWTR1,SKIL,TBL1XR1,RHOA,RYBP,ELF2,MAML3,TNIP1,SQSTM1,GPBP1,HIVEP1,HIVEP2,JARID2,…
GO:BP	multicellular organismal-level homeostasis	GO:0048871	FALSE	0.00121683	2.91477	816	422	39	21010	SPI1,HCAR2,ADIPOR2,HIF1A,B2M,IL4R,STAT3,SPNS2,PTPN2,TGFB1,FCAR,NCSTN,F11R,CROCC,ALPL,NRDC,RASSF2,ZEB2,SLC11A1,VHL,RAB7A,WWTR1,SKIL,TBL1XR1,TFRC,MAEA,PROM1,ACSL1,SQSTM1,SOD2,PPARD,MAPK14,BTBD9,SH2B2,ACTB,PTK2B,RP1,LYN,NOTCH1
GO:BP	positive regulation of leukocyte activation	GO:0002696	FALSE	0.00123322	2.90896	371	422	24	21010	SPI1,CLEC7A,B2M,IL4R,SPN,RARA,NFKBID,TGFB1,VAV1,PTPRC,NLRP3,FGR,PTAFR,IGFBP2,PELI1,TFRC,RHOA,CD83,HLA-DOA,ACTB,FAM49B,LYN,DOCK8,SH3KBP1
GO:BP	positive regulation of apoptotic process	GO:0043065	FALSE	0.00126957	2.89634	511	422	29	21010	CAMK1D,FANK1,CCAR1,PTEN,HCAR2,PSEN1,BCL2A1,DCUN1D3,PTPN2,DNM2,TGFB1,FCAR,TNFRSF1B,ATF6,PTPRC,ATF3,RASSF2,BID,NCOA1,TIA1,ATG7,SKIL,RYBP,FBXW7,SQSTM1,SOD2,IGF2R,LYN,NOTCH1
GO:BP	positive regulation of cell differentiation	GO:0045597	FALSE	0.00132118	2.87904	851	422	40	21010	SPI1,CLEC7A,PLXNC1,HIF1A,NUMB,FOS,IL4R,RARA,STAT3,ARRB2,SPAG9,CSNK1D,NFKBID,TGFB1,TNFRSF1B,IL6R,F11R,PTPRC,NLRP3,NRDC,ZEB2,NCOA1,VHL,GSK3B,WWTR1,SKIL,RHOA,PROM1,NEDD9,CD83,SOD2,PPARD,MAPK14,BRAF,ACTB,LYN,NOTCH1,SEMA4D,UPF3B,SYAP1
GO:BP	response to extracellular stimulus	GO:0009991	TRUE	0.00137482	2.86175	513	422	29	21010	STK24,ATG14,FOS,CHSY1,PRKCB,GABARAPL2,RARA,BCAS3,TGFB1,GLUL,PTPRC,ATF3,ALPL,MTMR3,RALB,ZEB2,NFE2L2,IGFBP2,NCOA1,ATG7,TBL1XR1,TFRC,ACSL1,LRP11,SOD2,PPARD,MAPK14,UPP1,LYN
GO:BP	organelle localization	GO:0051640	TRUE	0.00144218	2.84098	603	422	32	21010	PTEN,NUP98,ATG14,HIF1A,PSEN1,RAB27A,MYO1E,IL4R,BICDL2,SPAG9,VMP1,CD300A,CSNK1D,DNM2,ADGRE2,MYO1F,CROCC,FGR,LIMK2,MYH9,RALB,EML4,PEX13,RAB1A,RAB7A,RNF13,LMNB1,STX11,EXOC4,HOOK3,LYN,CDK9
GO:BP	response to virus	GO:0009615	FALSE	0.00144759	2.83935	429	422	26	21010	IRAK3,HSP90AA1,HIF1A,ISG20,SPN,ITGAX,MEFV,SEC14L1,TGFB1,PTPRC,LYST,NLRP3,FGR,SAMHD1,IFNAR1,IFNGR2,IL17RA,TANK,TRAF3IP1,PPM1B,ATG7,ERBIN,IFNGR1,MAPK14,ZC3HAV1,UBE2W
GO:BP	positive regulation of protein phosphorylation	GO:0001934	FALSE	0.00154746	2.81038	666	422	34	21010	PTPRJ,CAMKK2,HSP90AA1,ATG14,PSEN1,SPN,ARRB2,CD300A,CSNK1D,PIK3R5,MOB3A,PLAUR,LILRA5,IL6R,PTPRC,RASSF2,CASS4,LIMK2,RALB,SLC11A1,RAF1,TNK2,TFRC,RHOA,FBXW7,LCP2,SQSTM1,NEDD9,BRAF,PTK2B,LYN,NBN,SEMA4D,SYAP1
GO:BP	regulation of inflammatory response	GO:0050727	FALSE	0.00156702	2.80493	376	422	24	21010	PIK3AP1,SPN,MEFV,STAT3,RHBDF2,PTPN2,FFAR2,LILRA5,TNFRSF1B,PTPRC,NLRP3,FGR,HCK,IL17RA,IL1R1,TNFAIP6,TNIP1,PPARD,MAPK14,MAPK13,AHR,AOAH,LYN,ELF4
GO:BP	positive regulation of DNA-templated transcription	GO:0045893	FALSE	0.00161296	2.79238	1699	422	64	21010	FANK1,CREM,CCAR1,NUP98,SPI1,ETV6,CAMKK2,ELF1,SIX4,HIF1A,PSEN1,FOS,CIITA,LITAF,PRKCB,NFAT5,SUPT6H,IKZF3,RARA,STAT3,KANSL1,CAMTA2,BCAS3,DNM2,ELL,NFIC,TGFB1,RELB,ATF6,ATF3,SKI,ARID4B,NLRP3,MED18,PHF20,BACH1,ZEB2,NFE2L2,SLC11A1,NCOA1,ARID5A,KANSL3,VHL,RAF1,WWTR1,TBL1XR1,RYBP,ELF2,MAML3,TNIP1,SQSTM1,GPBP1,HIVEP1,PPARD,MAPK14,TAF8,AHR,MACC1,CREB5,ACTB,CDK9,NOTCH1,NFIL3,ELF4
GO:BP	cellular response to molecule of bacterial origin	GO:0071219	FALSE	0.0016237	2.7895	225	422	18	21010	SPI1,LITAF,RARA,FCAR,TNFRSF1B,NLRP3,PTAFR,HCK,ARID5A,IRAK2,RHOA,TLR1,TNIP1,PPARD,MAPK14,AHR,FAM49B,LYN
GO:BP	cell morphogenesis	GO:0000902	FALSE	0.00163126	2.78748	957	422	43	21010	PTEN,SPI1,CDC42EP2,RILPL2,FGD4,DIP2B,PLXNC1,HSP90AA1,SIPA1L1,PSEN1,NUMB,ARPIN,CRK,SPAG9,GNA13,UNK,DNM2,MYO9B,TGFB1,VASP,F11R,ECE1,FGR,NRDC,HCK,B4GALT5,MYH9,PACSIN2,MAP4K4,ARHGAP15,RAB10,WDPCP,VHL,GSK3B,SKIL,RHOA,MAPK14,CDHR3,BRAF,PTK2B,NOTCH1,SEMA4D,SH3KBP1
GO:BP	positive regulation of nucleobase-containing compound metabolic process	GO:0045935	FALSE	0.00163531	2.7864	2039	422	73	21010	FANK1,CREM,CCAR1,NUP98,SPI1,ETV6,CAMKK2,ELF1,HSP90AA1,SIX4,HIF1A,PSEN1,FOS,CIITA,LITAF,PRKCB,NFAT5,SUPT6H,IKZF3,RARA,STAT3,KANSL1,CAMTA2,BCAS3,SMCHD1,DNM2,ELL,NFIC,TGFB1,RELB,TNFRSF1B,ATF6,PTPRC,BTG2,ATF3,SKI,ARID4B,NLRP3,MED18,PHF20,BACH1,ZEB2,NFE2L2,SLC11A1,NCOA1,ARID5A,KANSL3,VHL,RAF1,WWTR1,TBL1XR1,TFRC,RYBP,ELF2,MAML3,TNIP1,SQSTM1,GPBP1,HIVEP1,PPARD,MAPK14,TAF8,ZC3HAV1,AHR,MACC1,CREB5,ACTB,PT…
GO:BP	positive regulation of lymphocyte activation	GO:0051251	FALSE	0.00163566	2.78631	324	422	22	21010	SPI1,CLEC7A,B2M,IL4R,SPN,RARA,NFKBID,TGFB1,VAV1,PTPRC,NLRP3,IGFBP2,PELI1,TFRC,RHOA,CD83,HLA-DOA,ACTB,FAM49B,LYN,DOCK8,SH3KBP1
GO:BP	system development	GO:0048731	FALSE	0.00170039	2.76945	3951	422	120	21010	CAMK1D,PSAP,PTEN,SPI1,EHD1,DENND5A,CHST11,ETV6,ADIPOR2,DIP2B,IRAK3,PLXNC1,STK24,HSP90AA1,SIX4,HIF1A,TTC9,SIPA1L1,PSEN1,NUMB,FOS,CHSY1,SLC12A6,B2M,MAPK6,MYO1E,PRKCB,ITGAX,DNAAF1,ANKRD11,YWHAE,CRK,SCARF1,SUPT6H,RARA,STAT3,SPNS2,ARRB2,SPAG9,BCAS3,GNA13,UNK,RNF213,CSNK1D,SMCHD1,DNM2,TGFB1,VASP,C5AR1,KDM4B,TNFRSF1B,IL6R,NCSTN,ATF6,GLUL,GNB1,PTPRC,BTG2,ECE1,ALPL,SKI,ARID4B,FGR,PHACTR4,NRDC,RBBP9,SAMHD1…
GO:BP	positive regulation of response to biotic stimulus	GO:0002833	FALSE	0.00170222	2.76898	351	422	23	21010	PIK3AP1,SPI1,CLEC7A,IRAK3,CLEC4E,HSP90AA1,MEFV,ARRB2,CD300A,SEC14L1,FFAR2,VAV1,NLRP3,HCK,BPIFB1,PELI1,IRAK2,TLR1,RBM47,TNIP1,ERBIN,ZC3HAV1,LYN
GO:BP	immune response-regulating cell surface receptor signaling pathway involved in phagocytosis	GO:0002433	FALSE	0.0017118	2.76655	27	422	7	21010	PTPRJ,VAV1,PTPRC,FGR,HCK,LYN,RAPGEF1
GO:BP	Fc-gamma receptor signaling pathway involved in phagocytosis	GO:0038096	FALSE	0.0017118	2.76655	27	422	7	21010	PTPRJ,VAV1,PTPRC,FGR,HCK,LYN,RAPGEF1
GO:BP	regulation of plasma membrane bounded cell projection organization	GO:0120035	FALSE	0.00182041	2.73983	640	422	33	21010	CAMK1D,PTEN,EHD1,CDC42EP2,DENND5A,DIP2B,PLXNC1,STK24,HSP90AA1,SIPA1L1,PSEN1,B2M,ARPIN,CRK,SCARF1,ICAM1,CROCC,NRDC,PREX1,LIMK2,MAP4K4,NFE2L2,WDPCP,GSK3B,SKIL,RHOA,NEDD9,BRAF,PTK2B,RP1,LYN,RAPGEF1,SEMA4D
GO:BP	positive regulation of RNA biosynthetic process	GO:1902680	FALSE	0.00185742	2.73109	1706	422	64	21010	FANK1,CREM,CCAR1,NUP98,SPI1,ETV6,CAMKK2,ELF1,SIX4,HIF1A,PSEN1,FOS,CIITA,LITAF,PRKCB,NFAT5,SUPT6H,IKZF3,RARA,STAT3,KANSL1,CAMTA2,BCAS3,DNM2,ELL,NFIC,TGFB1,RELB,ATF6,ATF3,SKI,ARID4B,NLRP3,MED18,PHF20,BACH1,ZEB2,NFE2L2,SLC11A1,NCOA1,ARID5A,KANSL3,VHL,RAF1,WWTR1,TBL1XR1,RYBP,ELF2,MAML3,TNIP1,SQSTM1,GPBP1,HIVEP1,PPARD,MAPK14,TAF8,AHR,MACC1,CREB5,ACTB,CDK9,NOTCH1,NFIL3,ELF4
GO:BP	neurogenesis	GO:0022008	FALSE	0.00193342	2.71367	1708	422	64	21010	CAMK1D,PTEN,EHD1,DENND5A,ETV6,DIP2B,PLXNC1,STK24,HSP90AA1,SIX4,HIF1A,SIPA1L1,PSEN1,NUMB,B2M,MAPK6,YWHAE,CRK,SCARF1,RARA,STAT3,SPAG9,UNK,CSNK1D,DNM2,TGFB1,VASP,C5AR1,TNFRSF1B,NCSTN,BTG2,ECE1,SKI,NRDC,PREX1,B4GALT5,MAP4K4,ZEB2,NFE2L2,NCOA1,RAB10,PEX13,WDPCP,VHL,GSK3B,IQSEC1,SKIL,RHOA,PROM1,ZSWIM6,IFNGR1,SOD2,BRAF,ZHX2,ASAP1,PTK2B,HOOK3,RP1,LYN,NBN,RAPGEF1,NOTCH1,SEMA4D,UPF3B
GO:BP	regulation of cell shape	GO:0008360	FALSE	0.00199417	2.70024	140	422	14	21010	CDC42EP2,FGD4,PLXNC1,CRK,GNA13,F11R,FGR,HCK,MYH9,ARHGAP15,WDPCP,PTK2B,SEMA4D,SH3KBP1
GO:BP	tumor necrosis factor production	GO:0032640	FALSE	0.00219544	2.65848	162	422	15	21010	PTPRJ,CLEC7A,IRAK3,PSEN1,SPN,RARA,STAT3,ARRB2,LILRA5,PTPRC,PTAFR,ARID5A,TLR1,IFNGR1,ELF4
GO:BP	regulation of tumor necrosis factor production	GO:0032680	FALSE	0.00219544	2.65848	162	422	15	21010	PTPRJ,CLEC7A,IRAK3,PSEN1,SPN,RARA,STAT3,ARRB2,LILRA5,PTPRC,PTAFR,ARID5A,TLR1,IFNGR1,ELF4
GO:BP	response to peptide	GO:1901652	FALSE	0.00230261	2.63778	497	422	28	21010	PTPRE,PIP4K2A,PSEN1,FOS,PRKCB,CRK,STAT3,GRB2,PTPN2,RAB31,ICAM1,TGFB1,BTG2,ALPL,NFE2L2,IGFBP2,NCOA1,RAB10,GSK3B,RAF1,ERBIN,MAPK14,SH2B2,BRAF,LYN,NOTCH1,DNAI1,SYAP1
GO:BP	T cell activation involved in immune response	GO:0002286	FALSE	0.00236985	2.62528	122	422	13	21010	CLEC4E,PSEN1,RAB27A,IL4R,SPN,RARA,STAT3,ICAM1,NFKBID,RELB,IL6R,NLRP3,SLC11A1
GO:BP	epidermal growth factor receptor signaling pathway	GO:0007173	FALSE	0.00261903	2.58186	104	422	12	21010	PTPRJ,PSEN1,GRB2,RHBDF2,PTPN2,PLAUR,RALB,CBLB,RAB7A,ERBIN,BRAF,PTK2B
GO:BP	cell chemotaxis	GO:0060326	FALSE	0.00273368	2.56325	308	422	21	21010	CAMK1D,SPI1,CRK,ARRB2,ADGRE2,FFAR2,PIP5K1C,C5AR1,VAV1,IL6R,LYST,CSF3R,PREX1,IL17RA,TNFAIP6,NEDD9,DOCK4,MTUS1,PTK2B,LYN,NOTCH1
GO:BP	antigen receptor-mediated signaling pathway	GO:0050851	FALSE	0.00276737	2.55793	187	422	16	21010	PTPRJ,ELF1,PSEN1,PRKCB,CD300A,GRB2,PTPN2,NFKBID,PTPRC,THEMIS2,CBLB,KLHL6,LCP2,SH2B2,BRAF,LYN
GO:BP	negative regulation of locomotion	GO:0040013	FALSE	0.0028539	2.54456	335	422	22	21010	PTEN,PTPRJ,STK24,ARPIN,CRK,STAT3,GNA13,CD300A,PTPN2,CNN2,SIN3B,ARID4B,ZEB2,TNFAIP6,NFE2L2,RHOA,MCTP1,NEDD9,PPARD,BRAF,NOTCH1,SEMA4D
GO:BP	regulation of catabolic process	GO:0009894	FALSE	0.00296993	2.52725	1013	422	44	21010	PIP4K2A,PSAP,PTEN,LARP4B,CAMKK2,HCAR2,IRAK3,HSP90AA1,HNRNPC,ATG14,HIF1A,PSEN1,MEFV,N4BP1,HERPUD1,GABARAPL2,STAT3,CSNK1D,GNAI3,TNFRSF1B,RBM8A,ATF6,BTG2,RNF19B,NRDC,MTMR3,TOM1,RALB,NFE2L2,SLC11A1,VHL,CBLB,ATG7,GSK3B,RAB7A,RYBP,FBXW7,RBM47,SQSTM1,RNF144B,MAPK14,EXOC4,ZC3HAV1,PTK2B
GO:BP	regulation of cell projection organization	GO:0031344	FALSE	0.00302473	2.51931	655	422	33	21010	CAMK1D,PTEN,EHD1,CDC42EP2,DENND5A,DIP2B,PLXNC1,STK24,HSP90AA1,SIPA1L1,PSEN1,B2M,ARPIN,CRK,SCARF1,ICAM1,CROCC,NRDC,PREX1,LIMK2,MAP4K4,NFE2L2,WDPCP,GSK3B,SKIL,RHOA,NEDD9,BRAF,PTK2B,RP1,LYN,RAPGEF1,SEMA4D
GO:BP	positive regulation of RNA metabolic process	GO:0051254	FALSE	0.00310586	2.50782	1845	422	67	21010	FANK1,CREM,CCAR1,NUP98,SPI1,ETV6,CAMKK2,ELF1,SIX4,HIF1A,PSEN1,FOS,CIITA,LITAF,PRKCB,NFAT5,SUPT6H,IKZF3,RARA,STAT3,KANSL1,CAMTA2,BCAS3,DNM2,ELL,NFIC,TGFB1,RELB,TNFRSF1B,ATF6,BTG2,ATF3,SKI,ARID4B,NLRP3,MED18,PHF20,BACH1,ZEB2,NFE2L2,SLC11A1,NCOA1,ARID5A,KANSL3,VHL,RAF1,WWTR1,TBL1XR1,RYBP,ELF2,MAML3,TNIP1,SQSTM1,GPBP1,HIVEP1,PPARD,MAPK14,TAF8,ZC3HAV1,AHR,MACC1,CREB5,ACTB,CDK9,NOTCH1,NFIL3,ELF4
GO:BP	regulation of tumor necrosis factor superfamily cytokine production	GO:1903555	FALSE	0.00322789	2.49108	167	422	15	21010	PTPRJ,CLEC7A,IRAK3,PSEN1,SPN,RARA,STAT3,ARRB2,LILRA5,PTPRC,PTAFR,ARID5A,TLR1,IFNGR1,ELF4
GO:BP	tumor necrosis factor superfamily cytokine production	GO:0071706	FALSE	0.00322789	2.49108	167	422	15	21010	PTPRJ,CLEC7A,IRAK3,PSEN1,SPN,RARA,STAT3,ARRB2,LILRA5,PTPRC,PTAFR,ARID5A,TLR1,IFNGR1,ELF4
GO:BP	actin filament organization	GO:0007015	FALSE	0.00353372	2.45177	450	422	26	21010	SVIL,CDC42EP2,MYO1E,ARPIN,MSRB1,SSH2,GRB2,PSTPIP2,CNN2,TPM4,VASP,MYO1F,F11R,CNN3,HCK,PREX1,ZEB2,ARHGAP25,RHOA,NEDD9,BRAF,BAIAP2L1,ARPC1B,FAM49B,PTK2B,SH3KBP1
GO:BP	negative regulation of cytokine production	GO:0001818	FALSE	0.00369379	2.43253	288	422	20	21010	SRGN,IRAK3,MEFV,N4BP1,RARA,ARRB2,TGFB1,RELB,LILRA5,IL6R,PTPRC,IL1R2,SLC11A1,TRAF3IP1,PPM1B,TIA1,ERBIN,CD83,SERPINB1,ELF4
GO:BP	lymphocyte mediated immunity	GO:0002449	FALSE	0.00369379	2.43253	288	422	20	21010	B2M,RAB27A,IL4R,SPN,CRK,SUPT6H,ARRB2,ICAM1,VAV1,TNFRSF1B,PTPRC,LYST,NLRP3,RNF19B,IL1R1,ARID5A,TFRC,AHR,FAM49B,NBN
GO:BP	positive regulation of defense response	GO:0031349	FALSE	0.00399407	2.39858	453	422	26	21010	PIK3AP1,SPI1,CLEC7A,IRAK3,CLEC4E,HSP90AA1,MEFV,ARRB2,CD300A,SEC14L1,FFAR2,LILRA5,VAV1,NLRP3,HCK,BPIFB1,IL17RA,PELI1,IRAK2,TLR1,RBM47,TNIP1,ERBIN,MAPK13,ZC3HAV1,LYN
GO:BP	positive regulation of phosphorylation	GO:0042327	FALSE	0.00416392	2.3805	728	422	35	21010	PTPRJ,CAMKK2,HSP90AA1,ATG14,PSEN1,SPN,ARRB2,CD300A,CSNK1D,PIK3R5,MOB3A,PLAUR,LILRA5,IL6R,PTPRC,FGR,RASSF2,CASS4,LIMK2,RALB,SLC11A1,RAF1,TNK2,TFRC,RHOA,FBXW7,LCP2,SQSTM1,NEDD9,BRAF,PTK2B,LYN,NBN,SEMA4D,SYAP1
GO:BP	negative regulation of protein modification process	GO:0031400	FALSE	0.00433092	2.36342	455	422	26	21010	PTEN,PTPRJ,IRAK3,ATG14,PSEN1,DCUN1D3,N4BP1,YWHAE,ARRB2,SPAG9,CD300A,PTPN2,PTPRC,PPP1R15B,RASSF2,SAMSN1,TRAF3IP1,SLC8A1,CBLB,GSK3B,WWTR1,SQSTM1,LYN,GNAQ,SEMA4D,GNL3L
GO:BP	response to nutrient levels	GO:0031667	FALSE	0.00433248	2.36326	484	422	27	21010	STK24,ATG14,FOS,CHSY1,PRKCB,GABARAPL2,RARA,BCAS3,TGFB1,GLUL,ATF3,ALPL,MTMR3,RALB,ZEB2,NFE2L2,IGFBP2,NCOA1,ATG7,TBL1XR1,TFRC,ACSL1,LRP11,SOD2,PPARD,MAPK14,UPP1
GO:BP	Fc receptor signaling pathway	GO:0038093	FALSE	0.00473483	2.3247	58	422	9	21010	PTPRJ,CLEC4E,FCAR,VAV1,PTPRC,FGR,HCK,LYN,RAPGEF1
GO:BP	exocytosis	GO:0006887	FALSE	0.00485511	2.3138	346	422	22	21010	SPI1,PSEN1,RAB27A,PRKCB,IL4R,CD300A,RAB31,ADGRE2,PIP5K1C,FGR,PTAFR,HCK,DNAJC5,MYH9,RALB,RAB10,RAB7A,STX11,EXOC4,BRAF,LYN,NOTCH1
GO:BP	positive regulation of Fc receptor mediated stimulatory signaling pathway	GO:0060369	FALSE	0.00506847	2.29512	6	422	4	21010	PTPRJ,PTPRC,LYN,RAPGEF1
GO:BP	cytoskeleton organization	GO:0007010	FALSE	0.00516376	2.28703	1461	422	56	21010	SVIL,CDC42EP2,FGD4,SIX4,KATNBL1,MYO1E,ARPIN,MSRB1,DNAAF1,CRK,SSH2,BCAS3,GRB2,CSNK1D,PSTPIP2,CNN2,TPM4,PIP5K1C,TGFB1,VASP,MYO1F,F11R,CROCC,PHACTR4,CNN3,HCK,PREX1,LIMK2,MYH9,PACSIN2,ZEB2,TTLL4,TRAF3IP1,EML4,WDPCP,ARHGAP25,GSK3B,RAF1,IQSEC1,RHOA,MAEA,LMNB1,ARHGAP26,ERBIN,NEDD9,SH2B2,BRAF,ACTB,BAIAP2L1,ARPC1B,FAM49B,PTK2B,HOOK3,RP1,DNAI1,SH3KBP1
GO:BP	positive regulation of phosphorus metabolic process	GO:0010562	FALSE	0.00519014	2.28482	800	422	37	21010	PTPRJ,CAMKK2,HSP90AA1,ATG14,PSEN1,SPN,ARRB2,CD300A,CSNK1D,PIK3R5,MOB3A,PLAUR,LILRA5,IL6R,PTPRC,PPP1R15B,FGR,PTAFR,RASSF2,CASS4,LIMK2,RALB,SLC11A1,RAF1,TNK2,TFRC,RHOA,FBXW7,LCP2,SQSTM1,NEDD9,BRAF,PTK2B,LYN,NBN,SEMA4D,SYAP1
GO:BP	positive regulation of phosphate metabolic process	GO:0045937	FALSE	0.00519014	2.28482	800	422	37	21010	PTPRJ,CAMKK2,HSP90AA1,ATG14,PSEN1,SPN,ARRB2,CD300A,CSNK1D,PIK3R5,MOB3A,PLAUR,LILRA5,IL6R,PTPRC,PPP1R15B,FGR,PTAFR,RASSF2,CASS4,LIMK2,RALB,SLC11A1,RAF1,TNK2,TFRC,RHOA,FBXW7,LCP2,SQSTM1,NEDD9,BRAF,PTK2B,LYN,NBN,SEMA4D,SYAP1
GO:BP	positive regulation of T cell activation	GO:0050870	FALSE	0.00521474	2.28277	244	422	18	21010	B2M,IL4R,SPN,RARA,NFKBID,TGFB1,VAV1,PTPRC,NLRP3,IGFBP2,TFRC,RHOA,CD83,HLA-DOA,ACTB,FAM49B,LYN,DOCK8
GO:BP	lymphocyte differentiation	GO:0030098	FALSE	0.00545537	2.26318	432	422	25	21010	SPI1,PTPRJ,CLEC4E,B2M,IL4R,SPN,IKZF3,RARA,STAT3,PTPN2,NFKBID,TGFB1,RELB,VAV1,IL6R,PTPRC,NLRP3,PREX1,RHOA,CD83,HLA-DOA,BRAF,ACTB,PTK2B,NFIL3
GO:BP	pattern recognition receptor signaling pathway	GO:0002221	FALSE	0.0056375	2.24891	221	422	17	21010	PIK3AP1,IRAK3,CLEC4E,MEFV,ARRB2,CD300A,SEC14L1,FFAR2,NLRP3,BPIFB1,PELI1,IRAK2,TLR1,TNIP1,ERBIN,ZC3HAV1,LYN
GO:BP	negative regulation of cellular component organization	GO:0051129	FALSE	0.00620076	2.20756	709	422	34	21010	SVIL,PPIF,PTEN,DENND5A,ATXN2,DIP2B,IRAK3,HNRNPC,PSEN1,B2M,ARPIN,MEFV,SSH2,CD300A,CNN2,DNM2,TGFB1,TNFRSF1B,F11R,LIMK2,PACSIN2,MAP4K4,TRAF3IP1,DYSF,GSK3B,RAF1,RAB7A,TFRC,MCTP1,FAM49B,NBN,NOTCH1,SEMA4D,GNL3L
GO:BP	macromolecule localization	GO:0033036	FALSE	0.00620363	2.20735	3204	422	100	21010	PIP4K2A,SRGN,PSAP,NUP98,SPI1,CTNND1,EHD1,CHST11,ATXN2,HCAR2,VPS37B,RILPL2,HSP90AA1,TECPR2,ATG14,SIX4,HIF1A,PSEN1,NUMB,CTDSPL2,AQP9,PRKCB,HERPUD1,GABARAPL2,YWHAE,CRK,PITPNA,SUPT6H,GOSR1,STAT3,SPNS2,ARRB2,VMP1,RHBDF2,RNF213,CSNK1D,PTPN2,RAB31,DNM2,FFAR2,TGFB1,RBM8A,F11R,CROCC,GLUL,LYST,ZDHHC18,HM13,BID,LIMK2,TOM1,APOL6,APOL2,MYH9,PACSIN2,MAP4K4,LIMS1,TNFAIP6,AP1S3,RAB10,PEX13,WDPCP,RAB1A,TIA1,VHL,C…
GO:BP	peptidyl-amino acid modification	GO:0018193	FALSE	0.00626147	2.20332	1077	422	45	21010	CAMK1D,PPIF,PTEN,PTPRJ,DIP2B,HSP90AA1,PSEN1,PRKCB,KANSL1,CD300A,CSNK1D,PTPN2,TGFB1,LILRA5,TTLL10,IL6R,KRTCAP2,PTPRC,ZDHHC18,FGR,MKNK1,HCK,PHF20,TOP1,RASSF2,CASS4,SAMSN1,TTLL4,KANSL3,CBLB,GSK3B,RAF1,TNK2,TFRC,FBXW7,PPIL6,NEDD9,MAPK14,MAPK13,BRAF,ACTB,PTK2B,LYN,SEMA4D,GNL3L
GO:BP	proteolysis involved in protein catabolic process	GO:0051603	FALSE	0.00634506	2.19756	807	422	37	21010	HERC4,CCAR1,PTEN,VPS37B,PSEN1,N4BP1,HERPUD1,GABARAPL2,ARRB2,USP32,RNF213,CSNK1D,ATF6,RNF19B,PSMB2,HM13,RNF149,NFE2L2,PELI1,VHL,GSK3B,WWTR1,RNF13,TBL1XR1,RYBP,MAEA,FBXW7,TRIM2,SQSTM1,RNF130,RNF144B,FBXL18,PTK2B,UBE2W,UBE2R2,UBAP1,RLIM
GO:BP	alpha-beta T cell activation	GO:0046631	FALSE	0.00668335	2.17501	177	422	15	21010	IL4R,SPN,RARA,STAT3,CD300A,NFKBID,RELB,IL6R,PTPRC,NLRP3,CBLB,RHOA,CD83,BRAF,ELF4
GO:BP	positive regulation of proteolysis	GO:0045862	FALSE	0.00672446	2.17234	353	422	22	21010	PTEN,CLEC7A,PSEN1,MEFV,HERPUD1,STAT3,CSNK1D,TNFRSF1B,NCSTN,NLRP3,RNF19B,NRDC,BID,MYH9,TANK,NFE2L2,GSK3B,FBXW7,TNIP1,RNF144B,PTK2B,LYN
GO:BP	negative regulation of cell motility	GO:2000146	FALSE	0.00689202	2.16165	300	422	20	21010	PTEN,PTPRJ,STK24,ARPIN,CRK,STAT3,GNA13,CD300A,CNN2,SIN3B,ARID4B,ZEB2,TNFAIP6,NFE2L2,RHOA,MCTP1,NEDD9,PPARD,BRAF,NOTCH1
GO:BP	regulation of hydrolase activity	GO:0051336	FALSE	0.00697165	2.15666	944	422	41	21010	PSAP,CLEC7A,FGD4,PLXNC1,SIPA1L1,MEFV,HERPUD1,CRK,STAT3,GNA13,CD300A,RHBDF2,PLAUR,C5AR1,VAV1,NCSTN,PTPRC,PPP1R15B,NLRP3,PTAFR,NRDC,PREX1,BID,MAP4K4,LIMS1,ARHGAP15,TANK,ARHGAP25,CBLB,GSK3B,RAF1,RHOA,NEDD9,SERPINB1,ASAP1,PTK2B,LYN,RAPGEF1,DOCK8,GNAQ,SEMA4D
GO:BP	Fc receptor mediated stimulatory signaling pathway	GO:0002431	FALSE	0.00742112	2.12953	33	422	7	21010	PTPRJ,VAV1,PTPRC,FGR,HCK,LYN,RAPGEF1
GO:BP	membrane organization	GO:0061024	TRUE	0.00751994	2.12379	813	422	37	21010	PIP4K2A,PPIF,PTEN,VPS37B,RILPL2,HSP90AA1,PRKCB,TMEM170A,PITPNA,GOSR1,VMP1,CD300A,CSNK1D,RAB31,DNM2,PIP5K1C,PTPRC,BID,TOM1,MYH9,A4GALT,PACSIN2,YIPF4,RAB1A,ARHGAP25,GSK3B,RAB7A,TMCC1,ATP11B,RHOA,LMNB1,NUP155,STX11,EXOC4,BAIAP2L1,ASAP1,UBAP1
GO:BP	regulation of adaptive immune response	GO:0002819	FALSE	0.00760565	2.11886	202	422	16	21010	CLEC7A,B2M,IL4R,SPN,SUPT6H,NFKBID,TNFRSF1B,PTPRC,NLRP3,SAMSN1,IL1R1,SLC11A1,ARID5A,TFRC,AHR,FAM49B
GO:BP	generation of neurons	GO:0048699	FALSE	0.00844154	2.07358	1485	422	56	21010	CAMK1D,PTEN,EHD1,DENND5A,DIP2B,PLXNC1,STK24,HSP90AA1,SIX4,HIF1A,SIPA1L1,PSEN1,NUMB,B2M,MAPK6,YWHAE,CRK,SCARF1,RARA,STAT3,SPAG9,UNK,CSNK1D,DNM2,TGFB1,VASP,BTG2,ECE1,NRDC,PREX1,B4GALT5,MAP4K4,NFE2L2,NCOA1,RAB10,PEX13,WDPCP,VHL,GSK3B,IQSEC1,SKIL,RHOA,PROM1,ZSWIM6,SOD2,BRAF,ZHX2,ASAP1,PTK2B,RP1,LYN,NBN,RAPGEF1,NOTCH1,SEMA4D,UPF3B
GO:BP	T-helper 17 type immune response	GO:0072538	FALSE	0.0085341	2.06884	47	422	8	21010	CLEC7A,STAT3,NFKBID,IL6R,NLRP3,IL17RA,ARID5A,NOTCH1
GO:BP	negative regulation of protein phosphorylation	GO:0001933	FALSE	0.0102476	1.98938	308	422	20	21010	PTEN,PTPRJ,IRAK3,ATG14,PSEN1,ARRB2,SPAG9,CD300A,PTPN2,PTPRC,PPP1R15B,RASSF2,SAMSN1,TRAF3IP1,SLC8A1,CBLB,WWTR1,LYN,GNAQ,SEMA4D
GO:BP	response to hormone	GO:0009725	FALSE	0.0103918	1.98331	858	422	38	21010	PTPRE,PIP4K2A,ADIPOR2,HSP90AA1,GNG2,FOS,PRKCB,CRK,RARA,STAT3,BCAS3,GRB2,PTPN2,RAB31,TGFB1,GNB1,BTG2,ALPL,PTAFR,NFE2L2,IGFBP2,NCOA1,RAB10,ARID5A,GSK3B,RAF1,RHOA,ACSL1,PPARD,MAPK14,SH2B2,BRAF,ARPC1B,PTK2B,LYN,NOTCH1,DNAI1,SYAP1
GO:BP	regulation of cellular component biogenesis	GO:0044087	FALSE	0.0105019	1.97873	960	422	41	21010	PIP4K2A,SVIL,PTEN,PTPRJ,CDC42EP2,CLEC7A,HSP90AA1,SIX4,MEFV,SSH2,GRB2,ICAM1,TGFB1,VASP,F11R,CROCC,HCK,PREX1,BID,MTMR3,LIMK2,MAP4K4,LIMS1,RALB,TRAF3IP1,WDPCP,GSK3B,RAF1,RAB7A,TFRC,KIF9,RHOA,BRAF,BAIAP2L1,FAM49B,PTK2B,RP1,RAPGEF1,NOTCH1,SEMA4D,GNL3L
GO:BP	organonitrogen compound catabolic process	GO:1901565	FALSE	0.0106116	1.97422	1386	422	53	21010	HERC4,CCAR1,PTEN,VPS37B,IRAK3,HSP90AA1,PSEN1,N4BP1,HERPUD1,GABARAPL2,ARRB2,USP32,RNF213,CSNK1D,TNFRSF1B,ATF6,GLUL,ECE1,RNF19B,PSMB2,NRDC,HM13,SAMHD1,IL17RA,RNF149,NFE2L2,PELI1,VHL,CBLB,ATG7,GSK3B,RAB7A,WWTR1,RNF13,TBL1XR1,RYBP,MAEA,FBXW7,TRIM2,HPSE,SQSTM1,RNF130,RNF144B,UPP1,FBXL18,DENND3,PTK2B,UBE2W,NOTCH1,UBE2R2,UBAP1,GLA,RLIM
GO:BP	response to peptide hormone	GO:0043434	FALSE	0.0107524	1.96849	420	422	24	21010	PTPRE,PIP4K2A,FOS,PRKCB,CRK,STAT3,GRB2,PTPN2,RAB31,TGFB1,BTG2,ALPL,NFE2L2,IGFBP2,NCOA1,RAB10,GSK3B,RAF1,MAPK14,SH2B2,BRAF,LYN,DNAI1,SYAP1
GO:BP	ubiquitin-dependent protein catabolic process	GO:0006511	FALSE	0.0110674	1.95595	696	422	33	21010	HERC4,CCAR1,PTEN,VPS37B,PSEN1,N4BP1,HERPUD1,ARRB2,USP32,RNF213,CSNK1D,RNF19B,PSMB2,RNF149,NFE2L2,PELI1,GSK3B,WWTR1,RNF13,TBL1XR1,RYBP,MAEA,FBXW7,TRIM2,SQSTM1,RNF130,RNF144B,FBXL18,PTK2B,UBE2W,UBE2R2,UBAP1,RLIM
GO:BP	regulation of myeloid cell differentiation	GO:0045637	FALSE	0.0110869	1.95519	208	422	16	21010	SPI1,HIF1A,FOS,B2M,RARA,STAT3,PTPN2,TGFB1,CSF3R,RASSF2,TNFAIP6,FBXW7,NEDD9,MAPK14,PTK2B,LYN
GO:BP	regulation of transport	GO:0051049	FALSE	0.0111248	1.95371	1762	422	63	21010	CAMK1D,PPIF,PTEN,SPI1,PTPRJ,EHD1,CLEC7A,ATXN2,HCAR2,HSP90AA1,HIF1A,PSEN1,NUMB,CTDSPL2,B2M,RAB27A,PRKCB,IL4R,YWHAE,SLC43A2,SUPT6H,ARRB2,VMP1,CD300A,RHBDF2,RAB31,CNN2,ADGRE2,FFAR2,TGFB1,LILRA5,TNFRSF1B,PTPRC,FGR,PTAFR,HCK,DNAJC5,IFNGR2,KCNJ15,PACSIN2,MAP4K4,NFE2L2,SESTD1,SLC11A1,SLC8A1,DYSF,GSK3B,RAB7A,TNK2,FBXW7,ACSL1,ZFYVE16,MCTP1,NUP153,PPARD,MAPK14,BTBD9,BRAF,ACTB,PTK2B,LYN,RAPGEF1,NOTCH1
GO:BP	negative regulation of phosphorylation	GO:0042326	FALSE	0.0112869	1.94742	337	422	21	21010	PIP4K2A,PTEN,PTPRJ,IRAK3,ATG14,PSEN1,ARRB2,SPAG9,CD300A,PTPN2,PTPRC,PPP1R15B,RASSF2,SAMSN1,TRAF3IP1,SLC8A1,CBLB,WWTR1,LYN,GNAQ,SEMA4D
GO:BP	positive regulation of signaling	GO:0023056	FALSE	0.0113353	1.94557	1725	422	62	21010	PTEN,SPI1,PTPRJ,CLEC7A,HCAR2,HSP90AA1,HIF1A,PSEN1,CHSY1,LITAF,PRKCB,NFAT5,CRK,STAT3,ARRB2,SPAG9,CD300A,CSNK1D,PIK3R5,PTPN2,ICAM1,FFAR2,PLAUR,C5AR1,LILRA5,IL6R,NCSTN,F11R,ATF6,PTPRC,ATF3,ECE1,SKI,RASSF2,CASS4,BID,MAP4K4,IL1R1,LIMS1,RALB,ZEB2,PPM1B,PELI1,GSK3B,RAF1,RNF13,SKIL,TBL1XR1,TFRC,RHOA,FBXW7,TLR1,RBM47,HPSE,SQSTM1,PPARD,ZC3HAV1,BRAF,PTK2B,LYN,RAPGEF1,NOTCH1
GO:BP	negative regulation of phosphate metabolic process	GO:0045936	FALSE	0.01146	1.94081	393	422	23	21010	PIP4K2A,PTEN,PTPRJ,IRAK3,ATG14,PSEN1,YWHAE,ARRB2,SPAG9,CD300A,PTPN2,PTPRC,PPP1R15B,RASSF2,SAMSN1,TRAF3IP1,SLC8A1,CBLB,GSK3B,WWTR1,LYN,GNAQ,SEMA4D
GO:BP	process utilizing autophagic mechanism	GO:0061919	FALSE	0.0114622	1.94073	571	422	29	21010	PIP4K2A,PSAP,CAMKK2,VPS37B,HSP90AA1,TECPR2,ATG14,HIF1A,PSEN1,MEFV,GABARAPL2,STAT3,VMP1,BCAS3,RNF213,GNAI3,ATF6,MTMR3,TOM1,RALB,RAB1A,VHL,ATG7,GSK3B,RAB7A,FBXW7,WDFY3,SQSTM1,EXOC4
GO:BP	autophagy	GO:0006914	FALSE	0.0114622	1.94073	571	422	29	21010	PIP4K2A,PSAP,CAMKK2,VPS37B,HSP90AA1,TECPR2,ATG14,HIF1A,PSEN1,MEFV,GABARAPL2,STAT3,VMP1,BCAS3,RNF213,GNAI3,ATF6,MTMR3,TOM1,RALB,RAB1A,VHL,ATG7,GSK3B,RAB7A,FBXW7,WDFY3,SQSTM1,EXOC4
GO:BP	negative regulation of cell migration	GO:0030336	FALSE	0.0115325	1.93808	284	422	19	21010	PTEN,PTPRJ,STK24,ARPIN,STAT3,GNA13,CD300A,CNN2,SIN3B,ARID4B,ZEB2,TNFAIP6,NFE2L2,RHOA,MCTP1,NEDD9,PPARD,BRAF,NOTCH1
GO:BP	positive regulation of transcription by RNA polymerase II	GO:0045944	FALSE	0.0115584	1.9371	1245	422	49	21010	CREM,SPI1,ETV6,ELF1,SIX4,HIF1A,FOS,CIITA,LITAF,NFAT5,SUPT6H,IKZF3,RARA,STAT3,CAMTA2,BCAS3,ELL,NFIC,TGFB1,RELB,ATF6,ATF3,SKI,ARID4B,NLRP3,MED18,BACH1,ZEB2,NFE2L2,SLC11A1,NCOA1,ARID5A,KANSL3,RAF1,WWTR1,TBL1XR1,MAML3,TNIP1,SQSTM1,GPBP1,HIVEP1,PPARD,MAPK14,TAF8,AHR,MACC1,CDK9,NOTCH1,ELF4
GO:BP	cellular response to hormone stimulus	GO:0032870	FALSE	0.0118273	1.92711	603	422	30	21010	PTPRE,PIP4K2A,ADIPOR2,GNG2,FOS,PRKCB,CRK,RARA,STAT3,BCAS3,GRB2,PTPN2,RAB31,TGFB1,GNB1,NFE2L2,IGFBP2,NCOA1,RAB10,ARID5A,GSK3B,RAF1,RHOA,ACSL1,PPARD,SH2B2,LYN,NOTCH1,DNAI1,SYAP1
GO:BP	negative regulation of phosphorus metabolic process	GO:0010563	FALSE	0.0119486	1.92268	394	422	23	21010	PIP4K2A,PTEN,PTPRJ,IRAK3,ATG14,PSEN1,YWHAE,ARRB2,SPAG9,CD300A,PTPN2,PTPRC,PPP1R15B,RASSF2,SAMSN1,TRAF3IP1,SLC8A1,CBLB,GSK3B,WWTR1,LYN,GNAQ,SEMA4D
GO:BP	supramolecular fiber organization	GO:0097435	FALSE	0.0127951	1.89296	799	422	36	21010	SVIL,CDC42EP2,SIX4,PSEN1,KATNBL1,B2M,MYO1E,ARPIN,MSRB1,SSH2,GRB2,CSNK1D,PSTPIP2,CNN2,TPM4,VASP,MYO1F,F11R,CNN3,HCK,PREX1,BID,LIMK2,ZEB2,TNFAIP6,ARHGAP25,VHL,RHOA,NEDD9,BRAF,BAIAP2L1,ARPC1B,FAM49B,PTK2B,HOOK3,SH3KBP1
GO:BP	regulation of kinase activity	GO:0043549	FALSE	0.0128541	1.89096	701	422	33	21010	PIP4K2A,PTEN,PTPRJ,CAMKK2,IRAK3,HSP90AA1,ATG14,PSEN1,CD300A,PIK3R5,PTPN2,C5AR1,LILRA5,IL6R,PTPRC,FGR,RASSF2,CASS4,RALB,SLC11A1,SLC8A1,CBLB,WWTR1,RHOA,FBXW7,LCP2,NEDD9,ACTB,PTK2B,LYN,NBN,GNAQ,SYAP1
GO:BP	positive regulation of tumor necrosis factor production	GO:0032760	FALSE	0.0128721	1.89035	101	422	11	21010	PTPRJ,CLEC7A,PSEN1,SPN,STAT3,LILRA5,PTPRC,PTAFR,ARID5A,TLR1,IFNGR1
GO:BP	regulation of protein kinase activity	GO:0045859	FALSE	0.0130357	1.88486	606	422	30	21010	PTEN,PTPRJ,CAMKK2,IRAK3,HSP90AA1,PSEN1,CD300A,PIK3R5,PTPN2,C5AR1,LILRA5,IL6R,PTPRC,FGR,RASSF2,CASS4,RALB,SLC11A1,SLC8A1,CBLB,WWTR1,RHOA,FBXW7,LCP2,NEDD9,ACTB,PTK2B,LYN,GNAQ,SYAP1
GO:BP	ERBB signaling pathway	GO:0038127	FALSE	0.0130486	1.88444	121	422	12	21010	PTPRJ,PSEN1,GRB2,RHBDF2,PTPN2,PLAUR,RALB,CBLB,RAB7A,ERBIN,BRAF,PTK2B
GO:BP	regulation of adaptive immune response based on somatic recombination of immune receptors built from immunoglobulin superfamily domains	GO:0002822	FALSE	0.0131369	1.88151	187	422	15	21010	CLEC7A,B2M,IL4R,SPN,SUPT6H,NFKBID,TNFRSF1B,PTPRC,NLRP3,IL1R1,SLC11A1,ARID5A,TFRC,AHR,FAM49B
GO:BP	cellular response to stress	GO:0033554	FALSE	0.0131396	1.88142	1925	422	67	21010	PPIF,PTEN,SPI1,BATF2,STK33,CAMKK2,STK24,HSP90AA1,BCL2L2-PABPN1,ATG14,HIF1A,SUSD6,PSEN1,FOS,SLC12A6,B2M,BCL2A1,HERPUD1,NFAT5,GABARAPL2,YWHAE,CRK,SCARF1,GRB2,PTPN2,SMCHD1,RELB,TNFRSF1B,ATF6,GLUL,BTG2,PPP1R15B,ATF3,HM13,SAMHD1,RASSF2,BACH1,BID,MTMR3,MAP4K4,RALB,TANK,NFE2L2,SLC8A1,PEX13,VHL,ATG7,GSK3B,RNF13,SKIL,FBXW7,SQSTM1,SOD2,PPARD,MAPK14,MAPK13,BRAF,UPP1,ACTB,PTK2B,GSR,LYN,UBE2W,NBN,CDK9,RAPGEF1…
GO:BP	regulation of mononuclear cell migration	GO:0071675	FALSE	0.0142135	1.8473	122	422	12	21010	SPI1,SPN,CRK,SPNS2,TGFB1,C5AR1,RHOA,STK10,NEDD9,PTK2B,LYN,DOCK8
GO:BP	regulation of leukocyte differentiation	GO:1902105	FALSE	0.0143296	1.84376	315	422	20	21010	SPI1,FOS,IL4R,IKZF3,RARA,PTPN2,NFKBID,TGFB1,PTPRC,NLRP3,RASSF2,TNFAIP6,RHOA,FBXW7,NEDD9,CD83,HLA-DOA,BRAF,ACTB,LYN
GO:BP	modification-dependent protein catabolic process	GO:0019941	FALSE	0.014903	1.82673	706	422	33	21010	HERC4,CCAR1,PTEN,VPS37B,PSEN1,N4BP1,HERPUD1,ARRB2,USP32,RNF213,CSNK1D,RNF19B,PSMB2,RNF149,NFE2L2,PELI1,GSK3B,WWTR1,RNF13,TBL1XR1,RYBP,MAEA,FBXW7,TRIM2,SQSTM1,RNF130,RNF144B,FBXL18,PTK2B,UBE2W,UBE2R2,UBAP1,RLIM
GO:BP	response to wounding	GO:0009611	FALSE	0.0149209	1.82621	548	422	28	21010	JMJD1C,PTEN,CLEC7A,ADIPOR2,STK24,HIF1A,RAB27A,CRK,SCARF1,STAT3,GNA13,CNN2,PLAUR,VAV1,F11R,MYH9,NFE2L2,SLC11A1,RAF1,RHOA,HPSE,SOD2,PPARD,MAPK14,BRAF,ACTB,LYN,GNAQ
GO:BP	myeloid leukocyte migration	GO:0097529	FALSE	0.0152509	1.8167	238	422	17	21010	CAMK1D,SPI1,CD300A,CNN2,ADGRE2,PIP5K1C,C5AR1,VAV1,IL6R,CSF3R,PREX1,IL17RA,IL1R1,TNFAIP6,MTUS1,PTK2B,LYN
GO:BP	response to lipid	GO:0033993	FALSE	0.0154784	1.81027	907	422	39	21010	SPI1,IRAK3,GNG2,FOS,LITAF,PRKCB,RARA,STAT3,FFAR2,TGFB1,FCAR,TNFRSF1B,GNB1,ALPL,NLRP3,PTAFR,HCK,IFNAR1,IGFBP2,SLC11A1,NCOA1,PELI1,ARID5A,IRAK2,GSK3B,TFRC,RHOA,ACSL1,TNIP1,ERBIN,SOD2,IGF2R,PPARD,MAPK14,AHR,ARPC1B,PTK2B,LYN,NOTCH1
GO:BP	leukocyte chemotaxis	GO:0030595	FALSE	0.0161214	1.7926	239	422	17	21010	CAMK1D,SPI1,ADGRE2,FFAR2,PIP5K1C,C5AR1,VAV1,IL6R,LYST,CSF3R,PREX1,IL17RA,TNFAIP6,NEDD9,MTUS1,PTK2B,LYN
GO:BP	protein localization to nucleus	GO:0034504	TRUE	0.0164905	1.78277	318	422	20	21010	NUP98,HSP90AA1,SIX4,PSEN1,YWHAE,STAT3,TGFB1,GLUL,LIMK2,CBLB,GSK3B,WWTR1,TFRC,LMNB1,SQSTM1,NUP155,NUP153,MAPK14,TAF8,NOTCH1
GO:BP	response to insulin	GO:0032868	FALSE	0.0165294	1.78174	265	422	18	21010	PTPRE,PIP4K2A,FOS,PRKCB,GRB2,PTPN2,RAB31,ALPL,IGFBP2,NCOA1,RAB10,GSK3B,RAF1,MAPK14,SH2B2,LYN,DNAI1,SYAP1
GO:BP	regulation of RNA metabolic process	GO:0051252	FALSE	0.0186599	1.72909	3753	422	111	21010	CAMK1D,FANK1,ZNF438,CREM,JMJD1C,CCAR1,PTEN,LARP4B,NUP98,SPI1,BATF2,CLEC7A,MED13L,ETV6,CAMKK2,IRAK3,N4BP2L2,ELF1,HNRNPC,SIX4,HIF1A,PSEN1,FOS,CTDSPL2,CIITA,LITAF,PRKCB,NFAT5,ZNF276,CRK,SUPT6H,IKZF3,RARA,STAT3,KANSL1,ARRB2,CAMTA2,BCAS3,PTPN2,DNM2,SIN3B,ELL,ZNF101,ZNF254,NFIC,TGFB1,RELB,ZNF587,ZNF562,TNFRSF1B,RBM8A,ATF6,BTG2,ATF3,SKI,ARID4B,NLRP3,PTAFR,MED18,HCK,PHF20,BACH1,LIMS1,ZEB2,NFE2L2,SLC11A1,…
GO:BP	positive regulation of tumor necrosis factor superfamily cytokine production	GO:1903557	FALSE	0.0187806	1.72629	105	422	11	21010	PTPRJ,CLEC7A,PSEN1,SPN,STAT3,LILRA5,PTPRC,PTAFR,ARID5A,TLR1,IFNGR1
GO:BP	cellular catabolic process	GO:0044248	FALSE	0.0192263	1.7161	1527	422	56	21010	PIP4K2A,PSAP,LARP4B,CAMKK2,VPS37B,HSP90AA1,TECPR2,HNRNPC,ATG14,HIF1A,PSEN1,ISG20,MEFV,GABARAPL2,ACSF3,STAT3,VMP1,BCAS3,RNF213,CYP4F3,GNAI3,TNFRSF1B,RBM8A,ATF6,GLUL,BTG2,ECE1,NRDC,ECHDC2,SAMHD1,GPCPD1,MTMR3,TOM1,RALB,NFE2L2,SLC11A1,PEX13,RAB1A,VHL,ATG7,GSK3B,RAB7A,FBXW7,ACSL1,RBM47,HPSE,WDFY3,SQSTM1,PPARD,MAPK14,EXOC4,ZC3HAV1,UPP1,ZHX2,GLA,UPF3B
GO:BP	modification-dependent macromolecule catabolic process	GO:0043632	FALSE	0.0199287	1.70052	716	422	33	21010	HERC4,CCAR1,PTEN,VPS37B,PSEN1,N4BP1,HERPUD1,ARRB2,USP32,RNF213,CSNK1D,RNF19B,PSMB2,RNF149,NFE2L2,PELI1,GSK3B,WWTR1,RNF13,TBL1XR1,RYBP,MAEA,FBXW7,TRIM2,SQSTM1,RNF130,RNF144B,FBXL18,PTK2B,UBE2W,UBE2R2,UBAP1,RLIM
GO:BP	dopamine receptor signaling pathway	GO:0007212	TRUE	0.0201047	1.6967	38	422	7	21010	GNG2,ARRB2,GNAI3,NCSTN,GNB1,GSK3B,GNAQ
GO:BP	adaptive immune response	GO:0002250	FALSE	0.021104	1.67563	718	422	33	21010	CLEC7A,B2M,RAB27A,PRKCB,IL4R,SPN,SUPT6H,STAT3,ICAM1,NFKBID,TGFB1,RELB,LILRA6,TNFRSF1B,IL6R,PTPRC,NLRP3,RNF19B,SAMSN1,IL17RA,IL1R1,SLC11A1,ARID5A,KLHL6,TFRC,HLA-DOA,AHR,FAM49B,PTK2B,LYN,PAG1,NBN,NOTCH1
GO:BP	positive regulation of catabolic process	GO:0009896	FALSE	0.0214852	1.66786	528	422	27	21010	PIP4K2A,PTEN,CAMKK2,HSP90AA1,HIF1A,PSEN1,MEFV,HERPUD1,CSNK1D,GNAI3,TNFRSF1B,ATF6,BTG2,RNF19B,NRDC,TOM1,RALB,NFE2L2,CBLB,ATG7,GSK3B,RAB7A,FBXW7,SQSTM1,RNF144B,ZC3HAV1,PTK2B
GO:BP	positive regulation of cell development	GO:0010720	FALSE	0.0217369	1.6628	438	422	24	21010	SPI1,CLEC7A,PLXNC1,HIF1A,NUMB,FOS,IL4R,RARA,NFKBID,TGFB1,TNFRSF1B,F11R,PTPRC,NLRP3,NRDC,SKIL,RHOA,NEDD9,CD83,BRAF,ACTB,LYN,NOTCH1,SEMA4D
GO:BP	positive regulation of cell communication	GO:0010647	FALSE	0.0225532	1.64679	1725	422	61	21010	PTEN,SPI1,PTPRJ,CLEC7A,HCAR2,HSP90AA1,HIF1A,PSEN1,CHSY1,LITAF,PRKCB,NFAT5,CRK,STAT3,ARRB2,SPAG9,CD300A,CSNK1D,PIK3R5,PTPN2,ICAM1,FFAR2,PLAUR,C5AR1,LILRA5,IL6R,NCSTN,F11R,ATF6,PTPRC,ATF3,SKI,RASSF2,CASS4,BID,MAP4K4,IL1R1,LIMS1,RALB,ZEB2,PPM1B,PELI1,GSK3B,RAF1,RNF13,SKIL,TBL1XR1,TFRC,RHOA,FBXW7,TLR1,RBM47,HPSE,SQSTM1,PPARD,ZC3HAV1,BRAF,PTK2B,LYN,RAPGEF1,NOTCH1
GO:BP	negative regulation of developmental process	GO:0051093	FALSE	0.0231359	1.63571	923	422	39	21010	SRGN,PTEN,SPI1,DIP2B,N4BP2L2,SIX4,HIF1A,PSEN1,B2M,ARPIN,IL4R,RARA,STAT3,SPAG9,PTPN2,TGFB1,BTG2,SKI,ARID4B,MAP4K4,TNFAIP6,NFE2L2,VHL,GSK3B,WWTR1,SKIL,TFRC,FBXW7,JARID2,SOD2,PPARD,ACTB,ZHX2,ASAP1,PTK2B,HOOK3,LYN,NOTCH1,SEMA4D
GO:BP	anatomical structure morphogenesis	GO:0009653	FALSE	0.0245367	1.61018	2683	422	85	21010	PTEN,SPI1,EHD1,CDC42EP2,CHST11,RILPL2,ADIPOR2,FGD4,DIP2B,METTL7A,PLXNC1,HSP90AA1,SIX4,HIF1A,SIPA1L1,PSEN1,NUMB,CHSY1,SLC12A6,MYO1E,ARPIN,PRKCB,IL4R,ITGAX,DNAAF1,ANKRD11,CRK,SUPT6H,RARA,STAT3,SPAG9,BCAS3,GNA13,GRB2,UNK,RNF213,DNM2,MYO9B,TGFB1,VASP,C5AR1,TNFRSF1B,F11R,GLUL,ECE1,ALPL,SKI,FGR,PHACTR4,CSF3R,NRDC,HCK,B4GALT5,MYH9,PACSIN2,MAP4K4,ARHGAP15,NFE2L2,TRAF3IP1,NCOA1,RAB10,WDPCP,VHL,GSK3B,WWTR1…
GO:BP	cellular response to peptide hormone stimulus	GO:0071375	FALSE	0.0251988	1.59862	300	422	19	21010	PTPRE,PIP4K2A,FOS,PRKCB,CRK,STAT3,GRB2,PTPN2,RAB31,TGFB1,NFE2L2,NCOA1,RAB10,GSK3B,RAF1,SH2B2,LYN,DNAI1,SYAP1
GO:BP	regulation of nucleobase-containing compound metabolic process	GO:0019219	FALSE	0.0255227	1.59307	4038	422	117	21010	CAMK1D,FANK1,ZNF438,CREM,JMJD1C,CCAR1,PTEN,LARP4B,NUP98,SPI1,BATF2,CLEC7A,MED13L,ETV6,CAMKK2,IRAK3,N4BP2L2,ELF1,HSP90AA1,HNRNPC,SIX4,HIF1A,PSEN1,FOS,CTDSPL2,CIITA,LITAF,PRKCB,NFAT5,ZNF276,CRK,SUPT6H,IKZF3,RARA,STAT3,KANSL1,ARRB2,CAMTA2,BCAS3,PTPN2,SMCHD1,DNM2,SIN3B,ELL,ZNF101,ZNF254,NFIC,TGFB1,RELB,ZNF587,ZNF562,TNFRSF1B,RBM8A,ATF6,PTPRC,BTG2,ATF3,SKI,ARID4B,NLRP3,PTAFR,MED18,HCK,PHF20,BACH1,LIMS…
GO:BP	positive regulation of leukocyte migration	GO:0002687	FALSE	0.0255614	1.59242	151	422	13	21010	CAMK1D,SPI1,SPN,ICAM1,TGFB1,C5AR1,IL6R,PTAFR,IL1R1,RHOA,NEDD9,PTK2B,DOCK8
GO:BP	regulation of B cell activation	GO:0050864	FALSE	0.0273218	1.56349	130	422	12	21010	SPI1,SUPT6H,IKZF3,CD300A,PTPRC,THEMIS2,SAMSN1,PELI1,TFRC,AHR,LYN,SH3KBP1
GO:BP	endomembrane system organization	GO:0010256	TRUE	0.0275074	1.56055	598	422	29	21010	SRGN,PTEN,VPS37B,RAB27A,PRKCB,TMEM170A,VMP1,CSNK1D,DNM2,PTPRC,LYST,TOM1,MYH9,A4GALT,PACSIN2,AP1S3,RAB10,YIPF4,RAB1A,RAB7A,TMCC1,LMNB1,SQSTM1,NUP155,STX11,BAIAP2L1,ASAP1,HOOK3,UBAP1
GO:BP	positive regulation of signal transduction	GO:0009967	FALSE	0.0283352	1.54767	1510	422	55	21010	PTEN,SPI1,PTPRJ,CLEC7A,HSP90AA1,HIF1A,PSEN1,CHSY1,LITAF,PRKCB,NFAT5,CRK,STAT3,ARRB2,SPAG9,CD300A,CSNK1D,PIK3R5,PTPN2,ICAM1,PLAUR,C5AR1,LILRA5,IL6R,F11R,ATF6,PTPRC,ATF3,SKI,RASSF2,CASS4,BID,MAP4K4,IL1R1,LIMS1,RALB,ZEB2,PPM1B,PELI1,RAF1,RNF13,SKIL,TBL1XR1,TFRC,RHOA,FBXW7,TLR1,RBM47,HPSE,ZC3HAV1,BRAF,PTK2B,LYN,RAPGEF1,NOTCH1
GO:BP	cellular response to peptide	GO:1901653	FALSE	0.0283733	1.54709	358	422	21	21010	PTPRE,PIP4K2A,PSEN1,FOS,PRKCB,CRK,STAT3,GRB2,PTPN2,RAB31,ICAM1,TGFB1,NFE2L2,NCOA1,RAB10,GSK3B,RAF1,SH2B2,LYN,DNAI1,SYAP1
GO:BP	immune system development	GO:0002520	FALSE	0.0295308	1.52972	200	422	15	21010	IRAK3,SIX4,PSEN1,SUPT6H,SPNS2,TGFB1,PTPRC,SAMHD1,CBLB,RAF1,TFRC,JARID2,BRAF,LYN,NBN
GO:BP	regulation of post-translational protein modification	GO:1901873	FALSE	0.0296679	1.52771	331	422	20	21010	PTEN,HSP90AA1,HIF1A,PSEN1,DCUN1D3,N4BP1,HERPUD1,KANSL1,ARRB2,TGFB1,PHF20,TANK,PELI1,KANSL3,CBLB,GSK3B,FBXW7,TNIP1,SQSTM1,GNL3L
GO:BP	regulation of anatomical structure morphogenesis	GO:0022603	FALSE	0.0308652	1.51053	866	422	37	21010	PTEN,CDC42EP2,FGD4,DIP2B,PLXNC1,SIX4,HIF1A,SIPA1L1,PSEN1,ARPIN,PRKCB,ITGAX,CRK,STAT3,SPAG9,GNA13,TGFB1,C5AR1,F11R,GLUL,FGR,NRDC,HCK,MYH9,ARHGAP15,NFE2L2,WDPCP,GSK3B,SKIL,TFRC,RHOA,BRAF,FAM49B,PTK2B,NOTCH1,SEMA4D,SH3KBP1
GO:BP	MAPK cascade	GO:0000165	FALSE	0.0319468	1.49557	766	422	34	21010	PTEN,SPI1,PTPRJ,CAMKK2,IRAK3,PSEN1,MAPK6,YWHAE,CRK,ARRB2,SPAG9,CD300A,GRB2,PIK3R5,PTPN2,ICAM1,C5AR1,LILRA5,IL6R,PTPRC,ATF3,RASSF2,RNF149,MAP4K4,RAF1,FBXW7,TNIP1,MAPK14,MAPK13,BRAF,PTK2B,LYN,RAPGEF1,NOTCH1
GO:BP	wound healing	GO:0042060	FALSE	0.032315	1.4906	419	422	23	21010	JMJD1C,PTEN,CLEC7A,ADIPOR2,HIF1A,RAB27A,CRK,GNA13,CNN2,PLAUR,VAV1,F11R,MYH9,NFE2L2,SLC11A1,RAF1,RHOA,HPSE,PPARD,MAPK14,ACTB,LYN,GNAQ
GO:BP	regulation of neuron projection development	GO:0010975	FALSE	0.0327169	1.48523	449	422	24	21010	CAMK1D,PTEN,EHD1,DENND5A,DIP2B,PLXNC1,STK24,SIPA1L1,PSEN1,B2M,CRK,SCARF1,NRDC,PREX1,MAP4K4,NFE2L2,GSK3B,SKIL,RHOA,BRAF,PTK2B,LYN,RAPGEF1,SEMA4D
GO:BP	regulation of RNA biosynthetic process	GO:2001141	FALSE	0.0340444	1.46795	3460	422	103	21010	CAMK1D,FANK1,ZNF438,CREM,JMJD1C,CCAR1,PTEN,NUP98,SPI1,BATF2,CLEC7A,MED13L,ETV6,CAMKK2,IRAK3,N4BP2L2,ELF1,SIX4,HIF1A,PSEN1,FOS,CTDSPL2,CIITA,LITAF,PRKCB,NFAT5,ZNF276,CRK,SUPT6H,IKZF3,RARA,STAT3,KANSL1,ARRB2,CAMTA2,BCAS3,PTPN2,DNM2,SIN3B,ELL,ZNF101,ZNF254,NFIC,TGFB1,RELB,ZNF587,ZNF562,TNFRSF1B,ATF6,BTG2,ATF3,SKI,ARID4B,NLRP3,PTAFR,MED18,HCK,PHF20,BACH1,LIMS1,ZEB2,NFE2L2,SLC11A1,NCOA1,PELI1,MXD1,ARI…
GO:BP	mononuclear cell migration	GO:0071674	FALSE	0.0352461	1.45289	203	422	15	21010	SPI1,SPN,CRK,SPNS2,ICAM1,TGFB1,C5AR1,IL6R,F11R,RHOA,STK10,NEDD9,PTK2B,LYN,DOCK8
GO:BP	negative regulation of inflammatory response to antigenic stimulus	GO:0002862	FALSE	0.0356764	1.44762	28	422	6	21010	SPN,RHBDF2,FGR,HCK,MAPK14,LYN
GO:BP	positive regulation of substrate adhesion-dependent cell spreading	GO:1900026	TRUE	0.0401049	1.3968	42	422	7	21010	CRK,PREX1,CASS4,LIMS1,NEDD9,BRAF,DOCK5
GO:BP	myeloid leukocyte differentiation	GO:0002573	FALSE	0.0414596	1.38237	231	422	16	21010	SPI1,BATF2,PSEN1,FOS,RARA,PTPN2,TGFB1,RELB,RASSF2,MYH9,TNFAIP6,TFRC,FBXW7,NEDD9,MAPK14,LYN
GO:BP	CD4-positive, alpha-beta T cell differentiation	GO:0043367	TRUE	0.0420119	1.37663	94	422	10	21010	IL4R,SPN,RARA,STAT3,NFKBID,RELB,IL6R,NLRP3,CD83,BRAF
GO:BP	myeloid cell differentiation	GO:0030099	FALSE	0.0420212	1.37653	426	422	23	21010	PIP4K2A,SPI1,BATF2,HIF1A,PSEN1,FOS,B2M,RARA,STAT3,PTPN2,TGFB1,RELB,CSF3R,RASSF2,MYH9,TNFAIP6,TFRC,MAEA,FBXW7,NEDD9,MAPK14,PTK2B,LYN
GO:BP	regulation of lymphocyte mediated immunity	GO:0002706	FALSE	0.0429387	1.36715	182	422	14	21010	B2M,SPN,CRK,SUPT6H,ARRB2,VAV1,TNFRSF1B,PTPRC,NLRP3,IL1R1,ARID5A,TFRC,AHR,FAM49B
GO:BP	regulation of DNA-templated transcription	GO:0006355	FALSE	0.0433185	1.36333	3437	422	102	21010	CAMK1D,FANK1,ZNF438,CREM,JMJD1C,CCAR1,PTEN,NUP98,SPI1,BATF2,CLEC7A,MED13L,ETV6,CAMKK2,IRAK3,N4BP2L2,ELF1,SIX4,HIF1A,PSEN1,FOS,CTDSPL2,CIITA,LITAF,PRKCB,NFAT5,ZNF276,CRK,SUPT6H,IKZF3,RARA,STAT3,KANSL1,ARRB2,CAMTA2,BCAS3,PTPN2,DNM2,SIN3B,ELL,ZNF101,ZNF254,NFIC,TGFB1,RELB,ZNF587,ZNF562,ATF6,BTG2,ATF3,SKI,ARID4B,NLRP3,PTAFR,MED18,HCK,PHF20,BACH1,LIMS1,ZEB2,NFE2L2,SLC11A1,NCOA1,PELI1,MXD1,ARID5A,KANSL…
GO:BP	regulation of actin filament-based process	GO:0032970	FALSE	0.0463989	1.33349	370	422	21	21010	SVIL,CDC42EP2,ARPIN,CRK,SSH2,BCAS3,GRB2,CNN2,TGFB1,VASP,F11R,HCK,PREX1,MYH9,ZEB2,RHOA,NEDD9,BRAF,BAIAP2L1,FAM49B,PTK2B
GO:BP	negative regulation of cellular metabolic process	GO:0031324	FALSE	0.0479567	1.31915	3233	422	97	21010	PIP4K2A,ZNF438,CREM,CCAR1,SRGN,PPIF,PTEN,LARP4B,SPI1,PTPRJ,ETV6,CNPY2,IRAK3,N4BP2L2,HNRNPC,ATG14,SIX4,HIF1A,PSEN1,CIITA,MEFV,N4BP1,YWHAE,RARA,STAT3,ARRB2,SPAG9,CD300A,UNK,PTPN2,SMCHD1,SIN3B,ZNF254,NFIC,TGFB1,RELB,LILRA5,RBM8A,IL6R,PTPRC,BTG2,PPP1R15B,ATF3,SKI,ARID4B,RASSF2,SAMSN1,BACH1,IL1R2,LIMS1,ZEB2,SLC11A1,TRAF3IP1,SLC8A1,PPM1B,MXD1,TIA1,ARID5A,VHL,CBLB,GSK3B,WWTR1,SKIL,TBL1XR1,RHOA,RYBP,ELF2…
GO:CC	cytoplasm	GO:0005737	TRUE	1.38541e-22	21.8584	12251	439	346	22090	CAMK1D,FANK1,PTPRE,PIP4K2A,SVIL,ZNF438,CREM,IPMK,PFKFB3,HERC4,CCAR1,SRGN,PSAP,PPIF,PTEN,LARP4B,PIK3AP1,NUP98,PTPRJ,CTNND1,EHD1,CDC42EP2,STK33,DENND5A,CLEC7A,CHST11,ATXN2,IQCD,ETV6,CAMKK2,VPS37B,RILPL2,FGD4,DIP2B,METTL7A,CNPY2,RASSF3,IRAK3,SLC2A3,CLEC4E,MTRF1,STK24,HSP90AA1,MOK,TECPR2,HNRNPC,BCL2L2-PABPN1,ATG14,SIX4,HIF1A,SIPA1L1,PSEN1,NUMB,FOS,CHSY1,KATNBL1,B2M,TRIM69,MAPK6,RAB27A,MYO1E,ANP32A,C1…
GO:CC	cytosol	GO:0005829	FALSE	1.26748e-14	13.8971	5457	439	188	22090	FANK1,PIP4K2A,SVIL,ZNF438,PFKFB3,HERC4,PTEN,LARP4B,PIK3AP1,NUP98,CTNND1,CDC42EP2,DENND5A,ATXN2,ETV6,CAMKK2,RILPL2,FGD4,RASSF3,STK24,HSP90AA1,HNRNPC,ATG14,HIF1A,FOS,B2M,TRIM69,MAPK6,RAB27A,C15ORF39,BCL2A1,CIITA,MSRB1,DCUN1D3,PRKCB,MEFV,N4BP1,NFAT5,GABARAPL2,DNAAF1,ANKRD11,YWHAE,CRK,PITPNA,WSB1,GOSR1,IKZF3,RARA,KLHL11,STAT3,ARRB2,SPAG9,USP32,GNA13,GRB2,SEC14L1,RNF213,CSNK1D,PIK3R5,PTPN2,PSTPIP2,ANK…
GO:CC	vesicle	GO:0031982	FALSE	1.17404e-11	10.9303	3976	439	144	22090	SRGN,PSAP,PTPRJ,CTNND1,EHD1,CDC42EP2,VPS37B,DIP2B,METTL7A,SLC2A3,CLEC4E,N4BP2L2,STK24,HSP90AA1,HNRNPC,GNG2,ATG14,PSEN1,NUMB,B2M,RAB27A,MYO1E,LITAF,PRKCB,SPN,ITGAX,MEFV,GABARAPL2,GALNS,YWHAE,CRK,PITPNA,SCARF1,CPD,GOSR1,SPNS2,ARRB2,VMO1,SPAG9,GNA13,CD300A,GRB2,PTPN2,RAB31,ICAM1,CNN2,DNM2,ADGRE5,TPM4,PIP5K1C,TGFB1,PLAUR,VASP,C5AR1,NUCB1,SIGLEC9,FPR1,FCAR,MYO1F,GNAI3,TNFRSF1B,NCSTN,F11R,CROCC,GLUL,GN…
GO:CC	cytoplasmic vesicle	GO:0031410	FALSE	3.3543e-10	9.4744	2476	439	101	22090	SRGN,PSAP,PTPRJ,EHD1,CDC42EP2,VPS37B,METTL7A,SLC2A3,CLEC4E,HSP90AA1,ATG14,PSEN1,NUMB,B2M,RAB27A,MYO1E,LITAF,ITGAX,MEFV,GABARAPL2,GALNS,YWHAE,SCARF1,GOSR1,SPNS2,ARRB2,SPAG9,GNA13,CD300A,GRB2,PTPN2,RAB31,CNN2,DNM2,ADGRE5,PIP5K1C,TGFB1,PLAUR,C5AR1,SIGLEC9,FPR1,FCAR,TNFRSF1B,NCSTN,PTPRC,ECE1,FGR,PTAFR,CSF3R,HCK,DNAJC5,IFNAR1,IFNGR2,TOM1,MYH9,PACSIN2,RNF149,TNFAIP6,SLC11A1,AP1S3,RAB10,RAB1A,DYSF,KCMF1…
GO:CC	membrane	GO:0016020	FALSE	3.41842e-10	9.46617	9853	439	269	22090	PTPRE,PIP4K2A,SVIL,PSAP,PPIF,PTEN,LARP4B,PIK3AP1,NUP98,SPI1,PTPRJ,CTNND1,MS4A8,EHD1,CDC42EP2,DENND5A,CLEC7A,CHST11,ATXN2,TMEM116,ETV6,HCAR2,HCAR3,VPS37B,RILPL2,ADIPOR2,DIP2B,METTL7A,RASSF3,IRAK3,SLC2A3,CLEC4E,PLXNC1,N4BP2L2,STK24,HSP90AA1,GPR132,HNRNPC,BCL2L2-PABPN1,GNG2,ATG14,SUSD6,PCNX1,SIPA1L1,PSEN1,NUMB,CHSY1,KATNBL1,SLC12A6,B2M,RAB27A,AQP9,BCL2A1,LITAF,DCUN1D3,IGSF6,PRKCB,IL4R,SPN,ITGAX,HERP…
GO:CC	intracellular vesicle	GO:0097708	FALSE	3.79197e-10	9.42113	2481	439	101	22090	SRGN,PSAP,PTPRJ,EHD1,CDC42EP2,VPS37B,METTL7A,SLC2A3,CLEC4E,HSP90AA1,ATG14,PSEN1,NUMB,B2M,RAB27A,MYO1E,LITAF,ITGAX,MEFV,GABARAPL2,GALNS,YWHAE,SCARF1,GOSR1,SPNS2,ARRB2,SPAG9,GNA13,CD300A,GRB2,PTPN2,RAB31,CNN2,DNM2,ADGRE5,PIP5K1C,TGFB1,PLAUR,C5AR1,SIGLEC9,FPR1,FCAR,TNFRSF1B,NCSTN,PTPRC,ECE1,FGR,PTAFR,CSF3R,HCK,DNAJC5,IFNAR1,IFNGR2,TOM1,MYH9,PACSIN2,RNF149,TNFAIP6,SLC11A1,AP1S3,RAB10,RAB1A,DYSF,KCMF1…
GO:CC	bounding membrane of organelle	GO:0098588	FALSE	1.04486e-09	8.98094	2160	439	91	22090	PSAP,PTPRJ,EHD1,DENND5A,CHST11,VPS37B,SLC2A3,CLEC4E,STK24,BCL2L2-PABPN1,ATG14,PSEN1,NUMB,CHSY1,B2M,RAB27A,BCL2A1,LITAF,ITGAX,ST3GAL2,CHST6,GABARAPL2,SCARF1,GOSR1,SPNS2,SPAG9,VMP1,CD300A,CSNK1D,RAB31,DNM2,ADGRE5,PIP5K1C,PLAUR,C5AR1,SIGLEC9,FPR1,FCAR,GNAI3,TNFRSF1B,NCSTN,ATF6,GNB1,PTPRC,ECE1,ZDHHC18,PTAFR,CSF3R,RNF24,B4GALT5,DNAJC5,IFNGR2,BID,TOM1,CYTH4,A4GALT,PACSIN2,SLC11A1,AP1S3,RAB10,PEX13,RAB1…
GO:CC	vesicle membrane	GO:0012506	FALSE	1.56258e-09	8.80616	1230	439	63	22090	PSAP,PTPRJ,EHD1,VPS37B,SLC2A3,CLEC4E,PSEN1,NUMB,B2M,RAB27A,LITAF,ITGAX,SCARF1,SPNS2,CD300A,GRB2,RAB31,DNM2,ADGRE5,PIP5K1C,PLAUR,C5AR1,SIGLEC9,FPR1,FCAR,TNFRSF1B,NCSTN,PTPRC,ECE1,PTAFR,CSF3R,DNAJC5,IFNGR2,TOM1,PACSIN2,SLC11A1,AP1S3,RAB10,RAB1A,DYSF,IRAK2,RAB7A,RNF13,ATP11B,TNK2,TFRC,RHOA,TLR1,TMEM165,CYSTM1,STK10,ZFYVE16,MCTP1,IGF2R,HLA-DOA,TAPBP,VOPP1,STEAP4,LYN,RAPGEF1,UBAP1,SH3KBP1,MAGT1
GO:CC	cytoplasmic vesicle membrane	GO:0030659	FALSE	2.58087e-09	8.58823	1213	439	62	22090	PSAP,PTPRJ,EHD1,VPS37B,SLC2A3,CLEC4E,PSEN1,NUMB,B2M,RAB27A,LITAF,ITGAX,SCARF1,SPNS2,CD300A,RAB31,DNM2,ADGRE5,PIP5K1C,PLAUR,C5AR1,SIGLEC9,FPR1,FCAR,TNFRSF1B,NCSTN,PTPRC,ECE1,PTAFR,CSF3R,DNAJC5,IFNGR2,TOM1,PACSIN2,SLC11A1,AP1S3,RAB10,RAB1A,DYSF,IRAK2,RAB7A,RNF13,ATP11B,TNK2,TFRC,RHOA,TLR1,TMEM165,CYSTM1,STK10,ZFYVE16,MCTP1,IGF2R,HLA-DOA,TAPBP,VOPP1,STEAP4,LYN,RAPGEF1,UBAP1,SH3KBP1,MAGT1
GO:CC	secretory granule	GO:0030141	FALSE	5.98867e-09	8.22267	871	439	50	22090	SRGN,PSAP,PTPRJ,METTL7A,SLC2A3,HSP90AA1,PSEN1,B2M,RAB27A,ITGAX,GALNS,SPAG9,CD300A,RAB31,CNN2,ADGRE5,TGFB1,PLAUR,C5AR1,SIGLEC9,FPR1,FCAR,TNFRSF1B,NCSTN,PTPRC,ECE1,FGR,PTAFR,DNAJC5,TOM1,MYH9,TNFAIP6,SLC11A1,RAB10,KCMF1,ATG7,RAB7A,SKIL,ATP11B,RHOA,HPSE,CYSTM1,STK10,IGF2R,SERPINB1,MAPK14,FAM49B,NOTCH1,GLA,MAGT1
GO:CC	secretory granule membrane	GO:0030667	FALSE	1.16112e-08	7.93512	312	439	28	22090	PSAP,PTPRJ,SLC2A3,PSEN1,ITGAX,CD300A,RAB31,ADGRE5,PLAUR,C5AR1,SIGLEC9,FPR1,FCAR,TNFRSF1B,NCSTN,PTPRC,PTAFR,DNAJC5,TOM1,SLC11A1,RAB10,RAB7A,ATP11B,RHOA,CYSTM1,STK10,IGF2R,MAGT1
GO:CC	cell-substrate junction	GO:0030055	TRUE	1.45047e-08	7.83849	431	439	33	22090	SVIL,NUMB,B2M,YWHAE,GNA13,ICAM1,CNN2,DNM2,ADGRE5,TPM4,PIP5K1C,PLAUR,VASP,NCSTN,PTPRC,CNN3,HCK,CASS4,MYH9,PACSIN2,MAP4K4,LIMS1,RAB10,RHOA,LAP3,ARHGAP26,ERBIN,NEDD9,IGF2R,ACTB,ARPC1B,PTK2B,SH3KBP1
GO:CC	endomembrane system	GO:0012505	FALSE	1.69787e-08	7.77009	4742	439	153	22090	CCAR1,SRGN,PSAP,NUP98,PTPRJ,EHD1,CDC42EP2,DENND5A,CHST11,ATXN2,VPS37B,FGD4,METTL7A,CNPY2,SLC2A3,STK24,HSP90AA1,ATG14,PSEN1,NUMB,FOS,CHSY1,B2M,RAB27A,ANP32A,LITAF,ITGAX,HERPUD1,ST3GAL2,TMEM170A,CHST6,GABARAPL2,GALNS,GOSR1,SPNS2,ARRB2,SPAG9,VMP1,USP32,CD300A,GRB2,RHBDF2,SEC14L1,PGS1,CSNK1D,PTPN2,RAB31,CNN2,DNM2,ADGRE5,CYP4F3,PIP5K1C,TGFB1,PLAUR,C5AR1,NUCB1,SIGLEC9,FPR1,FCAR,GNAI3,TNFRSF1B,KRTCAP2,N…
GO:CC	focal adhesion	GO:0005925	FALSE	3.48002e-08	7.45842	421	439	32	22090	SVIL,NUMB,B2M,YWHAE,GNA13,ICAM1,CNN2,DNM2,ADGRE5,TPM4,PIP5K1C,PLAUR,VASP,NCSTN,PTPRC,CNN3,HCK,CASS4,MYH9,PACSIN2,MAP4K4,LIMS1,RAB10,RHOA,LAP3,ARHGAP26,NEDD9,IGF2R,ACTB,ARPC1B,PTK2B,SH3KBP1
GO:CC	secretory vesicle	GO:0099503	FALSE	3.67103e-08	7.43521	1039	439	54	22090	SRGN,PSAP,PTPRJ,METTL7A,SLC2A3,HSP90AA1,PSEN1,B2M,RAB27A,ITGAX,GALNS,SPAG9,CD300A,RAB31,CNN2,ADGRE5,TGFB1,PLAUR,C5AR1,SIGLEC9,FPR1,FCAR,TNFRSF1B,NCSTN,PTPRC,ECE1,FGR,PTAFR,DNAJC5,TOM1,MYH9,TNFAIP6,SLC11A1,RAB10,DYSF,KCMF1,ATG7,RAB7A,IQSEC1,SKIL,ATP11B,RHOA,HPSE,CYSTM1,STK10,MCTP1,STX11,IGF2R,SERPINB1,MAPK14,FAM49B,NOTCH1,GLA,MAGT1
GO:CC	plasma membrane	GO:0005886	FALSE	8.74092e-08	7.05844	5717	439	173	22090	PTPRE,PIP4K2A,SVIL,PSAP,PTEN,PIK3AP1,PTPRJ,CTNND1,MS4A8,EHD1,CDC42EP2,CLEC7A,ETV6,HCAR2,HCAR3,VPS37B,ADIPOR2,RASSF3,IRAK3,SLC2A3,CLEC4E,PLXNC1,HSP90AA1,GPR132,GNG2,SIPA1L1,PSEN1,NUMB,KATNBL1,SLC12A6,B2M,RAB27A,AQP9,LITAF,DCUN1D3,IGSF6,PRKCB,IL4R,SPN,ITGAX,DNAAF1,YWHAE,CRK,SLC43A2,SCARF1,CPD,RARA,STAT3,SPNS2,ARRB2,VMP1,GNA13,CD300A,GRB2,RHBDF2,CSNK1D,PIK3R5,PTPN2,PSTPIP2,RAB31,ICAM1,DNM2,ADGRE5,AD…
GO:CC	anchoring junction	GO:0070161	FALSE	2.0956e-07	6.67869	903	439	48	22090	SVIL,PTPRJ,CTNND1,NUMB,B2M,MYO1E,YWHAE,GNA13,GRB2,ICAM1,CNN2,DNM2,ADGRE5,TPM4,PIP5K1C,PLAUR,VASP,VAV1,MAGI3,NCSTN,F11R,PTPRC,CNN3,HCK,CASS4,MYH9,PACSIN2,MAP4K4,LIMS1,RAB10,SLC8A1,TNK2,RHOA,LAP3,ARHGAP26,LCP2,ERBIN,NEDD9,IGF2R,CDHR3,ACTB,BAIAP2L1,ARPC1B,DOCK5,PTK2B,LYN,NOTCH1,SH3KBP1
GO:CC	cell projection	GO:0042995	FALSE	3.14197e-07	6.5028	2329	439	89	22090	FANK1,PIP4K2A,SVIL,PTEN,PTPRJ,CTNND1,EHD1,IQCD,CAMKK2,RILPL2,FGD4,DIP2B,SLC2A3,CLEC4E,HSP90AA1,MOK,ATG14,HIF1A,SIPA1L1,PSEN1,SLC12A6,RAB27A,ARPIN,PRKCB,SPN,MEFV,DNAAF1,RARA,GNA13,CSNK1D,DNM2,ADGRE2,MYO9B,KCNN1,FFAR2,PIP5K1C,TGFB1,PLAUR,VASP,TNFRSF1B,RBM8A,CROCC,GLUL,GNB1,PTPRC,EFCAB2,FGR,PHACTR4,NRDC,CNN3,HCK,PREX1,SAMSN1,MYH9,PACSIN2,TTLL4,TRAF3IP1,RAB10,SLC8A1,WDPCP,VHL,ATG7,GSK3B,RAF1,KIF9,RHO…
GO:CC	cell periphery	GO:0071944	FALSE	1.72329e-06	5.76364	6202	439	179	22090	PTPRE,PIP4K2A,SVIL,PSAP,PTEN,PIK3AP1,PTPRJ,CTNND1,MS4A8,EHD1,CDC42EP2,CLEC7A,ETV6,HCAR2,HCAR3,VPS37B,ADIPOR2,RASSF3,IRAK3,SLC2A3,CLEC4E,PLXNC1,HSP90AA1,GPR132,GNG2,SIPA1L1,PSEN1,NUMB,KATNBL1,SLC12A6,B2M,RAB27A,AQP9,MYO1E,LITAF,DCUN1D3,IGSF6,PRKCB,IL4R,SPN,ITGAX,DNAAF1,YWHAE,CRK,SLC43A2,SCARF1,CPD,RARA,STAT3,SPNS2,ARRB2,VMP1,GNA13,CD300A,GRB2,RHBDF2,CSNK1D,PIK3R5,PTPN2,PSTPIP2,RAB31,ICAM1,DNM2,ADG…
GO:CC	extracellular exosome	GO:0070062	FALSE	3.77882e-06	5.42264	2109	439	80	22090	PSAP,PTPRJ,CTNND1,EHD1,VPS37B,DIP2B,SLC2A3,N4BP2L2,STK24,HSP90AA1,HNRNPC,GNG2,B2M,RAB27A,MYO1E,PRKCB,SPN,GALNS,YWHAE,CRK,PITPNA,CPD,VMO1,SPAG9,GNA13,CD300A,GRB2,ICAM1,DNM2,ADGRE5,TPM4,VASP,NUCB1,GNAI3,NCSTN,F11R,CROCC,GLUL,GNB1,PTPRC,BTG2,ECE1,ALPL,FGR,PSMB2,BPIFB1,SEC14L3,TOM1,MYH9,PACSIN2,RALB,IGFBP2,RAB10,RAB1A,DYSF,RAB7A,TFRC,RPL14,RHOA,PROM1,LAP3,CYSTM1,STK10,SQSTM1,SOD2,IGF2R,SERPINB1,PILRA…
GO:CC	extracellular vesicle	GO:1903561	FALSE	6.21642e-06	5.20646	2133	439	80	22090	PSAP,PTPRJ,CTNND1,EHD1,VPS37B,DIP2B,SLC2A3,N4BP2L2,STK24,HSP90AA1,HNRNPC,GNG2,B2M,RAB27A,MYO1E,PRKCB,SPN,GALNS,YWHAE,CRK,PITPNA,CPD,VMO1,SPAG9,GNA13,CD300A,GRB2,ICAM1,DNM2,ADGRE5,TPM4,VASP,NUCB1,GNAI3,NCSTN,F11R,CROCC,GLUL,GNB1,PTPRC,BTG2,ECE1,ALPL,FGR,PSMB2,BPIFB1,SEC14L3,TOM1,MYH9,PACSIN2,RALB,IGFBP2,RAB10,RAB1A,DYSF,RAB7A,TFRC,RPL14,RHOA,PROM1,LAP3,CYSTM1,STK10,SQSTM1,SOD2,IGF2R,SERPINB1,PILRA…
GO:CC	extracellular membrane-bounded organelle	GO:0065010	FALSE	6.34519e-06	5.19756	2134	439	80	22090	PSAP,PTPRJ,CTNND1,EHD1,VPS37B,DIP2B,SLC2A3,N4BP2L2,STK24,HSP90AA1,HNRNPC,GNG2,B2M,RAB27A,MYO1E,PRKCB,SPN,GALNS,YWHAE,CRK,PITPNA,CPD,VMO1,SPAG9,GNA13,CD300A,GRB2,ICAM1,DNM2,ADGRE5,TPM4,VASP,NUCB1,GNAI3,NCSTN,F11R,CROCC,GLUL,GNB1,PTPRC,BTG2,ECE1,ALPL,FGR,PSMB2,BPIFB1,SEC14L3,TOM1,MYH9,PACSIN2,RALB,IGFBP2,RAB10,RAB1A,DYSF,RAB7A,TFRC,RPL14,RHOA,PROM1,LAP3,CYSTM1,STK10,SQSTM1,SOD2,IGF2R,SERPINB1,PILRA…
GO:CC	extracellular organelle	GO:0043230	FALSE	6.34519e-06	5.19756	2134	439	80	22090	PSAP,PTPRJ,CTNND1,EHD1,VPS37B,DIP2B,SLC2A3,N4BP2L2,STK24,HSP90AA1,HNRNPC,GNG2,B2M,RAB27A,MYO1E,PRKCB,SPN,GALNS,YWHAE,CRK,PITPNA,CPD,VMO1,SPAG9,GNA13,CD300A,GRB2,ICAM1,DNM2,ADGRE5,TPM4,VASP,NUCB1,GNAI3,NCSTN,F11R,CROCC,GLUL,GNB1,PTPRC,BTG2,ECE1,ALPL,FGR,PSMB2,BPIFB1,SEC14L3,TOM1,MYH9,PACSIN2,RALB,IGFBP2,RAB10,RAB1A,DYSF,RAB7A,TFRC,RPL14,RHOA,PROM1,LAP3,CYSTM1,STK10,SQSTM1,SOD2,IGF2R,SERPINB1,PILRA…
GO:CC	organelle membrane	GO:0031090	FALSE	7.32851e-06	5.13498	3734	439	120	22090	PSAP,PPIF,NUP98,PTPRJ,EHD1,DENND5A,CHST11,VPS37B,SLC2A3,CLEC4E,STK24,BCL2L2-PABPN1,ATG14,PSEN1,NUMB,CHSY1,B2M,RAB27A,BCL2A1,LITAF,ITGAX,HERPUD1,ST3GAL2,TMEM170A,CHST6,GABARAPL2,SCARF1,GOSR1,SPNS2,SPAG9,VMP1,CD300A,GRB2,RHBDF2,PGS1,CSNK1D,RAB31,DNM2,ADGRE5,CYP4F3,PIP5K1C,PLAUR,C5AR1,SIGLEC9,FPR1,FCAR,GNAI3,TNFRSF1B,KRTCAP2,NCSTN,ATF6,GNB1,PTPRC,ECE1,ALPL,ZDHHC18,FGR,PTAFR,RNF19B,CSF3R,HM13,PHF20,R…
GO:CC	plasma membrane bounded cell projection	GO:0120025	FALSE	1.56183e-05	4.80637	2217	439	81	22090	FANK1,PIP4K2A,PTEN,PTPRJ,CTNND1,EHD1,IQCD,CAMKK2,RILPL2,FGD4,DIP2B,HSP90AA1,MOK,ATG14,HIF1A,SIPA1L1,PSEN1,SLC12A6,RAB27A,ARPIN,PRKCB,SPN,MEFV,DNAAF1,RARA,GNA13,CSNK1D,DNM2,ADGRE2,MYO9B,KCNN1,PIP5K1C,TGFB1,VASP,TNFRSF1B,RBM8A,CROCC,GLUL,GNB1,PTPRC,EFCAB2,FGR,PHACTR4,NRDC,CNN3,PREX1,SAMSN1,MYH9,PACSIN2,TTLL4,TRAF3IP1,RAB10,SLC8A1,WDPCP,VHL,ATG7,GSK3B,RAF1,KIF9,RHOA,DNAH12,PROM1,WDFY3,SQSTM1,NEDD9,E…
GO:CC	cell junction	GO:0030054	FALSE	3.08148e-05	4.51124	2214	439	80	22090	SVIL,SRGN,PTEN,PTPRJ,CTNND1,HCAR2,HCAR3,PLXNC1,SIPA1L1,PSEN1,NUMB,SLC12A6,B2M,MYO1E,PRKCB,YWHAE,CRK,ARRB2,GNA13,GRB2,ICAM1,CNN2,DNM2,ADGRE5,TPM4,KCNN1,IFI30,PIP5K1C,PLAUR,RELB,VASP,VAV1,MAGI3,NCSTN,F11R,GNB1,PTPRC,CNN3,HCK,CASS4,DNAJC5,MYH9,PACSIN2,MAP4K4,LIMS1,RAB10,SLC8A1,DYSF,KCMF1,VHL,GSK3B,RAB7A,IQSEC1,TNK2,RPL14,RHOA,LAP3,ARHGAP26,LCP2,ERBIN,MCTP1,NEDD9,STX11,IGF2R,MAPK14,BTBD9,CDHR3,EXOC4,…
GO:CC	nucleoplasm	GO:0005654	TRUE	3.50169e-05	4.45572	4221	439	129	22090	FANK1,PIP4K2A,ZNF438,IPMK,PFKFB3,JMJD1C,CCAR1,PTEN,NUP98,SPI1,CAMKK2,ELF1,STK24,HSP90AA1,HNRNPC,HIF1A,SNAPC1,PSEN1,FOS,KATNBL1,CTDSPL2,TRIM69,MAPK6,ANP32A,ISG20,CIITA,LITAF,MSRB1,DCUN1D3,PRKCB,IL4R,SPN,MEFV,N4BP1,NFAT5,DNAAF1,ACSF3,ANKRD11,SUPT6H,IKZF3,RARA,STAT3,KANSL1,ARRB2,GRB2,SEC14L1,CSNK1D,PTPN2,ANKRD12,SIN3B,ELL,NFIC,PIP5K1C,RELB,KDM4B,GNAI3,DENND2C,RBM8A,ATF6,ATF3,SKI,ARID4B,PSMB2,MKNK1,R…
GO:CC	vacuole	GO:0005773	FALSE	0.000107627	3.96808	838	439	40	22090	PIP4K2A,SRGN,PSAP,HSP90AA1,ATG14,PSEN1,RAB27A,LITAF,MEFV,GABARAPL2,GALNS,SPAG9,VMP1,IFI30,FPR1,GNAI3,NCSTN,GNB1,ECE1,RNF19B,CSF3R,HCK,DNAJC5,IFNAR1,TOM1,SLC11A1,AP1S3,RAB7A,RNF13,ATP11B,TMEM165,HPSE,WDFY3,SQSTM1,SERPINB1,HLA-DOA,LYN,GNAQ,GLA,MAGT1
GO:CC	cytoskeleton	GO:0005856	TRUE	0.00012318	3.90946	2407	439	83	22090	FANK1,SVIL,CDC42EP2,IQCD,RILPL2,FGD4,RASSF3,HNRNPC,ATG14,SIPA1L1,PSEN1,KATNBL1,MAPK6,MYO1E,MSRB1,PRKCB,IL4R,MEFV,DNAAF1,CRK,SSH2,RARA,SPAG9,BCAS3,CSNK1D,PIK3R5,PSTPIP2,CNN2,DNM2,TPM4,MYO9B,RELB,VASP,MYO1F,GNAI3,CROCC,SKI,LYST,EFCAB2,NLRP3,FGR,CNN3,HCK,CASS4,LIMK2,MYH9,CYTH4,PACSIN2,ODF3B,NFE2L2,SESTD1,TTLL4,TRAF3IP1,RAB10,EML4,WDPCP,DYSF,ATG7,GSK3B,TBL1XR1,KIF9,RHOA,DNAH12,MAEA,LMNB1,ARHGAP26,NED…
GO:CC	endocytic vesicle	GO:0030139	FALSE	0.000140258	3.85307	342	439	23	22090	EHD1,CDC42EP2,CLEC4E,HSP90AA1,ATG14,B2M,MYO1E,SCARF1,ARRB2,RAB31,DNM2,CSF3R,SLC11A1,RAB10,DYSF,RAB7A,TFRC,TLR1,IGF2R,TAPBP,LYN,RAPGEF1,SH3KBP1
GO:CC	Golgi apparatus	GO:0005794	FALSE	0.000141194	3.85018	1613	439	62	22090	SRGN,DENND5A,CHST11,ATXN2,FGD4,STK24,PSEN1,CHSY1,B2M,RAB27A,LITAF,ST3GAL2,CHST6,GABARAPL2,GOSR1,USP32,GRB2,RHBDF2,SEC14L1,CSNK1D,RAB31,DNM2,NUCB1,GNAI3,NCSTN,ATF6,ZDHHC18,HCK,RNF24,RASSF2,B4GALT5,DNAJC5,IFNGR2,LIMK2,CYTH4,A4GALT,RNF149,NFE2L2,AP1S3,RAB10,YIPF4,RAB1A,RAF1,RAB7A,ATP11B,FBXW7,TLR1,TMEM165,NEDD9,STX11,IGF2R,TAPBP,DOCK4,STEAP4,MTUS1,HOOK3,LYN,NBN,NOTCH1,GNAQ,GLA,SYAP1
GO:CC	PML body	GO:0016605	TRUE	0.000443906	3.35271	106	439	12	22090	PTEN,ISG20,CIITA,SPN,N4BP1,SKI,SKIL,WDFY3,SQSTM1,NBN,CDK9,ELF4
GO:CC	intracellular anatomical structure	GO:0005622	FALSE	0.000448356	3.34838	17772	439	390	22090	CAMK1D,FANK1,PTPRE,PIP4K2A,SVIL,ZNF438,CREM,IPMK,PFKFB3,JMJD1C,HERC4,CCAR1,SRGN,PSAP,PPIF,PTEN,LARP4B,PIK3AP1,NUP98,SPI1,PTPRJ,CTNND1,EHD1,BATF2,CDC42EP2,STK33,DENND5A,CLEC7A,CHST11,ATXN2,IQCD,MED13L,ETV6,CAMKK2,VPS37B,RILPL2,FGD4,DIP2B,METTL7A,CNPY2,RASSF3,IRAK3,SLC2A3,CLEC4E,N4BP2L2,ELF1,MTRF1,STK24,HSP90AA1,MOK,TECPR2,HNRNPC,BCL2L2-PABPN1,ATG14,SIX4,HIF1A,SNAPC1,SIPA1L1,PSEN1,NUMB,FOS,CHSY1,KA…
GO:CC	lysosome	GO:0005764	FALSE	0.000863633	3.06367	745	439	35	22090	PIP4K2A,SRGN,PSAP,HSP90AA1,PSEN1,RAB27A,LITAF,GALNS,SPAG9,IFI30,FPR1,GNAI3,NCSTN,GNB1,ECE1,RNF19B,CSF3R,HCK,DNAJC5,IFNAR1,TOM1,SLC11A1,AP1S3,RAB7A,RNF13,ATP11B,TMEM165,HPSE,SQSTM1,SERPINB1,HLA-DOA,LYN,GNAQ,GLA,MAGT1
GO:CC	lytic vacuole	GO:0000323	FALSE	0.000863633	3.06367	745	439	35	22090	PIP4K2A,SRGN,PSAP,HSP90AA1,PSEN1,RAB27A,LITAF,GALNS,SPAG9,IFI30,FPR1,GNAI3,NCSTN,GNB1,ECE1,RNF19B,CSF3R,HCK,DNAJC5,IFNAR1,TOM1,SLC11A1,AP1S3,RAB7A,RNF13,ATP11B,TMEM165,HPSE,SQSTM1,SERPINB1,HLA-DOA,LYN,GNAQ,GLA,MAGT1
GO:CC	vacuolar membrane	GO:0005774	FALSE	0.000930633	3.03122	468	439	26	22090	PSAP,ATG14,PSEN1,LITAF,GABARAPL2,SPAG9,VMP1,FPR1,GNAI3,NCSTN,GNB1,ECE1,CSF3R,DNAJC5,TOM1,AP1S3,RAB7A,RNF13,ATP11B,TMEM165,HPSE,WDFY3,HLA-DOA,LYN,GNAQ,MAGT1
GO:CC	actin cytoskeleton	GO:0015629	FALSE	0.00105716	2.97586	501	439	27	22090	SVIL,HNRNPC,SIPA1L1,MYO1E,MSRB1,PRKCB,CRK,RARA,PSTPIP2,CNN2,TPM4,MYO9B,VASP,MYO1F,CROCC,FGR,CNN3,HCK,MYH9,KIF9,MAEA,SH2B2,ACTB,BAIAP2L1,ARPC1B,ASAP1,DOCK5
GO:CC	phagocytic vesicle membrane	GO:0030670	FALSE	0.00108945	2.96279	78	439	10	22090	CLEC4E,B2M,RAB31,DNM2,SLC11A1,RAB10,RAB7A,TLR1,TAPBP,RAPGEF1
GO:CC	endosome	GO:0005768	FALSE	0.00196359	2.70695	1047	439	43	22090	PSAP,EHD1,VPS37B,PSEN1,NUMB,B2M,RAB27A,LITAF,SPNS2,GRB2,PTPN2,RAB31,PIP5K1C,NCSTN,ECE1,IFNAR1,TOM1,PACSIN2,RNF149,SLC11A1,AP1S3,RAB10,RAB1A,DYSF,IRAK2,RAB7A,RNF13,ATP11B,TNK2,TFRC,RHOA,DENND6A,TMEM165,SQSTM1,ZFYVE16,MCTP1,IGF2R,SERPINB1,HLA-DOA,VOPP1,STEAP4,RAPGEF1,UBAP1
GO:CC	intracellular organelle	GO:0043229	FALSE	0.0020301	2.69248	15969	439	357	22090	CAMK1D,FANK1,PTPRE,PIP4K2A,SVIL,ZNF438,CREM,IPMK,PFKFB3,JMJD1C,HERC4,CCAR1,SRGN,PSAP,PPIF,PTEN,LARP4B,NUP98,SPI1,PTPRJ,CTNND1,EHD1,BATF2,CDC42EP2,STK33,DENND5A,CHST11,ATXN2,IQCD,MED13L,ETV6,CAMKK2,VPS37B,RILPL2,FGD4,DIP2B,METTL7A,CNPY2,RASSF3,IRAK3,SLC2A3,CLEC4E,N4BP2L2,ELF1,MTRF1,STK24,HSP90AA1,MOK,HNRNPC,BCL2L2-PABPN1,ATG14,SIX4,HIF1A,SNAPC1,SIPA1L1,PSEN1,NUMB,FOS,CHSY1,KATNBL1,CTDSPL2,B2M,TRIM…
GO:CC	transcription regulator complex	GO:0005667	TRUE	0.00209633	2.67854	520	439	27	22090	CREM,SPI1,BATF2,N4BP2L2,SIX4,HIF1A,SNAPC1,FOS,NFAT5,RARA,STAT3,RELB,ATF6,ATF3,SKI,MED18,BACH1,NFE2L2,NCOA1,MXD1,ARID5A,WWTR1,TBL1XR1,TAF8,AHR,NFIL3,RLIM
GO:CC	endocytic vesicle membrane	GO:0030666	FALSE	0.00279085	2.55426	194	439	15	22090	CLEC4E,B2M,SCARF1,RAB31,DNM2,CSF3R,SLC11A1,RAB10,RAB7A,TFRC,TLR1,IGF2R,TAPBP,LYN,RAPGEF1
GO:CC	cytoplasmic side of plasma membrane	GO:0009898	FALSE	0.00377607	2.42296	175	439	14	22090	PTEN,GNG2,LITAF,GNA13,GNAI3,GNB1,PTPRC,FGR,HCK,MYH9,RHOA,LYN,GNAQ,SYAP1
GO:CC	inclusion body	GO:0016234	FALSE	0.00523479	2.2811	74	439	9	22090	NUP98,SLC2A3,PSEN1,HERPUD1,FGR,WDFY3,SQSTM1,NUP153,NBN
GO:CC	azurophil granule membrane	GO:0035577	FALSE	0.00535939	2.27088	57	439	8	22090	PSAP,PSEN1,FPR1,NCSTN,DNAJC5,TOM1,ATP11B,MAGT1
GO:CC	endosome membrane	GO:0010008	FALSE	0.00591181	2.22828	551	439	27	22090	EHD1,VPS37B,PSEN1,NUMB,B2M,RAB27A,LITAF,SPNS2,RAB31,PIP5K1C,NCSTN,ECE1,TOM1,PACSIN2,SLC11A1,RAB10,IRAK2,RAB7A,RNF13,ATP11B,TFRC,TMEM165,ZFYVE16,IGF2R,HLA-DOA,STEAP4,UBAP1
GO:CC	side of membrane	GO:0098552	FALSE	0.00757069	2.12086	656	439	30	22090	PTEN,CLEC4E,GNG2,B2M,LITAF,IL4R,SPN,ITGAX,GNA13,ICAM1,GNAI3,IL6R,GNB1,PTPRC,ECE1,FGR,CSF3R,HM13,HCK,MYH9,IL1R1,TFRC,RHOA,CD83,LY6G5B,TAPBP,GSR,LYN,GNAQ,SYAP1
GO:CC	tertiary granule	GO:0070820	FALSE	0.00799067	2.09742	163	439	13	22090	METTL7A,SLC2A3,B2M,ITGAX,CD300A,CNN2,FPR1,FCAR,PTAFR,TNFAIP6,SLC11A1,RHOA,CYSTM1
GO:CC	cytoplasmic side of membrane	GO:0098562	FALSE	0.00846837	2.0722	213	439	15	22090	PTEN,GNG2,LITAF,GNA13,GNAI3,GNB1,PTPRC,FGR,HM13,HCK,MYH9,RHOA,LYN,GNAQ,SYAP1
GO:CC	phagocytic vesicle	GO:0045335	FALSE	0.0086033	2.06533	141	439	12	22090	CDC42EP2,CLEC4E,ATG14,B2M,RAB31,DNM2,SLC11A1,RAB10,RAB7A,TLR1,TAPBP,RAPGEF1
[truncated: 233 more rows]

## Sheet: gProfiler_OVI_Normal_DE
source	term_name	term_id	highlighted	adjusted_p_value	negative_log10_of_adjusted_p_value	term_size	query_size	intersection_size	effective_domain_size	intersections
[truncated: 658 more rows]
