# Supplementary material for: RNA editing regulates host immune response and T cell homeostasis in SARS-CoV-2 infection
Source: PLoS One. 2024 Aug 23;19(8):e0307450. doi: 10.1371/journal.pone.0307450 (PMC11343423; doi:10.1371/journal.pone.0307450)
Supplement: S3 Table — (XLSX) [file pone.0307450.s004.xlsx]

## Sheet:  SARS-CoV-2vsNone
S3 Table. Differentially Expressed Genes. Comparison between SARS-CoV-2 positive versus none, SARS-CoV-2 high versus none viral load, SARS-CoV-2 medium versus none viral load, SARS-CoV-2 low versus none viral load, and OVI versus SARS-CoV-2 positive, related to Figure 2.
	ENSEMBL	ENTREZID	SYMBOL	logFC	AveExpr	t	P.Value	adj.P.Val	B
ENSG00000059378_PARP12	ENSG00000059378	64761	PARP12	1.7736	5.53354	18.2028	3.21556e-52	6.22532e-48	108.065
ENSG00000157601_MX1	ENSG00000157601	4599	MX1	2.32748	8.20416	17.8109	1.21179e-50	1.17301e-46	104.325
ENSG00000111335_OAS2	ENSG00000111335	4939	OAS2	2.57586	7.12819	17.4734	2.7561e-49	1.7786e-45	101.354
ENSG00000132530_XAF1	ENSG00000132530	54739	XAF1	2.82952	6.46713	17.1718	4.48158e-48	2.16909e-44	98.6269
ENSG00000165949_IFI27	ENSG00000165949	3429	IFI27	2.16885	6.91718	17.0494	1.38877e-47	5.3773e-44	97.464
ENSG00000137965_IFI44	ENSG00000137965	10561	IFI44	2.55176	5.63707	16.9879	2.45116e-47	7.90908e-44	96.9358
ENSG00000137628_DDX60	ENSG00000137628	55601	DDX60	2.1558	6.32693	16.5652	1.2113e-45	3.35011e-42	93.066
ENSG00000138642_HERC6	ENSG00000138642	55008	HERC6	2.42379	5.92539	16.4438	3.70436e-45	8.96456e-42	91.9643
ENSG00000111331_OAS3	ENSG00000111331	4940	OAS3	2.85742	7.10652	15.8768	6.78389e-43	1.45929e-39	86.7077
ENSG00000126709_IFI6	ENSG00000126709	2537	IFI6	4.07117	5.58376	15.4728	2.73517e-41	5.29528e-38	83.1227
ENSG00000133106_EPSTI1	ENSG00000133106	94240	EPSTI1	2.86164	5.1564	15.3836	6.17279e-41	1.08641e-37	82.2877
ENSG00000142089_IFITM3	ENSG00000142089	10410	IFITM3	2.38027	6.7553	15.2481	2.12146e-40	3.42262e-37	81.0254
ENSG00000138496_PARP9	ENSG00000138496	83666	PARP9	1.59009	7.09863	15.1536	5.01773e-40	7.47256e-37	80.142
ENSG00000055332_EIF2AK2	ENSG00000055332	5610	EIF2AK2	1.21784	7.38668	15.0988	8.2571e-40	1.06572e-36	79.6094
ENSG00000115415_STAT1	ENSG00000115415	6772	STAT1	1.62387	8.2545	15.1034	7.9187e-40	1.06572e-36	79.5028
ENSG00000137959_IFI44L	ENSG00000137959	10964	IFI44L	4.24553	5.7727	14.8961	5.19819e-39	6.2898e-36	77.9244
ENSG00000170581_STAT2	ENSG00000170581	6773	STAT2	1.32975	7.37566	14.8722	6.4598e-39	7.35657e-36	77.5672
ENSG00000173193_PARP14	ENSG00000173193	54625	PARP14	1.67507	8.6943	14.8097	1.13796e-38	1.22394e-35	76.7535
ENSG00000130303_BST2	ENSG00000130303	684	BST2	2.36337	4.8987	14.6254	6.02512e-38	6.13928e-35	75.4697
ENSG00000132274_TRIM22	ENSG00000132274	10346	TRIM22	1.69834	7.46387	14.5526	1.1623e-37	1.12511e-34	74.6695
ENSG00000134326_CMPK2	ENSG00000134326	129607	CMPK2	2.96178	5.15059	14.509	1.7223e-37	1.5878e-34	74.449
ENSG00000185885_IFITM1	ENSG00000185885	8519	IFITM1	2.54843	6.91394	14.3049	1.08084e-36	9.51143e-34	72.5175
ENSG00000160932_LY6E	ENSG00000160932	4061	LY6E	1.5429	7.14471	13.7424	1.65269e-34	1.39113e-31	67.4861
ENSG00000156587_UBE2L6	ENSG00000156587	9246	UBE2L6	1.57256	6.1279	13.7366	1.7396e-34	1.40328e-31	67.5695
ENSG00000152778_IFIT5	ENSG00000152778	24138	IFIT5	1.66563	5.48314	13.6617	3.38394e-34	2.62052e-31	66.9456
ENSG00000185745_IFIT1	ENSG00000185745	3434	IFIT1	3.84397	5.82203	13.6045	5.62406e-34	4.18776e-31	66.4335
ENSG00000115267_IFIH1	ENSG00000115267	64135	IFIH1	1.83519	6.17099	13.5895	6.422e-34	4.60481e-31	66.2692
ENSG00000107201_DDX58	ENSG00000107201	23586	RIGI	2.18753	5.87432	13.5527	8.89594e-34	6.15091e-31	65.9686
ENSG00000089127_OAS1	ENSG00000089127	4938	OAS1	1.98682	6.44419	13.5348	1.04228e-33	6.95813e-31	65.7569
ENSG00000184979_USP18	ENSG00000184979	11274	USP18	2.65823	4.07999	13.2577	1.20394e-32	7.76943e-30	63.338
ENSG00000119917_IFIT3	ENSG00000119917	3437	IFIT3	3.42715	6.45029	13.227	1.57635e-32	9.84453e-30	63.0669
ENSG00000088827_SIGLEC1	ENSG00000088827	6614	SIGLEC1	4.947	0.953154	12.9732	1.45833e-31	8.82292e-29	60.1659
ENSG00000002549_LAP3	ENSG00000002549	51056	LAP3	1.34874	6.8844	12.9524	1.74995e-31	1.02663e-28	60.6166
ENSG00000124201_ZNFX1	ENSG00000124201	57169	ZNFX1	1.00479	7.94378	12.6233	3.06174e-30	1.74339e-27	57.6032
ENSG00000187608_ISG15	ENSG00000187608	9636	ISG15	4.22527	4.96081	12.6035	3.63267e-30	2.00939e-27	57.7688
ENSG00000135114_OASL	ENSG00000135114	8638	OASL	3.72531	3.93443	12.568	4.93951e-30	2.65636e-27	57.3738
ENSG00000134321_RSAD2	ENSG00000134321	91543	RSAD2	3.32188	6.14349	12.5604	5.27642e-30	2.76085e-27	57.33
ENSG00000140464_PML	ENSG00000140464	5371	PML	1.50584	6.42249	12.5218	7.36006e-30	3.74975e-27	56.9674
ENSG00000163840_DTX3L	ENSG00000163840	151636	DTX3L	1.13079	6.93935	12.4977	9.06802e-30	4.50146e-27	56.6988
ENSG00000130813_SHFL	ENSG00000130813	55337	SHFL	1.86192	4.42003	12.4693	1.15813e-29	5.60534e-27	56.6079
ENSG00000160710_ADAR	ENSG00000160710	103	ADAR	0.860504	8.76839	12.4062	1.9941e-29	9.41604e-27	55.5642
ENSG00000168961_LGALS9	ENSG00000168961	3965	LGALS9	1.03324	5.9008	12.2469	7.8279e-29	3.60829e-26	54.6908
ENSG00000115155_OTOF	ENSG00000115155	9381	OTOF	4.64346	-1.49567	12.2133	1.04366e-28	4.69889e-26	53.0361
ENSG00000155363_MOV10	ENSG00000155363	4343	MOV10	0.964615	5.96827	12.0345	4.79671e-28	2.11055e-25	52.8864
ENSG00000108771_DHX58	ENSG00000108771	79132	DHX58	1.72552	4.29422	11.8048	3.35839e-27	1.44485e-24	51.0166
ENSG00000173821_RNF213	ENSG00000173821	57674	RNF213	1.58558	9.95956	11.7562	5.06017e-27	2.12967e-24	49.7321
ENSG00000213928_IRF9	ENSG00000213928	10379	IRF9	0.905819	6.66612	11.6759	9.94614e-27	4.09696e-24	49.7937
ENSG00000130300_PLVAP	ENSG00000130300	83483	PLVAP	3.82863	-1.18776	11.6422	1.32084e-26	5.32737e-24	48.3786
ENSG00000183486_MX2	ENSG00000183486	4600	MX2	2.12803	7.26204	11.6159	1.64588e-26	6.5029e-24	49.1691
ENSG00000067066_SP100	ENSG00000067066	6672	SP100	1.0184	7.30827	11.38	1.18003e-25	4.56909e-23	47.2318
ENSG00000138646_HERC5	ENSG00000138646	51191	HERC5	2.79842	4.01994	11.3521	1.48802e-25	5.64866e-23	47.2743
ENSG00000068079_IFI35	ENSG00000068079	3430	IFI35	1.92244	4.27733	11.3367	1.69058e-25	6.29417e-23	47.1647
ENSG00000166750_SLFN5	ENSG00000166750	162394	SLFN5	0.920704	7.66349	11.2637	3.09456e-25	1.13039e-22	46.2044
ENSG00000177409_SAMD9L	ENSG00000177409	219285	SAMD9L	1.94616	6.67008	11.2378	3.83427e-25	1.37466e-22	46.1604
ENSG00000188313_PLSCR1	ENSG00000188313	5359	PLSCR1	1.29058	6.89946	11.2351	3.92033e-25	1.37996e-22	46.1059
ENSG00000119922_IFIT2	ENSG00000119922	3433	IFIT2	3.09691	6.68086	11.2229	4.33901e-25	1.50006e-22	46.0374
ENSG00000122643_NT5C3A	ENSG00000122643	51251	NT5C3A	1.27276	5.13856	11.18	6.18138e-25	2.0995e-22	45.8764
ENSG00000178685_PARP10	ENSG00000178685	84875	PARP10	1.60422	5.47862	11.1534	7.69764e-25	2.56942e-22	45.624
ENSG00000284194_SCO2	ENSG00000284194	9997	SCO2	1.40196	4.44367	11.1003	1.19078e-24	3.90737e-22	45.2511
ENSG00000169248_CXCL11	ENSG00000169248	6373	CXCL11	4.89783	-0.532335	11.0917	1.27819e-24	4.1243e-22	44.3636
ENSG00000196684_HSH2D	ENSG00000196684	84941	HSH2D	1.84546	4.86132	11.0416	1.92904e-24	6.12234e-22	44.7694
ENSG00000221963_APOL6	ENSG00000221963	80830	APOL6	1.12165	7.65154	11.0302	2.11726e-24	6.6113e-22	44.2995
ENSG00000225964_NRIR	ENSG00000225964	NA	NRIR	3.69873	-0.636338	10.9695	3.48188e-24	1.06999e-21	43.2557
ENSG00000229754_CXCR2P1	ENSG00000229754	NA	CXCR2P1	3.64215	-2.44094	10.8981	6.23424e-24	1.88586e-21	42.3466
ENSG00000196141_SPATS2L	ENSG00000196141	26010	SPATS2L	1.00942	6.82645	10.8609	8.44059e-24	2.514e-21	43.0645
ENSG00000121858_TNFSF10	ENSG00000121858	8743	TNFSF10	1.10594	6.94268	10.7369	2.31009e-23	6.77626e-21	42.0559
ENSG00000072121_ZFYVE26	ENSG00000072121	23503	ZFYVE26	0.667026	6.15243	10.6604	4.28524e-23	1.23824e-20	41.5844
ENSG00000240065_PSMB9	ENSG00000240065	5698	PSMB9	1.18562	5.20984	10.5815	8.08686e-23	2.30238e-20	41.0655
ENSG00000204264_PSMB8	ENSG00000204264	5696	PSMB8	0.762647	6.29335	10.5729	8.66914e-23	2.43238e-20	40.8691
ENSG00000078081_LAMP3	ENSG00000078081	27074	LAMP3	1.86378	4.66776	10.3586	4.80804e-22	1.32977e-19	39.3367
ENSG00000013374_NUB1	ENSG00000013374	51667	NUB1	0.83519	5.89814	10.3481	5.22368e-22	1.42437e-19	39.1389
ENSG00000108679_LGALS3BP	ENSG00000108679	3959	LGALS3BP	1.1095	7.25652	10.3173	6.6731e-22	1.79432e-19	38.6401
ENSG00000140853_NLRC5	ENSG00000140853	84166	NLRC5	1.27758	6.73136	10.3101	7.0635e-22	1.87328e-19	38.7107
ENSG00000130589_HELZ2	ENSG00000130589	85441	HELZ2	1.93826	6.86682	10.2522	1.11805e-21	2.92506e-19	38.2088
ENSG00000185507_IRF7	ENSG00000185507	3665	IRF7	2.42372	5.03087	10.2016	1.66662e-21	4.30209e-19	38.0918
ENSG00000177294_FBXO39	ENSG00000177294	162517	FBXO39	3.47284	-0.569837	10.1831	1.92842e-21	4.9124e-19	37.2419
ENSG00000148730_EIF4EBP2	ENSG00000148730	1979	EIF4EBP2	-0.485802	7.57089	-10.1507	2.48996e-21	6.26047e-19	37.3879
ENSG00000185722_ANKFY1	ENSG00000185722	51479	ANKFY1	0.531512	6.64244	10.1234	3.08624e-21	7.66019e-19	37.2772
ENSG00000130487_KLHDC7B	ENSG00000130487	113730	KLHDC7B	2.68292	3.31531	10.1125	3.36072e-21	8.23589e-19	37.4071
ENSG00000133328_PLAAT2	ENSG00000133328	54979	PLAAT2	2.41722	2.91275	10.0817	4.27996e-21	1.03575e-18	37.1269
ENSG00000132256_TRIM5	ENSG00000132256	85363	TRIM5	1.62955	4.02196	10.0515	5.42509e-21	1.29666e-18	36.9737
ENSG00000269720_CCDC194	ENSG00000269720	110806280	CCDC194	3.0486	-2.68909	9.92589	1.44578e-20	3.41344e-18	35.117
ENSG00000106785_TRIM14	ENSG00000106785	9830	TRIM14	1.09128	5.58172	9.88369	2.00678e-20	4.68088e-18	35.5628
ENSG00000135899_SP110	ENSG00000135899	3431	SP110	1.49137	5.69914	9.87847	2.08973e-20	4.81634e-18	35.5194
ENSG00000163644_PPM1K	ENSG00000163644	152926	PPM1K	1.08989	5.31535	9.83067	3.02653e-20	6.89336e-18	35.1973
ENSG00000169245_CXCL10	ENSG00000169245	3627	CXCL10	4.84375	1.4359	9.71028	7.66007e-20	1.72441e-17	34.1807
ENSG00000108700_CCL8	ENSG00000108700	6355	CCL8	3.2796	-2.96651	9.65471	1.17335e-19	2.61103e-17	33.2158
ENSG00000168394_TAP1	ENSG00000168394	6890	TAP1	1.4549	6.75665	9.56538	2.32254e-19	5.10959e-17	32.9669
ENSG00000162654_GBP4	ENSG00000162654	115361	GBP4	1.64046	5.66757	9.549	2.63129e-19	5.72379e-17	33.035
ENSG00000117228_GBP1	ENSG00000117228	2633	GBP1	1.8629	6.88167	9.53469	2.93401e-19	6.31139e-17	32.7123
ENSG00000043143_JADE2	ENSG00000043143	23338	JADE2	0.612613	5.94695	9.48162	4.39133e-19	9.34244e-17	32.4824
ENSG00000164054_SHISA5	ENSG00000164054	51246	SHISA5	0.818625	6.71171	9.46542	4.96499e-19	1.04481e-16	32.2281
ENSG00000173369_C1QB	ENSG00000173369	713	C1QB	2.20901	3.39213	9.44653	5.7291e-19	1.19264e-16	32.3942
ENSG00000100129_EIF3L	ENSG00000100129	51386	EIF3L	-0.797415	6.42106	-9.33194	1.35991e-18	2.80084e-16	31.3707
ENSG00000025708_TYMP	ENSG00000025708	1890	TYMP	1.49849	7.31467	9.29095	1.84993e-18	3.76997e-16	30.7952
ENSG00000226025_AC005515.1	ENSG00000226025	NA	NA	2.90182	-2.96529	9.25961	2.33957e-18	4.71813e-16	30.3699
ENSG00000100600_LGMN	ENSG00000100600	5641	LGMN	1.17638	4.90195	9.23176	2.88117e-18	5.75046e-16	30.7716
ENSG00000149131_SERPING1	ENSG00000149131	710	SERPING1	2.59773	4.05011	9.21059	3.37463e-18	6.66662e-16	30.6749
ENSG00000100342_APOL1	ENSG00000100342	8542	APOL1	0.976724	6.35097	9.14192	5.62684e-18	1.10036e-15	29.8989
ENSG00000128335_APOL2	ENSG00000128335	23780	APOL2	1.01486	5.47851	9.0724	9.42025e-18	1.82376e-15	29.5369
ENSG00000205413_SAMD9	ENSG00000205413	54809	SAMD9	1.33984	7.5419	9.06606	9.87238e-18	1.89237e-15	29.105
ENSG00000124256_ZBP1	ENSG00000124256	81030	ZBP1	3.32033	1.75768	9.04269	1.17329e-17	2.22696e-15	29.3094
ENSG00000185880_TRIM69	ENSG00000185880	140691	TRIM69	1.01562	5.80286	8.90276	3.28021e-17	6.16552e-15	28.2533
ENSG00000184678_H2BC21	ENSG00000184678	8349	H2BC21	0.658403	6.36717	8.87763	3.94144e-17	7.33714e-15	27.978
ENSG00000204267_TAP2	ENSG00000204267	6891	TAP2	1.04072	6.14741	8.85795	4.55005e-17	8.38942e-15	27.8722
ENSG00000182179_UBA7	ENSG00000182179	7318	UBA7	0.978948	5.32978	8.83415	5.41163e-17	9.88388e-15	27.8216
ENSG00000224389_C4B	ENSG00000224389	721	C4B	1.98224	4.01473	8.83152	5.51624e-17	9.98079e-15	27.9369
ENSG00000181381_DDX60L	ENSG00000181381	91351	DDX60L	1.68811	7.15364	8.81557	6.19444e-17	1.11041e-14	27.3564
ENSG00000168016_TRANK1	ENSG00000168016	9881	TRANK1	1.10514	6.86612	8.80829	6.53142e-17	1.16008e-14	27.3749
ENSG00000188282_RUFY4	ENSG00000188282	285180	RUFY4	2.87615	0.33017	8.78356	7.81554e-17	1.37554e-14	27.2743
ENSG00000137200_CMTR1	ENSG00000137200	23070	CMTR1	0.886998	5.40342	8.73307	1.12659e-16	1.96493e-14	27.0933
ENSG00000204642_HLA-F	ENSG00000204642	3134	HLA-F	1.1706	6.22153	8.65456	1.98403e-16	3.42954e-14	26.4043
ENSG00000163565_IFI16	ENSG00000163565	3428	IFI16	0.716078	7.75696	8.5746	3.51947e-16	6.0284e-14	25.54
ENSG00000185404_SP140L	ENSG00000185404	93349	SP140L	0.965969	4.47672	8.5734	3.54978e-16	6.0284e-14	26.0977
ENSG00000243649_CFB	ENSG00000243649	629	CFB	1.12372	7.28487	8.56172	3.85871e-16	6.49605e-14	25.5437
ENSG00000174444_RPL4	ENSG00000174444	6124	RPL4	-0.760605	8.25242	-8.55388	4.08096e-16	6.81098e-14	25.3807
ENSG00000140105_WARS1	ENSG00000140105	7453	WARS1	1.13499	7.16017	8.54238	4.4298e-16	7.32999e-14	25.4453
ENSG00000105968_H2AZ2	ENSG00000105968	94239	H2AZ2	-0.524306	6.39781	-8.51888	5.23736e-16	8.59283e-14	25.4816
ENSG00000019582_CD74	ENSG00000019582	972	CD74	0.930247	9.49732	8.48407	6.70778e-16	1.09128e-13	24.4759
ENSG00000144596_GRIP2	ENSG00000144596	80852	GRIP2	2.82596	-1.5276	8.449	8.60154e-16	1.38771e-13	24.8161
ENSG00000075415_SLC25A3	ENSG00000075415	5250	SLC25A3	-0.378274	7.13702	-8.42729	1.00301e-15	1.60482e-13	24.7037
ENSG00000135709_KIAA0513	ENSG00000135709	9764	KIAA0513	0.614961	6.54608	8.42347	1.03047e-15	1.63524e-13	24.7325
ENSG00000172183_ISG20	ENSG00000172183	3669	ISG20	1.68864	5.45531	8.35722	1.64405e-15	2.5877e-13	24.4528
ENSG00000155287_SLC25A28	ENSG00000155287	81894	SLC25A28	1.10531	4.01718	8.35582	1.66029e-15	2.5922e-13	24.6191
ENSG00000085449_WDFY1	ENSG00000085449	57590	WDFY1	0.468894	6.36729	8.27474	2.93147e-15	4.54027e-13	23.7351
ENSG00000161533_ACOX1	ENSG00000161533	51	ACOX1	-0.554848	6.62757	-8.25313	3.40894e-15	5.23786e-13	23.6032
ENSG00000112343_TRIM38	ENSG00000112343	10475	TRIM38	0.855349	6.45789	8.24818	3.52875e-15	5.37926e-13	23.529
ENSG00000038945_MSR1	ENSG00000038945	4481	MSR1	2.27597	2.72275	8.22054	4.27791e-15	6.47034e-13	23.697
ENSG00000133112_TPT1	ENSG00000133112	7178	TPT1	-0.654068	10.2656	-8.18697	5.40246e-15	8.04551e-13	22.3254
ENSG00000145016_RUBCN	ENSG00000145016	9711	RUBCN	0.763101	5.68511	8.18708	5.39835e-15	8.04551e-13	23.253
ENSG00000196116_TDRD7	ENSG00000196116	23424	TDRD7	0.83567	5.14537	8.18567	5.45128e-15	8.05624e-13	23.3254
ENSG00000177575_CD163	ENSG00000177575	9332	CD163	2.354	3.57814	8.17636	5.81506e-15	8.52876e-13	23.4167
ENSG00000141664_ZCCHC2	ENSG00000141664	54877	ZCCHC2	0.881572	5.6271	8.16475	6.30257e-15	9.17427e-13	23.0965
ENSG00000173372_C1QA	ENSG00000173372	712	C1QA	2.14865	2.87578	8.13855	7.55598e-15	1.09167e-12	23.1573
ENSG00000206503_HLA-A	ENSG00000206503	3105	HLA-A	0.803952	9.40762	8.1322	7.89484e-15	1.13218e-12	22.0614
ENSG00000136514_RTP4	ENSG00000136514	64108	RTP4	1.78463	3.54039	8.1214	8.50675e-15	1.21096e-12	23.0452
ENSG00000173786_CNP	ENSG00000173786	1267	CNP	0.862797	5.62238	8.10031	9.83909e-15	1.3904e-12	22.6643
ENSG00000168062_BATF2	ENSG00000168062	116071	BATF2	2.1134	2.81253	8.08283	1.10981e-14	1.55695e-12	22.7759
ENSG00000159189_C1QC	ENSG00000159189	714	C1QC	1.98139	3.64006	8.06878	1.22247e-14	1.70266e-12	22.6903
ENSG00000138035_PNPT1	ENSG00000138035	87178	PNPT1	1.00667	5.02272	8.01743	1.73893e-14	2.40469e-12	22.1956
ENSG00000223960_CHROMR	ENSG00000223960	101927027	CHROMR	1.61044	2.83872	7.84416	5.64844e-14	7.71532e-12	21.2115
ENSG00000089692_LAG3	ENSG00000089692	3902	LAG3	2.66742	0.886933	7.84388	5.65896e-14	7.71532e-12	21.0718
ENSG00000234127_TRIM26	ENSG00000234127	7726	TRIM26	0.50506	6.18216	7.83173	6.14235e-14	8.31579e-12	20.7807
ENSG00000099968_BCL2L13	ENSG00000099968	23786	BCL2L13	0.430408	5.87127	7.79771	7.72355e-14	1.03839e-11	20.6016
ENSG00000125730_C3	ENSG00000125730	718	C3	1.02528	7.94539	7.74041	1.13425e-13	1.51442e-11	19.7912
ENSG00000172432_GTPBP2	ENSG00000172432	54676	GTPBP2	0.747188	5.41064	7.72329	1.27179e-13	1.68642e-11	20.2005
ENSG00000026950_BTN3A1	ENSG00000026950	11119	BTN3A1	1.00809	5.0514	7.71032	1.38685e-13	1.82649e-11	20.1647
ENSG00000244731_C4A	ENSG00000244731	720	C4A	1.98932	3.60897	7.70412	1.44547e-13	1.89084e-11	20.2826
ENSG00000158773_USF1	ENSG00000158773	7391	USF1	0.4777	5.41744	7.68695	1.62067e-13	2.10578e-11	19.9669
ENSG00000146192_FGD2	ENSG00000146192	221472	FGD2	1.90175	2.90075	7.65905	1.95107e-13	2.51818e-11	20.0108
ENSG00000145425_RPS3A	ENSG00000145425	6189	RPS3A	-0.754244	7.81743	-7.65472	2.00803e-13	2.57454e-11	19.3639
ENSG00000009307_CSDE1	ENSG00000009307	7812	CSDE1	-0.287731	8.6099	-7.63356	2.31073e-13	2.94315e-11	19.0048
ENSG00000187446_CHP1	ENSG00000187446	11261	CHP1	-0.428661	7.30493	-7.62722	2.40974e-13	3.04919e-11	19.2796
ENSG00000198785_GRIN3A	ENSG00000198785	116443	GRIN3A	2.1757	-3.26919	7.60616	2.77021e-13	3.48255e-11	19.3562
ENSG00000010030_ETV7	ENSG00000010030	51513	ETV7	2.13087	2.52658	7.59804	2.92294e-13	3.65084e-11	19.6107
ENSG00000139644_TMBIM6	ENSG00000139644	7009	TMBIM6	-0.402332	9.17238	-7.59313	3.01935e-13	3.74709e-11	18.5997
ENSG00000147604_RPL7	ENSG00000147604	6129	RPL7	-0.719116	7.77302	-7.5868	3.14813e-13	3.88202e-11	18.9252
ENSG00000145416_MARCHF1	ENSG00000145416	55016	MARCHF1	2.53408	1.61169	7.58129	3.26482e-13	4.00044e-11	19.4535
ENSG00000110367_DDX6	ENSG00000110367	1656	DDX6	-0.281311	7.93168	-7.57034	3.50924e-13	4.27289e-11	18.7553
ENSG00000118816_CCNI	ENSG00000118816	10983	CCNI	-0.420152	7.63484	-7.55533	3.87384e-13	4.68734e-11	18.7394
ENSG00000172159_FRMD3	ENSG00000172159	257019	FRMD3	2.15015	1.66073	7.55107	3.98382e-13	4.79048e-11	19.2634
ENSG00000070756_PABPC1	ENSG00000070756	26986	PABPC1	-0.510152	9.3136	-7.53818	4.33621e-13	5.18204e-11	18.2357
ENSG00000122406_RPL5	ENSG00000122406	6125	RPL5	-0.728202	7.24305	-7.51174	5.1583e-13	6.12667e-11	18.5517
ENSG00000114127_XRN1	ENSG00000114127	54464	XRN1	0.570023	7.53191	7.5019	5.50184e-13	6.49486e-11	18.3475
ENSG00000239713_APOBEC3G	ENSG00000239713	60489	APOBEC3G	1.04321	4.15453	7.49851	5.62517e-13	6.6002e-11	18.9298
ENSG00000105967_TFEC	ENSG00000105967	22797	TFEC	2.57929	1.72659	7.48354	6.2042e-13	7.23574e-11	18.8371
ENSG00000108100_CCNY	ENSG00000108100	219771	CCNY	-0.422706	6.02759	-7.48192	6.27037e-13	7.26912e-11	18.5902
ENSG00000156508_EEF1A1	ENSG00000156508	1915	EEF1A1	-0.596157	11.9287	-7.4556	7.44606e-13	8.5807e-11	16.89
ENSG00000124226_RNF114	ENSG00000124226	55905	RNF114	0.434489	5.6091	7.45195	7.62534e-13	8.7353e-11	18.4184
ENSG00000223387_LINC02068	ENSG00000223387	105374219	LINC02068	2.48467	-1.50798	7.42718	8.96002e-13	1.02039e-10	18.2914
ENSG00000167461_RAB8A	ENSG00000167461	4218	RAB8A	0.545889	5.92179	7.42431	9.12928e-13	1.03358e-10	18.1838
ENSG00000254772_EEF1G	ENSG00000254772	1937	EEF1G	-0.625934	8.50398	-7.39975	1.07079e-12	1.20526e-10	17.5469
ENSG00000152061_RABGAP1L	ENSG00000152061	9910	RABGAP1L	0.424426	7.37352	7.39113	1.13241e-12	1.26725e-10	17.6629
ENSG00000182220_ATP6AP2	ENSG00000182220	10159	ATP6AP2	-0.390596	6.05625	-7.37393	1.26586e-12	1.40845e-10	17.8811
ENSG00000287188_AC068989.1	ENSG00000287188	NA	NA	2.41714	-0.589848	7.36279	1.36043e-12	1.50503e-10	17.9389
ENSG00000152689_RASGRP3	ENSG00000152689	25780	RASGRP3	1.87501	2.36746	7.36043	1.3814e-12	1.51954e-10	18.1136
ENSG00000181541_MAB21L2	ENSG00000181541	10586	MAB21L2	2.12788	-3.05387	7.34531	1.52307e-12	1.66591e-10	17.7679
ENSG00000167232_ZNF91	ENSG00000167232	7644	ZNF91	-0.501128	6.95814	-7.30578	1.96501e-12	2.13723e-10	17.2754
ENSG00000137154_RPS6	ENSG00000137154	6194	RPS6	-0.665139	8.34703	-7.29337	2.12806e-12	2.30163e-10	16.9084
ENSG00000125148_MT2A	ENSG00000125148	4502	MT2A	1.34473	5.4421	7.28717	2.21463e-12	2.38195e-10	17.3658
ENSG00000135363_LMO2	ENSG00000135363	4005	LMO2	0.823788	4.45461	7.28601	2.23113e-12	2.38645e-10	17.5486
ENSG00000111801_BTN3A3	ENSG00000111801	10384	BTN3A3	1.28187	4.09326	7.2821	2.28783e-12	2.43365e-10	17.5714
ENSG00000116459_ATP5PB	ENSG00000116459	515	ATP5PB	-0.515848	6.03942	-7.25015	2.80747e-12	2.97009e-10	17.1114
ENSG00000240219_AL512306.2	ENSG00000240219	NA	NA	2.44655	-0.0904606	7.23568	3.0797e-12	3.24038e-10	17.2103
ENSG00000173702_MUC13	ENSG00000173702	56667	MUC13	1.87257	4.19115	7.22629	3.26985e-12	3.42185e-10	17.2046
ENSG00000135148_TRAFD1	ENSG00000135148	10906	TRAFD1	0.651002	5.74635	7.22413	3.31539e-12	3.45086e-10	16.949
ENSG00000100911_PSME2	ENSG00000100911	5721	PSME2	0.698643	5.88579	7.20704	3.69693e-12	3.82741e-10	16.8171
ENSG00000121691_CAT	ENSG00000121691	847	CAT	-0.658252	5.89341	-7.19773	3.92264e-12	4.03948e-10	16.822
ENSG00000128284_APOL3	ENSG00000128284	80833	APOL3	1.3953	3.56143	7.16122	4.94696e-12	5.06736e-10	16.8782
ENSG00000121594_CD80	ENSG00000121594	941	CD80	2.64955	-1.40817	7.14444	5.502e-12	5.60625e-10	16.5899
ENSG00000123240_OPTN	ENSG00000123240	10133	OPTN	0.534795	6.15336	7.13171	5.96336e-12	6.04454e-10	16.2918
ENSG00000262979_AC124319.1	ENSG00000262979	NA	NA	2.46939	-0.340344	7.1178	6.51133e-12	6.56559e-10	16.4849
ENSG00000110497_AMBRA1	ENSG00000110497	55626	AMBRA1	0.38579	5.27606	7.10573	7.02692e-12	7.04877e-10	16.3073
ENSG00000280270_AC068299.2	ENSG00000280270	NA	NA	1.97831	-3.30128	7.08886	7.81521e-12	7.79909e-10	16.2366
ENSG00000063046_EIF4B	ENSG00000063046	1975	EIF4B	-0.458972	8.20884	-7.06046	9.34301e-12	9.27593e-10	15.469
ENSG00000198959_TGM2	ENSG00000198959	7052	TGM2	0.940831	6.53147	7.03912	1.06811e-11	1.05503e-09	15.6398
ENSG00000115524_SF3B1	ENSG00000115524	23451	SF3B1	-0.333616	8.33733	-6.99016	1.45043e-11	1.42539e-09	15.0069
ENSG00000089009_RPL6	ENSG00000089009	6128	RPL6	-0.620879	7.66468	-6.97115	1.63275e-11	1.59647e-09	15.0678
ENSG00000225492_GBP1P1	ENSG00000225492	NA	GBP1P1	2.23965	0.316321	6.96722	1.67315e-11	1.62774e-09	15.6198
ENSG00000206337_HCP5	ENSG00000206337	10866	HCP5	0.766111	6.72278	6.95171	1.84251e-11	1.78355e-09	15.0626
ENSG00000136731_UGGT1	ENSG00000136731	56886	UGGT1	-0.392757	6.23311	-6.92697	2.14808e-11	2.069e-09	15.0764
ENSG00000187474_FPR3	ENSG00000187474	2359	FPR3	2.46257	1.45945	6.92195	2.21584e-11	2.1237e-09	15.4198
ENSG00000253729_PRKDC	ENSG00000253729	5591	PRKDC	-0.514669	7.94903	-6.91716	2.28255e-11	2.17685e-09	14.6643
ENSG00000073605_GSDMB	ENSG00000073605	55876	GSDMB	1.03848	4.70253	6.91411	2.32605e-11	2.20747e-09	15.2056
ENSG00000112773_TENT5A	ENSG00000112773	55603	TENT5A	0.596339	6.22242	6.89731	2.58056e-11	2.43706e-09	14.8292
ENSG00000105287_PRKD2	ENSG00000105287	25865	PRKD2	0.614117	5.88295	6.88517	2.78126e-11	2.61384e-09	14.8405
ENSG00000105939_ZC3HAV1	ENSG00000105939	56829	ZC3HAV1	0.583971	6.80051	6.86403	3.16829e-11	2.96319e-09	14.5259
ENSG00000132109_TRIM21	ENSG00000132109	6737	TRIM21	0.966557	4.56468	6.84759	3.50518e-11	3.26251e-09	14.8475
ENSG00000179583_CIITA	ENSG00000179583	4261	CIITA	1.06243	5.34911	6.84113	3.64694e-11	3.37822e-09	14.6717
ENSG00000175518_UBQLNL	ENSG00000175518	143630	UBQLNL	2.29881	-0.855167	6.83768	3.72507e-11	3.43416e-09	14.8192
ENSG00000174748_RPL15	ENSG00000174748	6138	RPL15	-0.511747	8.36186	-6.83265	3.84189e-11	3.52507e-09	14.0516
ENSG00000198162_MAN1A2	ENSG00000198162	10905	MAN1A2	-0.362086	6.88979	-6.80462	4.56124e-11	4.16536e-09	14.1966
ENSG00000100316_RPL3	ENSG00000100316	6122	RPL3	-0.611573	8.88222	-6.80196	4.63625e-11	4.21398e-09	13.7454
ENSG00000186470_BTN3A2	ENSG00000186470	11118	BTN3A2	0.807159	5.42058	6.78808	5.04649e-11	4.56542e-09	14.3303
ENSG00000133318_RTN3	ENSG00000133318	10313	RTN3	-0.443092	7.16732	-6.7601	5.98475e-11	5.38906e-09	13.8859
ENSG00000277511_AC116407.2	ENSG00000277511	NA	NA	2.0881	-2.24162	6.74669	6.49341e-11	5.7932e-09	14.2646
ENSG00000179044_EXOC3L1	ENSG00000179044	283849	EXOC3L1	2.19393	-2.72124	6.74669	6.49331e-11	5.7932e-09	14.2639
ENSG00000134243_SORT1	ENSG00000134243	6272	SORT1	-0.580016	7.23077	-6.7455	6.54048e-11	5.80842e-09	13.7947
ENSG00000048052_HDAC9	ENSG00000048052	9734	HDAC9	1.04527	4.77483	6.74167	6.69459e-11	5.91814e-09	14.1833
ENSG00000236120_AC110995.1	ENSG00000236120	101928228	LINC03070	2.04807	-2.86583	6.73943	6.78624e-11	5.97189e-09	14.2149
ENSG00000174600_CMKLR1	ENSG00000174600	1240	CMKLR1	2.41192	0.151072	6.7337	7.02644e-11	6.15529e-09	14.2445
ENSG00000187741_FANCA	ENSG00000187741	2175	FANCA	1.34151	2.93778	6.72394	7.45523e-11	6.5015e-09	14.2771
ENSG00000123609_NMI	ENSG00000123609	9111	NMI	1.05383	4.5992	6.71766	7.74401e-11	6.72305e-09	14.0641
ENSG00000100030_MAPK1	ENSG00000100030	5594	MAPK1	-0.378798	6.94645	-6.6933	8.97423e-11	7.7563e-09	13.5296
ENSG00000117226_GBP3	ENSG00000117226	2635	GBP3	0.871394	6.0545	6.6904	9.13271e-11	7.85819e-09	13.6117
ENSG00000060491_OGFR	ENSG00000060491	11054	OGFR	0.801504	5.60669	6.68247	9.58058e-11	8.20708e-09	13.6759
ENSG00000110077_MS4A6A	ENSG00000110077	64231	MS4A6A	1.51169	3.20239	6.67428	1.00661e-10	8.58499e-09	13.9898
ENSG00000111912_NCOA7	ENSG00000111912	135112	NCOA7	0.877942	6.89096	6.66461	1.067e-10	9.06017e-09	13.2859
ENSG00000131203_IDO1	ENSG00000131203	3620	IDO1	2.28078	4.14666	6.62603	1.34553e-10	1.13753e-08	13.6268
ENSG00000108691_CCL2	ENSG00000108691	6347	CCL2	2.83148	0.372747	6.59848	1.58689e-10	1.33575e-08	13.5225
ENSG00000096968_JAK2	ENSG00000096968	3717	JAK2	0.524486	6.17074	6.5759	1.81599e-10	1.52197e-08	12.9471
ENSG00000034510_TMSB10	ENSG00000034510	9168	TMSB10	0.464043	7.87322	6.56584	1.92825e-10	1.60909e-08	12.5229
ENSG00000135094_SDS	ENSG00000135094	10993	SDS	2.21997	1.97191	6.56459	1.94263e-10	1.61413e-08	13.3694
ENSG00000174231_PRPF8	ENSG00000174231	10594	PRPF8	-0.330783	8.09786	-6.56119	1.98237e-10	1.64012e-08	12.4876
ENSG00000169895_SYAP1	ENSG00000169895	94056	SYAP1	-0.485876	6.98381	-6.5442	2.19318e-10	1.80681e-08	12.6605
ENSG00000036257_CUL3	ENSG00000036257	8452	CUL3	-0.320107	6.55342	-6.53399	2.33042e-10	1.91173e-08	12.6791
ENSG00000180354_MTURN	ENSG00000180354	222166	MTURN	-0.615637	6.39309	-6.53221	2.35509e-10	1.92382e-08	12.7042
ENSG00000196531_NACA	ENSG00000196531	4666	NACA	-0.468817	7.27897	-6.52384	2.47509e-10	2.00493e-08	12.4738
ENSG00000280248_AC124319.3	ENSG00000280248	NA	NA	2.30734	0.953025	6.52409	2.47137e-10	2.00493e-08	13.1084
ENSG00000229638_RPL4P4	ENSG00000229638	647276	RPL4P4	-0.967567	-0.137197	-6.51598	2.59306e-10	2.09173e-08	12.9747
ENSG00000110079_MS4A4A	ENSG00000110079	51338	MS4A4A	2.34366	-0.702615	6.50949	2.69469e-10	2.1647e-08	12.9585
ENSG00000213064_SFT2D2	ENSG00000213064	375035	SFT2D2	-0.393549	7.25143	-6.50559	2.75767e-10	2.20614e-08	12.3705
ENSG00000077147_TM9SF3	ENSG00000077147	56889	TM9SF3	-0.370978	7.58608	-6.49988	2.85241e-10	2.27254e-08	12.2567
ENSG00000071537_SEL1L	ENSG00000071537	6400	SEL1L	-0.367843	6.48919	-6.49113	3.00373e-10	2.38329e-08	12.4471
ENSG00000152102_FAM168B	ENSG00000152102	130074	FAM168B	-0.326655	6.23363	-6.48889	3.0438e-10	2.40522e-08	12.4718
ENSG00000092054_MYH7	ENSG00000092054	4625	MYH7	2.03629	-2.62468	6.48544	3.10641e-10	2.44472e-08	12.7989
ENSG00000110321_EIF4G2	ENSG00000110321	1982	EIF4G2	-0.269232	9.59436	-6.47563	3.29158e-10	2.57996e-08	11.6091
ENSG00000156234_CXCL13	ENSG00000156234	10563	CXCL13	2.36657	-2.5	6.46732	3.45685e-10	2.69858e-08	12.6992
ENSG00000079246_XRCC5	ENSG00000079246	7520	XRCC5	-0.277417	7.59704	-6.44421	3.9605e-10	3.07933e-08	11.9277
ENSG00000183153_GJD3	ENSG00000183153	125111	GJD3	2.03715	0.0538569	6.43721	4.12681e-10	3.1958e-08	12.5908
ENSG00000282851_BISPR	ENSG00000282851	105221694	BISPR	1.53702	2.6011	6.40559	4.96703e-10	3.83115e-08	12.4725
ENSG00000176046_NUPR1	ENSG00000176046	26471	NUPR1	0.887729	5.00624	6.40253	5.05666e-10	3.8848e-08	12.1488
ENSG00000110315_RNF141	ENSG00000110315	50862	RNF141	-0.352724	6.38052	-6.39264	5.35752e-10	4.08352e-08	11.903
ENSG00000188157_AGRN	ENSG00000188157	375790	AGRN	1.017	7.05366	6.39302	5.34562e-10	4.08352e-08	11.6668
ENSG00000132824_SERINC3	ENSG00000132824	10955	SERINC3	-0.361834	6.94082	-6.38808	5.50232e-10	4.17745e-08	11.7613
ENSG00000163682_RPL9	ENSG00000163682	6133	RPL9	-0.602311	7.12495	-6.36868	6.16155e-10	4.65967e-08	11.6252
ENSG00000150403_TMCO3	ENSG00000150403	55002	TMCO3	-0.427352	5.65658	-6.36288	6.37315e-10	4.80094e-08	11.8868
ENSG00000105402_NAPA	ENSG00000105402	8775	NAPA	0.560046	6.42488	6.35198	6.79017e-10	5.09526e-08	11.6104
ENSG00000104388_RAB2A	ENSG00000104388	5862	RAB2A	-0.332774	6.5107	-6.32885	7.76651e-10	5.80539e-08	11.5109
ENSG00000111540_RAB5B	ENSG00000111540	5869	RAB5B	-0.316351	6.83188	-6.32716	7.84273e-10	5.83982e-08	11.4341
ENSG00000226950_DANCR	ENSG00000226950	57291	DANCR	-1.4854	3.37532	-6.32084	8.13537e-10	6.03451e-08	12.0034
ENSG00000110057_UNC93B1	ENSG00000110057	81622	UNC93B1	0.793549	6.65624	6.30956	8.68454e-10	6.41728e-08	11.283
ENSG00000086598_TMED2	ENSG00000086598	10959	TMED2	-0.33694	6.8623	-6.30342	8.99812e-10	6.62371e-08	11.2872
ENSG00000120742_SERP1	ENSG00000120742	27230	SERP1	-0.314939	7.10026	-6.29964	9.19681e-10	6.74433e-08	11.2204
ENSG00000100453_GZMB	ENSG00000100453	3002	GZMB	2.61899	0.469837	6.29467	9.46493e-10	6.91476e-08	11.823
ENSG00000196205_EEF1A1P5	ENSG00000196205	NA	EEF1A1P5	-0.773512	4.30049	-6.2902	9.7124e-10	7.06888e-08	11.7496
ENSG00000103966_EHD4	ENSG00000103966	30844	EHD4	0.453309	6.3523	6.28853	9.80641e-10	7.11057e-08	11.2693
ENSG00000166927_MS4A7	ENSG00000166927	58475	MS4A7	1.83178	2.3239	6.28185	1.01917e-09	7.36235e-08	11.7914
ENSG00000110492_MDK	ENSG00000110492	4192	MDK	0.757897	5.73065	6.28107	1.02373e-09	7.36783e-08	11.3264
ENSG00000146859_TMEM140	ENSG00000146859	55281	TMEM140	1.76463	3.83673	6.27998	1.0302e-09	7.38694e-08	11.6756
ENSG00000196535_MYO18A	ENSG00000196535	399687	MYO18A	0.421407	6.31503	6.26843	1.1011e-09	7.86618e-08	11.168
ENSG00000135914_HTR2B	ENSG00000135914	3357	HTR2B	1.76328	-2.87858	6.25706	1.17552e-09	8.36696e-08	11.5611
ENSG00000101558_VAPA	ENSG00000101558	9218	VAPA	-0.282662	7.44505	-6.25285	1.20434e-09	8.54066e-08	10.8694
ENSG00000175550_DRAP1	ENSG00000175550	10589	DRAP1	0.652453	4.51948	6.24322	1.27283e-09	8.99344e-08	11.3786
ENSG00000183709_IFNL2	ENSG00000183709	282616	IFNL2	1.57486	-4.11417	6.23526	1.33231e-09	9.37945e-08	11.4489
ENSG00000134028_ADAMDEC1	ENSG00000134028	27299	ADAMDEC1	1.93571	1.87812	6.22563	1.40784e-09	9.8753e-08	11.4823
ENSG00000196859_KRT39	ENSG00000196859	390792	KRT39	1.90803	-2.34645	6.21225	1.51991e-09	1.06229e-07	11.3187
ENSG00000247317_LY6E-DT	ENSG00000247317	NA	LY6E-DT	1.9931	-1.27761	6.19433	1.68373e-09	1.17255e-07	11.2352
ENSG00000165650_PDZD8	ENSG00000165650	118987	PDZD8	-0.380319	6.76172	-6.1796	1.83124e-09	1.27071e-07	10.6193
ENSG00000254999_BRK1	ENSG00000254999	55845	BRK1	-0.34779	5.79822	-6.16236	2.02e-09	1.39669e-07	10.7261
ENSG00000171863_RPS7	ENSG00000171863	6201	RPS7	-0.508933	6.95359	-6.15608	2.09337e-09	1.44226e-07	10.4605
ENSG00000008952_SEC62	ENSG00000008952	7095	SEC62	-0.361536	6.49716	-6.15322	2.12758e-09	1.46064e-07	10.5307
ENSG00000134709_HOOK1	ENSG00000134709	51361	HOOK1	-0.504259	5.77536	-6.15157	2.14759e-09	1.46917e-07	10.671
ENSG00000197111_PCBP2	ENSG00000197111	5094	PCBP2	-0.253238	8.28914	-6.15021	2.16429e-09	1.47537e-07	10.1059
ENSG00000133561_GIMAP6	ENSG00000133561	474344	GIMAP6	2.01437	2.21645	6.1292	2.43802e-09	1.65614e-07	10.9618
ENSG00000265681_RPL17	ENSG00000265681	6139	RPL17	-0.500139	7.34453	-6.1172	2.60919e-09	1.76622e-07	10.1576
ENSG00000084234_APLP2	ENSG00000084234	334	APLP2	-0.314887	8.72496	-6.11613	2.62504e-09	1.77076e-07	9.80941
ENSG00000129226_CD68	ENSG00000129226	968	CD68	0.983903	5.18262	6.10606	2.7787e-09	1.86791e-07	10.4979
ENSG00000105193_RPS16	ENSG00000105193	6217	RPS16	-0.396652	7.32258	-6.10442	2.80454e-09	1.87875e-07	10.0925
ENSG00000104951_IL4I1	ENSG00000104951	259307	IL4I1	2.42486	0.0434453	6.08157	3.18995e-09	2.12957e-07	10.676
ENSG00000235552_RPL6P27	ENSG00000235552	645387	RPL6P27	-0.981108	0.198855	-6.07617	3.28832e-09	2.18692e-07	10.6134
ENSG00000089157_RPLP0	ENSG00000089157	6175	RPLP0	-0.503376	8.70905	-6.07562	3.29846e-09	2.18692e-07	9.60337
ENSG00000179331_RAB39A	ENSG00000179331	54734	RAB39A	2.05276	-2.33637	6.06591	3.48351e-09	2.30173e-07	10.5488
ENSG00000145741_BTF3	ENSG00000145741	689	BTF3	-0.395511	7.26373	-6.06446	3.51198e-09	2.31099e-07	9.87937
ENSG00000137842_TMEM62	ENSG00000137842	80021	TMEM62	0.468894	4.50186	6.06398	3.5214e-09	2.31099e-07	10.3945
ENSG00000162614_NEXN	ENSG00000162614	91624	NEXN	2.04648	-1.79166	6.06166	3.56755e-09	2.33337e-07	10.5388
ENSG00000102144_PGK1	ENSG00000102144	5230	PGK1	-0.440973	7.60939	-6.04908	3.82846e-09	2.49559e-07	9.73707
ENSG00000141367_CLTC	ENSG00000141367	1213	CLTC	-0.26972	8.72156	-6.04662	3.88163e-09	2.52176e-07	9.42774
ENSG00000234745_HLA-B	ENSG00000234745	3106	HLA-B	0.652495	10.1364	6.04076	4.01119e-09	2.59721e-07	8.95015
ENSG00000243811_APOBEC3D	ENSG00000243811	140564	APOBEC3D	1.74945	1.70901	6.02564	4.36499e-09	2.81688e-07	10.4106
ENSG00000143390_RFX5	ENSG00000143390	5993	RFX5	0.570516	5.01441	6.02394	4.40665e-09	2.83431e-07	10.0702
ENSG00000286065_AC015911.11	ENSG00000286065	NA	NA	2.22232	-2.07205	6.02106	4.47813e-09	2.87075e-07	10.3182
ENSG00000135077_HAVCR2	ENSG00000135077	84868	HAVCR2	1.85285	2.04563	6.01808	4.55346e-09	2.90941e-07	10.3705
ENSG00000067992_PDK3	ENSG00000067992	5165	PDK3	-0.654811	5.18474	-6.01492	4.63429e-09	2.94163e-07	10.0625
ENSG00000204010_IFIT1B	ENSG00000204010	439996	IFIT1B	1.83107	-3.3813	6.01524	4.62605e-09	2.94163e-07	10.2869
ENSG00000112697_TMEM30A	ENSG00000112697	55754	TMEM30A	-0.394642	7.08483	-6.00936	4.78034e-09	3.02442e-07	9.6218
ENSG00000177565_TBL1XR1	ENSG00000177565	79718	TBL1XR1	-0.254439	7.48206	-6.00742	4.83243e-09	3.04742e-07	9.51619
ENSG00000125691_RPL23	ENSG00000125691	9349	RPL23	-0.483629	7.23434	-5.99771	5.1011e-09	3.20641e-07	9.52899
ENSG00000198843_SELENOT	ENSG00000198843	51714	SELENOT	-0.336761	5.83	-5.99216	5.26113e-09	3.29629e-07	9.791
ENSG00000137478_FCHSD2	ENSG00000137478	9873	FCHSD2	0.456314	5.59201	5.98916	5.34965e-09	3.34094e-07	9.77879
ENSG00000185787_MORF4L1	ENSG00000185787	10933	MORF4L1	-0.262949	7.42202	-5.98817	5.3791e-09	3.34853e-07	9.41832
ENSG00000182393_IFNL1	ENSG00000182393	282618	IFNL1	1.3965	-4.1805	5.96224	6.21207e-09	3.85467e-07	10.017
ENSG00000155367_PPM1J	ENSG00000155367	333926	PPM1J	1.82822	0.095735	5.95154	6.59159e-09	4.0771e-07	9.99561
ENSG00000198034_RPS4X	ENSG00000198034	6191	RPS4X	-0.629788	7.94554	-5.93857	7.08158e-09	4.36622e-07	9.05395
ENSG00000122026_RPL21	ENSG00000122026	6144	RPL21	-0.48749	6.92578	-5.93263	7.31787e-09	4.49758e-07	9.2429
ENSG00000124486_USP9X	ENSG00000124486	8239	USP9X	-0.302878	8.09562	-5.91562	8.03807e-09	4.92418e-07	8.8801
ENSG00000152291_TGOLN2	ENSG00000152291	10618	TGOLN2	-0.279682	7.62844	-5.91506	8.06284e-09	4.92418e-07	8.98275
ENSG00000114942_EEF1B2	ENSG00000114942	1933	EEF1B2	-0.519892	5.96935	-5.91028	8.27793e-09	5.03965e-07	9.3355
ENSG00000109475_RPL34	ENSG00000109475	6164	RPL34	-0.477133	6.80764	-5.9079	8.38692e-09	5.08999e-07	9.13256
ENSG00000165795_NDRG2	ENSG00000165795	57447	NDRG2	-0.669287	6.71066	-5.90234	8.64747e-09	5.23172e-07	9.15136
ENSG00000204257_HLA-DMA	ENSG00000204257	3108	HLA-DMA	1.04682	4.31811	5.89902	8.8068e-09	5.31152e-07	9.53325
ENSG00000206190_ATP10A	ENSG00000206190	57194	ATP10A	1.95218	1.32236	5.88736	9.38949e-09	5.64536e-07	9.68378
ENSG00000160791_CCR5	ENSG00000160791	1234	CCR5	2.00032	1.93366	5.87219	1.02041e-08	6.11613e-07	9.6054
ENSG00000115561_CHMP3	ENSG00000115561	51652	CHMP3	-0.300964	6.49667	-5.87014	1.03194e-08	6.16619e-07	8.99296
ENSG00000103769_RAB11A	ENSG00000103769	8766	RAB11A	-0.262154	7.40597	-5.85368	1.12925e-08	6.72685e-07	8.69237
ENSG00000278771_RN7SL3	ENSG00000278771	378707	RN7SL3	0.809236	5.97717	5.84829	1.16297e-08	6.90648e-07	8.90866
ENSG00000180776_ZDHHC20	ENSG00000180776	253832	ZDHHC20	-0.380346	6.49901	-5.84431	1.18853e-08	7.03671e-07	8.86251
ENSG00000047315_POLR2B	ENSG00000047315	5431	POLR2B	-0.348312	6.72447	-5.83853	1.22661e-08	7.21798e-07	8.77234
ENSG00000089169_RPH3A	ENSG00000089169	22895	RPH3A	2.17417	-3.06501	5.83865	1.22582e-08	7.21798e-07	9.38084
ENSG00000141429_GALNT1	ENSG00000141429	2589	GALNT1	-0.594208	6.08408	-5.82289	1.33572e-08	7.81432e-07	8.86198
ENSG00000010278_CD9	ENSG00000010278	928	CD9	-0.458798	8.21457	-5.82285	1.33602e-08	7.81432e-07	8.34322
ENSG00000129128_SPCS3	ENSG00000129128	60559	SPCS3	-0.468778	6.05418	-5.8171	1.3785e-08	8.03851e-07	8.82668
ENSG00000153207_AHCTF1	ENSG00000153207	25909	AHCTF1	-0.359686	6.88756	-5.81513	1.39337e-08	8.10082e-07	8.61944
ENSG00000261618_LINC02605	ENSG00000261618	NA	LINC02605	1.15331	3.70914	5.80858	1.44385e-08	8.36912e-07	9.13128
ENSG00000103549_RNF40	ENSG00000103549	9810	RNF40	0.300159	6.25969	5.7938	1.5645e-08	9.03249e-07	8.5972
ENSG00000177000_MTHFR	ENSG00000177000	4524	MTHFR	0.4609	5.86024	5.79343	1.56762e-08	9.03249e-07	8.67332
ENSG00000272325_NUDT3	ENSG00000272325	11165	NUDT3	-0.554158	6.96038	-5.79223	1.57788e-08	9.03779e-07	8.48396
ENSG00000168488_ATXN2L	ENSG00000168488	11273	ATXN2L	0.331693	6.25471	5.7923	1.57721e-08	9.03779e-07	8.59051
ENSG00000163872_YEATS2	ENSG00000163872	55689	YEATS2	0.513174	5.10509	5.78875	1.60792e-08	9.16576e-07	8.79614
ENSG00000140968_IRF8	ENSG00000140968	3394	IRF8	1.85741	2.37811	5.78854	1.60969e-08	9.16576e-07	9.16427
ENSG00000180644_PRF1	ENSG00000180644	5551	PRF1	2.2903	0.916855	5.78752	1.61869e-08	9.18996e-07	9.16627
ENSG00000113391_FAM172A	ENSG00000113391	83989	FAM172A	-0.583617	5.03751	-5.77658	1.7174e-08	9.72188e-07	8.82744
ENSG00000177989_ODF3B	ENSG00000177989	440836	ODF3B	1.17906	6.17732	5.77505	1.7317e-08	9.77427e-07	8.4441
ENSG00000116251_RPL22	ENSG00000116251	6146	RPL22	-0.506183	6.72826	-5.77282	1.7527e-08	9.86405e-07	8.43376
ENSG00000130741_EIF2S3	ENSG00000130741	1968	EIF2S3	-0.329154	6.65105	-5.76158	1.86247e-08	1.0406e-06	8.39301
ENSG00000076067_RBMS2	ENSG00000076067	5939	RBMS2	0.519727	6.09134	5.76157	1.86253e-08	1.0406e-06	8.43315
ENSG00000203747_FCGR3A	ENSG00000203747	2214	FCGR3A	1.80878	3.91941	5.76132	1.86512e-08	1.0406e-06	8.87583
ENSG00000140274_DUOXA2	ENSG00000140274	405753	DUOXA2	2.10537	3.52219	5.75729	1.90616e-08	1.06044e-06	8.92164
ENSG00000285744_AC083837.1	ENSG00000285744	NA	NA	1.44891	2.05454	5.75404	1.93983e-08	1.07608e-06	8.99457
ENSG00000104765_BNIP3L	ENSG00000104765	665	BNIP3L	-0.439261	6.45476	-5.75164	1.96506e-08	1.08696e-06	8.39246
ENSG00000128394_APOBEC3F	ENSG00000128394	200316	APOBEC3F	1.0576	3.44088	5.74873	1.99614e-08	1.10101e-06	8.86774
ENSG00000142937_RPS8	ENSG00000142937	6202	RPS8	-0.475196	8.12554	-5.74747	2.00979e-08	1.10538e-06	7.98452
ENSG00000204628_RACK1	ENSG00000204628	10399	RACK1	-0.461543	7.8316	-5.73457	2.15441e-08	1.18157e-06	7.98675
ENSG00000140526_ABHD2	ENSG00000140526	11057	ABHD2	-0.349677	8.52684	-5.73339	2.16807e-08	1.1857e-06	7.7986
ENSG00000086065_CHMP5	ENSG00000086065	51510	CHMP5	0.371453	6.22382	5.72703	2.24355e-08	1.22353e-06	8.2428
ENSG00000102081_FMR1	ENSG00000102081	2332	FMR1	0.311129	6.00162	5.72073	2.32071e-08	1.26205e-06	8.26307
ENSG00000023287_RB1CC1	ENSG00000023287	9821	RB1CC1	-0.302089	7.28895	-5.71971	2.33353e-08	1.26546e-06	8.02652
ENSG00000117335_CD46	ENSG00000117335	4179	CD46	-0.365875	8.17817	-5.71619	2.37796e-08	1.28596e-06	7.80132
ENSG00000234797_RPS3AP6	ENSG00000234797	145767	RPS3AP6	-0.957266	0.514623	-5.70233	2.56142e-08	1.38131e-06	8.71067
ENSG00000165678_GHITM	ENSG00000165678	27069	GHITM	-0.282861	7.01069	-5.69895	2.60824e-08	1.40265e-06	7.98022
ENSG00000188846_RPL14	ENSG00000188846	9045	RPL14	-0.412709	7.0126	-5.69654	2.64209e-08	1.41692e-06	7.97151
ENSG00000067560_RHOA	ENSG00000067560	387	RHOA	-0.271667	8.35385	-5.69135	2.71651e-08	1.45281e-06	7.63557
ENSG00000003400_CASP10	ENSG00000003400	843	CASP10	0.552112	5.0734	5.68619	2.79252e-08	1.48934e-06	8.28674
ENSG00000198286_CARD11	ENSG00000198286	84433	CARD11	1.08014	3.91733	5.6685	3.06914e-08	1.63238e-06	8.40917
ENSG00000173432_SAA1	ENSG00000173432	6288	SAA1	1.69827	3.63519	5.6513	3.3635e-08	1.78403e-06	8.33389
ENSG00000213639_PPP1CB	ENSG00000213639	5500	PPP1CB	-0.316211	8.79055	-5.64253	3.52416e-08	1.86415e-06	7.26853
ENSG00000187642_PERM1	ENSG00000187642	84808	PERM1	2.27555	-1.26698	5.63415	3.68446e-08	1.94363e-06	8.36985
ENSG00000183283_DAZAP2	ENSG00000183283	9802	DAZAP2	-0.324521	8.14672	-5.62939	3.77873e-08	1.98467e-06	7.36816
ENSG00000196329_GIMAP5	ENSG00000196329	55340	GIMAP5	1.92096	1.69879	5.62919	3.78277e-08	1.98467e-06	8.37077
ENSG00000119801_YPEL5	ENSG00000119801	51646	YPEL5	-0.464723	7.50111	-5.61572	4.06269e-08	2.12005e-06	7.45463
ENSG00000114450_GNB4	ENSG00000114450	59345	GNB4	0.67434	5.25271	5.61605	4.05559e-08	2.12005e-06	7.86936
ENSG00000054690_PLEKHH1	ENSG00000054690	57475	PLEKHH1	0.70673	6.31313	5.612	4.14346e-08	2.15638e-06	7.58462
ENSG00000116574_RHOU	ENSG00000116574	58480	RHOU	0.55175	5.76314	5.61086	4.1684e-08	2.15776e-06	7.71184
ENSG00000196126_HLA-DRB1	ENSG00000196126	3123	HLA-DRB1	1.02801	5.47773	5.61087	4.16827e-08	2.15776e-06	7.79313
ENSG00000173726_TOMM20	ENSG00000173726	9804	TOMM20	-0.396179	6.36322	-5.60238	4.35961e-08	2.24594e-06	7.60993
ENSG00000135404_CD63	ENSG00000135404	967	CD63	-0.373882	7.58206	-5.60228	4.36196e-08	2.24594e-06	7.36617
ENSG00000224295_OLFM5P	ENSG00000224295	NA	OLFM5P	1.63676	-2.81141	5.58045	4.89437e-08	2.5134e-06	8.09825
ENSG00000102524_TNFSF13B	ENSG00000102524	10673	TNFSF13B	1.73024	3.50688	5.57659	4.99476e-08	2.55816e-06	7.98848
ENSG00000077097_TOP2B	ENSG00000077097	7155	TOP2B	-0.307052	6.96014	-5.57498	5.03735e-08	2.57317e-06	7.34392
ENSG00000161970_RPL26	ENSG00000161970	6154	RPL26	-0.513277	7.18744	-5.56245	5.38068e-08	2.74132e-06	7.24836
ENSG00000120217_CD274	ENSG00000120217	29126	CD274	1.46138	4.07714	5.55721	5.53085e-08	2.81042e-06	7.81177
ENSG00000090104_RGS1	ENSG00000090104	5996	RGS1	1.38026	3.89011	5.55429	5.61622e-08	2.84633e-06	7.83254
ENSG00000120727_PAIP2	ENSG00000120727	51247	PAIP2	-0.323058	5.72472	-5.55315	5.64988e-08	2.84907e-06	7.51052
ENSG00000197536_IRF1-AS1	ENSG00000197536	NA	IRF1-AS1	1.00658	4.05306	5.55311	5.65105e-08	2.84907e-06	7.79965
ENSG00000101082_SLA2	ENSG00000101082	84174	SLA2	1.79556	0.926733	5.55091	5.71652e-08	2.87459e-06	7.98152
ENSG00000134313_KIDINS220	ENSG00000134313	57498	KIDINS220	-0.338817	6.54835	-5.54258	5.97175e-08	2.99516e-06	7.27789
ENSG00000198198_SZT2	ENSG00000198198	23334	SZT2	0.329686	6.57744	5.54043	6.03965e-08	3.02139e-06	7.21083
ENSG00000151490_PTPRO	ENSG00000151490	5800	PTPRO	1.83062	-1.02644	5.53989	6.0567e-08	3.02211e-06	7.9046
ENSG00000100207_TCF20	ENSG00000100207	6942	TCF20	0.210306	6.6966	5.53834	6.10615e-08	3.03895e-06	7.17944
ENSG00000213689_TREX1	ENSG00000213689	11277	TREX1	0.914761	3.8344	5.53706	6.14711e-08	3.05149e-06	7.73862
ENSG00000110700_RPS13	ENSG00000110700	6207	RPS13	-0.472012	6.61099	-5.53635	6.17003e-08	3.05503e-06	7.23619
ENSG00000105559_PLEKHA4	ENSG00000105559	57664	PLEKHA4	1.32758	3.23916	5.52888	6.41603e-08	3.16873e-06	7.77243
ENSG00000186818_LILRB4	ENSG00000186818	11006	LILRB4	1.94331	1.36031	5.5279	6.44873e-08	3.17678e-06	7.87025
ENSG00000229474_PATL2	ENSG00000229474	197135	PATL2	1.11988	3.78667	5.50241	7.36667e-08	3.61976e-06	7.5579
ENSG00000280007_AC008079.1	ENSG00000280007	NA	NA	1.8238	0.053392	5.49909	7.49526e-08	3.67363e-06	7.7229
ENSG00000185963_BICD2	ENSG00000185963	23299	BICD2	-0.508244	5.4565	-5.49314	7.73084e-08	3.77952e-06	7.2971
ENSG00000116209_TMEM59	ENSG00000116209	9528	TMEM59	-0.33369	7.82765	-5.48681	7.98956e-08	3.89617e-06	6.69346
ENSG00000198952_SMG5	ENSG00000198952	23381	SMG5	0.27613	6.0285	5.48602	8.02256e-08	3.90243e-06	7.06375
ENSG00000059758_CDK17	ENSG00000059758	5128	CDK17	0.32711	5.4629	5.48312	8.14433e-08	3.95173e-06	7.16068
ENSG00000085063_CD59	ENSG00000085063	966	CD59	-0.482656	9.07447	-5.44561	9.89207e-08	4.78776e-06	6.17346
ENSG00000147403_RPL10	ENSG00000147403	6134	RPL10	-0.425462	8.22412	-5.43176	1.06251e-07	5.12975e-06	6.34454
ENSG00000175643_RMI2	ENSG00000175643	116028	RMI2	1.65443	0.515068	5.42976	1.07357e-07	5.17021e-06	7.39075
ENSG00000136147_PHF11	ENSG00000136147	51131	PHF11	0.677855	4.64703	5.42571	1.0962e-07	5.2603e-06	7.0492
ENSG00000128268_MGAT3	ENSG00000128268	4248	MGAT3	1.14842	3.42337	5.42544	1.09771e-07	5.2603e-06	7.24416
ENSG00000153561_RMND5A	ENSG00000153561	64795	RMND5A	-0.418493	6.52108	-5.42141	1.12074e-07	5.3574e-06	6.68857
ENSG00000140279_DUOX2	ENSG00000140279	50506	DUOX2	1.06317	7.96301	5.41879	1.13597e-07	5.41686e-06	6.27385
ENSG00000078098_FAP	ENSG00000078098	2191	FAP	1.89496	-2.35609	5.40117	1.2437e-07	5.91597e-06	7.2347
ENSG00000138755_CXCL9	ENSG00000138755	4283	CXCL9	2.59518	1.70113	5.40056	1.24762e-07	5.9201e-06	7.2433
ENSG00000125755_SYMPK	ENSG00000125755	8189	SYMPK	0.400399	5.61167	5.39986	1.25211e-07	5.92687e-06	6.71324
ENSG00000182578_CSF1R	ENSG00000182578	1436	CSF1R	1.40082	3.33971	5.39938	1.25522e-07	5.92708e-06	7.14432
ENSG00000256262_USP30-AS1	ENSG00000256262	NA	USP30-AS1	1.84608	-1.21107	5.39153	1.30678e-07	6.15556e-06	7.19441
ENSG00000156482_RPL30	ENSG00000156482	6156	RPL30	-0.454335	6.97036	-5.39052	1.31357e-07	6.17253e-06	6.42409
ENSG00000186468_RPS23	ENSG00000186468	6228	RPS23	-0.500688	7.39024	-5.38668	1.33973e-07	6.28017e-06	6.31363
ENSG00000142534_RPS11	ENSG00000142534	6205	RPS11	-0.379448	7.87438	-5.37887	1.39438e-07	6.52059e-06	6.1608
ENSG00000133574_GIMAP4	ENSG00000133574	55303	GIMAP4	1.79475	2.89768	5.36239	1.51698e-07	7.0768e-06	7.00943
ENSG00000133321_PLAAT4	ENSG00000133321	5920	PLAAT4	0.620764	5.56961	5.35989	1.53644e-07	7.15034e-06	6.51831
ENSG00000104972_LILRB1	ENSG00000104972	10859	LILRB1	2.13084	0.483129	5.3565	1.56326e-07	7.25772e-06	7.04032
ENSG00000198755_RPL10A	ENSG00000198755	4736	RPL10A	-0.543454	7.31979	-5.35307	1.59082e-07	7.35866e-06	6.16384
ENSG00000164587_RPS14	ENSG00000164587	6208	RPS14	-0.441635	8.0074	-5.35285	1.5926e-07	7.35866e-06	5.99558
ENSG00000153201_RANBP2	ENSG00000153201	5903	RANBP2	-0.337655	8.29066	-5.34731	1.63822e-07	7.55143e-06	5.90229
ENSG00000123091_RNF11	ENSG00000123091	26994	RNF11	-0.314387	6.35998	-5.3449	1.65851e-07	7.61986e-06	6.33194
ENSG00000171115_GIMAP8	ENSG00000171115	155038	GIMAP8	1.91895	0.711991	5.34461	1.66094e-07	7.61986e-06	6.98396
ENSG00000065882_TBC1D1	ENSG00000065882	23216	TBC1D1	0.352896	6.03164	5.34156	1.68692e-07	7.72074e-06	6.33829
ENSG00000231852_CYP21A2	ENSG00000231852	1589	CYP21A2	1.83429	-1.91823	5.33111	1.77903e-07	8.12312e-06	6.90432
ENSG00000101347_SAMHD1	ENSG00000101347	25939	SAMHD1	0.475712	8.24043	5.32841	1.80361e-07	8.21599e-06	5.74704
ENSG00000154845_PPP4R1	ENSG00000154845	9989	PPP4R1	-0.300704	7.54496	-5.32631	1.82297e-07	8.26529e-06	5.97027
ENSG00000198730_CTR9	ENSG00000198730	9646	CTR9	-0.261056	5.91523	-5.32634	1.82265e-07	8.26529e-06	6.33357
ENSG00000263528_IKBKE	ENSG00000263528	9641	IKBKE	0.897902	3.68692	5.32181	1.86512e-07	8.43663e-06	6.70462
ENSG00000023734_STRAP	ENSG00000023734	11171	STRAP	-0.290771	5.44286	-5.32011	1.88122e-07	8.48962e-06	6.40743
ENSG00000242574_HLA-DMB	ENSG00000242574	3109	HLA-DMB	1.24059	3.84151	5.31924	1.88958e-07	8.50752e-06	6.67221
ENSG00000185338_SOCS1	ENSG00000185338	8651	SOCS1	1.7026	2.42312	5.31655	1.9155e-07	8.60419e-06	6.8166
ENSG00000142541_RPL13A	ENSG00000142541	23521	RPL13A	-0.407855	8.85663	-5.30949	1.98535e-07	8.89731e-06	5.5739
ENSG00000148671_ADIRF	ENSG00000148671	10974	ADIRF	-1.28401	3.90145	-5.30752	2.00528e-07	8.95947e-06	6.69744
ENSG00000139697_SBNO1	ENSG00000139697	55206	SBNO1	-0.241287	6.79357	-5.3072	2.00848e-07	8.95947e-06	6.03821
ENSG00000148341_SH3GLB2	ENSG00000148341	56904	SH3GLB2	0.468404	6.11246	5.30411	2.04013e-07	9.07974e-06	6.11532
ENSG00000166946_CCNDBP1	ENSG00000166946	23582	CCNDBP1	-0.317071	5.74756	-5.29926	2.09092e-07	9.28446e-06	6.23572
ENSG00000205488_CALML3-AS1	ENSG00000205488	NA	CALML3-AS1	-1.79143	-0.099084	-5.29722	2.11257e-07	9.35913e-06	6.7484
ENSG00000116774_OLFML3	ENSG00000116774	56944	OLFML3	1.55592	0.642226	5.29581	2.12769e-07	9.40459e-06	6.75296
ENSG00000125355_TMEM255A	ENSG00000125355	55026	TMEM255A	1.82241	-1.67136	5.28558	2.24051e-07	9.88069e-06	6.69111
ENSG00000163041_H3-3A	ENSG00000163041	3020	H3-3A	-0.503307	8.52329	-5.27891	2.3172e-07	1.01957e-05	5.54189
ENSG00000137970_RPL7P9	ENSG00000137970	653702	RPL7P9	-0.853451	-0.248542	-5.27656	2.34488e-07	1.02941e-05	6.65027
ENSG00000133872_SARAF	ENSG00000133872	51669	SARAF	-0.259143	7.69362	-5.27513	2.36188e-07	1.03453e-05	5.67253
ENSG00000085719_CPNE3	ENSG00000085719	8895	CPNE3	-0.34751	6.71809	-5.27462	2.3679e-07	1.03482e-05	5.89686
ENSG00000129538_RNASE1	ENSG00000129538	6035	RNASE1	1.42965	2.15731	5.26025	2.5456e-07	1.10997e-05	6.56316
ENSG00000159346_ADIPOR1	ENSG00000159346	51094	ADIPOR1	-0.36592	6.95724	-5.25814	2.57277e-07	1.1193e-05	5.78432
ENSG00000130939_UBE4B	ENSG00000130939	10277	UBE4B	-0.259745	5.70918	-5.24824	2.70398e-07	1.17374e-05	5.98592
ENSG00000112308_C6orf62	ENSG00000112308	81688	C6orf62	0.270657	6.76469	5.24019	2.81541e-07	1.21938e-05	5.69236
ENSG00000005812_FBXL3	ENSG00000005812	26224	FBXL3	-0.29752	5.70617	-5.23351	2.91126e-07	1.25808e-05	5.92272
ENSG00000166689_PLEKHA7	ENSG00000166689	144100	PLEKHA7	0.482666	6.4604	5.23222	2.9302e-07	1.26345e-05	5.68642
ENSG00000121957_GPSM2	ENSG00000121957	29899	GPSM2	-0.956393	4.13027	-5.2289	2.9793e-07	1.28176e-05	6.26814
ENSG00000091317_CMTM6	ENSG00000091317	54918	CMTM6	-0.41487	7.17835	-5.22735	3.00251e-07	1.28869e-05	5.58689
ENSG00000267745_AC060766.7	ENSG00000267745	NA	NA	1.7399	-1.08308	5.22694	3.00872e-07	1.28869e-05	6.42218
ENSG00000126882_FAM78A	ENSG00000126882	286336	FAM78A	1.5658	1.58614	5.22494	3.03896e-07	1.29877e-05	6.41586
ENSG00000110446_SLC15A3	ENSG00000110446	51296	SLC15A3	1.15777	4.25331	5.21969	3.11971e-07	1.33034e-05	6.12504
ENSG00000138757_G3BP2	ENSG00000138757	9908	G3BP2	-0.239474	6.90977	-5.21862	3.13644e-07	1.33454e-05	5.58145
ENSG00000038532_CLEC16A	ENSG00000038532	23274	CLEC16A	0.300921	5.41792	5.21779	3.14956e-07	1.33718e-05	5.87301
ENSG00000182944_EWSR1	ENSG00000182944	2130	EWSR1	0.181951	7.56737	5.20765	3.31307e-07	1.40352e-05	5.35083
ENSG00000108387_SEPTIN4	ENSG00000108387	5414	SEPTIN4	2.14438	-0.3672	5.20598	3.34086e-07	1.41221e-05	6.33123
ENSG00000100614_PPM1A	ENSG00000100614	5494	PPM1A	-0.285984	6.28223	-5.20178	3.41155e-07	1.43895e-05	5.64677
ENSG00000179144_GIMAP7	ENSG00000179144	168537	GIMAP7	1.89042	0.460229	5.19985	3.44457e-07	1.44971e-05	6.30363
ENSG00000168036_CTNNB1	ENSG00000168036	1499	CTNNB1	-0.243867	8.04421	-5.18076	3.78788e-07	1.59075e-05	5.13055
ENSG00000118181_RPS25	ENSG00000118181	6230	RPS25	-0.41274	6.87867	-5.17656	3.86784e-07	1.62081e-05	5.39909
ENSG00000132357_CARD6	ENSG00000132357	84674	CARD6	0.430539	4.39946	5.16847	4.02616e-07	1.68235e-05	5.86355
ENSG00000134339_SAA2	ENSG00000134339	6289	SAA2	1.51178	3.8246	5.16818	4.03209e-07	1.68235e-05	5.92994
ENSG00000205436_EXOC3L4	ENSG00000205436	91828	EXOC3L4	1.79491	-1.39266	5.16703	4.055e-07	1.68828e-05	6.14676
ENSG00000181074_OR52N4	ENSG00000181074	390072	OR52N4	1.54799	-2.69329	5.16555	4.08497e-07	1.6971e-05	6.13648
ENSG00000283041_AC008038.1	ENSG00000283041	729998	LOC729998	-0.713997	1.75641	-5.16317	4.13338e-07	1.71157e-05	6.13287
ENSG00000148303_RPL7A	ENSG00000148303	6130	RPL7A	-0.417147	8.06637	-5.16297	4.13746e-07	1.71157e-05	5.06092
ENSG00000102531_FNDC3A	ENSG00000102531	22862	FNDC3A	0.289383	6.87749	5.16187	4.16021e-07	1.71731e-05	5.27984
ENSG00000157654_PALM2AKAP2	ENSG00000157654	445815	PALM2AKAP2	0.41774	5.16068	5.15763	4.24854e-07	1.75004e-05	5.63599
ENSG00000172534_HCFC1	ENSG00000172534	3054	HCFC1	0.386133	6.41288	5.15465	4.31171e-07	1.77229e-05	5.34267
ENSG00000129625_REEP5	ENSG00000129625	7905	REEP5	-0.340218	6.10037	-5.15237	4.36045e-07	1.78852e-05	5.44144
ENSG00000106346_USP42	ENSG00000106346	84132	USP42	0.57901	4.58099	5.15101	4.38997e-07	1.79683e-05	5.69714
ENSG00000147677_EIF3H	ENSG00000147677	8667	EIF3H	-0.318444	5.87596	-5.14983	4.41578e-07	1.80358e-05	5.49317
ENSG00000211445_GPX3	ENSG00000211445	2878	GPX3	-0.709893	4.70161	-5.14314	4.56418e-07	1.86026e-05	5.73457
ENSG00000110422_HIPK3	ENSG00000110422	10114	HIPK3	-0.294079	8.13177	-5.14218	4.58595e-07	1.86521e-05	4.92711
ENSG00000120992_LYPLA1	ENSG00000120992	10434	LYPLA1	-0.429196	5.20943	-5.14152	4.60093e-07	1.86738e-05	5.6184
ENSG00000204287_HLA-DRA	ENSG00000204287	3122	HLA-DRA	0.685343	8.11661	5.14091	4.61479e-07	1.86909e-05	4.88978
ENSG00000115085_ZAP70	ENSG00000115085	7535	ZAP70	1.77825	1.02657	5.13961	4.64452e-07	1.8772e-05	6.02284
ENSG00000102580_DNAJC3	ENSG00000102580	5611	DNAJC3	-0.274797	6.87916	-5.13359	4.78454e-07	1.92661e-05	5.18521
ENSG00000142961_MOB3C	ENSG00000142961	148932	MOB3C	0.758434	4.35928	5.1335	4.78667e-07	1.92661e-05	5.69713
ENSG00000169871_TRIM56	ENSG00000169871	81844	TRIM56	0.333742	7.47138	5.13071	4.85292e-07	1.94922e-05	4.98515
ENSG00000139433_GLTP	ENSG00000139433	51228	GLTP	-0.409639	6.14133	-5.12781	4.92295e-07	1.97326e-05	5.3349
ENSG00000004468_CD38	ENSG00000004468	952	CD38	0.96456	5.94592	5.12412	5.01317e-07	2.00527e-05	5.2366
ENSG00000101972_STAG2	ENSG00000101972	10735	STAG2	-0.307906	6.97587	-5.12343	5.03031e-07	2.00798e-05	5.12311
ENSG00000180616_SSTR2	ENSG00000180616	6752	SSTR2	1.64197	-2.70687	5.12175	5.07206e-07	2.02047e-05	5.93736
ENSG00000170248_PDCD6IP	ENSG00000170248	10015	PDCD6IP	-0.259693	7.71774	-5.11612	5.21471e-07	2.07304e-05	4.90378
ENSG00000184500_PROS1	ENSG00000184500	5627	PROS1	-1.51152	4.45593	-5.11208	5.31923e-07	2.11015e-05	5.65224
ENSG00000229023_RAB1AP1	ENSG00000229023	NA	RAB1AP1	1.67334	-1.59096	5.11168	5.32988e-07	2.11015e-05	5.89236
ENSG00000119844_AFTPH	ENSG00000119844	54812	AFTPH	-0.289195	6.47334	-5.11067	5.35639e-07	2.11632e-05	5.17131
ENSG00000130164_LDLR	ENSG00000130164	3949	LDLR	0.72658	6.54242	5.10929	5.39288e-07	2.1264e-05	5.08622
ENSG00000008988_RPS20	ENSG00000008988	6224	RPS20	-0.410295	7.69433	-5.09153	5.88399e-07	2.31532e-05	4.80599
ENSG00000167984_NLRC3	ENSG00000167984	197358	NLRC3	1.85123	1.4063	5.08945	5.94441e-07	2.33436e-05	5.7871
ENSG00000169764_UGP2	ENSG00000169764	7360	UGP2	-0.263371	6.41769	-5.08894	5.95924e-07	2.33544e-05	5.07372
ENSG00000204525_HLA-C	ENSG00000204525	3107	HLA-C	0.675386	9.30079	5.08727	6.00811e-07	2.34984e-05	4.31466
ENSG00000197965_MPZL1	ENSG00000197965	9019	MPZL1	-0.348153	5.41045	-5.0859	6.0484e-07	2.35608e-05	5.29313
ENSG00000176542_USF3	ENSG00000176542	205717	USF3	-0.290941	6.76756	-5.08598	6.04623e-07	2.35608e-05	4.99124
ENSG00000204261_PSMB8-AS1	ENSG00000204261	100507463	PSMB8-AS1	0.802121	4.17959	5.07818	6.28147e-07	2.44195e-05	5.47678
ENSG00000134470_IL15RA	ENSG00000134470	3601	IL15RA	1.36807	1.18289	5.07536	6.36871e-07	2.47091e-05	5.72906
ENSG00000197093_GAL3ST4	ENSG00000197093	79690	GAL3ST4	1.57261	0.160296	5.06361	6.74507e-07	2.61169e-05	5.67936
ENSG00000204103_MAFB	ENSG00000204103	9935	MAFB	0.831433	4.96926	5.06171	6.80793e-07	2.63077e-05	5.23481
ENSG00000145879_SPINK7	ENSG00000145879	84651	SPINK7	-2.19796	-1.40883	-5.05465	7.04622e-07	2.71742e-05	5.6342
ENSG00000072858_SIDT1	ENSG00000072858	54847	SIDT1	0.957578	3.93943	5.04263	7.47097e-07	2.87551e-05	5.32374
ENSG00000150593_PDCD4	ENSG00000150593	27250	PDCD4	-0.270925	6.50764	-5.04196	7.49522e-07	2.87912e-05	4.83523
ENSG00000055917_PUM2	ENSG00000055917	23369	PUM2	-0.239867	7.62221	-5.04152	7.51126e-07	2.87957e-05	4.5726
ENSG00000122515_ZMIZ2	ENSG00000122515	83637	ZMIZ2	0.418742	6.06241	5.03652	7.69632e-07	2.94468e-05	4.85686
ENSG00000116005_PCYOX1	ENSG00000116005	51449	PCYOX1	-0.53278	5.24887	-5.03575	7.72512e-07	2.94987e-05	5.09343
ENSG00000229534_HNRNPA1P53	ENSG00000229534	NA	HNRNPA1P53	1.50174	-2.77772	5.03174	7.87707e-07	2.99607e-05	5.5314
ENSG00000066294_CD84	ENSG00000066294	8832	CD84	1.57424	2.35056	5.03186	7.87252e-07	2.99607e-05	5.49392
ENSG00000239920_AC104389.5	ENSG00000239920	NA	NA	1.71805	-1.019	5.02887	7.98737e-07	3.03207e-05	5.5214
ENSG00000124614_RPS10	ENSG00000124614	6204	RPS10	-0.402292	6.94822	-5.02659	8.07648e-07	3.0599e-05	4.67056
ENSG00000118160_SLC8A2	ENSG00000118160	6543	SLC8A2	1.95817	-1.44178	5.02499	8.13923e-07	3.07765e-05	5.50252
ENSG00000175061_SNHG29	ENSG00000175061	125144	SNHG29	-0.462119	5.63977	-5.02263	8.23318e-07	3.10341e-05	4.9464
ENSG00000113263_ITK	ENSG00000113263	3702	ITK	1.73981	1.34734	5.02247	8.23942e-07	3.10341e-05	5.48544
ENSG00000163666_HESX1	ENSG00000163666	8820	HESX1	1.63888	-1.49518	5.01959	8.35534e-07	3.14096e-05	5.47913
ENSG00000129667_RHBDF2	ENSG00000129667	79651	RHBDF2	1.14718	4.46071	5.00789	8.84217e-07	3.31753e-05	5.08933
ENSG00000145725_PPIP5K2	ENSG00000145725	23262	PPIP5K2	-0.319528	5.76918	-5.00733	8.86612e-07	3.32008e-05	4.83852
ENSG00000196776_CD47	ENSG00000196776	961	CD47	0.322491	6.02451	5.00625	8.91248e-07	3.331e-05	4.73295
ENSG00000177463_NR2C2	ENSG00000177463	7182	NR2C2	-0.250912	6.10506	-4.99201	9.54728e-07	3.56137e-05	4.68869
ENSG00000011114_BTBD7	ENSG00000011114	55727	BTBD7	-0.251161	5.60848	-4.98748	9.75815e-07	3.63303e-05	4.77907
ENSG00000084093_REST	ENSG00000084093	5978	REST	-0.213029	6.77208	-4.97687	1.02702e-06	3.81634e-05	4.4701
ENSG00000114302_PRKAR2A	ENSG00000114302	5576	PRKAR2A	-0.247438	6.08626	-4.96792	1.07218e-06	3.97651e-05	4.57713
ENSG00000099812_MISP	ENSG00000099812	126353	MISP	0.547646	6.38277	4.96689	1.07751e-06	3.98863e-05	4.45092
ENSG00000163635_ATXN7	ENSG00000163635	6314	ATXN7	0.323612	6.48418	4.96571	1.08365e-06	4.00373e-05	4.44659
ENSG00000114796_KLHL24	ENSG00000114796	54800	KLHL24	-0.321102	6.39073	-4.96295	1.09812e-06	4.04945e-05	4.49683
ENSG00000132669_RIN2	ENSG00000132669	54453	RIN2	0.473276	6.24257	4.96253	1.10031e-06	4.04979e-05	4.46296
ENSG00000068400_GRIPAP1	ENSG00000068400	56850	GRIPAP1	0.435883	5.40716	4.95751	1.12719e-06	4.13356e-05	4.63823
ENSG00000006210_CX3CL1	ENSG00000006210	6376	CX3CL1	1.07369	4.99851	4.95748	1.12733e-06	4.13356e-05	4.66448
ENSG00000125826_RBCK1	ENSG00000125826	10616	RBCK1	0.808883	5.4109	4.95654	1.13242e-06	4.14435e-05	4.62941
ENSG00000204592_HLA-E	ENSG00000204592	3133	HLA-E	0.593962	9.50305	4.95572	1.13687e-06	4.15278e-05	3.6513
ENSG00000122912_SLC25A16	ENSG00000122912	8034	SLC25A16	-0.723659	3.96846	-4.9515	1.16014e-06	4.22982e-05	4.98711
ENSG00000164080_RAD54L2	ENSG00000164080	23132	RAD54L2	0.269043	5.41756	4.93456	1.25816e-06	4.57856e-05	4.53823
ENSG00000018236_CNTN1	ENSG00000018236	1272	CNTN1	-1.79391	-2.23647	-4.93233	1.2716e-06	4.6188e-05	5.09076
ENSG00000122218_COPA	ENSG00000122218	1314	COPA	-0.204612	7.41844	-4.93067	1.28173e-06	4.64687e-05	4.11409
ENSG00000149418_ST14	ENSG00000149418	6768	ST14	0.443142	7.32272	4.92775	1.29977e-06	4.70347e-05	4.07046
ENSG00000260032_NORAD	ENSG00000260032	647979	NORAD	-0.273451	8.35303	-4.92662	1.30679e-06	4.71127e-05	3.856
ENSG00000238045_AC009133.1	ENSG00000238045	NA	MVP-DT	1.06152	2.8794	4.9269	1.30504e-06	4.71127e-05	4.95788
ENSG00000182774_RPS17	ENSG00000182774	6218	RPS17	-0.569095	7.00907	-4.92345	1.32673e-06	4.77425e-05	4.18849
ENSG00000188820_CALHM6	ENSG00000188820	441168	CALHM6	1.75909	0.914122	4.91976	1.35025e-06	4.84989e-05	5.03116
ENSG00000121716_PILRB	ENSG00000121716	29990	PILRB	0.559281	4.99539	4.91713	1.3673e-06	4.90201e-05	4.53828
ENSG00000130749_ZC3H4	ENSG00000130749	23211	ZC3H4	0.347881	5.86102	4.91629	1.37278e-06	4.91256e-05	4.35962
ENSG00000213553_RPLP0P6	ENSG00000213553	220717	RPLP0P6	-0.720835	0.27166	-4.9114	1.40517e-06	5.01921e-05	5.00015
ENSG00000163568_AIM2	ENSG00000163568	9447	AIM2	1.87199	0.845969	4.90732	1.43274e-06	5.10825e-05	4.9764
ENSG00000078140_UBE2K	ENSG00000078140	3093	UBE2K	-0.257624	5.83767	-4.90679	1.43635e-06	5.11172e-05	4.35741
ENSG00000173221_GLRX	ENSG00000173221	2745	GLRX	0.598941	5.26561	4.90256	1.46558e-06	5.20616e-05	4.43178
ENSG00000092148_HECTD1	ENSG00000092148	25831	HECTD1	-0.302297	8.93815	-4.90059	1.47932e-06	5.24535e-05	3.58988
ENSG00000100784_RPS6KA5	ENSG00000100784	9252	RPS6KA5	-0.456862	5.36285	-4.89985	1.48459e-06	5.25282e-05	4.43286
ENSG00000106052_TAX1BP1	ENSG00000106052	8887	TAX1BP1	-0.281134	7.91305	-4.89953	1.48685e-06	5.25282e-05	3.8513
ENSG00000123130_ACOT9	ENSG00000123130	23597	ACOT9	0.48165	5.42119	4.89545	1.51593e-06	5.3458e-05	4.35585
ENSG00000175387_SMAD2	ENSG00000175387	4087	SMAD2	-0.230999	7.27116	-4.88927	1.56109e-06	5.49502e-05	3.94072
ENSG00000245556_SCAMP1-AS1	ENSG00000245556	728769	SCAMP1-AS1	0.980968	2.4652	4.88749	1.57429e-06	5.53143e-05	4.82202
ENSG00000184545_DUSP8	ENSG00000184545	1850	DUSP8	1.30665	1.88602	4.88214	1.61479e-06	5.66346e-05	4.83028
ENSG00000228308_LINC01209	ENSG00000228308	101928684	LINC01209	1.37559	-3.31189	4.88047	1.62762e-06	5.69813e-05	4.8638
ENSG00000167258_CDK12	ENSG00000167258	51755	CDK12	0.180246	6.82306	4.87803	1.64651e-06	5.74408e-05	3.97392
ENSG00000172123_SLFN12	ENSG00000172123	55106	SLFN12	1.15673	2.59355	4.87801	1.64667e-06	5.74408e-05	4.77161
ENSG00000108039_XPNPEP1	ENSG00000108039	7511	XPNPEP1	0.316662	5.58806	4.87708	1.65396e-06	5.75911e-05	4.22832
ENSG00000131797_CLUHP3	ENSG00000131797	NA	CLUHP3	1.0138	3.13518	4.87139	1.6991e-06	5.90567e-05	4.66727
ENSG00000143947_RPS27A	ENSG00000143947	6233	RPS27A	-0.403578	7.16612	-4.86805	1.72618e-06	5.9769e-05	3.89052
ENSG00000238164_TNFRSF14-AS1	ENSG00000238164	NA	TNFRSF14-AS1	0.763468	4.14813	4.86787	1.72762e-06	5.9769e-05	4.50932
ENSG00000234883_MIR155HG	ENSG00000234883	114614	MIR155HG	1.79883	-1.77645	4.86772	1.72885e-06	5.9769e-05	4.80819
ENSG00000084754_HADHA	ENSG00000084754	3030	HADHA	-0.236187	6.53633	-4.86497	1.75153e-06	6.04448e-05	4.00796
ENSG00000131724_IL13RA1	ENSG00000131724	3597	IL13RA1	-0.324953	6.36648	-4.85339	1.85e-06	6.37295e-05	4.00306
ENSG00000231187_AL356056.2	ENSG00000231187	102724593	LOC102724593	1.57947	-0.772656	4.84924	1.88656e-06	6.48736e-05	4.72881
ENSG00000128342_LIF	ENSG00000128342	3976	LIF	1.19363	3.78324	4.84315	1.94149e-06	6.6644e-05	4.43994
ENSG00000124783_SSR1	ENSG00000124783	6745	SSR1	-0.272715	6.51924	-4.84225	1.94972e-06	6.66901e-05	3.9096
ENSG00000196187_TMEM63A	ENSG00000196187	9725	TMEM63A	0.385346	6.42215	4.84252	1.94725e-06	6.66901e-05	3.87208
ENSG00000100401_RANGAP1	ENSG00000100401	5905	RANGAP1	0.604613	5.24601	4.84147	1.95691e-06	6.68179e-05	4.13253
ENSG00000071246_VASH1	ENSG00000071246	22846	VASH1	1.25314	3.20834	4.84068	1.96416e-06	6.69473e-05	4.53516
ENSG00000122042_UBL3	ENSG00000122042	5412	UBL3	-0.281133	6.97343	-4.83949	1.97523e-06	6.72063e-05	3.80023
ENSG00000071575_TRIB2	ENSG00000071575	28951	TRIB2	0.613024	5.88242	4.83686	1.99985e-06	6.78814e-05	3.96582
ENSG00000157693_TMEM268	ENSG00000157693	203197	TMEM268	0.671414	4.33233	4.83662	2.00208e-06	6.78814e-05	4.30011
ENSG00000151883_PARP8	ENSG00000151883	79668	PARP8	0.354722	6.54492	4.83259	2.04037e-06	6.90586e-05	3.81853
ENSG00000135905_DOCK10	ENSG00000135905	55619	DOCK10	1.13141	4.02172	4.83193	2.04676e-06	6.91542e-05	4.38555
ENSG00000168214_RBPJ	ENSG00000168214	3516	RBPJ	-0.341766	6.44563	-4.83086	2.05704e-06	6.92724e-05	3.89604
ENSG00000145012_LPP	ENSG00000145012	4026	LPP	-0.255537	7.48478	-4.83082	2.05742e-06	6.92724e-05	3.6359
ENSG00000149084_HSD17B12	ENSG00000149084	51144	HSD17B12	-0.416949	5.44671	-4.82861	2.07891e-06	6.97786e-05	4.08279
ENSG00000137752_CASP1	ENSG00000137752	834	CASP1	0.88478	5.33006	4.82853	2.07966e-06	6.97786e-05	4.07803
ENSG00000204622_HLA-J	ENSG00000204622	NA	HLA-J	1.58961	0.502979	4.82673	2.09736e-06	7.02508e-05	4.62523
ENSG00000184060_ADAP2	ENSG00000184060	55803	ADAP2	1.11475	2.46174	4.82084	2.15619e-06	7.19721e-05	4.53761
ENSG00000120280_CXorf21	ENSG00000120280	80231	TASL	1.8237	0.390305	4.82114	2.15313e-06	7.19721e-05	4.60376
ENSG00000116824_CD2	ENSG00000116824	914	CD2	1.65511	1.67093	4.8174	2.1912e-06	7.3015e-05	4.56202
ENSG00000114573_ATP6V1A	ENSG00000114573	523	ATP6V1A	-0.237734	7.17538	-4.81505	2.21553e-06	7.36988e-05	3.64465
ENSG00000161405_IKZF3	ENSG00000161405	22806	IKZF3	1.54652	3.82522	4.81302	2.23674e-06	7.42768e-05	4.32721
ENSG00000163564_PYHIN1	ENSG00000163564	149628	PYHIN1	1.74452	-0.991772	4.81091	2.25891e-06	7.48845e-05	4.5629
ENSG00000166295_ANAPC16	ENSG00000166295	119504	ANAPC16	-0.303442	6.10697	-4.80992	2.26943e-06	7.51046e-05	3.85193
ENSG00000166428_PLD4	ENSG00000166428	122618	PLD4	1.67114	0.244264	4.80648	2.30632e-06	7.61952e-05	4.54169
ENSG00000105726_ATP13A1	ENSG00000105726	57130	ATP13A1	0.60339	5.43542	4.8025	2.34965e-06	7.74943e-05	3.92023
ENSG00000105323_HNRNPUL1	ENSG00000105323	11100	HNRNPUL1	-0.177177	7.3613	-4.80014	2.37572e-06	7.8221e-05	3.52945
ENSG00000071189_SNX13	ENSG00000071189	23161	SNX13	-0.288453	6.24762	-4.79879	2.3908e-06	7.85837e-05	3.77227
ENSG00000213983_AP1G2	ENSG00000213983	8906	AP1G2	0.287828	6.04773	4.79681	2.41307e-06	7.91813e-05	3.76938
ENSG00000189325_BNIP5	ENSG00000189325	389384	BNIP5	1.69597	-2.65555	4.79463	2.43776e-06	7.98563e-05	4.49253
ENSG00000082153_BZW1	ENSG00000082153	9689	BZW1	-0.379981	7.99762	-4.78771	2.51782e-06	8.23397e-05	3.35144
ENSG00000138326_RPS24	ENSG00000138326	6229	RPS24	-0.420458	7.2272	-4.78725	2.52314e-06	8.23744e-05	3.50943
ENSG00000145113_MUC4	ENSG00000145113	4585	MUC4	0.448866	10.3354	4.78542	2.54477e-06	8.29408e-05	2.62137
ENSG00000017427_IGF1	ENSG00000017427	3479	IGF1	1.25024	2.41526	4.78489	2.55108e-06	8.30067e-05	4.35389
ENSG00000140575_IQGAP1	ENSG00000140575	8826	IQGAP1	-0.400145	8.87825	-4.78203	2.58535e-06	8.36451e-05	3.10164
ENSG00000173064_HECTD4	ENSG00000173064	283450	HECTD4	0.237089	7.49237	4.78222	2.58313e-06	8.36451e-05	3.37421
ENSG00000169660_HEXD	ENSG00000169660	284004	HEXD	1.14466	3.27174	4.78181	2.58799e-06	8.36451e-05	4.25953
ENSG00000279727_LINC02033	ENSG00000279727	105377031	LINC02033	1.64626	-1.77519	4.782	2.58571e-06	8.36451e-05	4.43865
ENSG00000114850_SSR3	ENSG00000114850	6747	SSR3	-0.297733	5.61379	-4.77755	2.63991e-06	8.51812e-05	3.82886
ENSG00000164342_TLR3	ENSG00000164342	7098	TLR3	0.896819	3.52929	4.77014	2.73262e-06	8.80259e-05	4.16534
ENSG00000272666_U62317.1	ENSG00000272666	NA	KLHDC7B-DT	1.63777	-0.490872	4.7696	2.73945e-06	8.80992e-05	4.38498
ENSG00000145358_DDIT4L	ENSG00000145358	115265	DDIT4L	-1.42159	1.3758	-4.76707	2.77189e-06	8.88558e-05	4.3679
ENSG00000175582_RAB6A	ENSG00000175582	5870	RAB6A	-0.184215	6.48501	-4.76705	2.77215e-06	8.88558e-05	3.57876
ENSG00000124209_RAB22A	ENSG00000124209	57403	RAB22A	-0.227262	5.72513	-4.75626	2.91476e-06	9.32724e-05	3.70414
ENSG00000005893_LAMP2	ENSG00000005893	3920	LAMP2	-0.507051	6.75806	-4.7549	2.93319e-06	9.37073e-05	3.50057
ENSG00000145592_RPL37	ENSG00000145592	6167	RPL37	-0.391128	6.80288	-4.74936	3.00958e-06	9.59894e-05	3.43408
ENSG00000273033_LINC02035	ENSG00000273033	100129550	LINC02035	-1.0786	3.13461	-4.74897	3.01501e-06	9.60042e-05	4.21287
ENSG00000099246_RAB18	ENSG00000099246	22931	RAB18	-0.233431	6.19108	-4.73545	3.20979e-06	0.000102039	3.50556
ENSG00000172053_QARS1	ENSG00000172053	5859	QARS1	-0.302805	6.4221	-4.73275	3.25015e-06	0.000103152	3.43671
ENSG00000172936_MYD88	ENSG00000172936	4615	MYD88	0.58905	6.45689	4.73037	3.28613e-06	0.000104123	3.38393
ENSG00000254838_GVINP1	ENSG00000254838	387751	GVINP1	1.08962	3.80869	4.72508	3.36736e-06	0.000106523	3.9413
ENSG00000158828_PINK1	ENSG00000158828	65018	PINK1	-0.359282	5.26706	-4.70988	3.61188e-06	0.000113947	3.61675
ENSG00000070831_CDC42	ENSG00000070831	998	CDC42	-0.221595	8.36498	-4.70977	3.61381e-06	0.000113947	2.88964
ENSG00000164190_NIPBL	ENSG00000164190	25836	NIPBL	-0.240697	7.66124	-4.70939	3.62006e-06	0.000113958	3.05767
ENSG00000137876_RSL24D1	ENSG00000137876	51187	RSL24D1	-0.402889	5.30601	-4.70263	3.7345e-06	0.00011737	3.58983
ENSG00000023228_NDUFS1	ENSG00000023228	4719	NDUFS1	-0.282521	6.59048	-4.70016	3.77721e-06	0.00011852	3.25345
ENSG00000168216_LMBRD1	ENSG00000168216	55788	LMBRD1	-0.415717	6.01766	-4.69464	3.87414e-06	0.000121282	3.3737
ENSG00000164430_CGAS	ENSG00000164430	115004	CGAS	1.16421	2.19399	4.69421	3.88193e-06	0.000121282	4.01156
ENSG00000197646_PDCD1LG2	ENSG00000197646	80380	PDCD1LG2	1.73156	-1.01798	4.69409	3.88402e-06	0.000121282	4.06496
ENSG00000107317_PTGDS	ENSG00000107317	5730	PTGDS	1.41543	-3.34845	4.69356	3.89349e-06	0.000121382	4.06302
ENSG00000205220_PSMB10	ENSG00000205220	5699	PSMB10	0.713187	4.99454	4.6932	3.8999e-06	0.000121386	3.54043
ENSG00000104408_EIF3E	ENSG00000104408	3646	EIF3E	-0.373817	6.06543	-4.68996	3.95833e-06	0.000123007	3.33622
ENSG00000274070_CASTOR2	ENSG00000274070	729438	CASTOR2	-0.481299	4.82518	-4.68884	3.97877e-06	0.000123444	3.63429
ENSG00000100503_NIN	ENSG00000100503	51199	NIN	-0.389274	7.62496	-4.68835	3.98782e-06	0.000123527	2.98877
ENSG00000068697_LAPTM4A	ENSG00000068697	9741	LAPTM4A	-0.276216	6.62022	-4.68761	4.00136e-06	0.000123748	3.19183
ENSG00000189079_ARID2	ENSG00000189079	196528	ARID2	-0.261416	6.42059	-4.68489	4.05147e-06	0.000125098	3.22392
ENSG00000169359_SLC33A1	ENSG00000169359	9197	SLC33A1	-0.399771	4.84261	-4.68247	4.09668e-06	0.000125892	3.59876
ENSG00000133703_KRAS	ENSG00000133703	3845	KRAS	-0.287851	6.14749	-4.68286	4.08951e-06	0.000125892	3.2959
ENSG00000137491_SLCO2B1	ENSG00000137491	11309	SLCO2B1	1.35422	2.25594	4.68252	4.09579e-06	0.000125892	3.94711
ENSG00000103342_GSPT1	ENSG00000103342	2935	GSPT1	-0.278731	6.99082	-4.66455	4.44687e-06	0.000136436	3.01673
ENSG00000047346_FAM214A	ENSG00000047346	56204	ATOSA	-0.360743	6.90247	-4.663	4.4785e-06	0.000136973	3.03613
ENSG00000231528_FAM225A	ENSG00000231528	286333	FAM225A	1.57445	-3.28938	4.66326	4.47327e-06	0.000136973	3.93579
ENSG00000088836_SLC4A11	ENSG00000088836	83959	SLC4A11	0.545679	6.24847	4.661	4.51957e-06	0.000138011	3.0902
ENSG00000121380_BCL2L14	ENSG00000121380	79370	BCL2L14	1.16138	2.57486	4.65984	4.54361e-06	0.000138527	3.81048
ENSG00000138764_CCNG2	ENSG00000138764	901	CCNG2	-0.631002	5.70644	-4.65707	4.60141e-06	0.000139848	3.32375
ENSG00000159202_UBE2Z	ENSG00000159202	65264	UBE2Z	0.211702	6.23239	4.65715	4.59976e-06	0.000139848	3.11456
ENSG00000017483_SLC38A5	ENSG00000017483	92745	SLC38A5	1.62141	-1.40024	4.65655	4.61247e-06	0.000139965	3.90669
ENSG00000007168_PAFAH1B1	ENSG00000007168	5048	PAFAH1B1	-0.149886	7.26386	-4.65413	4.66356e-06	0.000141294	2.89718
ENSG00000182831_C16orf72	ENSG00000182831	29035	HAPSTR1	-0.417349	8.18686	-4.65084	4.73406e-06	0.000143205	2.69291
ENSG00000178363_CALML3	ENSG00000178363	810	CALML3	-1.7346	0.504744	-4.64994	4.75359e-06	0.000143471	3.87726
ENSG00000165105_RASEF	ENSG00000165105	158158	RASEF	0.350776	6.31376	4.64975	4.75768e-06	0.000143471	3.04383
ENSG00000181126_HLA-V	ENSG00000181126	NA	HLA-V	1.58104	-1.50596	4.64769	4.80272e-06	0.000144604	3.87053
ENSG00000111144_LTA4H	ENSG00000111144	4048	LTA4H	-0.464032	5.47949	-4.64693	4.81927e-06	0.000144877	3.3264
ENSG00000105053_VRK3	ENSG00000105053	51231	VRK3	0.297942	5.52214	4.64457	4.87134e-06	0.000146216	3.212
ENSG00000136710_CCDC115	ENSG00000136710	84317	CCDC115	-0.503188	4.14591	-4.64366	4.89164e-06	0.000146598	3.58549
ENSG00000025796_SEC63	ENSG00000025796	11231	SEC63	-0.336412	6.20288	-4.6359	5.06744e-06	0.000151632	3.05801
ENSG00000173868_PHOSPHO1	ENSG00000173868	162466	PHOSPHO1	-2.26312	-0.149693	-4.63551	5.07636e-06	0.000151664	3.81933
ENSG00000091039_OSBPL8	ENSG00000091039	114882	OSBPL8	-0.416355	7.04888	-4.63481	5.09252e-06	0.000151679	2.89535
ENSG00000121741_ZMYM2	ENSG00000121741	7750	ZMYM2	-0.203791	7.03785	-4.63494	5.08958e-06	0.000151679	2.86181
ENSG00000119729_RHOQ	ENSG00000119729	23433	RHOQ	-0.271112	5.91156	-4.63275	5.14062e-06	0.000152876	3.12993
ENSG00000198961_PJA2	ENSG00000198961	9867	PJA2	-0.272539	7.22725	-4.63227	5.15184e-06	0.000152928	2.82613
ENSG00000188290_HES4	ENSG00000188290	57801	HES4	1.64624	2.61777	4.632	5.15818e-06	0.000152928	3.68549
ENSG00000136634_IL10	ENSG00000136634	3586	IL10	1.69752	-2.05502	4.63143	5.17136e-06	0.000153085	3.80291
ENSG00000183291_SELENOF	ENSG00000183291	9403	SELENOF	-0.29008	6.39385	-4.62797	5.2533e-06	0.000155273	2.98486
ENSG00000100336_APOL4	ENSG00000100336	80832	APOL4	1.08136	3.34173	4.62103	5.42159e-06	0.000160003	3.5678
ENSG00000071082_RPL31	ENSG00000071082	6160	RPL31	-0.448814	6.75899	-4.61652	5.53363e-06	0.000163061	2.86566
ENSG00000011198_ABHD5	ENSG00000011198	51099	ABHD5	-0.610324	6.20251	-4.61464	5.58073e-06	0.000164199	3.02821
ENSG00000030582_GRN	ENSG00000030582	2896	GRN	0.582375	6.9467	4.6114	5.66346e-06	0.00016638	2.75559
ENSG00000134460_IL2RA	ENSG00000134460	3559	IL2RA	1.74017	-1.57333	4.60807	5.74929e-06	0.000168646	3.70584
ENSG00000149273_RPS3	ENSG00000149273	6188	RPS3	-0.395394	7.56645	-4.60701	5.777e-06	0.000169202	2.63919
ENSG00000145649_GZMA	ENSG00000145649	3001	GZMA	1.75297	-0.698844	4.60123	5.92995e-06	0.00017342	3.67661
ENSG00000109572_CLCN3	ENSG00000109572	1182	CLCN3	-0.390987	6.72753	-4.59366	6.13641e-06	0.00017918	2.75533
ENSG00000163947_ARHGEF3	ENSG00000163947	50650	ARHGEF3	0.3445	5.27312	4.59333	6.14542e-06	0.00017918	3.05964
ENSG00000169967_MAP3K2	ENSG00000169967	10746	MAP3K2	-0.28521	7.56328	-4.59201	6.18222e-06	0.000179982	2.56958
ENSG00000144455_SUMF1	ENSG00000144455	285362	SUMF1	-0.701172	4.27038	-4.59038	6.22771e-06	0.000181034	3.33506
ENSG00000106799_TGFBR1	ENSG00000106799	7046	TGFBR1	-0.599212	5.14267	-4.58928	6.25886e-06	0.000181666	3.15974
ENSG00000267534_S1PR2	ENSG00000267534	9294	S1PR2	0.974337	2.54226	4.57433	6.6949e-06	0.000194032	3.4624
ENSG00000242588_AC108010.1	ENSG00000242588	NA	NA	0.497703	5.02984	4.57184	6.77025e-06	0.000195922	3.00186
ENSG00000109920_FNBP4	ENSG00000109920	23360	FNBP4	0.302714	6.38195	4.57075	6.80341e-06	0.000196588	2.70344
ENSG00000198133_TMEM229B	ENSG00000198133	161145	TMEM229B	0.794488	4.11845	4.56958	6.83951e-06	0.000197337	3.17615
ENSG00000241399_CD302	ENSG00000241399	9936	CD302	-0.909796	3.76454	-4.56383	7.01832e-06	0.000202195	3.34424
ENSG00000100385_IL2RB	ENSG00000100385	3560	IL2RB	1.52507	2.24035	4.55453	7.31748e-06	0.0002105	3.40715
ENSG00000082701_GSK3B	ENSG00000082701	2932	GSK3B	-0.204182	6.38253	-4.55265	7.3793e-06	0.000211963	2.65901
ENSG00000113504_SLC12A7	ENSG00000113504	10723	SLC12A7	0.540332	5.97051	4.54719	7.56204e-06	0.00021689	2.66012
ENSG00000275023_MLLT6	ENSG00000275023	4302	MLLT6	0.291535	7.53844	4.54505	7.63495e-06	0.000218658	2.3312
ENSG00000118680_MYL12B	ENSG00000118680	103910	MYL12B	-0.227992	7.72097	-4.54442	7.65632e-06	0.000218946	2.32497
ENSG00000092098_RNF31	ENSG00000092098	55072	RNF31	0.469149	5.22902	4.54178	7.74738e-06	0.000221223	2.83842
ENSG00000181847_TIGIT	ENSG00000181847	201633	TIGIT	1.66066	-0.815604	4.53864	7.85684e-06	0.000224018	3.41921
ENSG00000263011_AC108134.4	ENSG00000263011	NA	NA	-1.42526	-2.07368	-4.53747	7.89819e-06	0.000224866	3.41544
ENSG00000175520_UBQLN3	ENSG00000175520	50613	UBQLN3	1.33378	-2.71518	4.52917	8.19643e-06	0.000233015	3.38089
ENSG00000167658_EEF2	ENSG00000167658	1938	EEF2	-0.345444	9.30131	-4.52847	8.22202e-06	0.000233399	1.86549
ENSG00000070190_DAPP1	ENSG00000070190	27071	DAPP1	0.405799	6.39838	4.52801	8.23892e-06	0.000233537	2.52564
ENSG00000005007_UPF1	ENSG00000005007	5976	UPF1	0.339116	7.46806	4.52648	8.29554e-06	0.000234798	2.26132
ENSG00000114391_RPL24	ENSG00000114391	6152	RPL24	-0.337898	7.17498	-4.52309	8.42172e-06	0.000238021	2.3621
ENSG00000272463_AL357054.4	ENSG00000272463	NA	NA	1.44928	-2.13685	4.52121	8.49275e-06	0.000239679	3.34902
ENSG00000120341_SEC16B	ENSG00000120341	89866	SEC16B	1.07419	1.76553	4.51782	8.62174e-06	0.000242965	3.27472
ENSG00000198478_SH3BGRL2	ENSG00000198478	83699	SH3BGRL2	-0.451248	6.15527	-4.51547	8.71252e-06	0.000244197	2.57145
ENSG00000137818_RPLP1	ENSG00000137818	6176	RPLP1	-0.374821	8.24619	-4.51546	8.713e-06	0.000244197	2.07579
ENSG00000135596_MICAL1	ENSG00000135596	64780	MICAL1	0.537143	5.14957	4.51518	8.72389e-06	0.000244197	2.74696
ENSG00000088340_FER1L4	ENSG00000088340	80307	FER1L4	0.803071	4.63745	4.51626	8.6819e-06	0.000244197	2.82712
ENSG00000230067_HSPD1P6	ENSG00000230067	NA	HSPD1P6	1.4639	-2.71659	4.51506	8.72852e-06	0.000244197	3.32411
ENSG00000083642_PDS5B	ENSG00000083642	23047	PDS5B	-0.266854	5.83349	-4.51328	8.79804e-06	0.000245787	2.61968
ENSG00000101193_GID8	ENSG00000101193	54994	GID8	-0.236163	5.64039	-4.50942	8.95041e-06	0.000249512	2.64936
ENSG00000106829_TLE4	ENSG00000106829	7091	TLE4	0.336294	6.08848	4.50925	8.95717e-06	0.000249512	2.50193
ENSG00000272512_AL645608.7	ENSG00000272512	NA	NA	1.60075	1.12028	4.50886	8.97249e-06	0.00024958	3.26408
ENSG00000130202_NECTIN2	ENSG00000130202	5819	NECTIN2	0.428976	5.83431	4.50706	9.0447e-06	0.000251227	2.56654
ENSG00000116299_KIAA1324	ENSG00000116299	57535	ELAPOR1	-0.548101	5.97857	-4.50518	9.12067e-06	0.000252974	2.57359
ENSG00000115310_RTN4	ENSG00000115310	57142	RTN4	-0.37838	7.31027	-4.50063	9.30692e-06	0.000257771	2.24379
ENSG00000168028_RPSA	ENSG00000168028	3921	RPSA	-0.381723	7.76009	-4.49673	9.46948e-06	0.000261899	2.11379
ENSG00000196843_ARID5A	ENSG00000196843	10865	ARID5A	1.10353	4.64406	4.49478	9.55183e-06	0.000263699	2.77274
ENSG00000105499_PLA2G4C	ENSG00000105499	8605	PLA2G4C	1.48356	-1.61481	4.49454	9.5618e-06	0.000263699	3.23983
ENSG00000108342_CSF3	ENSG00000108342	1440	CSF3	1.89449	-0.00328692	4.49406	9.58244e-06	0.000263892	3.23046
ENSG00000106100_NOD1	ENSG00000106100	10392	NOD1	0.967604	2.58496	4.49322	9.61788e-06	0.000264492	3.12095
ENSG00000061273_HDAC7	ENSG00000061273	51564	HDAC7	0.358228	6.56675	4.49083	9.72039e-06	0.000266932	2.32155
ENSG00000130234_ACE2	ENSG00000130234	59272	ACE2	1.21818	2.0548	4.47853	1.02645e-05	0.000281473	3.09859
ENSG00000271503_CCL5	ENSG00000271503	6352	CCL5	1.42275	3.1603	4.47603	1.03788e-05	0.000284205	2.99168
ENSG00000213203_GIMAP1	ENSG00000213203	170575	GIMAP1	1.66212	-0.0499436	4.47433	1.04571e-05	0.000285946	3.15366
ENSG00000185873_TMPRSS11B	ENSG00000185873	132724	TMPRSS11B	-2.71885	0.610057	-4.47323	1.05077e-05	0.000286924	3.14988
ENSG00000103479_RBL2	ENSG00000103479	5934	RBL2	-0.247939	6.69258	-4.46865	1.07227e-05	0.000291971	2.23535
ENSG00000110514_MADD	ENSG00000110514	8567	MADD	0.236618	5.83551	4.46877	1.07167e-05	0.000291971	2.39467
ENSG00000168385_SEPTIN2	ENSG00000168385	4735	SEPTIN2	-0.251757	7.46937	-4.46685	1.08081e-05	0.000293883	2.04251
ENSG00000261795_AC093627.7	ENSG00000261795	NA	NA	1.22815	-3.3723	4.46603	1.08473e-05	0.000294536	3.12526
ENSG00000160190_SLC37A1	ENSG00000160190	54020	SLC37A1	0.433401	6.20075	4.46464	1.0914e-05	0.000295932	2.26933
ENSG00000142676_RPL11	ENSG00000142676	6135	RPL11	-0.383124	7.19515	-4.46304	1.09915e-05	0.000297616	2.10649
ENSG00000104133_SPG11	ENSG00000104133	80208	SPG11	0.244739	7.40801	4.45938	1.11702e-05	0.000301545	1.98855
ENSG00000155275_TRMT44	ENSG00000155275	152992	TRMT44	0.584889	4.27347	4.45923	1.11773e-05	0.000301545	2.68345
ENSG00000155659_VSIG4	ENSG00000155659	11326	VSIG4	1.63507	-0.509344	4.45911	1.11833e-05	0.000301545	3.0947
ENSG00000136244_IL6	ENSG00000136244	3569	IL6	1.88807	-0.238501	4.45338	1.14695e-05	0.000308831	3.06414
ENSG00000187555_USP7	ENSG00000187555	7874	USP7	-0.177873	6.84497	-4.45268	1.15046e-05	0.000309345	2.12802
ENSG00000213413_PVRIG	ENSG00000213413	79037	PVRIG	1.57714	-2.04278	4.45171	1.15541e-05	0.000310246	3.06796
ENSG00000138802_SEC24B	ENSG00000138802	10427	SEC24B	-0.257734	5.97222	-4.45089	1.15954e-05	0.000310925	2.32185
ENSG00000090659_CD209	ENSG00000090659	30835	CD209	1.61219	-0.484756	4.4458	1.18581e-05	0.000317529	3.0412
ENSG00000137265_IRF4	ENSG00000137265	3662	IRF4	1.57547	1.02686	4.44407	1.19486e-05	0.00031951	3.01329
ENSG00000279164_AL118508.2	ENSG00000279164	NA	NA	-1.71863	-2.5997	-4.44323	1.19928e-05	0.000320249	3.03302
ENSG00000169604_ANTXR1	ENSG00000169604	84168	ANTXR1	-0.465366	5.1506	-4.44218	1.20486e-05	0.000321296	2.4827
ENSG00000092847_AGO1	ENSG00000092847	26523	AGO1	-0.219451	6.46134	-4.44121	1.21001e-05	0.000322226	2.16736
ENSG00000162688_AGL	ENSG00000162688	178	AGL	-0.52473	5.91293	-4.44033	1.21469e-05	0.000323028	2.28885
ENSG00000131469_RPL27	ENSG00000131469	6155	RPL27	-0.475883	6.44194	-4.44001	1.21639e-05	0.000323035	2.18687
ENSG00000197774_EME2	ENSG00000197774	197342	EME2	0.797601	3.87578	4.43889	1.22239e-05	0.000324184	2.68729
ENSG00000196586_MYO6	ENSG00000196586	4646	MYO6	-0.364471	7.60006	-4.43849	1.22451e-05	0.000324302	1.9093
ENSG00000203485_INF2	ENSG00000203485	64423	INF2	0.816746	4.731	4.43739	1.23045e-05	0.000325431	2.50199
ENSG00000137845_ADAM10	ENSG00000137845	102	ADAM10	-0.306755	6.89989	-4.43059	1.26769e-05	0.000334824	2.03874
ENSG00000183889_AC138969.1	ENSG00000183889	105376752	NPIPA9	0.561319	5.73857	4.42879	1.27775e-05	0.000335664	2.19677
ENSG00000128604_IRF5	ENSG00000128604	3663	IRF5	0.821138	3.74045	4.42896	1.27681e-05	0.000335664	2.69228
ENSG00000226822_LINC02785	ENSG00000226822	NA	LINC02785	1.22307	-3.78191	4.42878	1.27781e-05	0.000335664	2.97519
ENSG00000124203_ZNF831	ENSG00000124203	128611	ZNF831	1.6913	0.186765	4.42949	1.27383e-05	0.000335664	2.96992
ENSG00000138029_HADHB	ENSG00000138029	3032	HADHB	-0.237513	5.76601	-4.4242	1.3037e-05	0.000342001	2.25804
ENSG00000233024_NPIPA9	ENSG00000233024	105376752	NPIPA9	0.589464	4.37789	4.42003	1.32774e-05	0.000347836	2.4834
ENSG00000147378_FATE1	ENSG00000147378	89885	FATE1	1.37911	-2.6205	4.41447	1.36042e-05	0.000355915	2.91886
ENSG00000223923_AC010136.1	ENSG00000223923	105373878	TNS1-AS1	1.41613	-2.33002	4.41261	1.37151e-05	0.000358333	2.91156
ENSG00000132694_ARHGEF11	ENSG00000132694	9826	ARHGEF11	0.336671	6.18565	4.40513	1.41707e-05	0.000368795	2.04503
ENSG00000151240_DIP2C	ENSG00000151240	22982	DIP2C	0.615621	4.12886	4.4051	1.41727e-05	0.000368795	2.47401
ENSG00000102794_ACOD1	ENSG00000102794	730249	ACOD1	1.77448	-3.05296	4.40536	1.41562e-05	0.000368795	2.88127
ENSG00000090863_GLG1	ENSG00000090863	2734	GLG1	-0.2343	6.92735	-4.40478	1.4192e-05	0.000368801	1.90895
ENSG00000125107_CNOT1	ENSG00000125107	23019	CNOT1	-0.178098	8.31081	-4.39856	1.45826e-05	0.000377938	1.55308
ENSG00000173762_CD7	ENSG00000173762	924	CD7	1.55402	1.56031	4.39873	1.45716e-05	0.000377938	2.8087
ENSG00000115677_HDLBP	ENSG00000115677	3069	HDLBP	-0.215741	8.5958	-4.39801	1.46176e-05	0.000378033	1.48018
ENSG00000272419_LINC01145	ENSG00000272419	NA	LINC01145	0.83845	3.44544	4.39789	1.46254e-05	0.000378033	2.60322
ENSG00000245750_DRAIC	ENSG00000245750	145837	DRAIC	-1.0571	3.60107	-4.39425	1.4859e-05	0.000383561	2.64021
ENSG00000162244_RPL29	ENSG00000162244	6159	RPL29	-0.384768	7.048	-4.39317	1.49293e-05	0.000384861	1.85303
ENSG00000224614_TNK2-AS1	ENSG00000224614	NA	TNK2-AS1	1.51561	-1.73588	4.39245	1.49758e-05	0.000385547	2.83108
ENSG00000185658_BRWD1	ENSG00000185658	54014	BRWD1	-0.246785	7.26693	-4.38669	1.5356e-05	0.00039481	1.7556
ENSG00000115464_USP34	ENSG00000115464	9736	USP34	-0.17132	7.97803	-4.38146	1.57089e-05	0.000403349	1.56498
ENSG00000100811_YY1	ENSG00000100811	7528	YY1	-0.187194	6.10584	-4.38115	1.57304e-05	0.000403366	2.00068
ENSG00000126561_STAT5A	ENSG00000126561	6776	STAT5A	0.464366	5.32752	4.38056	1.57709e-05	0.000403862	2.1483
ENSG00000134343_ANO3	ENSG00000134343	63982	ANO3	1.2949	-2.69161	4.38026	1.57915e-05	0.000403862	2.78282
ENSG00000232573_RPL3P4	ENSG00000232573	326307	RPL3P4	-0.891268	-0.485354	-4.37811	1.59392e-05	0.000407101	2.77373
ENSG00000135625_EGR4	ENSG00000135625	1961	EGR4	1.58269	-3.09114	4.37129	1.64184e-05	0.000418787	2.74715
ENSG00000156052_GNAQ	ENSG00000156052	2776	GNAQ	-0.229976	7.11059	-4.36965	1.65351e-05	0.000421211	1.73213
ENSG00000183844_FAM3B	ENSG00000183844	54097	FAM3B	-0.808278	3.50007	-4.36933	1.65581e-05	0.000421242	2.54927
ENSG00000040341_STAU2	ENSG00000040341	27067	STAU2	-0.27371	5.39609	-4.36894	1.65863e-05	0.000421406	2.12234
ENSG00000150093_ITGB1	ENSG00000150093	3688	ITGB1	-0.313764	7.34843	-4.36509	1.68655e-05	0.000427936	1.66445
ENSG00000125037_EMC3	ENSG00000125037	55831	EMC3	-0.333484	5.45196	-4.36169	1.71152e-05	0.000433704	2.08119
ENSG00000185561_TLCD2	ENSG00000185561	727910	TLCD2	-0.429211	4.56776	-4.35971	1.72626e-05	0.000436298	2.30787
ENSG00000061676_NCKAP1	ENSG00000061676	10787	NCKAP1	-0.312637	7.0945	-4.35973	1.72612e-05	0.000436298	1.67815
ENSG00000108821_COL1A1	ENSG00000108821	1277	COL1A1	0.984182	3.28952	4.35892	1.7322e-05	0.000437228	2.48256
ENSG00000165389_SPTSSA	ENSG00000165389	171546	SPTSSA	-0.566845	4.64903	-4.35751	1.74282e-05	0.000438765	2.29582
ENSG00000108349_CASC3	ENSG00000108349	22794	CASC3	-0.258033	6.7165	-4.3576	1.74211e-05	0.000438765	1.77371
ENSG00000158710_TAGLN2	ENSG00000158710	8407	TAGLN2	-0.323101	8.21835	-4.35493	1.76237e-05	0.000443111	1.41732
ENSG00000105856_HBP1	ENSG00000105856	26959	HBP1	-0.39039	6.54406	-4.35356	1.77282e-05	0.000445159	1.8127
ENSG00000127022_CANX	ENSG00000127022	821	CANX	-0.229252	8.85557	-4.35297	1.77734e-05	0.000445715	1.21933
ENSG00000110429_FBXO3	ENSG00000110429	26273	FBXO3	-0.330172	5.54157	-4.35245	1.78138e-05	0.000446152	2.01499
ENSG00000213918_DNASE1	ENSG00000213918	1773	DNASE1	0.59584	4.25512	4.35202	1.78466e-05	0.000446395	2.27026
ENSG00000079263_SP140	ENSG00000079263	11262	SP140	1.31456	2.73321	4.34329	1.85318e-05	0.000462937	2.49498
ENSG00000074319_TSG101	ENSG00000074319	7251	TSG101	-0.23273	5.55869	-4.33469	1.92318e-05	0.000479803	1.94089
ENSG00000250264_AL669918.1	ENSG00000250264	NA	NA	2.01547	-0.828108	4.32886	1.97207e-05	0.000491367	2.57372
ENSG00000100558_PLEK2	ENSG00000100558	26499	PLEK2	1.09986	1.84305	4.3284	1.97602e-05	0.000491719	2.5125
ENSG00000161091_MFSD12	ENSG00000161091	126321	MFSD12	0.860461	3.91667	4.32638	1.99321e-05	0.000495361	2.22925
ENSG00000130513_GDF15	ENSG00000130513	9518	GDF15	0.803591	5.56281	4.32552	2.0006e-05	0.000496559	1.82327
ENSG00000184432_COPB2	ENSG00000184432	9276	COPB2	-0.222464	7.1753	-4.32428	2.01132e-05	0.00049858	1.52204
ENSG00000089041_P2RX7	ENSG00000089041	5027	P2RX7	1.53559	0.375584	4.32043	2.04492e-05	0.000506261	2.53253
ENSG00000114867_EIF4G1	ENSG00000114867	1981	EIF4G1	0.179815	7.947	4.31623	2.08206e-05	0.000514799	1.28
ENSG00000164032_H2AZ1	ENSG00000164032	3015	H2AZ1	-0.373641	5.88685	-4.31573	2.0866e-05	0.000515262	1.80727
ENSG00000010610_CD4	ENSG00000010610	920	CD4	0.786093	4.0038	4.31491	2.09396e-05	0.000516422	2.17565
ENSG00000121879_PIK3CA	ENSG00000121879	5290	PIK3CA	-0.259632	5.40263	-4.3136	2.10576e-05	0.000518012	1.90287
ENSG00000164944_VIRMA	ENSG00000164944	25962	VIRMA	-0.245918	5.87428	-4.3137	2.10487e-05	0.000518012	1.77184
ENSG00000185436_IFNLR1	ENSG00000185436	163702	IFNLR1	0.905601	3.00818	4.30808	2.15613e-05	0.000529729	2.30816
ENSG00000118596_SLC16A7	ENSG00000118596	9194	SLC16A7	-0.825268	4.3374	-4.30697	2.16644e-05	0.000531361	2.17784
ENSG00000119541_VPS4B	ENSG00000119541	9525	VPS4B	-0.251882	6.50826	-4.30657	2.17018e-05	0.000531361	1.61597
ENSG00000123685_BATF3	ENSG00000123685	55509	BATF3	1.46746	-1.41616	4.30648	2.17101e-05	0.000531361	2.49011
ENSG00000185477_GPRIN3	ENSG00000185477	285513	GPRIN3	1.17414	3.73604	4.30518	2.18312e-05	0.000533651	2.18276
ENSG00000115808_STRN	ENSG00000115808	6801	STRN	-0.327766	6.57409	-4.29838	2.24758e-05	0.000548715	1.57205
ENSG00000221983_UBA52	ENSG00000221983	7311	UBA52	-0.276763	6.94711	-4.29684	2.26251e-05	0.000551666	1.47922
ENSG00000005059_MCUB	ENSG00000005059	55013	MCUB	0.990843	2.6617	4.29437	2.28651e-05	0.000556816	2.31338
ENSG00000079332_SAR1A	ENSG00000079332	56681	SAR1A	-0.225227	6.22522	-4.29369	2.29315e-05	0.000557732	1.62229
ENSG00000133657_ATP13A3	ENSG00000133657	79572	ATP13A3	-0.414442	7.70949	-4.29201	2.30963e-05	0.000560381	1.2928
ENSG00000139044_B4GALNT3	ENSG00000139044	283358	B4GALNT3	0.400532	5.6774	4.29199	2.30984e-05	0.000560381	1.67709
ENSG00000138814_PPP3CA	ENSG00000138814	5530	PPP3CA	-0.364567	5.80471	-4.29065	2.32312e-05	0.000562898	1.7158
ENSG00000137975_CLCA2	ENSG00000137975	9635	CLCA2	-1.58524	2.15189	-4.28594	2.37036e-05	0.000572931	2.35466
ENSG00000122224_LY9	ENSG00000122224	4063	LY9	1.50118	-0.509246	4.28593	2.37044e-05	0.000572931	2.40722
ENSG00000164120_HPGD	ENSG00000164120	3248	HPGD	-1.04776	4.87863	-4.28369	2.3932e-05	0.00057771	1.98849
ENSG00000109171_SLAIN2	ENSG00000109171	57606	SLAIN2	-0.210266	6.31553	-4.28298	2.40049e-05	0.000578749	1.54858
ENSG00000203837_PNLIPRP3	ENSG00000203837	119548	PNLIPRP3	-1.49248	-3.31625	-4.27913	2.44018e-05	0.000587585	2.38443
ENSG00000167487_KLHL26	ENSG00000167487	55295	KLHL26	1.03636	2.12773	4.27853	2.44639e-05	0.000588349	2.28685
ENSG00000004399_PLXND1	ENSG00000004399	23129	PLXND1	1.0561	2.52249	4.27729	2.45936e-05	0.000590735	2.26783
ENSG00000112378_PERP	ENSG00000112378	64065	PERP	-0.336704	8.65698	-4.27582	2.47487e-05	0.000593724	0.945769
ENSG00000131143_COX4I1	ENSG00000131143	1327	COX4I1	-0.262009	6.30652	-4.27499	2.48363e-05	0.000595087	1.51652
ENSG00000153786_ZDHHC7	ENSG00000153786	55625	ZDHHC7	0.237897	5.7805	4.27447	2.4891e-05	0.000595661	1.59744
ENSG00000183723_CMTM4	ENSG00000183723	146223	CMTM4	-0.58187	6.49155	-4.27254	2.50965e-05	0.000599838	1.46798
ENSG00000163479_SSR2	ENSG00000163479	6746	SSR2	-0.318978	5.6094	-4.27203	2.5151e-05	0.000600398	1.69247
ENSG00000163399_ATP1A1	ENSG00000163399	476	ATP1A1	-0.288768	9.18321	-4.26983	2.53879e-05	0.000605307	0.784661
ENSG00000203814_H2BC18	ENSG00000203814	440689	H2BC18	0.352745	6.09012	4.26941	2.54331e-05	0.00060564	1.50512
ENSG00000189051_RNF222	ENSG00000189051	643904	RNF222	-1.75247	-1.35431	-4.26753	2.56373e-05	0.000609753	2.34115
ENSG00000130940_CASZ1	ENSG00000130940	54897	CASZ1	0.375901	6.61944	4.26672	2.57259e-05	0.000611109	1.35994
ENSG00000087085_ACHE	ENSG00000087085	43	ACHE	1.55409	-1.37465	4.2646	2.59589e-05	0.000615889	2.32784
ENSG00000114013_CD86	ENSG00000114013	942	CD86	1.50154	1.21277	4.26163	2.62887e-05	0.000622948	2.28216
ENSG00000143344_RGL1	ENSG00000143344	23179	RGL1	0.3851	5.23284	4.25728	2.67788e-05	0.000633786	1.64739
ENSG00000104763_ASAH1	ENSG00000104763	427	ASAH1	-0.349927	7.83417	-4.25631	2.68888e-05	0.000635211	1.11689
ENSG00000231925_TAPBP	ENSG00000231925	6892	TAPBP	0.406314	7.75715	4.25618	2.69046e-05	0.000635211	1.0783
ENSG00000174695_TMEM167A	ENSG00000174695	153339	TMEM167A	-0.280909	5.93054	-4.25509	2.70287e-05	0.000637363	1.54341
ENSG00000257103_LSM14A	ENSG00000257103	26065	LSM14A	-0.175327	6.19023	-4.2498	2.76416e-05	0.000651023	1.44954
ENSG00000170540_ARL6IP1	ENSG00000170540	23204	ARL6IP1	-0.245502	6.67271	-4.24897	2.77391e-05	0.000652526	1.32889
ENSG00000185122_HSF1	ENSG00000185122	3297	HSF1	0.372597	5.10682	4.24849	2.77959e-05	0.00065307	1.64789
ENSG00000175467_SART1	ENSG00000175467	9092	SART1	0.274335	4.98351	4.24794	2.78607e-05	0.000653798	1.69908
ENSG00000157181_ODR4	ENSG00000157181	54953	ODR4	-0.347708	4.66174	-4.24426	2.82987e-05	0.000663273	1.79245
ENSG00000225733_FGD5-AS1	ENSG00000225733	100505641	FGD5-AS1	-0.211041	6.59112	-4.24122	2.86645e-05	0.000671033	1.31257
ENSG00000080503_SMARCA2	ENSG00000080503	6595	SMARCA2	-0.194746	7.53764	-4.23907	2.89267e-05	0.000675247	1.0857
ENSG00000266028_SRGAP2	ENSG00000266028	23380	SRGAP2	0.291403	5.66206	4.239	2.89356e-05	0.000675247	1.48697
ENSG00000277734_TRAC	ENSG00000277734	28755	TRAC	1.48983	1.31617	4.23889	2.89491e-05	0.000675247	2.18729
ENSG00000099917_MED15	ENSG00000099917	51586	MED15	0.373889	6.13237	4.23591	2.93159e-05	0.00068298	1.36983
ENSG00000137198_GMPR	ENSG00000137198	2766	GMPR	0.845113	3.7023	4.23459	2.94798e-05	0.000685972	1.87718
ENSG00000161955_TNFSF13	ENSG00000161955	8741	TNFSF13	0.553361	4.63267	4.23211	2.97904e-05	0.000692367	1.70291
ENSG00000035720_STAP1	ENSG00000035720	26228	STAP1	1.21693	2.13155	4.22835	3.02676e-05	0.000702616	2.07661
ENSG00000163512_AZI2	ENSG00000163512	64343	AZI2	0.246228	5.42161	4.22275	3.09917e-05	0.000718563	1.47051
ENSG00000117560_FASLG	ENSG00000117560	356	FASLG	1.49817	-1.16697	4.22182	3.11129e-05	0.000720508	2.16297
ENSG00000082898_XPO1	ENSG00000082898	7514	XPO1	0.22109	7.07555	4.22088	3.1236e-05	0.000721634	1.09023
ENSG00000152495_CAMK4	ENSG00000152495	814	CAMK4	1.54705	0.479434	4.22099	3.12224e-05	0.000721634	2.14391
ENSG00000281100_AC105749.1	ENSG00000281100	NA	NA	1.44274	0.312793	4.22009	3.13402e-05	0.000723177	2.13919
ENSG00000263069_RNF213-AS1	ENSG00000263069	100294362	RNF213-AS1	-1.19928	2.91078	-4.21808	3.16078e-05	0.000728484	2.02756
ENSG00000146802_TMEM168	ENSG00000146802	64418	TMEM168	-0.672445	4.13803	-4.21736	3.17033e-05	0.000729817	1.82836
ENSG00000177954_RPS27	ENSG00000177954	6232	RPS27	-0.373232	7.4005	-4.21242	3.23694e-05	0.000744265	1.0296
ENSG00000100351_GRAP2	ENSG00000100351	9402	GRAP2	1.45523	0.905767	4.21079	3.25929e-05	0.000748517	2.09571
ENSG00000186432_KPNA4	ENSG00000186432	3840	KPNA4	-0.205785	6.9353	-4.20879	3.28674e-05	0.000753926	1.11218
ENSG00000120539_MASTL	ENSG00000120539	84930	MASTL	0.661207	3.80458	4.20735	3.30676e-05	0.000757621	1.76936
ENSG00000160072_ATAD3B	ENSG00000160072	83858	ATAD3B	0.7864	4.11298	4.2054	3.33402e-05	0.000762963	1.69226
ENSG00000155506_LARP1	ENSG00000155506	23367	LARP1	0.189731	7.68585	4.20383	3.35596e-05	0.000767078	0.874953
ENSG00000086544_ITPKC	ENSG00000086544	80271	ITPKC	0.464166	6.49125	4.20172	3.38595e-05	0.000773019	1.13825
ENSG00000123349_PFDN5	ENSG00000123349	5204	PFDN5	-0.270706	6.29308	-4.20084	3.39843e-05	0.000774954	1.22263
ENSG00000188100_FAM25A	ENSG00000188100	643161	FAM25A	-1.76838	-1.9645	-4.19913	3.42295e-05	0.000779356	2.07802
ENSG00000136848_DAB2IP	ENSG00000136848	153090	DAB2IP	0.557248	5.43943	4.19893	3.42578e-05	0.000779356	1.35362
ENSG00000181143_MUC16	ENSG00000181143	94025	MUC16	0.332896	12.4668	4.19758	3.44528e-05	0.000782871	-0.695308
ENSG00000140443_IGF1R	ENSG00000140443	3480	IGF1R	-0.232835	7.91017	-4.19328	3.50793e-05	0.000796173	0.80747
ENSG00000124164_VAPB	ENSG00000124164	9217	VAPB	-0.268344	5.51581	-4.1922	3.52398e-05	0.000798878	1.3688
ENSG00000148965_SAA4	ENSG00000148965	6291	SAA4	1.6791	-0.951823	4.19123	3.53826e-05	0.000801177	2.04304
ENSG00000160305_DIP2A	ENSG00000160305	23181	DIP2A	0.294418	6.22523	4.18832	3.58163e-05	0.00081005	1.14753
ENSG00000088930_XRN2	ENSG00000088930	22803	XRN2	-0.228356	6.38435	-4.18325	3.65851e-05	0.000826207	1.14093
ENSG00000105464_GRIN2D	ENSG00000105464	2906	GRIN2D	1.21762	-2.77354	4.18305	3.6616e-05	0.000826207	2.01735
ENSG00000158714_SLAMF8	ENSG00000158714	56833	SLAMF8	1.55602	0.277306	4.18231	3.67288e-05	0.000827788	1.99962
ENSG00000242479_AC109992.1	ENSG00000242479	731755	EIF2AK1P1	1.35215	-1.32121	4.18071	3.69757e-05	0.000832383	2.00544
ENSG00000243317_STMP1	ENSG00000243317	647087	STMP1	-0.420885	4.68522	-4.17908	3.72283e-05	0.000834432	1.54388
ENSG00000078747_ITCH	ENSG00000078747	83737	ITCH	-0.2264	6.7269	-4.17968	3.71352e-05	0.000834432	1.04832
ENSG00000244462_RBM12	ENSG00000244462	10137	RBM12	-0.185611	6.51568	-4.17913	3.72205e-05	0.000834432	1.08234
ENSG00000197272_IL27	ENSG00000197272	246778	IL27	1.3979	-3.19172	4.17901	3.72391e-05	0.000834432	2.00069
ENSG00000184371_CSF1	ENSG00000184371	1435	CSF1	1.0919	3.34078	4.17598	3.77147e-05	0.000844112	1.73496
ENSG00000266412_NCOA4	ENSG00000266412	8031	NCOA4	-0.292347	8.11504	-4.17569	3.77607e-05	0.000844166	0.710231
ENSG00000075856_SART3	ENSG00000075856	9733	SART3	0.230611	5.27441	4.1735	3.8108e-05	0.000850946	1.32075
ENSG00000261150_EPPK1	ENSG00000261150	83481	EPPK1	0.854531	6.33091	4.17312	3.81674e-05	0.000851291	1.03723
ENSG00000254017_IGHEP2	ENSG00000254017	3499	IGHEP2	1.37647	-0.489168	4.16605	3.93104e-05	0.000875775	1.94455
ENSG00000134419_RPS15A	ENSG00000134419	6210	RPS15A	-0.3853	6.49157	-4.16527	3.94387e-05	0.000877625	1.04586
ENSG00000173120_KDM2A	ENSG00000173120	22992	KDM2A	0.211584	7.75632	4.16143	4.00759e-05	0.00089078	0.702283
ENSG00000105246_EBI3	ENSG00000105246	10148	EBI3	1.35029	-2.56953	4.16073	4.01918e-05	0.000892332	1.9327
ENSG00000109133_TMEM33	ENSG00000109133	55161	TMEM33	-0.223279	6.06611	-4.15914	4.04602e-05	0.000897262	1.11131
ENSG00000181722_ZBTB20	ENSG00000181722	26137	ZBTB20	0.334406	6.40975	4.15742	4.07506e-05	0.000902668	0.96317
ENSG00000129083_COPB1	ENSG00000129083	1315	COPB1	-0.207113	6.68647	-4.15419	4.13024e-05	0.000913845	0.947583
ENSG00000197586_ENTPD6	ENSG00000197586	955	ENTPD6	0.456134	4.82261	4.15384	4.13621e-05	0.000914121	1.32222
ENSG00000008517_IL32	ENSG00000008517	9235	IL32	1.11503	3.13002	4.14857	4.2279e-05	0.000930182	1.69221
ENSG00000169258_GPRIN1	ENSG00000169258	114787	GPRIN1	1.31862	-0.576084	4.14926	4.21579e-05	0.000930182	1.88386
ENSG00000108798_ABI3	ENSG00000108798	51225	ABI3	1.39921	1.55986	4.14856	4.2281e-05	0.000930182	1.82733
ENSG00000286239_AC093884.1	ENSG00000286239	NA	NA	1.50831	-2.46423	4.14897	4.22095e-05	0.000930182	1.88773
ENSG00000089154_GCN1	ENSG00000089154	10985	GCN1	0.236752	6.62913	4.14777	4.2419e-05	0.000932159	0.901479
ENSG00000243716_NPIPB5	ENSG00000243716	100132247	NPIPB5	0.341358	6.62616	4.14694	4.25656e-05	0.000934319	0.90155
ENSG00000142192_APP	ENSG00000142192	351	APP	-0.314854	8.08396	-4.14557	4.28086e-05	0.000936062	0.576246
ENSG00000008282_SYPL1	ENSG00000008282	6856	SYPL1	-0.298024	6.21944	-4.14541	4.28384e-05	0.000936062	1.00965
ENSG00000138835_RGS3	ENSG00000138835	5998	RGS3	0.323913	5.07156	4.1458	4.27686e-05	0.000936062	1.24904
ENSG00000233785_AC131011.2	ENSG00000233785	NA	NA	1.4002	-1.88866	4.14608	4.27188e-05	0.000936062	1.8769
ENSG00000189403_HMGB1	ENSG00000189403	3146	HMGB1	-0.259572	6.97171	-4.14448	4.30032e-05	0.000938605	0.846292
ENSG00000114251_WNT5A	ENSG00000114251	7474	WNT5A	-1.10062	2.47649	-4.14295	4.3278e-05	0.000942444	1.78282
ENSG00000011243_AKAP8L	ENSG00000011243	26993	AKAP8L	0.3138	5.49671	4.14269	4.33251e-05	0.000942444	1.13744
ENSG00000030110_BAK1	ENSG00000030110	578	BAK1	0.532853	4.09833	4.14275	4.3313e-05	0.000942444	1.48048
ENSG00000124172_ATP5F1E	ENSG00000124172	514	ATP5F1E	-0.266207	5.66479	-4.14146	4.3547e-05	0.000946205	1.14717
ENSG00000118217_ATF6	ENSG00000118217	22926	ATF6	-0.25498	6.3303	-4.14118	4.35975e-05	0.000946242	0.989225
ENSG00000099949_LZTR1	ENSG00000099949	8216	LZTR1	0.538305	4.12243	4.14016	4.37814e-05	0.000949169	1.46157
ENSG00000204516_MICB	ENSG00000204516	4277	MICB	1.21861	1.3352	4.13963	4.3879e-05	0.00095022	1.80109
ENSG00000165271_NOL6	ENSG00000165271	65083	NOL6	0.357553	5.96135	4.13929	4.39399e-05	0.000950477	1.00154
ENSG00000104415_CCN4	ENSG00000104415	8840	CCN4	1.31497	-2.6964	4.13864	4.40591e-05	0.000951992	1.8489
ENSG00000140612_SEC11A	ENSG00000140612	23478	SEC11A	-0.249041	5.08771	-4.13836	4.41095e-05	0.000952017	1.26963
ENSG00000229117_RPL41	ENSG00000229117	6171	RPL41	-0.33317	8.48755	-4.13712	4.43366e-05	0.00095479	0.450447
ENSG00000111252_SH2B3	ENSG00000111252	10019	SH2B3	0.7219	4.44042	4.13738	4.42904e-05	0.00095479	1.38446
ENSG00000243004_AC005062.1	ENSG00000243004	NA	NA	1.32909	-1.83964	4.13589	4.45642e-05	0.000958625	1.8388
ENSG00000198836_OPA1	ENSG00000198836	4976	OPA1	-0.235131	6.28465	-4.13183	4.53201e-05	0.000973804	0.945045
ENSG00000083454_P2RX5	ENSG00000083454	5026	P2RX5	1.49936	-2.17409	4.12558	4.65081e-05	0.000998222	1.80023
ENSG00000138768_USO1	ENSG00000138768	8615	USO1	-0.204113	6.36445	-4.12384	4.68441e-05	0.00100432	0.903959
ENSG00000100504_PYGL	ENSG00000100504	5836	PYGL	-0.529003	6.29316	-4.11884	4.78239e-05	0.00102419	0.941531
ENSG00000282608_ADORA3	ENSG00000282608	140	ADORA3	1.39524	-2.00013	4.1147	4.86479e-05	0.00104069	1.75947
ENSG00000183426_NPIPA1	ENSG00000183426	9284	NPIPA1	0.523357	5.64869	4.11345	4.89004e-05	0.00104494	0.946173
ENSG00000115084_SLC35F5	ENSG00000115084	80255	SLC35F5	-0.258088	6.79223	-4.11269	4.90524e-05	0.00104587	0.751932
ENSG00000196839_ADA	ENSG00000196839	100	ADA	1.45073	-1.17753	4.11286	4.90196e-05	0.00104587	1.75151
ENSG00000265479_DTX2P1-UPK3BP1-PMS2P11	ENSG00000265479	441263	DTX2P1-UPK3BP1-PMS2P11	0.6027	5.28058	4.11187	4.92202e-05	0.0010483	1.03816
ENSG00000012660_ELOVL5	ENSG00000012660	60481	ELOVL5	-0.303551	6.77781	-4.11091	4.94158e-05	0.00105131	0.770822
ENSG00000108669_CYTH1	ENSG00000108669	9267	CYTH1	0.251659	6.98095	4.10996	4.96099e-05	0.00105428	0.680789
ENSG00000151893_CACUL1	ENSG00000151893	143384	CACUL1	-0.237615	6.41626	-4.10923	4.97596e-05	0.0010563	0.836213
ENSG00000184216_IRAK1	ENSG00000184216	3654	IRAK1	0.348751	5.92438	4.108	5.00121e-05	0.0010605	0.911812
ENSG00000166889_PATL1	ENSG00000166889	219988	PATL1	0.34592	5.90799	4.10561	5.05079e-05	0.00106984	0.905888
ENSG00000188177_ZC3H6	ENSG00000188177	376940	ZC3H6	-0.355338	5.99224	-4.10471	5.06948e-05	0.00107145	0.900476
ENSG00000137101_CD72	ENSG00000137101	971	CD72	1.44124	-0.165479	4.10487	5.06606e-05	0.00107145	1.71398
ENSG00000087460_GNAS	ENSG00000087460	2778	GNAS	-0.151185	8.47296	-4.10309	5.10333e-05	0.00107626	0.315455
ENSG00000103264_FBXO31	ENSG00000103264	79791	FBXO31	0.566558	4.68204	4.10318	5.10161e-05	0.00107626	1.14557
ENSG00000130816_DNMT1	ENSG00000130816	1786	DNMT1	0.434399	5.75388	4.1023	5.12e-05	0.0010786	0.907541
ENSG00000138071_ACTR2	ENSG00000138071	10097	ACTR2	-0.284591	8.30617	-4.10092	5.14923e-05	0.00108358	0.386283
ENSG00000123338_NCKAP1L	ENSG00000123338	3071	NCKAP1L	1.01951	4.64543	4.10065	5.155e-05	0.00108361	1.19178
ENSG00000100902_PSMA6	ENSG00000100902	5687	PSMA6	0.22288	5.91737	4.09952	5.17895e-05	0.00108747	0.882794
ENSG00000173660_UQCRH	ENSG00000173660	7388	UQCRH	-0.464263	4.47247	-4.09787	5.21426e-05	0.0010937	1.2741
ENSG00000279233_AC122688.3	ENSG00000279233	NA	NA	1.33383	-0.536731	4.09618	5.25072e-05	0.00110015	1.68417
ENSG00000055211_GINM1	ENSG00000055211	116254	GINM1	-0.41022	4.53498	-4.09571	5.26081e-05	0.00110107	1.23057
ENSG00000169891_REPS2	ENSG00000169891	9185	REPS2	-0.583012	4.9754	-4.09377	5.3029e-05	0.00110868	1.15403
ENSG00000273213_H3-2	ENSG00000273213	440686	H3-7	0.83091	3.13067	4.08936	5.39998e-05	0.00112776	1.42029
ENSG00000175390_EIF3F	ENSG00000175390	8665	EIF3F	-0.405417	6.06466	-4.08771	5.43665e-05	0.0011342	0.839009
ENSG00000110848_CD69	ENSG00000110848	969	CD69	1.49148	2.54543	4.08422	5.51512e-05	0.00114933	1.49888
ENSG00000125844_RRBP1	ENSG00000125844	6238	RRBP1	0.286089	7.42327	4.08056	5.59851e-05	0.00116545	0.454882
ENSG00000144224_UBXN4	ENSG00000144224	23190	UBXN4	-0.160578	7.08524	-4.07974	5.61758e-05	0.00116817	0.56317
ENSG00000112701_SENP6	ENSG00000112701	26054	SENP6	-0.193536	6.55575	-4.07937	5.6259e-05	0.00116864	0.678524
ENSG00000169413_RNASE6	ENSG00000169413	6039	RNASE6	1.28159	0.48447	4.07266	5.78292e-05	0.00119997	1.58448
ENSG00000141574_SECTM1	ENSG00000141574	6398	SECTM1	1.01404	5.3739	4.07239	5.78934e-05	0.00120002	0.914289
ENSG00000197256_KANK2	ENSG00000197256	25959	KANK2	0.555368	4.17364	4.07202	5.79801e-05	0.00120053	1.1771
ENSG00000123124_WWP1	ENSG00000123124	11059	WWP1	-0.266048	5.62606	-4.06986	5.84962e-05	0.00120873	0.858543
ENSG00000080845_DLGAP4	ENSG00000080845	22839	DLGAP4	0.243108	5.40075	4.06983	5.85011e-05	0.00120873	0.885862
ENSG00000227036_LINC00511	ENSG00000227036	400619	LINC00511	0.46396	5.75669	4.06701	5.91816e-05	0.00122149	0.745329
ENSG00000186300_ZNF555	ENSG00000186300	148254	ZNF555	-0.689146	3.72247	-4.06341	6.006e-05	0.0012383	1.31999
ENSG00000204351_SKIV2L	ENSG00000204351	6499	SKIC2	0.424966	5.32087	4.06059	6.07544e-05	0.00124995	0.853808
ENSG00000160439_RDH13	ENSG00000160439	112724	RDH13	0.54216	4.5543	4.06075	6.07144e-05	0.00124995	1.0351
ENSG00000135049_AGTPBP1	ENSG00000135049	23287	AGTPBP1	-0.471494	5.39428	-4.05863	6.12423e-05	0.00125865	0.919797
ENSG00000254681_PKD1P5	ENSG00000254681	348156	PKD1P5	1.06202	3.73256	4.05654	6.17681e-05	0.00126772	1.1461
ENSG00000066923_STAG3	ENSG00000066923	10734	STAG3	1.33207	-0.962298	4.05636	6.18145e-05	0.00126772	1.53762
ENSG00000073861_TBX21	ENSG00000073861	30009	TBX21	1.53844	-0.89374	4.05432	6.23299e-05	0.00127694	1.53255
ENSG00000074603_DPP8	ENSG00000074603	54878	DPP8	-0.223108	5.7443	-4.05353	6.25312e-05	0.00127756	0.769914
ENSG00000134308_YWHAQ	ENSG00000134308	10971	YWHAQ	-0.197091	6.9817	-4.0537	6.2487e-05	0.00127756	0.484917
ENSG00000023445_BIRC3	ENSG00000023445	330	BIRC3	0.534195	5.62522	4.05342	6.25582e-05	0.00127756	0.778348
ENSG00000115252_PDE1A	ENSG00000115252	5136	PDE1A	-1.37855	-0.360513	-4.05281	6.27145e-05	0.0012794	1.52479
ENSG00000231500_RPS18	ENSG00000231500	6222	RPS18	-0.405491	7.9049	-4.05221	6.28677e-05	0.00128118	0.271874
ENSG00000100650_SRSF5	ENSG00000100650	6430	SRSF5	-0.209265	8.15442	-4.05186	6.29578e-05	0.00128166	0.198984
ENSG00000142039_CCDC97	ENSG00000142039	90324	CCDC97	0.227198	5.35845	4.05106	6.31648e-05	0.00128453	0.820981
ENSG00000182899_RPL35A	ENSG00000182899	6165	RPL35A	-0.434675	6.51078	-4.05	6.34372e-05	0.00128736	0.590437
ENSG00000020577_SAMD4A	ENSG00000020577	23034	SAMD4A	0.671779	3.76459	4.05024	6.33752e-05	0.00128736	1.19567
ENSG00000155368_DBI	ENSG00000155368	1622	DBI	-0.380996	4.89712	-4.04864	6.37899e-05	0.00129276	0.970868
ENSG00000259205_PRKXP1	ENSG00000259205	NA	PRKXP1	1.28535	-2.2209	4.04846	6.38369e-05	0.00129276	1.51302
ENSG00000198668_CALM1	ENSG00000198668	801	CALM1	-0.23097	9.28889	-4.04743	6.41059e-05	0.00129686	-0.12757
ENSG00000121552_CSTA	ENSG00000121552	1475	CSTA	-0.861259	4.45368	-4.04434	6.49178e-05	0.00131054	1.14467
ENSG00000135679_MDM2	ENSG00000135679	4193	MDM2	0.234371	8.14078	4.04445	6.48888e-05	0.00131054	0.131104
ENSG00000182446_NPLOC4	ENSG00000182446	55666	NPLOC4	0.217126	6.45219	4.0434	6.51671e-05	0.0013142	0.543407
ENSG00000183742_MACC1	ENSG00000183742	346389	MACC1	0.456362	7.81651	4.04192	6.55606e-05	0.00132076	0.202421
ENSG00000008735_MAPK8IP2	ENSG00000008735	23542	MAPK8IP2	1.22676	0.377863	4.04114	6.57699e-05	0.0013236	1.4621
ENSG00000196436_NPIPB15	ENSG00000196436	440348	NPIPB15	1.62593	0.602804	4.03537	6.73299e-05	0.00135359	1.42986
ENSG00000108588_CCDC47	ENSG00000108588	57003	CCDC47	-0.224636	6.41962	-4.03407	6.76874e-05	0.00135937	0.536966
ENSG00000164904_ALDH7A1	ENSG00000164904	501	ALDH7A1	-0.7729	4.13026	-4.0297	6.88998e-05	0.00138228	1.06961
ENSG00000136286_MYO1G	ENSG00000136286	64005	MYO1G	1.17386	3.17275	4.02594	6.99583e-05	0.00140206	1.21612
ENSG00000151892_GFRA1	ENSG00000151892	2674	GFRA1	-1.4171	-2.51897	-4.0239	7.05392e-05	0.00141224	1.42181
ENSG00000143536_CRNN	ENSG00000143536	49860	CRNN	-2.506	1.29162	-4.02268	7.08896e-05	0.00141779	1.39878
ENSG00000131171_SH3BGRL	ENSG00000131171	6451	SH3BGRL	-0.264084	6.01741	-4.01582	7.28877e-05	0.00145594	0.574349
ENSG00000161929_SCIMP	ENSG00000161929	388325	SCIMP	1.47087	-0.0516802	4.01562	7.29475e-05	0.00145594	1.38121
ENSG00000111275_ALDH2	ENSG00000111275	217	ALDH2	-0.435424	6.34877	-4.01491	7.31554e-05	0.00145728	0.50445
ENSG00000141564_RPTOR	ENSG00000141564	57521	RPTOR	0.541661	4.74072	4.01488	7.31653e-05	0.00145728	0.809599
ENSG00000066777_ARFGEF1	ENSG00000066777	10565	ARFGEF1	-0.184388	7.48731	-4.0122	7.39635e-05	0.00147167	0.205122
ENSG00000163960_UBXN7	ENSG00000163960	26043	UBXN7	-0.202462	6.43376	-4.01131	7.42296e-05	0.00147545	0.441748
ENSG00000198938_MT-CO3	ENSG00000198938	4514	COX3	-0.584244	13.3278	-4.01085	7.43684e-05	0.00147669	-1.68364
ENSG00000095397_WHRN	ENSG00000095397	25861	WHRN	0.574152	5.16375	4.00999	7.46262e-05	0.00148029	0.667801
ENSG00000143631_FLG	ENSG00000143631	2312	FLG	-2.35227	-0.00847352	-4.00717	7.54828e-05	0.00149422	1.35697
ENSG00000101444_AHCY	ENSG00000101444	191	AHCY	-0.423838	4.92344	-4.00735	7.54282e-05	0.00149422	0.822971
ENSG00000051108_HERPUD1	ENSG00000051108	9709	HERPUD1	-0.270786	6.31092	-4.00615	7.57944e-05	0.00149886	0.467523
ENSG00000110719_TCIRG1	ENSG00000110719	10312	TCIRG1	0.626994	6.17698	4.00534	7.60416e-05	0.00150221	0.456447
ENSG00000227877_MRLN	ENSG00000227877	100507027	MRLN	-1.40002	-0.0244554	-4.00496	7.61598e-05	0.00150301	1.34884
ENSG00000182866_LCK	ENSG00000182866	3932	LCK	1.31058	1.7549	4.00116	7.73356e-05	0.00152466	1.26949
ENSG00000172215_CXCR6	ENSG00000172215	10663	CXCR6	1.53111	0.822431	3.99916	7.79651e-05	0.00153551	1.29854
ENSG00000164754_RAD21	ENSG00000164754	5885	RAD21	-0.243726	6.61808	-3.9986	7.81409e-05	0.00153741	0.369809
ENSG00000106460_TMEM106B	ENSG00000106460	54664	TMEM106B	-0.415786	6.30358	-3.99807	7.83087e-05	0.00153914	0.43643
ENSG00000095139_ARCN1	ENSG00000095139	372	ARCN1	-0.17302	6.93808	-3.99666	7.87539e-05	0.00154632	0.281006
ENSG00000183576_SETD3	ENSG00000183576	84193	SETD3	-0.206718	5.66875	-3.99608	7.89383e-05	0.00154837	0.5701
ENSG00000176907_TCIM	ENSG00000176907	56892	TCIM	0.977984	3.12143	3.99499	7.92858e-05	0.00155362	1.06737
ENSG00000126777_KTN1	ENSG00000126777	3895	KTN1	-0.265661	7.89571	-3.99314	7.98798e-05	0.00156367	0.0285563
ENSG00000148840_PPRC1	ENSG00000148840	23082	PPRC1	0.542883	4.50458	3.99164	8.03625e-05	0.00157153	0.782584
ENSG00000092841_MYL6	ENSG00000092841	4637	MYL6	-0.250073	8.23901	-3.99011	8.08594e-05	0.00157966	-0.044936
ENSG00000100918_REC8	ENSG00000100918	9985	REC8	0.613879	5.3813	3.98835	8.14362e-05	0.00158932	0.545136
ENSG00000069329_VPS35	ENSG00000069329	55737	VPS35	-0.235522	7.24713	-3.98584	8.22618e-05	0.00160381	0.158797
ENSG00000105374_NKG7	ENSG00000105374	4818	NKG7	1.54375	0.00708657	3.98406	8.28545e-05	0.00161374	1.26645
ENSG00000121579_NAA50	ENSG00000121579	80218	NAA50	-0.229786	6.53263	-3.98256	8.33564e-05	0.00162189	0.329053
ENSG00000107581_EIF3A	ENSG00000107581	8661	EIF3A	-0.164646	7.6623	-3.97857	8.47007e-05	0.00164639	0.0366981
ENSG00000232070_TMEM253	ENSG00000232070	643382	TMEM253	-1.25633	-2.3719	-3.97657	8.53869e-05	0.00165806	1.24932
ENSG00000138463_SLC49A4	ENSG00000138463	84925	SLC49A4	-0.60078	4.72218	-3.9737	8.63748e-05	0.00167557	0.770883
ENSG00000203880_PCMTD2	ENSG00000203880	55251	PCMTD2	-0.307219	5.28536	-3.97304	8.66041e-05	0.00167833	0.56942
ENSG00000027869_SH2D2A	ENSG00000027869	9047	SH2D2A	1.50769	-0.630135	3.97086	8.73652e-05	0.00169139	1.22506
ENSG00000117054_ACADM	ENSG00000117054	34	ACADM	-0.52571	5.23732	-3.96928	8.79195e-05	0.00170042	0.573361
ENSG00000231389_HLA-DPA1	ENSG00000231389	3113	HLA-DPA1	0.727747	6.50131	3.96851	8.81909e-05	0.00170397	0.241698
ENSG00000067221_STOML1	ENSG00000067221	9399	STOML1	0.914499	2.73793	3.96616	8.90267e-05	0.0017184	1.03375
ENSG00000107562_CXCL12	ENSG00000107562	6387	CXCL12	1.34513	-2.04378	3.96521	8.93682e-05	0.00172328	1.20871
ENSG00000131791_PRKAB2	ENSG00000131791	5565	PRKAB2	-0.76204	2.95722	-3.96425	8.97124e-05	0.00172725	1.04186
ENSG00000153563_CD8A	ENSG00000153563	925	CD8A	1.44584	1.62289	3.96413	8.97529e-05	0.00172725	1.12351
ENSG00000116171_SCP2	ENSG00000116171	6342	SCP2	-0.35014	6.51906	-3.96031	9.11383e-05	0.00175217	0.232255
ENSG00000124942_AHNAK	ENSG00000124942	79026	AHNAK	-0.253744	11.4414	-3.95853	9.1788e-05	0.00176039	-1.13579
ENSG00000123992_DNPEP	ENSG00000123992	23549	DNPEP	0.471137	4.63356	3.95886	9.16683e-05	0.00176039	0.614155
ENSG00000280109_PLAC4	ENSG00000280109	191585	PLAC4	0.954232	3.29593	3.9584	9.18386e-05	0.00176039	0.868812
ENSG00000116560_SFPQ	ENSG00000116560	6421	SFPQ	-0.182603	7.8905	-3.95795	9.2001e-05	0.00176176	-0.0952429
ENSG00000237765_FAM200B	ENSG00000237765	285550	FAM200B	-0.473883	4.0045	-3.95746	9.21827e-05	0.0017635	0.841239
ENSG00000086666_ZFAND6	ENSG00000086666	54469	ZFAND6	-0.302943	5.90827	-3.95549	9.29109e-05	0.00177567	0.381058
ENSG00000196715_VKORC1L1	ENSG00000196715	154807	VKORC1L1	-0.504406	4.11292	-3.95365	9.35986e-05	0.00178693	0.802813
ENSG00000156030_MIDEAS	ENSG00000156030	91748	MIDEAS	0.40341	6.71861	3.95327	9.37403e-05	0.00178693	0.131719
ENSG00000276980_AC008760.2	ENSG00000276980	NA	NA	1.47046	-1.04066	3.95317	9.37769e-05	0.00178693	1.16014
ENSG00000136003_ISCU	ENSG00000136003	23479	ISCU	-0.208985	5.71385	-3.95198	9.42263e-05	0.00179373	0.384035
ENSG00000118482_PHF3	ENSG00000118482	23469	PHF3	-0.20056	7.48621	-3.94908	9.53214e-05	0.00181279	-0.037643
ENSG00000134061_CD180	ENSG00000134061	4064	CD180	1.4591	-0.1891	3.94873	9.54544e-05	0.00181354	1.14038
ENSG00000181467_RAP2B	ENSG00000181467	5912	RAP2B	0.437378	6.01116	3.94823	9.56465e-05	0.00181541	0.274739
ENSG00000130203_APOE	ENSG00000130203	348	APOE	1.40404	2.80349	3.94761	9.58846e-05	0.00181814	0.952677
ENSG00000178913_TAF7	ENSG00000178913	6879	TAF7	-0.221817	6.3103	-3.94678	9.6201e-05	0.00182236	0.238744
ENSG00000170296_GABARAP	ENSG00000170296	11337	GABARAP	-0.282888	7.32701	-3.94453	9.70696e-05	0.00183702	0.0125438
ENSG00000185008_ROBO2	ENSG00000185008	6092	ROBO2	1.20021	-2.80268	3.94387	9.73248e-05	0.00184005	1.13156
ENSG00000177119_ANO6	ENSG00000177119	196527	ANO6	-0.266665	5.63389	-3.94104	9.84324e-05	0.00185917	0.369543
ENSG00000182141_ZNF708	ENSG00000182141	7562	ZNF708	-0.625405	3.84316	-3.9406	9.86042e-05	0.00185934	0.827515
ENSG00000130158_DOCK6	ENSG00000130158	57572	DOCK6	0.592071	4.6397	3.94052	9.86336e-05	0.00185934	0.547605
ENSG00000077157_PPP1R12B	ENSG00000077157	4660	PPP1R12B	0.264818	6.29348	3.93779	9.97157e-05	0.00187791	0.153346
ENSG00000148824_MTG1	ENSG00000148824	92170	MTG1	0.635079	4.05807	3.93622	0.000100339	0.00188781	0.660672
ENSG00000049245_VAMP3	ENSG00000049245	9341	VAMP3	-0.206214	5.87529	-3.93568	0.000100555	0.00189004	0.29716
ENSG00000161016_RPL8	ENSG00000161016	6132	RPL8	-0.284103	7.93745	-3.93538	0.000100677	0.00189051	-0.185624
ENSG00000176953_NFATC2IP	ENSG00000176953	84901	NFATC2IP	0.250204	5.1709	3.93435	0.000101087	0.00189453	0.424249
ENSG00000138834_MAPK8IP3	ENSG00000138834	23162	MAPK8IP3	0.472599	6.58195	3.93452	0.000101019	0.00189453	0.0804909
ENSG00000136044_APPL2	ENSG00000136044	55198	APPL2	-0.347059	5.91489	-3.9314	0.000102285	0.00191512	0.256082
ENSG00000116030_SUMO1	ENSG00000116030	7341	SUMO1	-0.201219	5.74343	-3.93082	0.000102519	0.00191765	0.310921
ENSG00000158457_TSPAN33	ENSG00000158457	340348	TSPAN33	0.891821	2.52092	3.92755	0.000103862	0.0019409	0.912102
ENSG00000154451_GBP5	ENSG00000154451	115362	GBP5	1.05311	6.3948	3.92678	0.000104179	0.00194495	0.11802
ENSG00000122729_ACO1	ENSG00000122729	48	ACO1	-0.869036	3.48163	-3.92629	0.000104384	0.0019469	0.855867
ENSG00000165637_VDAC2	ENSG00000165637	7417	VDAC2	-0.232929	5.99227	-3.92578	0.000104593	0.00194892	0.232379
ENSG00000155629_PIK3AP1	ENSG00000155629	118788	PIK3AP1	0.880438	5.88705	3.92366	0.00010548	0.00196355	0.229046
ENSG00000255491_AC100858.3	ENSG00000255491	105375743	LOC105375743	-1.31594	-1.80031	-3.92291	0.000105796	0.00196565	1.05582
ENSG00000167601_AXL	ENSG00000167601	558	AXL	0.747967	3.41745	3.92291	0.000105796	0.00196565	0.752051
ENSG00000148737_TCF7L2	ENSG00000148737	6934	TCF7L2	0.392904	4.94307	3.92252	0.000105958	0.00196678	0.429853
ENSG00000236567_TCF3P1	ENSG00000236567	NA	TCF3P1	1.30704	0.103712	3.92036	0.00010687	0.00198181	1.02565
ENSG00000153283_CD96	ENSG00000153283	10225	CD96	1.43459	1.11742	3.91864	0.000107605	0.00199353	0.99293
ENSG00000142235_LMTK3	ENSG00000142235	114783	LMTK3	1.09189	1.77646	3.91827	0.000107762	0.00199453	0.950768
ENSG00000100346_CACNA1I	ENSG00000100346	8911	CACNA1I	1.26706	-2.39395	3.91783	0.000107949	0.00199471	1.03803
ENSG00000163508_EOMES	ENSG00000163508	8320	EOMES	1.37755	-2.02467	3.91776	0.000107978	0.00199471	1.03772
ENSG00000078401_EDN1	ENSG00000078401	1906	EDN1	1.518	1.42322	3.91467	0.000109311	0.0020174	0.9504
ENSG00000168003_SLC3A2	ENSG00000168003	6520	SLC3A2	0.358347	6.03883	3.91405	0.000109578	0.00202041	0.133478
ENSG00000250011_HMGB1P3	ENSG00000250011	NA	HMGB1P3	1.30547	0.00733373	3.91143	0.000110723	0.00203957	0.997659
ENSG00000177335_C8orf31	ENSG00000177335	286122	LINC02904	1.21158	-0.320252	3.90894	0.00011182	0.00205783	0.992165
ENSG00000072310_SREBF1	ENSG00000072310	6720	SREBF1	0.419213	6.21923	3.90853	0.000112002	0.00205921	0.0726826
ENSG00000279447_AL118508.3	ENSG00000279447	NA	NA	-1.52662	-2.63217	-3.90783	0.000112313	0.00206298	1.00021
ENSG00000186184_POLR1D	ENSG00000186184	51082	POLR1D	-0.239311	5.41145	-3.9065	0.000112909	0.00207195	0.296124
ENSG00000148832_PAOX	ENSG00000148832	196743	PAOX	1.19849	0.556242	3.90487	0.00011364	0.0020834	0.963721
ENSG00000244398_AC116533.1	ENSG00000244398	729362	RPL36AP37	-0.856189	-0.362073	-3.90268	0.000114628	0.00209952	0.981692
ENSG00000204338_CYP21A1P	ENSG00000204338	NA	CYP21A1P	1.3344	-1.56012	3.90094	0.000115417	0.00211198	0.974793
ENSG00000261520_DLGAP1-AS5	ENSG00000261520	284215	DLGAP1-AS5	1.30494	-1.77512	3.8998	0.00011594	0.00211955	0.970828
ENSG00000180596_H2BC4	ENSG00000180596	8347	H2BC4	0.546825	4.92238	3.89875	0.00011642	0.00212632	0.343025
ENSG00000105122_RASAL3	ENSG00000105122	64926	RASAL3	1.26823	2.17447	3.89805	0.000116746	0.00213026	0.855326
ENSG00000198089_SFI1	ENSG00000198089	9814	SFI1	0.540848	5.17175	3.89747	0.000117013	0.00213311	0.243985
ENSG00000176597_B3GNT5	ENSG00000176597	84002	B3GNT5	-0.349939	7.74748	-3.89306	0.00011907	0.00216857	-0.286844
ENSG00000247556_OIP5-AS1	ENSG00000247556	729082	OIP5-AS1	-0.305851	6.72422	-3.89168	0.000119718	0.00217833	-0.0697982
ENSG00000286818_AC008496.3	ENSG00000286818	NA	NA	1.39121	-0.254791	3.88962	0.000120697	0.00219409	0.922727
ENSG00000179604_CDC42EP4	ENSG00000179604	23580	CDC42EP4	0.297935	5.95356	3.88893	0.000121023	0.00219794	0.0470753
ENSG00000182473_EXOC7	ENSG00000182473	23265	EXOC7	0.187201	7.11755	3.88777	0.00012158	0.00220598	-0.209296
ENSG00000170298_LGALS9B	ENSG00000170298	284194	LGALS9B	0.893929	2.89666	3.88629	0.000122289	0.00221678	0.711472
ENSG00000174839_DENND6A	ENSG00000174839	201627	DENND6A	-0.305987	4.84231	-3.88578	0.000122537	0.0022192	0.369966
ENSG00000265241_RBM8A	ENSG00000265241	9939	RBM8A	-0.177641	6.59533	-3.88535	0.000122747	0.00222091	-0.0606656
ENSG00000047410_TPR	ENSG00000047410	7175	TPR	-0.176575	7.8523	-3.88084	0.000124944	0.00225855	-0.374395
ENSG00000122958_VPS26A	ENSG00000122958	9559	VPS26A	-0.283727	5.48575	-3.88028	0.000125221	0.00226145	0.19254
ENSG00000213625_LEPROT	ENSG00000213625	54741	LEPROT	-0.307227	5.6775	-3.87839	0.000126157	0.00227412	0.124767
ENSG00000100092_SH3BP1	ENSG00000100092	23616	SH3BP1	0.596324	4.24801	3.8784	0.000126152	0.00227412	0.45218
ENSG00000166535_A2ML1	ENSG00000166535	144568	A2ML1	-1.83063	3.44004	-3.87276	0.000128982	0.00232287	0.742363
ENSG00000198918_RPL39	ENSG00000198918	6170	RPL39	-0.364164	6.23797	-3.87122	0.000129765	0.00233481	-0.0204777
ENSG00000065978_YBX1	ENSG00000065978	4904	YBX1	-0.227773	7.65397	-3.87013	0.000130319	0.00234259	-0.346417
ENSG00000127483_HP1BP3	ENSG00000127483	50809	HP1BP3	-0.198073	6.37958	-3.86901	0.000130894	0.00235075	-0.0706778
ENSG00000111786_SRSF9	ENSG00000111786	8683	SRSF9	-0.160716	6.00883	-3.86594	0.000132482	0.00237707	0.000862443
ENSG00000158158_CNNM4	ENSG00000158158	26504	CNNM4	0.250689	5.41637	3.86458	0.000133192	0.00238759	0.0950389
ENSG00000087076_HSD17B14	ENSG00000087076	51171	HSD17B14	1.227	-1.9371	3.8636	0.000133702	0.00239451	0.844766
ENSG00000198242_RPL23A	ENSG00000198242	6147	RPL23A	-0.334731	7.02134	-3.86254	0.000134263	0.00240234	-0.236199
ENSG00000119950_MXI1	ENSG00000119950	4601	MXI1	-0.541743	4.22868	-3.86165	0.000134732	0.0024085	0.462016
ENSG00000171815_PCDHB1	ENSG00000171815	29930	PCDHB1	-1.37671	1.40279	-3.86126	0.000134935	0.0024099	0.790237
ENSG00000171680_PLEKHG5	ENSG00000171680	57449	PLEKHG5	0.889013	3.95531	3.85958	0.000135829	0.00242364	0.385301
ENSG00000038210_PI4K2B	ENSG00000038210	55300	PI4K2B	0.356592	4.72982	3.85818	0.000136577	0.00243474	0.246083
ENSG00000117592_PRDX6	ENSG00000117592	9588	PRDX6	-0.26924	6.56236	-3.85668	0.000137381	0.00244681	-0.168372
ENSG00000274020_LINC01138	ENSG00000274020	388685	LINC01138	1.03432	1.26597	3.85605	0.000137723	0.00245065	0.751934
ENSG00000139626_ITGB7	ENSG00000139626	3695	ITGB7	0.959945	2.63815	3.85564	0.000137943	0.00245232	0.668565
ENSG00000136888_ATP6V1G1	ENSG00000136888	9550	ATP6V1G1	-0.23792	6.16639	-3.85515	0.000138206	0.00245474	-0.066614
ENSG00000150637_CD226	ENSG00000150637	10666	CD226	1.03303	2.40635	3.85407	0.000138793	0.0024629	0.658524
ENSG00000100056_ESS2	ENSG00000100056	8220	ESS2	0.361164	3.53355	3.85308	0.000139329	0.00246872	0.514252
ENSG00000118849_RARRES1	ENSG00000118849	5918	RARRES1	0.732997	5.45999	3.853	0.000139375	0.00246872	0.0298811
ENSG00000134982_APC	ENSG00000134982	324	APC	-0.21422	6.53247	-3.85233	0.00013974	0.00247292	-0.164387
ENSG00000184992_BRI3BP	ENSG00000184992	140707	BRI3BP	-0.503047	4.15714	-3.84893	0.000141613	0.00250268	0.415965
ENSG00000272888_LINC01578	ENSG00000272888	NA	CHASERR	-0.257398	6.25432	-3.84881	0.00014168	0.00250268	-0.119358
ENSG00000179387_ELMOD2	ENSG00000179387	255520	ELMOD2	-0.657275	4.4194	-3.84801	0.000142121	0.00250817	0.362979
ENSG00000170759_KIF5B	ENSG00000170759	3799	KIF5B	-0.138574	8.0703	-3.84746	0.000142431	0.00250906	-0.557046
ENSG00000065000_AP3D1	ENSG00000065000	8943	AP3D1	0.242447	6.7002	3.84749	0.000142414	0.00250906	-0.245286
ENSG00000169474_SPRR1A	ENSG00000169474	6698	SPRR1A	-1.41855	-1.85439	-3.84371	0.000144532	0.00254377	0.774432
ENSG00000102317_RBM3	ENSG00000102317	5935	RBM3	-0.26068	7.16091	-3.84209	0.000145446	0.00255752	-0.346582
ENSG00000166441_RPL27A	ENSG00000166441	6157	RPL27A	-0.300254	7.02891	-3.84125	0.000145924	0.00256361	-0.319305
ENSG00000100280_AP1B1	ENSG00000100280	162	AP1B1	0.24432	6.31621	3.8391	0.000147154	0.00258287	-0.200513
ENSG00000047365_ARAP2	ENSG00000047365	116984	ARAP2	0.210736	6.94643	3.83728	0.000148206	0.00259897	-0.340089
ENSG00000276168_RN7SL1	ENSG00000276168	6029	RN7SL1	0.402597	13.0918	3.83685	0.000148454	0.00260097	-2.35792
ENSG00000138315_OIT3	ENSG00000138315	170392	OIT3	1.18528	-2.08159	3.83585	0.000149033	0.00260876	0.747488
ENSG00000255987_TOMM20P2	ENSG00000255987	NA	TOMM20P2	1.17734	-3.02378	3.83503	0.000149512	0.00261478	0.74345
ENSG00000141424_SLC39A6	ENSG00000141424	25800	SLC39A6	-0.321634	5.44924	-3.83359	0.000150352	0.0026271	0.00785145
ENSG00000108582_CPD	ENSG00000108582	1362	CPD	-0.378398	8.60177	-3.8332	0.000150581	0.00262872	-0.716706
ENSG00000112159_MDN1	ENSG00000112159	23195	MDN1	0.260539	6.73261	3.83257	0.000150952	0.00263282	-0.337189
ENSG00000233476_EEF1A1P6	ENSG00000233476	NA	EEF1A1P6	-0.78367	0.970827	-3.83139	0.000151648	0.00264258	0.708579
ENSG00000180304_OAZ2	ENSG00000180304	4947	OAZ2	-0.301311	5.90992	-3.8306	0.000152112	0.00264829	-0.0937424
ENSG00000156467_UQCRB	ENSG00000156467	7381	UQCRB	-0.392946	5.53211	-3.8303	0.00015229	0.002649	-0.00730588
ENSG00000151376_ME3	ENSG00000151376	10873	ME3	0.696128	4.11277	3.8299	0.000152529	0.00265078	0.245426
ENSG00000196083_IL1RAP	ENSG00000196083	3556	IL1RAP	-0.718386	5.603	-3.82901	0.00015306	0.00265524	0.0515147
ENSG00000043093_DCUN1D1	ENSG00000043093	54165	DCUN1D1	-0.219505	5.65986	-3.82904	0.000153041	0.00265524	-0.0505892
ENSG00000198125_MB	ENSG00000198125	4151	MB	-0.921315	3.07148	-3.82793	0.000153708	0.00266409	0.520259
ENSG00000185359_HGS	ENSG00000185359	9146	HGS	0.34291	6.00718	3.82747	0.000153982	0.00266645	-0.175996
ENSG00000223525_RABGAP1L-IT1	ENSG00000223525	NA	RABGAP1L-IT1	1.16886	-1.72922	3.82393	0.000156119	0.00270104	0.703031
ENSG00000223361_FTH1P10	ENSG00000223361	2502	FTH1P10	-0.750969	-0.134372	-3.81658	0.000160641	0.0027768	0.676038
ENSG00000005022_SLC25A5	ENSG00000005022	292	SLC25A5	-0.254502	6.94888	-3.81575	0.000161162	0.00278331	-0.399768
ENSG00000160613_PCSK7	ENSG00000160613	9159	PCSK7	0.284556	5.63313	3.81259	0.000163147	0.00281508	-0.134691
ENSG00000175215_CTDSP2	ENSG00000175215	10106	CTDSP2	-0.169661	7.19446	-3.81201	0.000163515	0.00281892	-0.470784
ENSG00000177272_KCNA3	ENSG00000177272	3738	KCNA3	1.43966	-1.3027	3.8091	0.000165376	0.00284847	0.651821
ENSG00000037042_TUBG2	ENSG00000037042	27175	TUBG2	0.898259	1.93768	3.80866	0.000165654	0.00285072	0.530177
ENSG00000111907_TPD52L1	ENSG00000111907	7164	TPD52L1	-0.656804	4.39316	-3.80626	0.000167204	0.00286721	0.20722
ENSG00000188322_SBK1	ENSG00000188322	388228	SBK1	1.0139	1.49233	3.80647	0.000167068	0.00286721	0.559636
ENSG00000214226_C17orf67	ENSG00000214226	339210	C17orf67	1.25606	-1.54591	3.80683	0.000166836	0.00286721	0.644459
ENSG00000130208_APOC1	ENSG00000130208	341	APOC1	1.42479	0.143217	3.80671	0.000166913	0.00286721	0.628838
ENSG00000011590_ZBTB32	ENSG00000011590	27033	ZBTB32	1.15575	-3.27906	3.80312	0.000169254	0.00289979	0.63102
ENSG00000234073_AC011816.1	ENSG00000234073	107986032	CBX3P10	1.14015	-2.59858	3.80122	0.000170501	0.00291857	0.624013
ENSG00000169446_MMGT1	ENSG00000169446	93380	MMGT1	-0.455123	4.72522	-3.79978	0.000171455	0.0029323	0.110284
ENSG00000160746_ANO10	ENSG00000160746	55129	ANO10	-0.677748	3.35107	-3.79726	0.000173134	0.00295841	0.39591
ENSG00000251158_AC131392.2	ENSG00000251158	728506	LOC728506	1.56026	-1.60538	3.79592	0.000174033	0.00297115	0.605394
ENSG00000126353_CCR7	ENSG00000126353	1236	CCR7	1.49884	-1.36757	3.79543	0.000174363	0.00297415	0.602977
ENSG00000213024_NUP62	ENSG00000213024	23636	NUP62	0.363885	5.1013	3.79025	0.000177888	0.00302894	-0.094096
ENSG00000158106_RHPN1	ENSG00000158106	114822	RHPN1	0.773103	4.38363	3.79029	0.000177863	0.00302894	0.0254742
ENSG00000111716_LDHB	ENSG00000111716	3945	LDHB	-0.399241	6.70726	-3.78986	0.000178159	0.0030309	-0.440174
ENSG00000105699_LSR	ENSG00000105699	51599	LSR	0.510679	4.9156	3.78745	0.000179822	0.0030565	-0.0836917
ENSG00000132182_NUP210	ENSG00000132182	23225	NUP210	0.587196	4.20175	3.78507	0.000181484	0.00308205	0.0961627
ENSG00000132842_AP3B1	ENSG00000132842	8546	AP3B1	-0.210712	6.0956	-3.78278	0.000183095	0.00310668	-0.3177
ENSG00000124357_NAGK	ENSG00000124357	55577	NAGK	0.359612	5.36199	3.78132	0.000184125	0.00311869	-0.178268
ENSG00000009790_TRAF3IP3	ENSG00000009790	80342	TRAF3IP3	1.27382	3.0459	3.78145	0.00018403	0.00311869	0.31432
ENSG00000130600_H19	ENSG00000130600	283120	H19	-1.66168	-2.56137	-3.78104	0.000184322	0.00311929	0.553324
ENSG00000129691_ASH2L	ENSG00000129691	9070	ASH2L	0.202227	4.97154	3.77992	0.000185124	0.00313013	-0.0995375
ENSG00000165458_INPPL1	ENSG00000165458	3636	INPPL1	0.239597	5.96369	3.77846	0.000186164	0.00314497	-0.336625
ENSG00000184743_ATL3	ENSG00000184743	25923	ATL3	-0.322026	5.82529	-3.77724	0.000187042	0.00315705	-0.282302
ENSG00000102007_PLP2	ENSG00000102007	5355	PLP2	-0.556306	4.80026	-3.77491	0.000188731	0.00318278	-0.000335315
ENSG00000175857_GAPT	ENSG00000175857	202309	GAPT	1.38867	1.25459	3.77066	0.000191839	0.00323237	0.449787
ENSG00000097007_ABL1	ENSG00000097007	25	ABL1	0.221926	5.79833	3.76615	0.000195197	0.00328609	-0.350429
ENSG00000118946_PCDH17	ENSG00000118946	27253	PCDH17	1.22344	1.72253	3.76563	0.000195588	0.00328982	0.387249
ENSG00000124193_SRSF6	ENSG00000124193	6431	SRSF6	-0.19002	7.08606	-3.7611	0.000199021	0.00334465	-0.641749
ENSG00000123143_PKN1	ENSG00000123143	5585	PKN1	0.438182	5.367	3.76041	0.000199544	0.00335053	-0.263461
ENSG00000144713_RPL32	ENSG00000144713	6161	RPL32	-0.340916	6.87352	-3.75949	0.000200249	0.00335947	-0.580524
ENSG00000127124_HIVEP3	ENSG00000127124	59269	HIVEP3	0.741052	4.05826	3.7544	0.000204199	0.00342277	0.048875
ENSG00000031081_ARHGAP31	ENSG00000031081	57514	ARHGAP31	0.726158	3.54918	3.75357	0.000204852	0.00342891	0.151819
ENSG00000104814_MAP4K1	ENSG00000104814	11184	MAP4K1	1.28447	1.09095	3.75348	0.00020492	0.00342891	0.41341
ENSG00000100664_EIF5	ENSG00000100664	1983	EIF5	-0.225505	8.11597	-3.75155	0.00020644	0.00345137	-0.915405
ENSG00000148343_MIGA2	ENSG00000148343	84895	MIGA2	0.355648	4.60708	3.75005	0.000207628	0.00346822	-0.114513
ENSG00000124635_H2BC11	ENSG00000124635	8970	H2BC11	1.02264	1.92065	3.74907	0.000208411	0.00347831	0.333972
ENSG00000100450_GZMH	ENSG00000100450	2999	GZMH	1.34919	-1.99138	3.74757	0.000209613	0.00349536	0.440025
ENSG00000215717_TMEM167B	ENSG00000215717	56900	TMEM167B	-0.32919	5.45991	-3.74577	0.000211059	0.00351644	-0.274058
ENSG00000159228_CBR1	ENSG00000159228	873	CBR1	0.521467	5.54011	3.74538	0.000211373	0.00351864	-0.407417
ENSG00000231105_ECE1-AS1	ENSG00000231105	100506801	ECE1-AS1	1.41831	-1.01775	3.74484	0.000211813	0.00352295	0.424346
ENSG00000188981_MSANTD1	ENSG00000188981	345222	MSANTD1	1.26741	-1.08539	3.74305	0.000213266	0.00354407	0.420136
ENSG00000147394_ZNF185	ENSG00000147394	7739	ZNF185	-0.445419	6.46647	-3.74217	0.000213987	0.00355299	-0.514575
ENSG00000112339_HBS1L	ENSG00000112339	10767	HBS1L	-0.234511	5.44329	-3.74113	0.000214835	0.00356402	-0.32154
ENSG00000100852_ARHGAP5	ENSG00000100852	394	ARHGAP5	-0.293923	7.99068	-3.74086	0.000215057	0.00356465	-0.927498
ENSG00000228863_AL121985.1	ENSG00000228863	NA	NA	1.55427	-1.92414	3.73483	0.000220068	0.00364459	0.395024
ENSG00000185215_TNFAIP2	ENSG00000185215	7127	TNFAIP2	0.680777	7.52082	3.73406	0.000220717	0.00365221	-0.859038
ENSG00000105427_CNFN	ENSG00000105427	84518	CNFN	-1.61517	1.74948	-3.73305	0.000221565	0.00366125	0.341318
ENSG00000113211_PCDHB6	ENSG00000113211	56130	PCDHB6	-1.07319	-2.85482	-3.73296	0.000221641	0.00366125	0.388091
ENSG00000203812_H2AC18	ENSG00000203812	NA	NA	0.968756	4.88553	3.73197	0.000222486	0.00367206	-0.276658
ENSG00000172817_CYP7B1	ENSG00000172817	9420	CYP7B1	-1.06434	1.56609	-3.73168	0.000222731	0.00367297	0.334957
ENSG00000136536_MARCHF7	ENSG00000136536	64844	MARCHF7	-0.281812	6.65013	-3.73116	0.000223175	0.00367717	-0.619809
ENSG00000176531_PHLDB3	ENSG00000176531	653583	PHLDB3	0.725414	3.3503	3.73018	0.000224004	0.00368768	0.0519539
ENSG00000237276_ANO7L1	ENSG00000237276	NA	ANO7L1	1.17263	-1.73245	3.72935	0.000224715	0.00369625	0.375991
ENSG00000196664_TLR7	ENSG00000196664	51284	TLR7	1.30653	0.513521	3.72813	0.000225765	0.00371036	0.347438
ENSG00000137831_UACA	ENSG00000137831	55075	UACA	-0.458772	5.89122	-3.7274	0.000226391	0.0037175	-0.484647
ENSG00000100359_SGSM3	ENSG00000100359	27352	SGSM3	0.409455	6.39019	3.72713	0.000226628	0.00371823	-0.640524
ENSG00000104973_MED25	ENSG00000104973	81857	MED25	0.271639	6.5551	3.72589	0.000227702	0.00373253	-0.681443
ENSG00000112576_CCND3	ENSG00000112576	896	CCND3	0.413515	5.44662	3.72568	0.000227885	0.00373253	-0.408867
ENSG00000281887_GIMAP1-GIMAP5	ENSG00000281887	100527949	GIMAP1-GIMAP5	1.43104	-2.43934	3.72371	0.0002296	0.00375745	0.357954
ENSG00000069424_KCNAB2	ENSG00000069424	8514	KCNAB2	0.576514	4.69034	3.71902	0.000233731	0.00382181	-0.233824
ENSG00000196562_SULF2	ENSG00000196562	55959	SULF2	-0.663598	5.02289	-3.71858	0.000234121	0.00382497	-0.244068
ENSG00000160014_CALM3	ENSG00000160014	808	CALM3	0.253318	6.23424	3.71533	0.000237032	0.00386926	-0.617545
ENSG00000162545_CAMK2N1	ENSG00000162545	55450	CAMK2N1	-1.55365	-0.162636	-3.71469	0.000237613	0.00387547	0.324109
ENSG00000166589_CDH16	ENSG00000166589	1014	CDH16	1.29712	-1.95238	3.71427	0.000237993	0.00387841	0.326157
ENSG00000053254_FOXN3	ENSG00000053254	1112	FOXN3	-0.31656	6.68948	-3.71316	0.000238996	0.00389147	-0.699637
ENSG00000106366_SERPINE1	ENSG00000106366	5054	SERPINE1	1.12868	1.80672	3.7119	0.000240144	0.00390687	0.210566
ENSG00000138448_ITGAV	ENSG00000138448	3685	ITGAV	-0.379147	5.98094	-3.71152	0.000240487	0.00390918	-0.551006
ENSG00000145860_RNF145	ENSG00000145860	153830	RNF145	-0.237187	6.86081	-3.71126	0.000240726	0.00390978	-0.751724
ENSG00000088832_FKBP1A	ENSG00000088832	2280	FKBP1A	-0.246223	6.13026	-3.70681	0.000244823	0.00397298	-0.581424
ENSG00000213244_H3P4	ENSG00000213244	NA	H3P4	1.1704	-2.57919	3.70419	0.000247269	0.00400932	0.291361
ENSG00000196358_NTNG2	ENSG00000196358	84628	NTNG2	1.53846	1.13095	3.70319	0.000248213	0.00402126	0.213221
ENSG00000177943_MAMDC4	ENSG00000177943	158056	MAMDC4	1.26505	-0.915349	3.70194	0.000249389	0.00403693	0.277127
ENSG00000139209_SLC38A4	ENSG00000139209	55089	SLC38A4	1.30024	-1.3199	3.70156	0.000249749	0.00403938	0.27916
ENSG00000134827_TCN1	ENSG00000134827	6947	TCN1	-1.12379	3.33143	-3.70116	0.000250123	0.00404205	0.0859318
ENSG00000130559_CAMSAP1	ENSG00000130559	157922	CAMSAP1	0.268326	6.79568	3.70038	0.000250866	0.00405069	-0.833529
ENSG00000075702_WDR62	ENSG00000075702	284403	WDR62	1.19487	-0.37335	3.69787	0.000253263	0.00408598	0.255312
ENSG00000197969_VPS13A	ENSG00000197969	23230	VPS13A	-0.256798	6.69725	-3.69745	0.000253666	0.00408907	-0.776784
ENSG00000095596_CYP26A1	ENSG00000095596	1592	CYP26A1	-1.33329	0.771815	-3.69647	0.000254603	0.00410077	0.23964
ENSG00000065675_PRKCQ	ENSG00000065675	5588	PRKCQ	1.34874	-0.315489	3.69571	0.000255338	0.00410919	0.253311
ENSG00000237975_FLG-AS1	ENSG00000237975	339400	FLG-AS1	-1.29138	-1.3533	-3.69478	0.000256238	0.00411682	0.259264
ENSG00000123360_PDE1B	ENSG00000123360	5153	PDE1B	1.41426	-0.23728	3.69491	0.000256112	0.00411682	0.245765
ENSG00000269896_AL513477.1	ENSG00000269896	100129534	LOC100129534	1.06989	1.82245	3.69348	0.000257502	0.0041337	0.129551
ENSG00000197930_ERO1A	ENSG00000197930	30001	ERO1A	-0.419683	6.53186	-3.69251	0.000258453	0.00414396	-0.711213
ENSG00000159842_ABR	ENSG00000159842	29	ABR	0.241009	6.51078	3.69239	0.00025857	0.00414396	-0.763028
ENSG00000183020_AP2A2	ENSG00000183020	161	AP2A2	0.282001	5.13112	3.69186	0.000259089	0.00414543	-0.441334
ENSG00000164916_FOXK1	ENSG00000164916	221937	FOXK1	0.288656	5.97952	3.692	0.000258951	0.00414543	-0.667155
ENSG00000198886_MT-ND4	ENSG00000198886	4538	ND4	-0.537141	13.4623	-3.6912	0.000259733	0.0041523	-2.95631
ENSG00000272941_AC083862.1	ENSG00000272941	NA	NA	1.42986	0.73966	3.68908	0.000261822	0.00418224	0.192385
ENSG00000100226_GTPBP1	ENSG00000100226	9567	GTPBP1	0.417093	7.24311	3.68869	0.000262208	0.00418496	-0.961891
ENSG00000163527_STT3B	ENSG00000163527	201595	STT3B	-0.190749	6.49842	-3.68792	0.000262973	0.00419266	-0.758153
ENSG00000137275_RIPK1	ENSG00000137275	8737	RIPK1	0.224195	5.68557	3.68777	0.000263124	0.00419266	-0.595383
ENSG00000197958_RPL12	ENSG00000197958	6136	RPL12	-0.326383	7.68108	-3.68409	0.0002668	0.00424774	-1.04939
ENSG00000151491_EPS8	ENSG00000151491	2059	EPS8	0.297342	6.12761	3.68368	0.000267218	0.0042509	-0.730411
ENSG00000164176_EDIL3	ENSG00000164176	10085	EDIL3	-1.23388	1.6504	-3.68281	0.000268096	0.00426136	0.158639
ENSG00000116478_HDAC1	ENSG00000116478	3065	HDAC1	-0.192425	5.70499	-3.67995	0.000270998	0.00430396	-0.595991
ENSG00000026751_SLAMF7	ENSG00000026751	57823	SLAMF7	1.27795	3.19295	3.67944	0.000271526	0.00430881	-0.0491078
ENSG00000121316_PLBD1	ENSG00000121316	79887	PLBD1	-0.48604	4.87616	-3.67797	0.00027303	0.00432913	-0.34231
ENSG00000198727_MT-CYB	ENSG00000198727	4519	CYTB	-0.538557	12.612	-3.674	0.000277153	0.0043909	-2.60447
ENSG00000023171_GRAMD1B	ENSG00000023171	57476	GRAMD1B	0.511524	4.79428	3.67266	0.000278551	0.00440944	-0.451603
ENSG00000236552_RPL13AP5	ENSG00000236552	728658	RPL13AP5	-0.491604	1.41227	-3.67209	0.000279145	0.00441329	0.135604
ENSG00000096433_ITPR3	ENSG00000096433	3710	ITPR3	0.27525	6.99883	3.67199	0.00027925	0.00441329	-0.958124
ENSG00000107643_MAPK8	ENSG00000107643	5599	MAPK8	-0.303266	4.85802	-3.67155	0.000279718	0.00441707	-0.420286
ENSG00000083845_RPS5	ENSG00000083845	6193	RPS5	-0.320961	6.41494	-3.67069	0.00028062	0.00442772	-0.790944
ENSG00000166888_STAT6	ENSG00000166888	6778	STAT6	0.22874	7.5307	3.67041	0.000280919	0.00442881	-1.08482
ENSG00000106682_EIF4H	ENSG00000106682	7458	EIF4H	-0.143601	7.49178	-3.67011	0.000281241	0.0044303	-1.0494
ENSG00000141753_IGFBP4	ENSG00000141753	3487	IGFBP4	0.573186	4.75999	3.66969	0.000281676	0.00443354	-0.487109
ENSG00000092010_PSME1	ENSG00000092010	5720	PSME1	0.240815	6.46446	3.6694	0.000281994	0.00443493	-0.833144
ENSG00000072062_PRKACA	ENSG00000072062	5566	PRKACA	-0.270816	5.44924	-3.66839	0.000283065	0.00444817	-0.556213
ENSG00000123575_FAM199X	ENSG00000123575	139231	FAM199X	-0.195896	5.58631	-3.66797	0.000283508	0.00445151	-0.620403
ENSG00000073803_MAP3K13	ENSG00000073803	9175	MAP3K13	0.35722	6.03187	3.66742	0.000284098	0.00445716	-0.773143
ENSG00000198851_CD3E	ENSG00000198851	916	CD3E	1.33894	1.07004	3.66684	0.000284713	0.00446319	0.110686
ENSG00000151702_FLI1	ENSG00000151702	2313	FLI1	1.07945	3.27916	3.66591	0.000285717	0.00447532	-0.118207
ENSG00000257122_RRN3P3	ENSG00000257122	NA	RRN3P3	0.679767	3.06933	3.66522	0.000286457	0.00448327	-0.0944978
ENSG00000155380_SLC16A1	ENSG00000155380	6566	SLC16A1	0.955786	2.40195	3.66475	0.000286959	0.00448387	-0.0217137
ENSG00000108688_CCL7	ENSG00000108688	6354	CCL7	1.17848	-3.64537	3.66494	0.000286755	0.00448387	0.155826
ENSG00000188554_NBR1	ENSG00000188554	4077	NBR1	-0.166934	7.27072	-3.66288	0.00028899	0.00451197	-1.02781
ENSG00000113558_SKP1	ENSG00000113558	6500	SKP1	-0.231097	7.71773	-3.66149	0.000290497	0.00452932	-1.14613
ENSG00000139438_FAM222A	ENSG00000139438	84915	FAM222A	0.850769	3.74765	3.66143	0.000290569	0.00452932	-0.254983
ENSG00000006062_MAP3K14	ENSG00000006062	9020	MAP3K14	0.609938	3.69596	3.66099	0.000291045	0.00453309	-0.213117
ENSG00000184988_TMEM106A	ENSG00000184988	113277	TMEM106A	0.857604	2.36666	3.66026	0.000291846	0.0045419	-0.0227476
ENSG00000139618_BRCA2	ENSG00000139618	675	BRCA2	0.807223	3.23443	3.65827	0.000294036	0.00457232	-0.161254
ENSG00000173230_GOLGB1	ENSG00000173230	2804	GOLGB1	-0.172759	8.90318	-3.65771	0.000294646	0.00457813	-1.46253
ENSG00000105447_GRWD1	ENSG00000105447	83743	GRWD1	0.495003	4.53387	3.65705	0.000295385	0.00458593	-0.444177
ENSG00000108298_RPL19	ENSG00000108298	6143	RPL19	-0.26154	7.98881	-3.65679	0.000295666	0.00458662	-1.21688
ENSG00000116514_RNF19B	ENSG00000116514	127544	RNF19B	0.497528	6.43851	3.65595	0.000296605	0.0045975	-0.877853
ENSG00000017797_RALBP1	ENSG00000017797	10928	RALBP1	-0.202954	6.29767	-3.65486	0.000297821	0.00460897	-0.819071
ENSG00000161791_FMNL3	ENSG00000161791	91010	FMNL3	0.740708	4.05524	3.65495	0.000297717	0.00460897	-0.299114
ENSG00000006831_ADIPOR2	ENSG00000006831	79602	ADIPOR2	-0.347435	5.56877	-3.65381	0.000298987	0.00461962	-0.622063
ENSG00000124508_BTN2A2	ENSG00000124508	10385	BTN2A2	0.69096	3.49004	3.65397	0.000298807	0.00461962	-0.213017
ENSG00000170889_RPS9	ENSG00000170889	6203	RPS9	-0.255633	7.71411	-3.65333	0.00029953	0.00462433	-1.15229
ENSG00000163959_SLC51A	ENSG00000163959	200931	SLC51A	0.741793	3.39583	3.65023	0.00030303	0.00467091	-0.214577
ENSG00000196787_H2AC11	ENSG00000196787	8969	H2AC11	1.12991	1.63233	3.65023	0.000303026	0.00467091	0.00993176
ENSG00000101752_MIB1	ENSG00000101752	57534	MIB1	-0.206428	6.40957	-3.64975	0.000303569	0.0046755	-0.883829
ENSG00000164300_SERINC5	ENSG00000164300	256987	SERINC5	-0.299363	6.03793	-3.64881	0.000304651	0.00468842	-0.783206
ENSG00000144028_SNRNP200	ENSG00000144028	23020	SNRNP200	-0.165317	7.8744	-3.64672	0.000307035	0.00472136	-1.23618
ENSG00000169567_HINT1	ENSG00000169567	3094	HINT1	-0.424008	5.41439	-3.64622	0.000307613	0.0047265	-0.645248
ENSG00000166123_GPT2	ENSG00000166123	84706	GPT2	0.384082	5.54927	3.64475	0.000309307	0.00474876	-0.732572
ENSG00000160233_LRRC3	ENSG00000160233	81543	LRRC3	1.29314	-1.31546	3.644	0.000310184	0.00475845	0.0797535
ENSG00000060237_WNK1	ENSG00000060237	65125	WNK1	-0.139568	8.38465	-3.64376	0.000310462	0.00475894	-1.36267
ENSG00000148339_SLC25A25	ENSG00000148339	114789	SLC25A25	0.495545	6.14769	3.64326	0.000311037	0.00476398	-0.898326
ENSG00000136694_IL36A	ENSG00000136694	27179	IL36A	-1.83211	-1.64476	-3.6422	0.000312274	0.00477915	0.0813777
ENSG00000134668_SPOCD1	ENSG00000134668	90853	SPOCD1	1.25731	-0.970395	3.63875	0.000316325	0.00483732	0.0639461
ENSG00000198258_UBL5	ENSG00000198258	59286	UBL5	-0.263921	5.23514	-3.63754	0.000317756	0.00485376	-0.623839
ENSG00000115935_WIPF1	ENSG00000115935	7456	WIPF1	0.860928	5.76408	3.63742	0.000317901	0.00485376	-0.791344
ENSG00000152409_JMY	ENSG00000152409	133746	JMY	-0.236121	6.07451	-3.63672	0.000318737	0.00486268	-0.835463
ENSG00000215853_RPTN	ENSG00000215853	126638	RPTN	-1.79377	2.88989	-3.63594	0.000319669	0.00487307	-0.0407043
ENSG00000114019_AMOTL2	ENSG00000114019	51421	AMOTL2	0.670449	5.17645	3.63491	0.000320895	0.00488791	-0.686716
ENSG00000196154_S100A4	ENSG00000196154	6275	S100A4	-0.42651	6.69206	-3.63381	0.000322217	0.00490419	-0.957497
ENSG00000172345_STARD5	ENSG00000172345	80765	STARD5	0.707997	3.30886	3.63354	0.000322544	0.00490531	-0.260709
ENSG00000121281_ADCY7	ENSG00000121281	113	ADCY7	1.01339	3.48859	3.63294	0.000323267	0.00491244	-0.27248
ENSG00000166710_B2M	ENSG00000166710	567	B2M	0.303947	11.1239	3.63103	0.000325578	0.00494367	-2.23992
ENSG00000108465_CDK5RAP3	ENSG00000108465	80279	CDK5RAP3	0.197521	6.17054	3.62833	0.000328866	0.00498969	-0.922903
ENSG00000134294_SLC38A2	ENSG00000134294	54407	SLC38A2	-0.464601	8.3135	-3.62719	0.000330273	0.00500541	-1.37888
ENSG00000099814_CEP170B	ENSG00000099814	283638	CEP170B	0.523488	6.77126	3.62707	0.000330419	0.00500541	-1.1011
ENSG00000134545_KLRC1	ENSG00000134545	3821	KLRC1	1.35263	-1.24919	3.62674	0.000330823	0.0050076	0.0288843
ENSG00000113494_PRLR	ENSG00000113494	5618	PRLR	1.24057	-1.41137	3.62584	0.000331943	0.00502063	0.0261814
ENSG00000242247_ARFGAP3	ENSG00000242247	26286	ARFGAP3	-0.250565	6.02803	-3.62461	0.000333465	0.00503748	-0.84184
ENSG00000096401_CDC5L	ENSG00000096401	988	CDC5L	-0.181301	6.07676	-3.62431	0.000333837	0.00503748	-0.888085
ENSG00000196588_MRTFA	ENSG00000196588	57591	MRTFA	0.297741	5.22802	3.62448	0.000333618	0.00503748	-0.694991
ENSG00000213442_RPL18AP3	ENSG00000213442	390354	RPL18AP3	-0.602791	-0.355743	-3.62133	0.000337553	0.00508959	0.00951612
ENSG00000094916_CBX5	ENSG00000094916	23468	CBX5	-0.427554	7.09507	-3.61943	0.00033996	0.00511642	-1.14196
ENSG00000104756_KCTD9	ENSG00000104756	54793	KCTD9	-0.373212	4.60692	-3.61929	0.000340126	0.00511642	-0.507208
ENSG00000091164_TXNL1	ENSG00000091164	9352	TXNL1	-0.276176	5.36254	-3.61936	0.00034004	0.00511642	-0.698784
ENSG00000146872_TLK2	ENSG00000146872	11011	TLK2	0.167363	5.51939	3.61883	0.000340708	0.00512121	-0.798967
ENSG00000135317_SNX14	ENSG00000135317	57231	SNX14	-0.273555	5.61836	-3.61681	0.000343282	0.00515588	-0.811127
ENSG00000196505_GDAP2	ENSG00000196505	54834	GDAP2	-0.215029	5.63307	-3.61592	0.000344424	0.00516542	-0.813067
ENSG00000176155_CCDC57	ENSG00000176155	284001	CCDC57	0.361486	6.58236	3.6159	0.00034445	0.00516542	-1.09139
ENSG00000260903_XKR7	ENSG00000260903	343702	XKR7	1.09329	-2.62625	3.61525	0.000345281	0.00517387	-0.00781396
ENSG00000211772_TRBC2	ENSG00000211772	28638	TRBC2	1.34108	1.18375	3.6136	0.000347404	0.00520166	-0.075834
ENSG00000142002_DPP9	ENSG00000142002	91039	DPP9	0.341324	4.89905	3.61156	0.000350049	0.00523721	-0.66216
ENSG00000100422_CERK	ENSG00000100422	64781	CERK	-0.514504	4.67906	-3.60908	0.000353279	0.00527936	-0.527484
ENSG00000171634_BPTF	ENSG00000171634	2186	BPTF	-0.135366	7.68568	-3.60898	0.000353411	0.00527936	-1.31878
ENSG00000196735_HLA-DQA1	ENSG00000196735	3117	HLA-DQA1	1.03911	3.8471	3.60703	0.000355983	0.00531164	-0.436436
ENSG00000170122_FOXD4	ENSG00000170122	2298	FOXD4	1.06386	-3.00879	3.60692	0.000356122	0.00531164	-0.0365515
ENSG00000165684_SNAPC4	ENSG00000165684	6621	SNAPC4	0.445879	4.68806	3.60471	0.000359059	0.00535134	-0.675274
ENSG00000139908_TSSK4	ENSG00000139908	283629	TSSK4	1.17488	-2.39816	3.6039	0.000360141	0.00536333	-0.0451903
ENSG00000070501_POLB	ENSG00000070501	5423	POLB	-0.447441	4.04863	-3.60203	0.000362646	0.00539648	-0.412829
ENSG00000131507_NDFIP1	ENSG00000131507	80762	NDFIP1	-0.203798	6.51104	-3.60018	0.000365136	0.00542937	-1.07566
ENSG00000173227_SYT12	ENSG00000173227	91683	SYT12	1.11202	0.205359	3.5978	0.000368369	0.00547199	-0.0924997
ENSG00000163734_CXCL3	ENSG00000163734	2921	CXCL3	1.11854	2.87821	3.59765	0.000368568	0.00547199	-0.304686
ENSG00000121749_TBC1D15	ENSG00000121749	64786	TBC1D15	-0.351658	5.71709	-3.59492	0.000372313	0.00552336	-0.859272
ENSG00000122122_SASH3	ENSG00000122122	54440	SASH3	1.02626	4.10371	3.59414	0.000373389	0.00553508	-0.519368
ENSG00000159733_ZFYVE28	ENSG00000159733	57732	ZFYVE28	0.881837	2.73801	3.59335	0.000374487	0.00554711	-0.294462
ENSG00000108828_VAT1	ENSG00000108828	10493	VAT1	-0.423422	5.14435	-3.5926	0.000375522	0.00555819	-0.735989
ENSG00000058063_ATP11B	ENSG00000058063	23200	ATP11B	-0.314355	6.67342	-3.59201	0.000376349	0.00556616	-1.11552
ENSG00000078804_TP53INP2	ENSG00000078804	58476	TP53INP2	-0.41794	7.20775	-3.59035	0.000378656	0.00559601	-1.2202
ENSG00000218739_CEBPZOS	ENSG00000218739	100505876	CEBPZOS	-0.385308	4.30898	-3.5896	0.000379707	0.00560727	-0.54346
ENSG00000163563_MNDA	ENSG00000163563	4332	MNDA	1.41676	5.18035	3.58861	0.000381099	0.00562354	-0.840627
ENSG00000168924_LETM1	ENSG00000168924	3954	LETM1	0.350553	5.45926	3.58756	0.000382592	0.00564126	-0.90241
ENSG00000137642_SORL1	ENSG00000137642	6653	SORL1	-0.577949	8.67815	-3.58731	0.000382941	0.00564212	-1.58167
ENSG00000213809_KLRK1	ENSG00000213809	22914	KLRK1	1.34413	-0.0479053	3.58603	0.000384749	0.00566444	-0.119042
ENSG00000162745_OLFML2B	ENSG00000162745	25903	OLFML2B	1.27204	-0.759444	3.5858	0.000385079	0.005665	-0.112244
ENSG00000164506_STXBP5	ENSG00000164506	134957	STXBP5	-0.311245	5.78007	-3.58426	0.00038727	0.00568427	-0.926424
ENSG00000134575_ACP2	ENSG00000134575	53	ACP2	0.51344	4.29928	3.58463	0.000386745	0.00568427	-0.624582
ENSG00000105248_YJU2	ENSG00000105248	55702	YJU2	0.835139	2.6526	3.5844	0.000387071	0.00568427	-0.313871
ENSG00000061938_TNK2	ENSG00000061938	10188	TNK2	0.554412	4.80213	3.58334	0.000388591	0.00569933	-0.75035
ENSG00000258366_RTEL1	ENSG00000258366	51750	RTEL1	0.666959	3.19011	3.58269	0.000389526	0.00570872	-0.381899
ENSG00000141579_ZNF750	ENSG00000141579	79755	ZNF750	0.411386	4.76301	3.58125	0.000391601	0.00573479	-0.778675
ENSG00000021574_SPAST	ENSG00000021574	6683	SPAST	-0.403088	4.72388	-3.58042	0.000392804	0.00574806	-0.659519
ENSG00000143537_ADAM15	ENSG00000143537	8751	ADAM15	0.297586	5.8149	3.57967	0.000393883	0.00575949	-1.0193
ENSG00000143418_CERS2	ENSG00000143418	29956	CERS2	-0.235592	5.63189	-3.57813	0.000396137	0.00578401	-0.932482
ENSG00000157657_ZNF618	ENSG00000157657	114991	ZNF618	0.760146	3.42571	3.57811	0.000396157	0.00578401	-0.457466
ENSG00000153339_TRAPPC8	ENSG00000153339	22878	TRAPPC8	-0.170658	6.43102	-3.5758	0.000399554	0.00582921	-1.13792
ENSG00000076604_TRAF4	ENSG00000076604	9618	TRAF4	0.263446	6.4262	3.57553	0.000399951	0.00583061	-1.17624
ENSG00000183354_KIAA2026	ENSG00000183354	158358	KIAA2026	-0.155817	6.18215	-3.57225	0.0004048	0.00589686	-1.08578
ENSG00000158863_FAM160B2	ENSG00000158863	64760	FHIP2B	0.388683	4.87519	3.56858	0.000410305	0.00597255	-0.822462
ENSG00000050820_BCAR1	ENSG00000050820	9564	BCAR1	0.577013	4.89843	3.56827	0.000410782	0.00597502	-0.854612
ENSG00000216490_IFI30	ENSG00000216490	10437	IFI30	0.735688	6.50669	3.56764	0.000411729	0.00598429	-1.18845
ENSG00000198856_OSTC	ENSG00000198856	58505	OSTC	-0.46433	3.95485	-3.56706	0.000412612	0.00598814	-0.530776
ENSG00000175782_SLC35E3	ENSG00000175782	55508	SLC35E3	-0.377285	4.41982	-3.56724	0.000412338	0.00598814	-0.64189
ENSG00000125868_DSTN	ENSG00000125868	11034	DSTN	-0.334362	7.27433	-3.56676	0.000413065	0.00599022	-1.37391
ENSG00000113716_HMGXB3	ENSG00000113716	22993	HMGXB3	0.271192	6.44563	3.56536	0.000415188	0.006012	-1.22177
ENSG00000220323_H2BC19P	ENSG00000220323	337874	H2BC19P	0.574031	3.98045	3.56538	0.000415168	0.006012	-0.628312
ENSG00000153936_HS2ST1	ENSG00000153936	9653	HS2ST1	-0.339857	4.61561	-3.56358	0.000417925	0.0060471	-0.722693
ENSG00000118503_TNFAIP3	ENSG00000118503	7128	TNFAIP3	0.657691	8.44156	3.56063	0.000422472	0.00610834	-1.71678
ENSG00000253352_TUG1	ENSG00000253352	55000	TUG1	-0.204156	7.42854	-3.56007	0.000423345	0.00611639	-1.41837
ENSG00000213443_AC007068.1	ENSG00000213443	NA	NPM1P7	1.14725	-0.00764248	3.55962	0.000424041	0.00612187	-0.208409
ENSG00000134684_YARS1	ENSG00000134684	8565	YARS1	0.279954	5.07426	3.55853	0.000425738	0.00614179	-0.899982
ENSG00000173473_SMARCC1	ENSG00000173473	6599	SMARCC1	-0.165468	6.37462	-3.55676	0.000428511	0.00617719	-1.18275
ENSG00000102032_RENBP	ENSG00000102032	5973	RENBP	1.25256	0.521224	3.55615	0.000429479	0.00618654	-0.23291
ENSG00000090615_GOLGA3	ENSG00000090615	2802	GOLGA3	0.17923	7.03137	3.555	0.000431294	0.00620807	-1.36654
ENSG00000124549_BTN2A3P	ENSG00000124549	NA	BTN2A3P	1.12537	-0.146085	3.55391	0.000433014	0.00622819	-0.22838
ENSG00000103249_CLCN7	ENSG00000103249	1186	CLCN7	0.5419	5.33652	3.55168	0.00043657	0.00627002	-0.993324
ENSG00000203797_DDO	ENSG00000203797	8528	DDO	1.04366	1.37349	3.55171	0.000436514	0.00627002	-0.303697
ENSG00000172845_SP3	ENSG00000172845	6670	SP3	-0.18273	7.43392	-3.54854	0.000441608	0.00633768	-1.45967
ENSG00000129515_SNX6	ENSG00000129515	58533	SNX6	0.20147	6.04515	3.54591	0.00044589	0.00637845	-1.17214
ENSG00000132024_CC2D1A	ENSG00000132024	54862	CC2D1A	0.415125	5.26315	3.54578	0.000446096	0.00637845	-1.01959
ENSG00000139567_ACVRL1	ENSG00000139567	94	ACVRL1	1.15962	-0.0672287	3.5463	0.000445256	0.00637845	-0.252048
ENSG00000259644_AC022613.3	ENSG00000259644	NA	NA	1.17785	0.270503	3.54595	0.000445829	0.00637845	-0.267716
ENSG00000172116_CD8B	ENSG00000172116	926	CD8B	1.30712	-0.871518	3.54588	0.00044593	0.00637845	-0.240496
ENSG00000170476_MZB1	ENSG00000170476	51237	MZB1	1.13287	-2.24092	3.5446	0.000448035	0.00640145	-0.240643
ENSG00000123836_PFKFB2	ENSG00000123836	5208	PFKFB2	-0.291157	5.87698	-3.54435	0.000448435	0.00640243	-1.10378
ENSG00000198771_RCSD1	ENSG00000198771	92241	RCSD1	1.0298	3.26508	3.53979	0.000455971	0.00650524	-0.527076
ENSG00000172005_MAL	ENSG00000172005	4118	MAL	-1.92218	2.36067	-3.53728	0.000460176	0.00656039	-0.347263
ENSG00000184208_C22orf46	ENSG00000184208	79640	C22orf46P	0.638192	3.44302	3.53659	0.000461339	0.00657214	-0.611847
ENSG00000062524_LTK	ENSG00000062524	4058	LTK	0.891461	2.6046	3.536	0.000462326	0.00658134	-0.491054
ENSG00000088812_ATRN	ENSG00000088812	8455	ATRN	-0.345291	6.1269	-3.53567	0.000462893	0.00658458	-1.21061
ENSG00000146070_PLA2G7	ENSG00000146070	7941	PLA2G7	1.31555	0.315626	3.53428	0.000465238	0.00661308	-0.298616
ENSG00000172673_THEMIS	ENSG00000172673	387357	THEMIS	1.16985	1.18537	3.53397	0.000465766	0.00661572	-0.337722
ENSG00000186407_CD300E	ENSG00000186407	342510	CD300E	1.67718	0.0941069	3.53345	0.000466649	0.0066234	-0.31238
ENSG00000099991_CABIN1	ENSG00000099991	23523	CABIN1	0.309094	6.76381	3.53317	0.000467133	0.00662541	-1.4142
ENSG00000114331_ACAP2	ENSG00000114331	23527	ACAP2	-0.235882	7.08674	-3.53228	0.000468655	0.00664214	-1.43024
ENSG00000148908_RGS10	ENSG00000148908	6001	RGS10	0.772819	2.68821	3.53201	0.00046912	0.00664387	-0.479978
ENSG00000090554_FLT3LG	ENSG00000090554	2323	FLT3LG	1.09664	0.177755	3.53161	0.000469789	0.00664848	-0.312114
ENSG00000131475_VPS25	ENSG00000131475	84313	VPS25	-0.278238	4.67463	-3.53138	0.000470189	0.00664927	-0.849761
ENSG00000169992_NLGN2	ENSG00000169992	57555	NLGN2	1.06126	1.03063	3.53096	0.00047092	0.0066499	-0.349987
ENSG00000163823_CCR1	ENSG00000163823	1230	CCR1	1.29853	4.19502	3.53104	0.000470783	0.0066499	-0.773836
ENSG00000112306_RPS12	ENSG00000112306	6206	RPS12	-0.350936	7.57594	-3.53045	0.000471795	0.00665307	-1.55069
ENSG00000141232_TOB1	ENSG00000141232	10140	TOB1	-0.270417	6.62477	-3.53042	0.000471832	0.00665307	-1.33066
ENSG00000106392_C1GALT1	ENSG00000106392	56913	C1GALT1	0.31181	5.66849	3.52904	0.000474216	0.00668182	-1.15157
ENSG00000166747_AP1G1	ENSG00000166747	164	AP1G1	-0.15932	7.58842	-3.52727	0.000477295	0.00671544	-1.57376
ENSG00000034677_RNF19A	ENSG00000034677	25897	RNF19A	0.238514	7.00402	3.52742	0.000477028	0.00671544	-1.46684
ENSG00000140319_SRP14	ENSG00000140319	6727	SRP14	-0.228315	6.11359	-3.52631	0.000478952	0.00673385	-1.22929
ENSG00000203875_SNHG5	ENSG00000203875	387066	SNHG5	-0.431508	6.03005	-3.52558	0.000480242	0.00674709	-1.19393
ENSG00000184908_CLCNKB	ENSG00000184908	1188	CLCNKB	1.17494	1.5737	3.52504	0.000481185	0.00675543	-0.439011
ENSG00000113161_HMGCR	ENSG00000113161	3156	HMGCR	-0.396487	5.87233	-3.52423	0.000482608	0.0067705	-1.16529
ENSG00000196167_COLCA1	ENSG00000196167	399948	COLCA1	-0.864235	5.94993	-3.52387	0.00048323	0.00677432	-1.19141
ENSG00000285867_BX470102.2	ENSG00000285867	NA	NA	1.18315	-1.60079	3.52302	0.00048474	0.00679057	-0.311932
ENSG00000184384_MAML2	ENSG00000184384	84441	MAML2	0.208416	6.49772	3.52235	0.00048592	0.00680218	-1.36631
ENSG00000187109_NAP1L1	ENSG00000187109	4673	NAP1L1	-0.224155	7.25246	-3.52189	0.000486734	0.00680865	-1.5133
ENSG00000090054_SPTLC1	ENSG00000090054	10558	SPTLC1	-0.291374	5.6878	-3.51962	0.00049076	0.00686001	-1.14758
ENSG00000100028_SNRPD3	ENSG00000100028	6634	SNRPD3	-0.375614	5.21829	-3.51919	0.000491542	0.00686598	-1.03499
ENSG00000164877_MICALL2	ENSG00000164877	79778	MICALL2	0.694157	4.53087	3.51873	0.000492359	0.00687243	-0.934535
ENSG00000134398_ERN2	ENSG00000134398	10595	ERN2	0.461214	6.42004	3.5184	0.000492942	0.00687562	-1.39151
ENSG00000129465_RIPK3	ENSG00000129465	11035	RIPK3	0.545754	3.60199	3.51726	0.000494997	0.00689932	-0.684616
ENSG00000125651_GTF2F1	ENSG00000125651	2962	GTF2F1	0.298733	5.38787	3.51675	0.00049591	0.00690707	-1.13743
ENSG00000272468_AL021807.1	ENSG00000272468	NA	NA	1.12711	-2.1633	3.51653	0.000496312	0.00690769	-0.331659
ENSG00000181481_RNF135	ENSG00000181481	84282	RNF135	0.55917	3.81742	3.51619	0.00049692	0.00691119	-0.766285
ENSG00000103657_HERC1	ENSG00000103657	8925	HERC1	-0.175891	7.05397	-3.51455	0.000499888	0.00694747	-1.48152
ENSG00000125347_IRF1	ENSG00000125347	3659	IRF1	0.500837	8.36105	3.51375	0.000501353	0.00696283	-1.83318
ENSG00000103043_VAC14	ENSG00000103043	55697	VAC14	0.235384	4.93836	3.51249	0.000503645	0.00698585	-1.01272
ENSG00000232810_TNF	ENSG00000232810	7124	TNF	1.32802	2.23369	3.51244	0.000503732	0.00698585	-0.495186
ENSG00000134954_ETS1	ENSG00000134954	2113	ETS1	0.45493	5.33484	3.51161	0.000505255	0.00700196	-1.09622
ENSG00000065060_UHRF1BP1	ENSG00000065060	54887	BLTP3A	0.352278	5.1509	3.51089	0.00050658	0.0070153	-1.09157
ENSG00000029363_BCLAF1	ENSG00000029363	9774	BCLAF1	-0.193436	7.99221	-3.51001	0.000508194	0.0070276	-1.73924
ENSG00000085224_ATRX	ENSG00000085224	546	ATRX	-0.156948	7.32294	-3.51014	0.000507955	0.0070276	-1.56815
ENSG00000146232_NFKBIE	ENSG00000146232	4794	NFKBIE	0.794966	3.9163	3.5064	0.000514896	0.00711012	-0.79305
ENSG00000104432_IL7	ENSG00000104432	3574	IL7	1.02886	1.10604	3.50642	0.00051487	0.00711012	-0.43391
ENSG00000172613_RAD9A	ENSG00000172613	5883	RAD9A	0.493784	4.91264	3.50492	0.000517661	0.00713812	-1.07392
ENSG00000274641_H2BC17	ENSG00000274641	8348	H2BC17	1.23045	-0.112601	3.50494	0.00051763	0.00713812	-0.392965
ENSG00000128383_APOBEC3A	ENSG00000128383	200315	APOBEC3A	1.38137	4.08054	3.50234	0.000522537	0.00720023	-0.846665
ENSG00000233369_GTF2IP4	ENSG00000233369	100093631	GTF2IP4	-0.265408	6.60275	-3.50039	0.000526234	0.007246	-1.42576
ENSG00000102893_PHKB	ENSG00000102893	5257	PHKB	-0.203599	5.72268	-3.49888	0.000529122	0.00727026	-1.22694
ENSG00000170921_TANC2	ENSG00000170921	26115	TANC2	-0.191232	6.83941	-3.49917	0.000528555	0.00727026	-1.48672
ENSG00000132361_CLUH	ENSG00000132361	23277	CLUH	0.514774	5.81046	3.4989	0.000529087	0.00727026	-1.31842
ENSG00000275638_AC011939.3	ENSG00000275638	NA	NA	1.10874	-2.23593	3.49824	0.000530346	0.00727675	-0.391097
ENSG00000132329_RAMP1	ENSG00000132329	10267	RAMP1	1.17866	0.708389	3.49842	0.000529999	0.00727675	-0.439858
ENSG00000100697_DICER1	ENSG00000100697	23405	DICER1	-0.18253	7.10746	-3.49675	0.000533205	0.00730563	-1.5528
ENSG00000122692_SMU1	ENSG00000122692	55234	SMU1	-0.165059	5.81122	-3.49688	0.000532966	0.00730563	-1.25275
ENSG00000287262_AC021148.3	ENSG00000287262	NA	NA	1.0419	0.043962	3.49562	0.000535404	0.00733057	-0.428899
ENSG00000111640_GAPDH	ENSG00000111640	2597	GAPDH	-0.23273	9.13024	-3.49526	0.000536092	0.0073348	-2.0626
ENSG00000215301_DDX3X	ENSG00000215301	1654	DDX3X	-0.308685	9.57883	-3.49466	0.000537253	0.0073455	-2.17634
ENSG00000138674_SEC31A	ENSG00000138674	22872	SEC31A	-0.147481	6.99566	-3.49435	0.000537865	0.00734764	-1.54134
ENSG00000139445_FOXN4	ENSG00000139445	121643	FOXN4	1.0747	1.42663	3.49419	0.000538169	0.00734764	-0.491271
ENSG00000116539_ASH1L	ENSG00000116539	55870	ASH1L	-0.14476	7.74385	-3.49325	0.000539994	0.00736737	-1.731
ENSG00000164078_MST1R	ENSG00000164078	4486	MST1R	0.674697	3.82874	3.49203	0.000542388	0.00739481	-0.8669
ENSG00000019995_ZRANB1	ENSG00000019995	54764	ZRANB1	-0.226697	5.55827	-3.48617	0.000553983	0.00754758	-1.2261
ENSG00000138413_IDH1	ENSG00000138413	3417	IDH1	-0.368068	6.50892	-3.48519	0.000555959	0.00755855	-1.45657
ENSG00000118523_CCN2	ENSG00000118523	1490	CCN2	0.530895	7.59439	3.48544	0.00055546	0.00755855	-1.81204
ENSG00000149043_SYT8	ENSG00000149043	90019	SYT8	0.9676	3.78976	3.48533	0.000555677	0.00755855	-0.871353
ENSG00000115760_BIRC6	ENSG00000115760	57448	BIRC6	-0.159632	8.14294	-3.48246	0.000561451	0.00762785	-1.86103
ENSG00000284691_AC073111.4	ENSG00000284691	728743	LOC728743	0.938991	1.4201	3.47997	0.000566515	0.00769125	-0.54005
ENSG00000130810_PPAN	ENSG00000130810	56342	PPAN	0.706894	3.13983	3.47931	0.000567873	0.00770429	-0.734135
ENSG00000101115_SALL4	ENSG00000101115	57167	SALL4	1.17252	-0.61935	3.47904	0.000568419	0.0077063	-0.466224
ENSG00000048392_RRM2B	ENSG00000048392	50484	RRM2B	-0.233933	5.63083	-3.47815	0.000570236	0.00772552	-1.28217
ENSG00000180340_FZD2	ENSG00000180340	2535	FZD2	1.11479	-2.63437	3.47793	0.000570696	0.00772635	-0.456985
ENSG00000112078_KCTD20	ENSG00000112078	222658	KCTD20	-0.292087	5.68844	-3.477	0.000572607	0.0077468	-1.27079
ENSG00000184203_PPP1R2	ENSG00000184203	5504	PPP1R2	-0.167921	5.90375	-3.47635	0.000573945	0.00775948	-1.35456
ENSG00000126945_HNRNPH2	ENSG00000126945	3188	HNRNPH2	-0.256534	6.36597	-3.47582	0.000575046	0.00776894	-1.43677
ENSG00000171858_RPS21	ENSG00000171858	6227	RPS21	-0.414901	5.53895	-3.47458	0.000577623	0.00779832	-1.2527
ENSG00000160185_UBASH3A	ENSG00000160185	53347	UBASH3A	1.30447	-0.596457	3.47383	0.000579188	0.00781399	-0.476373
ENSG00000010810_FYN	ENSG00000010810	2534	FYN	0.793012	3.37448	3.47358	0.000579713	0.00781562	-0.785649
ENSG00000177606_JUN	ENSG00000177606	3725	JUN	0.618598	8.07265	3.47172	0.000583591	0.00786243	-1.95315
ENSG00000287837_AL590064.1	ENSG00000287837	NA	NA	1.00106	0.521074	3.47065	0.000585842	0.00788728	-0.517501
ENSG00000096006_CRISP3	ENSG00000096006	10321	CRISP3	-1.75252	-0.813925	-3.47033	0.00058652	0.00789092	-0.482328
ENSG00000139192_TAPBPL	ENSG00000139192	55080	TAPBPL	0.379775	4.09855	3.46688	0.000593826	0.00798367	-0.967434
ENSG00000172965_MIR4435-2HG	ENSG00000172965	541471	MIR4435-2HG	0.58977	5.36994	3.46555	0.000596688	0.00801658	-1.28561
ENSG00000162923_WDR26	ENSG00000162923	80232	WDR26	-0.217315	7.69031	-3.46372	0.00060062	0.00805821	-1.80146
ENSG00000117475_BLZF1	ENSG00000117475	8548	BLZF1	0.435553	4.96134	3.46386	0.000600322	0.00805821	-1.19345
ENSG00000135829_DHX9	ENSG00000135829	1660	DHX9	-0.192343	6.92509	-3.46126	0.000605936	0.00811851	-1.64083
ENSG00000234737_KRT18P15	ENSG00000234737	729211	KRT18P15	1.05779	-0.851134	3.46125	0.000605953	0.00811851	-0.516091
ENSG00000019102_VSIG2	ENSG00000019102	23584	VSIG2	-0.750127	3.86164	-3.46066	0.000607237	0.00813008	-0.84384
ENSG00000205250_E2F4	ENSG00000205250	1874	E2F4	0.243446	4.76844	3.45945	0.000609896	0.00816004	-1.14774
ENSG00000101782_RIOK3	ENSG00000101782	8780	RIOK3	-0.285559	6.93603	-3.45764	0.000613863	0.00820371	-1.63188
ENSG00000101846_STS	ENSG00000101846	412	STS	0.373712	5.47372	3.45757	0.000614007	0.00820371	-1.34995
ENSG00000204410_MSH5	ENSG00000204410	4439	MSH5	0.620365	3.62822	3.45712	0.000615002	0.00821134	-0.936529
ENSG00000121060_TRIM25	ENSG00000121060	7706	TRIM25	0.520346	7.30566	3.45534	0.000618947	0.00825831	-1.77754
ENSG00000239961_LILRA4	ENSG00000239961	23547	LILRA4	1.02563	-3.29959	3.45048	0.00062981	0.00839747	-0.547432
ENSG00000128567_PODXL	ENSG00000128567	5420	PODXL	0.417984	6.11346	3.44993	0.000631034	0.00840799	-1.54299
ENSG00000213402_PTPRCAP	ENSG00000213402	5790	PTPRCAP	1.41857	0.306624	3.44912	0.000632873	0.0084267	-0.580502
ENSG00000255974_CYP2A6	ENSG00000255974	1548	CYP2A6	-1.08302	2.40923	-3.44826	0.000634835	0.00844592	-0.693773
ENSG00000165259_HDX	ENSG00000165259	139324	HDX	1.04661	0.532417	3.4481	0.000635189	0.00844592	-0.595664
ENSG00000167755_KLK6	ENSG00000167755	5653	KLK6	-1.65685	0.048993	-3.44504	0.000642183	0.00853305	-0.56962
ENSG00000116663_FBXO6	ENSG00000116663	26270	FBXO6	0.674881	3.35799	3.44481	0.000642715	0.00853427	-0.88155
ENSG00000127914_AKAP9	ENSG00000127914	10142	AKAP9	-0.274806	8.94179	-3.44006	0.0006537	0.00867418	-2.22048
ENSG00000142166_IFNAR1	ENSG00000142166	3454	IFNAR1	-0.270823	6.59179	-3.43729	0.000660204	0.00875448	-1.6213
ENSG00000224631_RPS27AP16	ENSG00000224631	643358	RPS27AP16	-0.581466	-0.136486	-3.43678	0.000661396	0.00876429	-0.594241
ENSG00000171195_MUC7	ENSG00000171195	4589	MUC7	-1.43135	-1.12506	-3.43621	0.000662745	0.00877016	-0.590409
ENSG00000111229_ARPC3	ENSG00000111229	10094	ARPC3	-0.278339	6.67905	-3.43634	0.00066243	0.00877016	-1.63237
ENSG00000138378_STAT4	ENSG00000138378	6775	STAT4	1.08499	1.49591	3.43539	0.000664691	0.0087899	-0.678783
ENSG00000163848_ZNF148	ENSG00000163848	7707	ZNF148	-0.194143	6.09094	-3.43515	0.000665262	0.00879145	-1.5311
ENSG00000062650_WAPL	ENSG00000062650	23063	WAPL	-0.15414	6.43203	-3.43222	0.000672249	0.00887167	-1.61409
ENSG00000258727_AL135999.1	ENSG00000258727	102724814	AP1G2-AS1	1.05422	0.494812	3.43225	0.000672157	0.00887167	-0.648702
ENSG00000111846_GCNT2	ENSG00000111846	2651	GCNT2	0.467205	4.85558	3.43074	0.000675806	0.00891253	-1.32216
ENSG00000112335_SNX3	ENSG00000112335	8724	SNX3	-0.186177	6.22243	-3.43045	0.000676489	0.00891548	-1.57757
ENSG00000141447_OSBPL1A	ENSG00000141447	114876	OSBPL1A	-0.417342	4.48041	-3.42969	0.000678335	0.00893371	-1.14623
ENSG00000122861_PLAU	ENSG00000122861	5328	PLAU	0.966391	4.95002	3.42825	0.000681804	0.0089733	-1.32732
ENSG00000146674_IGFBP3	ENSG00000146674	3486	IGFBP3	0.597325	6.46333	3.42782	0.000682847	0.00898093	-1.67393
ENSG00000118985_ELL2	ENSG00000118985	22936	ELL2	-0.267386	7.37015	-3.4241	0.000691949	0.00909446	-1.84625
ENSG00000232112_TMA7	ENSG00000232112	51372	TMA7	-0.592337	4.33119	-3.42225	0.000696533	0.00914849	-1.09381
ENSG00000143742_SRP9	ENSG00000143742	6726	SRP9	-0.309836	7.01991	-3.41836	0.000706212	0.00926563	-1.81051
ENSG00000118162_KPTN	ENSG00000118162	11133	KPTN	1.03472	0.62012	3.41828	0.000706408	0.00926563	-0.686863
ENSG00000183762_KREMEN1	ENSG00000183762	83999	KREMEN1	-0.504931	5.95262	-3.41632	0.000711344	0.00932405	-1.51896
ENSG00000113088_GZMK	ENSG00000113088	3003	GZMK	0.967438	-3.61058	3.41573	0.000712834	0.00933726	-0.658589
ENSG00000137942_FNBP1L	ENSG00000137942	54874	FNBP1L	-0.314157	5.39553	-3.41235	0.000721454	0.00943739	-1.43746
ENSG00000178567_EPM2AIP1	ENSG00000178567	9852	EPM2AIP1	-0.294575	5.30762	-3.41251	0.000721037	0.00943739	-1.40639
ENSG00000135127_BICDL1	ENSG00000135127	92558	BICDL1	0.359683	5.23067	3.41197	0.000722427	0.00944374	-1.42957
ENSG00000279286_AL133373.2	ENSG00000279286	NA	NA	1.11743	-0.946063	3.41142	0.000723831	0.00945572	-0.674502
ENSG00000259354_AC025580.2	ENSG00000259354	NA	NA	1.13689	0.834322	3.41035	0.000726581	0.00948524	-0.719883
ENSG00000137801_THBS1	ENSG00000137801	7057	THBS1	0.729853	5.80347	3.40964	0.000728413	0.00950275	-1.60121
ENSG00000144843_ADPRH	ENSG00000144843	141	ADPRH	0.765864	2.83493	3.40945	0.000728904	0.00950275	-0.904052
ENSG00000067064_IDI1	ENSG00000067064	3422	IDI1	-0.361679	5.79813	-3.4087	0.000730847	0.00952167	-1.51278
ENSG00000066739_ATG2B	ENSG00000066739	55102	ATG2B	-0.19586	6.04763	-3.40652	0.000736495	0.00958236	-1.62382
ENSG00000206341_HLA-H	ENSG00000206341	NA	HLA-H	1.03863	0.16899	3.40659	0.000736334	0.00958236	-0.708152
ENSG00000140941_MAP1LC3B	ENSG00000140941	81631	MAP1LC3B	-0.344623	6.47911	-3.40579	0.000738405	0.00958902	-1.68656
ENSG00000196405_EVL	ENSG00000196405	51466	EVL	0.499193	5.08145	3.40599	0.000737878	0.00958902	-1.43567
ENSG00000282164_PEG13	ENSG00000282164	359809	PEG13	0.711187	2.4995	3.40576	0.000738493	0.00958902	-0.883867
ENSG00000143190_POU2F1	ENSG00000143190	5451	POU2F1	0.14593	6.095	3.40509	0.00074024	0.00960525	-1.65905
ENSG00000064999_ANKS1A	ENSG00000064999	23294	ANKS1A	0.20723	6.23556	3.40342	0.000744622	0.00965565	-1.70374
ENSG00000185624_P4HB	ENSG00000185624	5034	P4HB	-0.201082	7.87707	-3.40305	0.000745608	0.00966042	-2.0494
ENSG00000066455_GOLGA5	ENSG00000066455	9950	GOLGA5	-0.191432	5.5149	-3.40291	0.000745988	0.00966042	-1.49538
ENSG00000287839_AL353807.5	ENSG00000287839	NA	NA	1.08984	0.163011	3.40086	0.000751418	0.00972423	-0.724705
ENSG00000141971_MVB12A	ENSG00000141971	93343	MVB12A	0.642834	3.0715	3.4003	0.00075291	0.00973703	-0.989028
ENSG00000164889_SLC4A2	ENSG00000164889	6522	SLC4A2	0.426519	5.1046	3.3998	0.000754236	0.00974767	-1.45288
ENSG00000151239_TWF1	ENSG00000151239	5756	TWF1	-0.220074	7.08637	-3.39737	0.000760746	0.00981869	-1.89276
ENSG00000287925_AL353576.1	ENSG00000287925	NA	NA	1.04335	-2.59684	3.39743	0.000760575	0.00981869	-0.712585
ENSG00000125968_ID1	ENSG00000125968	3397	ID1	0.574442	4.9381	3.39709	0.000761501	0.00982189	-1.4343
ENSG00000130724_CHMP2A	ENSG00000130724	27243	CHMP2A	-0.212626	5.99535	-3.39645	0.000763222	0.00983753	-1.62056
ENSG00000130818_ZNF426	ENSG00000130818	79088	ZNF426	-0.490816	4.50139	-3.39393	0.000770045	0.00991228	-1.23382
ENSG00000170471_RALGAPB	ENSG00000170471	57148	RALGAPB	-0.136482	6.78298	-3.39411	0.00076955	0.00991228	-1.83162
ENSG00000138592_USP8	ENSG00000138592	9101	USP8	-0.147498	6.73075	-3.39348	0.000771259	0.00991472	-1.81847
ENSG00000196576_PLXNB2	ENSG00000196576	23654	PLXNB2	0.345679	8.77278	3.39362	0.000770893	0.00991472	-2.37073
ENSG00000124222_STX16	ENSG00000124222	8675	STX16	0.171101	6.19485	3.39305	0.000772423	0.0099231	-1.72272
ENSG00000189233_NUGGC	ENSG00000189233	389643	NUGGC	1.14242	-2.51847	3.39282	0.000773065	0.00992476	-0.726855
ENSG00000134873_CLDN10	ENSG00000134873	9071	CLDN10	-1.17767	2.05246	-3.3922	0.000774765	0.00993341	-0.818016
ENSG00000100079_LGALS2	ENSG00000100079	3957	LGALS2	1.18455	-1.38955	3.3922	0.000774764	0.00993341	-0.731533
ENSG00000135253_KCP	ENSG00000135253	375616	KCP	1.11413	-2.0687	3.39194	0.000775455	0.00993567	-0.729515
ENSG00000115548_KDM3A	ENSG00000115548	55818	KDM3A	-0.190519	6.70655	-3.39099	0.000778075	0.00995763	-1.82242
ENSG00000242258_LINC00996	ENSG00000242258	285972	LINC00996	0.957814	-3.3069	3.39094	0.000778197	0.00995763	-0.734926
ENSG00000103522_IL21R	ENSG00000103522	50615	IL21R	1.3479	-0.564543	3.38792	0.000786553	0.0100579	-0.748626
ENSG00000100485_SOS2	ENSG00000100485	6655	SOS2	-0.372304	6.03605	-3.38673	0.000789858	0.0100746	-1.63808
ENSG00000101856_PGRMC1	ENSG00000101856	10857	PGRMC1	-0.315485	5.44692	-3.38717	0.000788615	0.0100746	-1.54387
ENSG00000002586_CD99	ENSG00000002586	4267	CD99	-0.2756	5.57934	-3.38688	0.000789434	0.0100746	-1.5713
ENSG00000107742_SPOCK2	ENSG00000107742	9806	SPOCK2	0.736904	3.76154	3.3867	0.00078994	0.0100746	-1.14319
ENSG00000067704_IARS2	ENSG00000067704	55699	IARS2	-0.292605	6.14227	-3.38541	0.000793538	0.0101138	-1.71758
ENSG00000186654_PRR5	ENSG00000186654	55615	PRR5	0.886948	2.2132	3.38495	0.000794829	0.0101169	-0.90473
ENSG00000137877_SPTBN5	ENSG00000137877	51332	SPTBN5	1.0447	1.91554	3.38512	0.00079435	0.0101169	-0.875659
ENSG00000164308_ERAP2	ENSG00000164308	64167	ERAP2	0.655525	4.30647	3.38454	0.000795958	0.0101247	-1.30174
ENSG00000254521_SIGLEC12	ENSG00000254521	89858	SIGLEC12	1.167	-2.93101	3.38402	0.000797432	0.0101301	-0.755099
ENSG00000171657_GPR82	ENSG00000171657	27197	GPR82	1.23769	-1.34421	3.38403	0.000797396	0.0101301	-0.755029
ENSG00000131966_ACTR10	ENSG00000131966	55860	ACTR10	-0.391868	4.62506	-3.38254	0.0008016	0.0101764	-1.32941
ENSG00000069535_MAOB	ENSG00000069535	4129	MAOB	-1.06539	3.42863	-3.38051	0.000807341	0.0102425	-1.08446
ENSG00000161055_SCGB3A1	ENSG00000161055	92304	SCGB3A1	-1.45606	0.780468	-3.37803	0.000814422	0.0103256	-0.808288
ENSG00000071626_DAZAP1	ENSG00000071626	26528	DAZAP1	0.345296	5.66807	3.37725	0.000816651	0.0103471	-1.66652
ENSG00000154639_CXADR	ENSG00000154639	1525	CXADR	-0.352069	5.98457	-3.37672	0.000818199	0.0103532	-1.70924
ENSG00000104856_RELB	ENSG00000104856	5971	RELB	0.938314	3.43436	3.37684	0.000817828	0.0103532	-1.12984
ENSG00000038382_TRIO	ENSG00000038382	7204	TRIO	0.215954	6.55007	3.37564	0.000821294	0.0103855	-1.85806
ENSG00000011021_CLCN6	ENSG00000011021	1185	CLCN6	0.283536	4.47643	3.37421	0.000825439	0.0104311	-1.36445
ENSG00000204370_SDHD	ENSG00000204370	6392	SDHD	-0.347597	5.46088	-3.37263	0.000830023	0.0104822	-1.56813
ENSG00000033178_UBA6	ENSG00000033178	55236	UBA6	0.194238	6.58666	3.37136	0.000833743	0.0105223	-1.88149
ENSG00000272848_AL135910.1	ENSG00000272848	NA	NA	1.1128	-0.916075	3.37087	0.000835193	0.0105338	-0.804196
ENSG00000165525_NEMF	ENSG00000165525	9147	NEMF	-0.200399	5.7933	-3.36951	0.00083918	0.0105703	-1.67129
ENSG00000154222_CC2D1B	ENSG00000154222	200014	CC2D1B	0.20455	5.0451	3.36957	0.00083901	0.0105703	-1.50903
ENSG00000159263_SIM2	ENSG00000159263	6493	SIM2	-1.2326	-3.24806	-3.36842	0.000842391	0.0105979	-0.80889
ENSG00000127324_TSPAN8	ENSG00000127324	7103	TSPAN8	-0.884491	3.45278	-3.36821	0.000843014	0.0105979	-1.08596
ENSG00000141279_NPEPPS	ENSG00000141279	9520	NPEPPS	-0.174361	7.28045	-3.36832	0.000842676	0.0105979	-2.02887
ENSG00000131979_GCH1	ENSG00000131979	2643	GCH1	0.440037	5.63268	3.36777	0.00084431	0.0106073	-1.6528
ENSG00000181061_HIGD1A	ENSG00000181061	25994	HIGD1A	-0.276168	5.80854	-3.36721	0.00084597	0.0106144	-1.68636
ENSG00000110092_CCND1	ENSG00000110092	595	CCND1	0.39639	6.50412	3.36737	0.000845499	0.0106144	-1.90669
ENSG00000163209_SPRR3	ENSG00000163209	6707	SPRR3	-1.33911	6.68628	-3.36671	0.000847475	0.0106264	-1.72419
ENSG00000287831_AL135926.2	ENSG00000287831	NA	NA	1.08029	-1.84988	3.3632	0.000857962	0.0107509	-0.82207
ENSG00000171621_SPSB1	ENSG00000171621	80176	SPSB1	0.333636	5.18027	3.36287	0.000858953	0.0107564	-1.60606
ENSG00000176248_ANAPC2	ENSG00000176248	29882	ANAPC2	0.290387	4.80712	3.36118	0.000864061	0.0108133	-1.48561
ENSG00000100353_EIF3D	ENSG00000100353	8664	EIF3D	-0.180952	6.2552	-3.35976	0.000868357	0.0108601	-1.81988
ENSG00000119396_RAB14	ENSG00000119396	51552	RAB14	-0.15846	6.67113	-3.35956	0.000868974	0.0108608	-1.91676
ENSG00000169509_CRCT1	ENSG00000169509	54544	CRCT1	-1.81819	-0.668419	-3.35818	0.000873166	0.0109061	-0.837368
ENSG00000147443_DOK2	ENSG00000147443	9046	DOK2	1.23002	0.467502	3.35781	0.000874311	0.0109134	-0.866047
ENSG00000143612_C1orf43	ENSG00000143612	25912	C1orf43	-0.153379	6.59182	-3.35758	0.000875031	0.0109153	-1.90506
ENSG00000100307_CBX7	ENSG00000100307	23492	CBX7	-0.362867	4.7969	-3.35692	0.000877028	0.0109332	-1.4678
ENSG00000134480_CCNH	ENSG00000134480	902	CCNH	-0.431029	5.31876	-3.35648	0.000878386	0.0109431	-1.55582
ENSG00000172716_SLFN11	ENSG00000172716	91607	SLFN11	0.552502	4.43275	3.35527	0.000882112	0.0109824	-1.42506
ENSG00000104365_IKBKB	ENSG00000104365	3551	IKBKB	0.168562	6.17489	3.35474	0.000883752	0.0109958	-1.83227
ENSG00000149806_FAU	ENSG00000149806	2197	FAU	-0.19785	6.67055	-3.35435	0.000884968	0.0110038	-1.92164
ENSG00000136943_CTSV	ENSG00000136943	1515	CTSV	-1.0938	2.02023	-3.35227	0.000891412	0.0110768	-0.944045
ENSG00000105221_AKT2	ENSG00000105221	208	AKT2	0.191581	6.06726	3.35199	0.000892309	0.0110809	-1.82029
ENSG00000273272_U62317.4	ENSG00000273272	NA	NA	1.24427	0.63313	3.35168	0.000893265	0.0110856	-0.899224
ENSG00000139679_LPAR6	ENSG00000139679	10161	LPAR6	0.599866	3.83499	3.35146	0.00089395	0.011087	-1.30484
ENSG00000142871_CCN1	ENSG00000142871	3491	CCN1	0.766219	5.54517	3.35114	0.000894948	0.0110923	-1.74582
ENSG00000104219_ZDHHC2	ENSG00000104219	51201	ZDHHC2	-0.45788	4.48013	-3.34956	0.000899912	0.0111467	-1.38773
ENSG00000145391_SETD7	ENSG00000145391	80854	SETD7	-0.232311	6.01554	-3.34929	0.000900752	0.01115	-1.78698
ENSG00000171812_COL8A2	ENSG00000171812	1296	COL8A2	1.09709	-1.93898	3.34897	0.000901768	0.0111554	-0.863379
ENSG00000186474_KLK12	ENSG00000186474	43849	KLK12	-1.28728	-2.12548	-3.34878	0.000902362	0.0111556	-0.865044
ENSG00000126368_NR1D1	ENSG00000126368	9572	NR1D1	0.703672	4.49037	3.34852	0.000903195	0.0111588	-1.50154
ENSG00000156413_FUT6	ENSG00000156413	2528	FUT6	0.51999	4.90442	3.3472	0.000907364	0.0111889	-1.54612
ENSG00000168918_INPP5D	ENSG00000168918	3635	INPP5D	0.595892	5.22392	3.3474	0.000906736	0.0111889	-1.62924
ENSG00000187951_AC091057.1	ENSG00000187951	100288637	LOC100288637	1.02071	-0.377726	3.34728	0.000907098	0.0111889	-0.879892
ENSG00000160294_MCM3AP	ENSG00000160294	8888	MCM3AP	0.199783	6.50175	3.34638	0.000909968	0.0112139	-1.95405
ENSG00000020633_RUNX3	ENSG00000020633	864	RUNX3	0.897617	3.68777	3.34517	0.000913805	0.011254	-1.25939
ENSG00000164509_IL31RA	ENSG00000164509	133396	IL31RA	0.934078	-3.55478	3.34493	0.000914585	0.0112564	-0.879403
ENSG00000127616_SMARCA4	ENSG00000127616	6597	SMARCA4	0.218784	6.8273	3.34447	0.000916028	0.011267	-2.03259
ENSG00000101096_NFATC2	ENSG00000101096	4773	NFATC2	0.607867	4.54133	3.34408	0.000917282	0.0112753	-1.51982
ENSG00000105325_FZR1	ENSG00000105325	51343	FZR1	0.391543	4.73067	3.34362	0.000918773	0.0112864	-1.51706
ENSG00000024862_CCDC28A	ENSG00000024862	25901	CCDC28A	-0.511099	4.25326	-3.34178	0.000924665	0.0113444	-1.36406
ENSG00000145703_IQGAP2	ENSG00000145703	10788	IQGAP2	-0.241569	6.45977	-3.34193	0.000924191	0.0113444	-1.91754
ENSG00000113811_SELENOK	ENSG00000113811	58515	SELENOK	-0.333897	4.73948	-3.34154	0.000925454	0.0113469	-1.45717
ENSG00000197822_OCLN	ENSG00000197822	100506658	OCLN	0.332932	6.07393	3.34134	0.000926085	0.0113475	-1.8919
ENSG00000100083_GGA1	ENSG00000100083	26088	GGA1	0.239948	5.76434	3.33803	0.000936854	0.0114722	-1.80237
ENSG00000162069_BICDL2	ENSG00000162069	146439	BICDL2	0.472484	5.89619	3.3378	0.000937591	0.0114739	-1.86544
ENSG00000122203_KIAA1191	ENSG00000122203	57179	KIAA1191	-0.223211	5.83635	-3.33723	0.000939453	0.0114895	-1.79565
ENSG00000100403_ZC3H7B	ENSG00000100403	23264	ZC3H7B	0.288563	5.66078	3.33623	0.000942753	0.0115225	-1.78702
ENSG00000237523_LINC00857	ENSG00000237523	439990	LINC00857	0.965332	0.587116	3.33556	0.000944953	0.0115421	-0.948219
ENSG00000116194_ANGPTL1	ENSG00000116194	9068	ANGPTL1	1.01074	-2.78679	3.33528	0.000945874	0.0115461	-0.906772
ENSG00000114861_FOXP1	ENSG00000114861	27086	FOXP1	0.149281	7.11371	3.33379	0.000950776	0.0115986	-2.13054
ENSG00000119314_PTBP3	ENSG00000119314	9991	PTBP3	-0.143937	8.05467	-3.33324	0.000952593	0.0116135	-2.32888
ENSG00000268658_LINC00664	ENSG00000268658	400680	LINC00664	-1.60053	-0.320416	-3.33185	0.000957205	0.0116336	-0.921539
ENSG00000177189_RPS6KA3	ENSG00000177189	6197	RPS6KA3	-0.226228	6.61615	-3.33217	0.00095616	0.0116336	-1.96728
ENSG00000100883_SRP54	ENSG00000100883	6729	SRP54	-0.183518	5.66931	-3.33196	0.000956838	0.0116336	-1.75727
ENSG00000179627_ZBTB42	ENSG00000179627	100128927	ZBTB42	0.620048	3.83928	3.33194	0.000956928	0.0116336	-1.38622
ENSG00000265787_CYP4F35P	ENSG00000265787	NA	CYP4F35P	1.15316	-1.7005	3.33184	0.00095725	0.0116336	-0.918036
ENSG00000188994_ZNF292	ENSG00000188994	23036	ZNF292	-0.270377	7.33509	-3.33097	0.000960142	0.0116614	-2.14697
ENSG00000116406_EDEM3	ENSG00000116406	80267	EDEM3	-0.209434	6.09096	-3.33033	0.000962296	0.0116803	-1.87119
ENSG00000136717_BIN1	ENSG00000136717	274	BIN1	0.690197	3.17089	3.32877	0.000967542	0.0117366	-1.21362
ENSG00000203786_KPRP	ENSG00000203786	448834	KPRP	-1.22653	-2.99786	-3.32245	0.000989008	0.0119745	-0.949952
ENSG00000146425_DYNLT1	ENSG00000146425	6993	DYNLT1	0.260884	6.78837	3.32267	0.000988256	0.0119745	-2.11136
ENSG00000161996_WDR90	ENSG00000161996	197335	WDR90	0.606094	6.30358	3.3225	0.00098883	0.0119745	-2.03932
ENSG00000141404_GNAL	ENSG00000141404	2774	GNAL	-0.424381	5.02251	-3.32107	0.000993738	0.0120242	-1.64531
ENSG00000147138_GPR174	ENSG00000147138	84636	GPR174	1.2725	0.256953	3.32043	0.00099596	0.0120436	-0.97651
ENSG00000272405_AL365181.3	ENSG00000272405	NA	NA	1.13386	-1.14132	3.31976	0.000998276	0.0120641	-0.958617
ENSG00000102158_MAGT1	ENSG00000102158	84061	MAGT1	-0.334606	5.42046	-3.31862	0.00100223	0.0121043	-1.69973
ENSG00000280734_LINC01232	ENSG00000280734	NA	LINC01232	0.864669	1.99115	3.31807	0.00100413	0.0121197	-1.11044
ENSG00000105705_SUGP1	ENSG00000105705	57794	SUGP1	0.410255	4.00196	3.31781	0.00100504	0.0121231	-1.42114
ENSG00000094963_FMO2	ENSG00000094963	2327	FMO2	-0.839346	5.19375	-3.31519	0.00101422	0.0122262	-1.67818
ENSG00000254166_CASC19	ENSG00000254166	103164619	PCAT2	1.17922	-2.18254	3.31485	0.00101542	0.012233	-0.968548
ENSG00000228474_OST4	ENSG00000228474	100128731	OST4	-0.513704	4.30127	-3.314	0.00101839	0.0122613	-1.43121
ENSG00000105443_CYTH2	ENSG00000105443	9266	CYTH2	0.196491	6.41059	3.31355	0.00101999	0.0122729	-2.03896
ENSG00000124102_PI3	ENSG00000124102	5266	PI3	-0.680978	6.54233	-3.31292	0.00102221	0.0122919	-1.96363
ENSG00000172828_CES3	ENSG00000172828	23491	CES3	0.798091	2.66363	3.31079	0.00102978	0.0123599	-1.23297
ENSG00000163016_ALMS1P1	ENSG00000163016	NA	ALMS1P1	0.839	2.42433	3.31091	0.00102938	0.0123599	-1.22198
ENSG00000169508_GPR183	ENSG00000169508	1880	GPR183	1.20878	1.79976	3.31087	0.00102951	0.0123599	-1.10219
ENSG00000169118_CSNK1G1	ENSG00000169118	53944	CSNK1G1	0.190698	5.91594	3.30897	0.00103628	0.0124226	-1.93959
ENSG00000073350_LLGL2	ENSG00000073350	3993	LLGL2	0.379834	6.21451	3.30904	0.00103606	0.0124226	-2.01997
ENSG00000249631_AC005699.1	ENSG00000249631	107986178	LOC107986178	1.05155	-1.32242	3.30871	0.00103724	0.0124263	-0.992133
ENSG00000275302_CCL4	ENSG00000275302	6351	CCL4	1.34297	2.71308	3.30766	0.00104101	0.0124638	-1.20054
ENSG00000136695_IL36RN	ENSG00000136695	26525	IL36RN	-1.532	-1.03557	-3.30567	0.00104819	0.0125296	-0.997849
ENSG00000135506_OS9	ENSG00000135506	10956	OS9	-0.17796	7.36976	-3.3056	0.00104845	0.0125296	-2.24356
ENSG00000185482_STAC3	ENSG00000185482	246329	STAC3	1.02091	-0.282994	3.30588	0.00104742	0.0125296	-1.00916
ENSG00000196683_TOMM7	ENSG00000196683	54543	TOMM7	-0.429268	4.76788	-3.30458	0.00105216	0.0125646	-1.62048
ENSG00000110756_HPS5	ENSG00000110756	11234	HPS5	0.222429	5.20833	3.30443	0.00105268	0.0125646	-1.7599
ENSG00000181333_HEPHL1	ENSG00000181333	341208	HEPHL1	-1.4833	-1.69805	-3.30399	0.00105428	0.0125679	-1.00264
ENSG00000154978_VOPP1	ENSG00000154978	81552	VOPP1	-0.205361	5.94847	-3.30406	0.00105402	0.0125679	-1.90263
ENSG00000255071_SAA2-SAA4	ENSG00000255071	100528017	SAA2-SAA4	1.41927	-0.855522	3.30383	0.00105489	0.0125679	-1.0147
ENSG00000143183_TMCO1	ENSG00000143183	54499	TMCO1	-0.347858	5.67982	-3.30172	0.00106261	0.012652	-1.85663
ENSG00000104518_GSDMD	ENSG00000104518	79792	GSDMD	0.547831	4.82275	3.30043	0.00106732	0.0127002	-1.68009
ENSG00000129518_EAPP	ENSG00000129518	55837	EAPP	-0.219712	4.87708	-3.29956	0.00107056	0.012731	-1.66759
ENSG00000102547_CAB39L	ENSG00000102547	81617	CAB39L	-0.315091	5.13909	-3.29925	0.00107168	0.0127365	-1.72822
ENSG00000197756_RPL37A	ENSG00000197756	6168	RPL37A	-0.367542	7.40829	-3.29777	0.0010772	0.0127863	-2.28499
ENSG00000087116_ADAMTS2	ENSG00000087116	9509	ADAMTS2	1.01474	-3.43606	3.29785	0.00107688	0.0127863	-1.02371
ENSG00000138670_RASGEF1B	ENSG00000138670	153020	RASGEF1B	0.307841	6.37995	3.29679	0.00108083	0.0128216	-2.07361
ENSG00000236412_AC092941.2	ENSG00000236412	NA	NA	-1.10642	-3.19008	-3.29626	0.0010828	0.0128371	-1.03039
ENSG00000005810_MYCBP2	ENSG00000005810	23077	MYCBP2	0.181412	7.39257	3.29509	0.0010872	0.0128814	-2.31837
ENSG00000258875_AL135818.1	ENSG00000258875	NA	NA	1.02871	0.525772	3.29487	0.00108799	0.0128829	-1.07481
ENSG00000088002_SULT2B1	ENSG00000088002	6820	SULT2B1	-0.844246	2.41313	-3.29294	0.00109526	0.0129452	-1.18047
ENSG00000062598_ELMO2	ENSG00000062598	63916	ELMO2	0.305283	4.83433	3.29321	0.00109426	0.0129452	-1.7178
ENSG00000132819_RBM38	ENSG00000132819	55544	RBM38	0.434913	4.95521	3.29308	0.00109476	0.0129452	-1.76617
ENSG00000197989_SNHG12	ENSG00000197989	85028	SNHG12	0.364425	4.26983	3.29159	0.00110036	0.0129975	-1.58065
ENSG00000164830_OXR1	ENSG00000164830	55074	OXR1	-0.239785	6.2998	-3.29087	0.00110311	0.013022	-2.05956
ENSG00000155096_AZIN1	ENSG00000155096	51582	AZIN1	-0.230198	8.19151	-3.29067	0.00110386	0.0130229	-2.50914
ENSG00000156966_B3GNT7	ENSG00000156966	93010	B3GNT7	0.334997	6.59094	3.29027	0.00110539	0.0130331	-2.1757
ENSG00000000419_DPM1	ENSG00000000419	8813	DPM1	-0.3925	4.44827	-3.29005	0.00110623	0.013035	-1.591
ENSG00000109270_LAMTOR3	ENSG00000109270	8649	LAMTOR3	-0.325677	4.75912	-3.28859	0.00111181	0.0130929	-1.63388
ENSG00000141084_RANBP10	ENSG00000141084	57610	RANBP10	0.209505	5.31459	3.28752	0.00111589	0.0131329	-1.85985
ENSG00000169385_RNASE2	ENSG00000169385	6036	RNASE2	1.04805	-3.20719	3.28563	0.00112319	0.0132108	-1.0603
ENSG00000120705_ETF1	ENSG00000120705	2107	ETF1	-0.246561	7.1614	-3.28336	0.00113198	0.0133061	-2.25891
ENSG00000161618_ALDH16A1	ENSG00000161618	126133	ALDH16A1	0.733482	3.32476	3.2813	0.00114002	0.0133924	-1.40613
ENSG00000231991_ANXA2P2	ENSG00000231991	NA	ANXA2P2	-0.433315	1.79492	-3.27893	0.00114936	0.013488	-1.1661
ENSG00000050730_TNIP3	ENSG00000050730	79931	TNIP3	1.36587	-0.519146	3.27888	0.00114955	0.013488	-1.0924
ENSG00000198517_MAFK	ENSG00000198517	7975	MAFK	0.594546	5.15622	3.27822	0.00115217	0.0135025	-1.84649
ENSG00000167895_TMC8	ENSG00000167895	147138	TMC8	0.896886	2.69844	3.27829	0.00115189	0.0135025	-1.28717
ENSG00000213886_UBD	ENSG00000213886	10537	UBD	1.22137	0.797832	3.27636	0.00115955	0.0135807	-1.13647
ENSG00000176915_ANKLE2	ENSG00000176915	23141	ANKLE2	0.28095	6.45448	3.27548	0.00116306	0.0136136	-2.16253
ENSG00000138738_PRDM5	ENSG00000138738	11107	PRDM5	-1.03671	0.989065	-3.27431	0.00116773	0.01366	-1.12977
ENSG00000171109_MFN1	ENSG00000171109	55669	MFN1	-0.186572	5.83945	-3.27263	0.00117448	0.0137307	-2.00209
ENSG00000141002_TCF25	ENSG00000141002	22980	TCF25	0.215511	6.40218	3.27158	0.00117868	0.0137715	-2.15589
ENSG00000138767_CNOT6L	ENSG00000138767	246175	CNOT6L	-0.189238	6.13925	-3.27131	0.00117981	0.0137763	-2.06108
ENSG00000133943_DGLUCY	ENSG00000133943	80017	DGLUCY	0.323305	5.58969	3.27078	0.00118195	0.013793	-1.99544
ENSG00000197006_METTL9	ENSG00000197006	51108	METTL9	-0.219777	6.06585	-3.26991	0.00118548	0.0138259	-2.04677
ENSG00000182670_TTC3	ENSG00000182670	7267	TTC3	-0.234727	7.30821	-3.26934	0.00118778	0.0138371	-2.36128
ENSG00000138172_CALHM2	ENSG00000138172	51063	CALHM2	1.13487	-0.337619	3.26932	0.00118787	0.0138371	-1.11994
ENSG00000164031_DNAJB14	ENSG00000164031	79982	DNAJB14	-0.196474	5.87757	-3.26829	0.00119208	0.0138777	-2.02456
ENSG00000082397_EPB41L3	ENSG00000082397	23136	EPB41L3	0.962628	2.67999	3.26766	0.00119463	0.013899	-1.33801
ENSG00000237810_AC104852.1	ENSG00000237810	NA	NA	1.0891	-0.843201	3.26733	0.00119601	0.0139067	-1.12436
ENSG00000087008_ACOX3	ENSG00000087008	8310	ACOX3	0.382475	4.99524	3.26609	0.00120109	0.0139575	-1.87825
ENSG00000101986_ABCD1	ENSG00000101986	215	ABCD1	0.840034	2.91144	3.26557	0.00120324	0.013974	-1.36853
ENSG00000161835_GRASP	ENSG00000161835	160622	TAMALIN	1.16955	-0.0603089	3.26465	0.00120702	0.0140096	-1.14694
ENSG00000127580_WDR24	ENSG00000127580	84219	WDR24	0.764221	2.06677	3.26356	0.00121151	0.0140533	-1.28414
ENSG00000168092_PAFAH1B2	ENSG00000168092	5049	PAFAH1B2	-0.151919	6.06968	-3.26256	0.00121566	0.014093	-2.07898
ENSG00000128585_MKLN1	ENSG00000128585	4289	MKLN1	-0.186965	6.66746	-3.26201	0.00121795	0.014111	-2.22542
ENSG00000237807_AC022034.1	ENSG00000237807	100507516	LINC02984	0.756723	3.04042	3.26117	0.00122146	0.0141432	-1.39899
ENSG00000008294_SPAG9	ENSG00000008294	9043	SPAG9	-0.314122	7.36848	-3.25966	0.0012278	0.0142081	-2.37268
ENSG00000150787_PTS	ENSG00000150787	5805	PTS	-0.471518	3.85484	-3.25935	0.00122909	0.0142146	-1.51408
ENSG00000198791_CNOT7	ENSG00000198791	29883	CNOT7	-0.207196	5.69622	-3.25915	0.00122994	0.014216	-2.00438
ENSG00000029534_ANK1	ENSG00000029534	286	ANK1	1.12415	-0.773824	3.25798	0.00123486	0.0142643	-1.15091
ENSG00000135316_SYNCRIP	ENSG00000135316	10492	SYNCRIP	-0.178528	7.15946	-3.2571	0.0012386	0.0142989	-2.36166
ENSG00000151914_DST	ENSG00000151914	667	DST	-0.368316	7.22826	-3.25664	0.00124051	0.0143125	-2.39003
ENSG00000154237_LRRK1	ENSG00000154237	79705	LRRK1	0.307813	5.32672	3.25632	0.0012419	0.0143199	-1.95417
ENSG00000119900_OGFRL1	ENSG00000119900	79627	OGFRL1	-0.320202	6.54528	-3.25601	0.0012432	0.0143264	-2.20568
ENSG00000157106_SMG1	ENSG00000157106	23049	SMG1	0.158119	8.41496	3.25505	0.00124728	0.0143648	-2.69447
ENSG00000184900_SUMO3	ENSG00000184900	6612	SUMO3	0.289855	4.94765	3.25427	0.00125061	0.0143947	-1.86468
ENSG00000172780_RAB43	ENSG00000172780	339122	RAB43	0.96173	4.77365	3.2525	0.0012582	0.0144734	-1.87333
ENSG00000180182_MED14	ENSG00000180182	9282	MED14	-0.25638	5.80231	-3.25138	0.00126301	0.0145201	-2.05352
ENSG00000108306_FBXL20	ENSG00000108306	84961	FBXL20	-0.309636	5.35715	-3.25117	0.00126391	0.0145219	-1.94123
ENSG00000166025_AMOTL1	ENSG00000166025	154810	AMOTL1	-0.946796	2.37619	-3.24949	0.00127115	0.0145964	-1.30065
ENSG00000176994_SMCR8	ENSG00000176994	140775	SMCR8	0.185505	6.20978	3.24895	0.0012735	0.0146146	-2.17235
ENSG00000167548_KMT2D	ENSG00000167548	8085	KMT2D	0.253347	8.03436	3.24839	0.00127595	0.0146341	-2.61458
ENSG00000135835_KIAA1614	ENSG00000135835	57710	KIAA1614	1.07825	-0.383297	3.24783	0.00127837	0.0146532	-1.18675
ENSG00000244165_P2RY11	ENSG00000244165	5032	P2RY11	1.06751	0.908927	3.24676	0.00128304	0.0146981	-1.23611
ENSG00000167613_LAIR1	ENSG00000167613	3903	LAIR1	1.02918	2.50133	3.24644	0.00128443	0.0147052	-1.35599
ENSG00000129116_PALLD	ENSG00000129116	23022	PALLD	0.270411	7.06402	3.24591	0.00128675	0.0147231	-2.41908
ENSG00000144895_EIF2A	ENSG00000144895	83939	EIF2A	-0.357856	5.38545	-3.24511	0.00129029	0.0147548	-1.9612
ENSG00000167105_TMEM92	ENSG00000167105	162461	TMEM92	1.04879	-0.957278	3.24187	0.0013046	0.0149097	-1.19786
ENSG00000124839_RAB17	ENSG00000124839	64284	RAB17	0.493601	3.58554	3.24116	0.00130775	0.0149369	-1.59321
ENSG00000286391_AL592078.2	ENSG00000286391	107985206	LOC107985206	1.02741	-2.99303	3.24088	0.001309	0.0149424	-1.19487
ENSG00000100100_PIK3IP1	ENSG00000100100	113791	PIK3IP1	-0.263175	5.48207	-3.23969	0.00131431	0.0149941	-1.99895
ENSG00000106948_AKNA	ENSG00000106948	80709	AKNA	0.327125	7.56557	3.23905	0.00131717	0.0150179	-2.53834
ENSG00000110200_ANAPC15	ENSG00000110200	25906	ANAPC15	-0.521682	3.24316	-3.23696	0.00132654	0.0151158	-1.47552
ENSG00000140988_RPS2	ENSG00000140988	6187	RPS2	-0.259662	7.89573	-3.23676	0.00132747	0.0151175	-2.58394
ENSG00000228526_MIR34AHG	ENSG00000228526	106614088	MIR34AHG	0.622673	4.02739	3.23406	0.0013397	0.0152478	-1.73819
ENSG00000162512_SDC3	ENSG00000162512	9672	SDC3	0.811822	2.20327	3.23282	0.00134533	0.0152939	-1.38084
ENSG00000213468_FIRRE	ENSG00000213468	286467	FIRRE	0.996674	-2.6412	3.23292	0.00134486	0.0152939	-1.21816
ENSG00000286030_AC015911.10	ENSG00000286030	NA	NA	1.04195	-2.32952	3.23249	0.00134686	0.0153023	-1.21893
ENSG00000157107_FCHO2	ENSG00000157107	115548	FCHO2	-0.352237	5.67465	-3.23175	0.00135025	0.0153205	-2.04785
ENSG00000145730_PAM	ENSG00000145730	5066	PAM	-0.294441	5.27156	-3.23145	0.00135162	0.0153205	-1.971
ENSG00000087302_RTRAF	ENSG00000087302	51637	RTRAF	-0.239617	5.30901	-3.2316	0.00135094	0.0153205	-1.99424
ENSG00000169246_NPIPB3	ENSG00000169246	23117	NPIPB3	0.450918	4.25439	3.23183	0.00134987	0.0153205	-1.76019
ENSG00000159753_CARMIL2	ENSG00000159753	146206	CARMIL2	1.15721	0.151275	3.22995	0.00135852	0.0153897	-1.24911
ENSG00000263731_AC145207.5	ENSG00000263731	NA	NA	-0.823415	1.76803	-3.22955	0.00136034	0.0154012	-1.31214
ENSG00000083520_DIS3	ENSG00000083520	22894	DIS3	-0.188652	5.56132	-3.22845	0.00136543	0.0154409	-2.06358
ENSG00000158286_RNF207	ENSG00000158286	388591	RNF207	0.578171	3.94745	3.22862	0.00136464	0.0154409	-1.72427
ENSG00000189143_CLDN4	ENSG00000189143	1364	CLDN4	0.397089	8.02748	3.2274	0.00137031	0.015487	-2.72649
ENSG00000100170_SLC5A1	ENSG00000100170	6523	SLC5A1	-0.960992	1.59477	-3.22719	0.00137129	0.015489	-1.29885
ENSG00000140740_UQCRC2	ENSG00000140740	7385	UQCRC2	-0.186788	6.29831	-3.22511	0.001381	0.0155872	-2.25904
ENSG00000174243_DDX23	ENSG00000174243	9416	DDX23	0.160208	6.07114	3.22484	0.00138225	0.0155872	-2.2245
ENSG00000066336_SPI1	ENSG00000066336	6688	SPI1	1.08797	4.73851	3.22481	0.0013824	0.0155872	-1.902
ENSG00000108406_DHX40	ENSG00000108406	79665	DHX40	-0.233847	6.16063	-3.22385	0.00138691	0.0156289	-2.24069
ENSG00000166887_VPS39	ENSG00000166887	23339	VPS39	0.148868	6.16946	3.22351	0.00138849	0.0156377	-2.26386
ENSG00000167664_TMIGD2	ENSG00000167664	126259	TMIGD2	1.00608	-3.05863	3.21977	0.00140618	0.0158277	-1.25836
ENSG00000137968_SLC44A5	ENSG00000137968	204962	SLC44A5	-1.23609	0.512267	-3.21952	0.00140738	0.015832	-1.28103
ENSG00000214022_REPIN1	ENSG00000214022	29803	REPIN1	0.35019	6.23617	3.2189	0.00141032	0.0158559	-2.31229
ENSG00000177685_CRACR2B	ENSG00000177685	283229	CRACR2B	0.550351	5.61337	3.21789	0.00141517	0.0158929	-2.17603
ENSG00000116852_KIF21B	ENSG00000116852	23046	KIF21B	0.691157	4.47144	3.21787	0.00141526	0.0158929	-1.83752
ENSG00000124574_ABCC10	ENSG00000124574	89845	ABCC10	0.5312	4.06287	3.21741	0.00141745	0.015893	-1.80042
ENSG00000250138_AC139495.2	ENSG00000250138	728488	LOC728488	1.22815	3.37016	3.21735	0.00141772	0.015893	-1.61178
ENSG00000137745_MMP13	ENSG00000137745	4322	MMP13	1.29987	0.301929	3.21763	0.00141643	0.015893	-1.30577
ENSG00000140905_GCSH	ENSG00000140905	2653	GCSH	-0.83066	2.40262	-3.21588	0.0014248	0.015963	-1.41263
ENSG00000112414_ADGRG6	ENSG00000112414	57211	ADGRG6	-1.14856	1.97087	-3.21337	0.00143696	0.0160876	-1.36798
ENSG00000101126_ADNP	ENSG00000101126	23394	ADNP	-0.141714	7.1752	-3.21324	0.00143758	0.0160876	-2.50608
ENSG00000023902_PLEKHO1	ENSG00000023902	51177	PLEKHO1	0.750399	3.72947	3.21271	0.00144015	0.0160977	-1.67276
ENSG00000259609_AC027807.1	ENSG00000259609	NA	NA	0.992104	-2.42825	3.21281	0.00143968	0.0160977	-1.27734
ENSG00000106991_ENG	ENSG00000106991	2022	ENG	0.886191	2.38696	3.21158	0.00144567	0.0161501	-1.45063
ENSG00000142687_KIAA0319L	ENSG00000142687	79932	KIAA0319L	0.212301	6.43847	3.21097	0.00144865	0.0161701	-2.37527
ENSG00000004975_DVL2	ENSG00000004975	1856	DVL2	0.272259	4.64088	3.21087	0.00144913	0.0161701	-1.92007
ENSG00000237978_KCNMB2-AS1	ENSG00000237978	NA	KCNMB2-AS1	0.964848	-2.20403	3.20987	0.00145405	0.0162157	-1.28617
ENSG00000143569_UBAP2L	ENSG00000143569	9898	UBAP2L	0.130583	6.77128	3.20933	0.0014567	0.0162359	-2.43422
ENSG00000104447_TRPS1	ENSG00000104447	7227	TRPS1	-0.243616	5.88608	-3.20894	0.00145861	0.0162478	-2.18731
ENSG00000114948_ADAM23	ENSG00000114948	8745	ADAM23	-1.00998	-2.91968	-3.20795	0.00146349	0.0162927	-1.29511
ENSG00000094631_HDAC6	ENSG00000094631	10013	HDAC6	0.303471	5.00855	3.20709	0.00146775	0.0163309	-2.04548
ENSG00000151014_NOCT	ENSG00000151014	25819	NOCT	0.937077	1.96923	3.20677	0.00146935	0.0163392	-1.45274
ENSG00000126267_COX6B1	ENSG00000126267	1340	COX6B1	-0.208609	5.82802	-3.20653	0.00147052	0.0163429	-2.1976
ENSG00000169876_MUC17	ENSG00000169876	140453	MUC17	0.953009	-3.60658	3.20629	0.0014717	0.0163466	-1.3005
ENSG00000128641_MYO1B	ENSG00000128641	4430	MYO1B	-0.246764	6.70756	-3.20603	0.00147302	0.0163519	-2.41335
ENSG00000256751_PLBD1-AS1	ENSG00000256751	101928290	PLBD1-AS1	-0.616646	3.06699	-3.20496	0.00147833	0.0164015	-1.53757
ENSG00000197912_SPG7	ENSG00000197912	6687	SPG7	0.283866	6.67022	3.20458	0.00148022	0.016413	-2.45155
ENSG00000166819_PLIN1	ENSG00000166819	5346	PLIN1	1.03106	-1.33625	3.20431	0.00148156	0.0164184	-1.30645
ENSG00000171631_P2RY6	ENSG00000171631	5031	P2RY6	1.13393	-0.37019	3.20292	0.00148853	0.0164862	-1.32366
ENSG00000233327_USP32P2	ENSG00000233327	NA	USP32P2	1.16923	-1.62642	3.20257	0.00149026	0.0164959	-1.30832
ENSG00000187908_DMBT1	ENSG00000187908	1755	DMBT1	-1.10325	1.48343	-3.20208	0.00149273	0.0165139	-1.36239
ENSG00000165169_DYNLT3	ENSG00000165169	6990	DYNLT3	-0.348738	4.51598	-3.20173	0.00149453	0.0165243	-1.87235
ENSG00000186204_CYP4F12	ENSG00000186204	66002	CYP4F12	0.568595	3.93765	3.20083	0.00149907	0.016565	-1.79889
ENSG00000090020_SLC9A1	ENSG00000090020	6548	SLC9A1	0.284187	5.78958	3.20065	0.00149994	0.0165652	-2.2453
ENSG00000163600_ICOS	ENSG00000163600	29851	ICOS	1.1472	-1.37049	3.19887	0.00150899	0.0166557	-1.3201
ENSG00000176532_PRR15	ENSG00000176532	222171	PRR15	0.487066	4.98306	3.19808	0.00151301	0.016681	-2.09343
ENSG00000136997_MYC	ENSG00000136997	4609	MYC	0.777086	3.62924	3.19819	0.0015124	0.016681	-1.77066
ENSG00000100813_ACIN1	ENSG00000100813	22985	ACIN1	0.1317	6.95198	3.19725	0.00151721	0.0166988	-2.51182
ENSG00000198821_CD247	ENSG00000198821	919	CD247	1.20702	-0.594115	3.19726	0.00151716	0.0166988	-1.33014
ENSG00000103313_MEFV	ENSG00000103313	4210	MEFV	1.35007	4.02567	3.19749	0.00151598	0.0166988	-1.81652
ENSG00000205746_AC126755.1	ENSG00000205746	353512	PKD1P4	0.857333	4.46419	3.19609	0.00152314	0.0167545	-1.97135
ENSG00000126003_PLAGL2	ENSG00000126003	5326	PLAGL2	0.215167	5.56283	3.19562	0.00152555	0.0167716	-2.19914
ENSG00000167325_RRM1	ENSG00000167325	6240	RRM1	-0.502383	4.23575	-3.19521	0.00152765	0.0167756	-1.81575
ENSG00000133056_PIK3C2B	ENSG00000133056	5287	PIK3C2B	0.360528	5.14955	3.19524	0.00152753	0.0167756	-2.10541
ENSG00000065328_MCM10	ENSG00000065328	55388	MCM10	1.06201	-1.40078	3.1937	0.00153543	0.0168514	-1.33551
ENSG00000017260_ATP2C1	ENSG00000017260	27032	ATP2C1	-0.197586	6.57042	-3.19232	0.00154257	0.0169202	-2.42766
ENSG00000100429_HDAC10	ENSG00000100429	83933	HDAC10	0.692131	4.05443	3.19169	0.00154584	0.0169465	-1.86473
ENSG00000237989_LINC01679	ENSG00000237989	101928399	LINC01679	1.10989	-1.45593	3.19131	0.00154783	0.0169587	-1.34236
ENSG00000153802_TMPRSS11D	ENSG00000153802	9407	TMPRSS11D	-0.97847	4.73729	-3.19107	0.00154908	0.0169618	-1.86446
ENSG00000167283_ATP5MG	ENSG00000167283	10632	ATP5MG	-0.228528	5.65303	-3.1908	0.00155048	0.0169618	-2.20717
ENSG00000127415_IDUA	ENSG00000127415	3425	IDUA	0.974261	2.20952	3.19075	0.00155074	0.0169618	-1.51756
ENSG00000133606_MKRN1	ENSG00000133606	23608	MKRN1	-0.170306	6.94843	-3.1899	0.00155518	0.0170007	-2.51539
ENSG00000197283_SYNGAP1	ENSG00000197283	8831	SYNGAP1	0.436393	5.91014	3.18966	0.00155644	0.0170049	-2.35242
ENSG00000169894_MUC3A	ENSG00000169894	4584	MUC3A	1.08308	-2.54324	3.18862	0.00156187	0.0170546	-1.35001
ENSG00000185187_SIGIRR	ENSG00000185187	59307	SIGIRR	0.449355	4.5141	3.18806	0.00156482	0.0170663	-1.9822
ENSG00000132005_RFX1	ENSG00000132005	5989	RFX1	0.525348	4.07081	3.1882	0.00156409	0.0170663	-1.86833
ENSG00000067842_ATP2B3	ENSG00000067842	492	ATP2B3	0.94814	-3.165	3.18791	0.00156558	0.0170663	-1.35495
ENSG00000244041_LINC01011	ENSG00000244041	401232	LINC01011	0.951415	0.590677	3.18686	0.00157111	0.0170977	-1.40173
ENSG00000170542_SERPINB9	ENSG00000170542	5272	SERPINB9	0.984426	4.55257	3.18715	0.00156963	0.0170977	-1.94103
ENSG00000164483_SAMD3	ENSG00000164483	154075	SAMD3	1.10982	-1.16847	3.18691	0.00157087	0.0170977	-1.35622
ENSG00000136492_BRIP1	ENSG00000136492	83990	BRIP1	0.830443	1.80215	3.18649	0.00157308	0.0171095	-1.5055
ENSG00000119711_ALDH6A1	ENSG00000119711	4329	ALDH6A1	-0.585579	3.54779	-3.18603	0.00157551	0.0171262	-1.67936
ENSG00000127666_TICAM1	ENSG00000127666	148022	TICAM1	0.756445	4.1839	3.1851	0.00158041	0.0171699	-1.86271
ENSG00000249661_TNRC18P1	ENSG00000249661	NA	TNRC18P1	0.959087	0.540569	3.18418	0.00158533	0.0172136	-1.40721
ENSG00000146085_MMUT	ENSG00000146085	4594	MMUT	-0.438637	4.85677	-3.18398	0.00158639	0.0172156	-2.00255
ENSG00000112763_BTN2A1	ENSG00000112763	11120	BTN2A1	0.251921	5.20238	3.1837	0.00158787	0.017222	-2.146
ENSG00000100395_L3MBTL2	ENSG00000100395	83746	L3MBTL2	0.301613	4.87014	3.18232	0.00159527	0.0172828	-2.07293
ENSG00000117318_ID3	ENSG00000117318	3399	ID3	0.884906	1.8143	3.1824	0.00159483	0.0172828	-1.49358
ENSG00000159348_CYB5R1	ENSG00000159348	51706	CYB5R1	-0.311697	5.49143	-3.18154	0.00159944	0.0173183	-2.187
ENSG00000135842_NIBAN1	ENSG00000135842	116496	NIBAN1	-0.447613	8.03761	-3.18086	0.00160305	0.017338	-2.76303
ENSG00000117614_SYF2	ENSG00000117614	25949	SYF2	-0.202759	4.96443	-3.18089	0.0016029	0.017338	-2.05112
ENSG00000176049_JAKMIP2	ENSG00000176049	9832	JAKMIP2	1.11422	-0.457119	3.18045	0.00160528	0.0173525	-1.38489
ENSG00000130707_ASS1	ENSG00000130707	445	ASS1	0.406863	6.74707	3.17895	0.00161334	0.0174298	-2.53855
ENSG00000060749_QSER1	ENSG00000060749	79832	QSER1	-0.245237	5.74619	-3.17753	0.00162107	0.0175035	-2.27475
ENSG00000152457_DCLRE1C	ENSG00000152457	64421	DCLRE1C	0.29254	4.8347	3.17625	0.001628	0.0175686	-2.07478
ENSG00000189320_FAM180A	ENSG00000189320	389558	FAM180A	-1.04035	-3.44359	-3.17563	0.00163137	0.0175756	-1.39424
ENSG00000278828_H3C10	ENSG00000278828	8357	H3C10	0.90476	1.77101	3.17577	0.00163064	0.0175756	-1.50843
ENSG00000235513_L3MBTL2-AS1	ENSG00000235513	NA	L3MBTL2-AS1	1.06536	-0.00474243	3.17572	0.00163088	0.0175756	-1.41774
ENSG00000068305_MEF2A	ENSG00000068305	4205	MEF2A	0.169092	6.28819	3.17517	0.00163388	0.0175768	-2.43972
ENSG00000113594_LIFR	ENSG00000113594	3977	LIFR	0.38199	5.5709	3.17512	0.0016342	0.0175768	-2.30707
ENSG00000267102_AC060766.1	ENSG00000267102	NA	NA	0.992942	-1.51573	3.17532	0.00163309	0.0175768	-1.3905
ENSG00000111537_IFNG	ENSG00000111537	3458	IFNG	1.22161	-1.9688	3.17449	0.00163764	0.0176039	-1.39101
ENSG00000243147_MRPL33	ENSG00000243147	9553	MRPL33	-0.559696	3.21989	-3.17393	0.0016407	0.0176173	-1.66583
ENSG00000127152_BCL11B	ENSG00000127152	64919	BCL11B	0.893802	2.64426	3.17393	0.0016407	0.0176173	-1.61671
ENSG00000065154_OAT	ENSG00000065154	4942	OAT	-0.247058	6.99949	-3.17345	0.00164335	0.017636	-2.58368
ENSG00000157224_CLDN12	ENSG00000157224	9069	CLDN12	-0.312472	5.25214	-3.17229	0.00164971	0.0176908	-2.16312
ENSG00000070404_FSTL3	ENSG00000070404	10272	FSTL3	1.08924	-1.02292	3.17219	0.00165029	0.0176908	-1.40156
ENSG00000228049_POLR2J2	ENSG00000228049	246721	POLR2J2	1.10558	1.20525	3.17172	0.00165288	0.0177088	-1.49365
ENSG00000132205_EMILIN2	ENSG00000132205	84034	EMILIN2	0.947857	3.50431	3.16708	0.00167871	0.0179756	-1.78219
ENSG00000110344_UBE4A	ENSG00000110344	9354	UBE4A	-0.154266	6.67924	-3.16663	0.00168124	0.0179927	-2.52661
ENSG00000198203_SULT1C2	ENSG00000198203	6819	SULT1C2	1.04118	-1.76077	3.16552	0.00168748	0.0180495	-1.41973
ENSG00000205560_CPT1B	ENSG00000205560	1375	CPT1B	0.591598	3.46506	3.16471	0.00169203	0.0180882	-1.7859
ENSG00000113575_PPP2CA	ENSG00000113575	5515	PPP2CA	-0.162367	6.73311	-3.16383	0.00169703	0.0181316	-2.54169
ENSG00000088247_KHSRP	ENSG00000088247	8570	KHSRP	0.215086	6.08868	3.16214	0.00170662	0.018214	-2.42872
ENSG00000168329_CX3CR1	ENSG00000168329	1524	CX3CR1	1.04758	1.2053	3.16219	0.00170634	0.018214	-1.51059
ENSG00000118007_STAG1	ENSG00000118007	10274	STAG1	-0.169446	5.81494	-3.16121	0.00171191	0.0182507	-2.33915
ENSG00000183023_SLC8A1	ENSG00000183023	6546	SLC8A1	0.803879	4.38536	3.1612	0.00171194	0.0182507	-1.98341
ENSG00000156218_ADAMTSL3	ENSG00000156218	57188	ADAMTSL3	0.938643	1.27596	3.16076	0.00171448	0.0182677	-1.51935
ENSG00000011405_PIK3C2A	ENSG00000011405	5286	PIK3C2A	-0.172544	6.244	-3.15841	0.00172796	0.0184011	-2.46189
ENSG00000188786_MTF1	ENSG00000188786	4520	MTF1	0.233837	6.50475	3.15553	0.00174458	0.0185651	-2.54474
ENSG00000126456_IRF3	ENSG00000126456	3661	IRF3	0.285833	4.86374	3.15542	0.00174527	0.0185651	-2.14389
ENSG00000154832_CXXC1	ENSG00000154832	30827	CXXC1	0.262609	4.83862	3.15502	0.00174759	0.0185713	-2.14079
ENSG00000273703_H2BC14	ENSG00000273703	8342	H2BC14	1.13986	-1.08737	3.15499	0.00174777	0.0185713	-1.4543
ENSG00000008300_CELSR3	ENSG00000008300	1951	CELSR3	0.916305	1.46771	3.15463	0.00174987	0.0185834	-1.55348
ENSG00000171903_CYP4F11	ENSG00000171903	57834	CYP4F11	0.675969	3.79711	3.15426	0.00175198	0.0185956	-1.9311
ENSG00000159140_SON	ENSG00000159140	6651	SON	-0.110874	8.81925	-3.15343	0.00175684	0.0186369	-3.10071
ENSG00000189043_NDUFA4	ENSG00000189043	4697	NDUFA4	-0.388655	5.47268	-3.15271	0.00176105	0.0186714	-2.27212
ENSG00000168404_MLKL	ENSG00000168404	197259	MLKL	0.900624	3.58556	3.15149	0.00176825	0.0187375	-1.84035
ENSG00000126878_AIF1L	ENSG00000126878	83543	AIF1L	-1.07	1.82806	-3.15121	0.00176988	0.0187445	-1.54243
ENSG00000140519_RHCG	ENSG00000140519	51458	RHCG	-1.65214	1.59638	-3.15088	0.00177182	0.0187547	-1.51484
ENSG00000125386_FAM193A	ENSG00000125386	8603	FAM193A	0.236577	5.27852	3.15028	0.00177536	0.0187819	-2.26564
ENSG00000125999_BPIFB1	ENSG00000125999	92747	BPIFB1	-0.539235	8.45354	-3.15008	0.00177652	0.0187839	-2.97019
ENSG00000125304_TM9SF2	ENSG00000125304	9375	TM9SF2	-0.268786	7.53091	-3.14975	0.00177851	0.0187947	-2.78552
ENSG00000180573_H2AC6	ENSG00000180573	8334	H2AC6	0.364066	5.69851	3.14912	0.00178223	0.0188238	-2.36802
ENSG00000106560_GIMAP2	ENSG00000106560	26157	GIMAP2	1.04952	1.14955	3.14784	0.0017898	0.0188935	-1.53531
ENSG00000129353_SLC44A2	ENSG00000129353	57153	SLC44A2	-0.258204	6.86183	-3.14716	0.00179388	0.0189262	-2.61255
ENSG00000163606_CD200R1	ENSG00000163606	131450	CD200R1	0.762317	4.23738	3.14659	0.00179726	0.0189515	-2.06818
ENSG00000111647_UHRF1BP1L	ENSG00000111647	23074	BLTP3B	-0.213059	5.75393	-3.14522	0.00180545	0.0190274	-2.37362
ENSG00000274997_H2AC12	ENSG00000274997	85235	H2AC12	1.01441	0.491353	3.14506	0.00180642	0.0190274	-1.52215
ENSG00000100726_TELO2	ENSG00000100726	9894	TELO2	0.705436	3.61302	3.1442	0.00181156	0.0190711	-1.90364
ENSG00000160789_LMNA	ENSG00000160789	4000	LMNA	0.330518	7.08692	3.14311	0.00181815	0.0191301	-2.73548
ENSG00000166801_FAM111A	ENSG00000166801	63901	FAM111A	0.300936	5.6356	3.14168	0.00182678	0.0192105	-2.40152
ENSG00000211455_STK38L	ENSG00000211455	23012	STK38L	-0.282902	5.41143	-3.14103	0.00183075	0.0192418	-2.26566
ENSG00000259726_CSPG4P11	ENSG00000259726	NA	CSPG4P11	1.09017	-0.779651	3.13804	0.001849	0.019423	-1.51487
ENSG00000163558_PRKCI	ENSG00000163558	5584	PRKCI	-0.185597	5.50267	-3.13659	0.00185791	0.0194765	-2.33703
ENSG00000103168_TAF1C	ENSG00000103168	9013	TAF1C	0.473439	4.30965	3.13655	0.00185811	0.0194765	-2.06492
ENSG00000103056_SMPD3	ENSG00000103056	55512	SMPD3	0.530569	5.02494	3.13656	0.00185806	0.0194765	-2.29715
ENSG00000283294_AP005212.4	ENSG00000283294	NA	NA	1.10216	-0.999812	3.13689	0.00185603	0.0194765	-1.50857
ENSG00000119013_NDUFB3	ENSG00000119013	4709	NDUFB3	-0.374298	4.1989	-3.13579	0.00186285	0.019496	-1.98619
ENSG00000117862_TXNDC12	ENSG00000117862	51060	TXNDC12	-0.283262	4.76994	-3.13576	0.001863	0.019496	-2.13983
ENSG00000128805_ARHGAP22	ENSG00000128805	58504	ARHGAP22	1.09006	-1.34445	3.13586	0.00186241	0.019496	-1.5084
ENSG00000108256_NUFIP2	ENSG00000108256	57532	NUFIP2	-0.157574	8.03944	-3.13445	0.0018711	0.019551	-2.9523
ENSG00000182087_TMEM259	ENSG00000182087	91304	TMEM259	0.425629	6.10537	3.13426	0.00187229	0.019551	-2.5267
ENSG00000164855_TMEM184A	ENSG00000164855	202915	TMEM184A	0.458348	5.09875	3.13455	0.00187048	0.019551	-2.2879
ENSG00000115523_GNLY	ENSG00000115523	10578	GNLY	1.28972	-0.811456	3.13441	0.00187134	0.019551	-1.5123
ENSG00000230715_AC018638.2	ENSG00000230715	NA	NA	0.955721	0.69558	3.13362	0.00187623	0.0195816	-1.57013
ENSG00000179832_MROH1	ENSG00000179832	727957	MROH1	0.363134	5.85581	3.13243	0.00188365	0.0196484	-2.4765
ENSG00000133740_E2F5	ENSG00000133740	1875	E2F5	0.83822	1.92377	3.13104	0.00189238	0.0197182	-1.68353
ENSG00000107719_PALD1	ENSG00000107719	27143	PALD1	1.04971	0.866645	3.13105	0.0018923	0.0197182	-1.57556
ENSG00000196591_HDAC2	ENSG00000196591	3066	HDAC2	-0.169208	5.52578	-3.13003	0.00189872	0.0197736	-2.37119
ENSG00000167615_LENG8	ENSG00000167615	114823	LENG8	0.320099	7.04642	3.12903	0.00190498	0.0198282	-2.75781
ENSG00000258476_LINC02207	ENSG00000258476	101927153	LINC02207	-1.36137	-1.57157	-3.12878	0.00190658	0.0198342	-1.52565
ENSG00000136816_TOR1B	ENSG00000136816	27348	TOR1B	0.612376	4.45015	3.12825	0.00190993	0.0198583	-2.12175
ENSG00000203688_LINC02487	ENSG00000203688	441178	LINC02487	-1.1343	-3.18825	-3.12726	0.00191617	0.0199125	-1.53547
ENSG00000115993_TRAK2	ENSG00000115993	66008	TRAK2	-0.270621	7.01944	-3.12653	0.0019208	0.0199499	-2.72879
ENSG00000131355_ADGRE3	ENSG00000131355	84658	ADGRE3	-1.63177	0.993602	-3.12554	0.00192707	0.0199936	-1.56676
ENSG00000103326_CAPN15	ENSG00000103326	6650	CAPN15	0.77307	4.42013	3.12556	0.00192695	0.0199936	-2.14241
ENSG00000166855_CLPX	ENSG00000166855	10845	CLPX	-0.189438	5.57008	-3.12216	0.00194871	0.0202073	-2.39542
ENSG00000272636_DOC2B	ENSG00000272636	8447	DOC2B	0.82018	3.56313	3.12151	0.00195291	0.02024	-1.94179
ENSG00000270972_AC136475.9	ENSG00000270972	NA	NA	1.12614	-3.05781	3.12018	0.00196149	0.0203181	-1.55194
ENSG00000147614_ATP6V0D2	ENSG00000147614	245972	ATP6V0D2	1.03884	0.0229856	3.11949	0.00196597	0.0203536	-1.57939
ENSG00000175931_UBE2O	ENSG00000175931	63893	UBE2O	0.4042	4.72577	3.11919	0.00196793	0.020363	-2.22852
ENSG00000255112_CHMP1B	ENSG00000255112	57132	CHMP1B	-0.222983	7.07367	-3.11486	0.00199622	0.0206447	-2.76221
ENSG00000145734_BDP1	ENSG00000145734	55814	BDP1	0.151786	6.46968	3.11385	0.00200284	0.0206873	-2.66739
ENSG00000243302_AC018638.4	ENSG00000243302	NA	NA	0.564516	3.4866	3.11401	0.0020018	0.0206873	-1.943
ENSG00000144712_CAND2	ENSG00000144712	23066	CAND2	0.904686	1.6117	3.11375	0.00200355	0.0206873	-1.70663
ENSG00000075303_SLC25A40	ENSG00000075303	55972	SLC25A40	-0.496868	3.92206	-3.11319	0.00200725	0.0206925	-1.9772
ENSG00000115685_PPP1R7	ENSG00000115685	5510	PPP1R7	-0.247934	5.4782	-3.11331	0.0020064	0.0206925	-2.41019
ENSG00000135144_DTX1	ENSG00000135144	1840	DTX1	1.04089	-2.95603	3.11343	0.00200564	0.0206925	-1.57099
ENSG00000223653_AL078459.1	ENSG00000223653	NA	BCL10-AS1	1.03864	-1.89746	3.11236	0.00201274	0.020738	-1.57257
ENSG00000173376_NDNF	ENSG00000173376	79625	NDNF	-0.964293	-2.94287	-3.11175	0.00201677	0.0207458	-1.5778
ENSG00000120756_PLS1	ENSG00000120756	5357	PLS1	-0.236903	6.03358	-3.1116	0.00201779	0.0207458	-2.5401
ENSG00000072958_AP1M1	ENSG00000072958	8907	AP1M1	0.580659	4.07435	3.11207	0.00201463	0.0207458	-2.09125
ENSG00000010327_STAB1	ENSG00000010327	23166	STAB1	1.04554	2.16352	3.11178	0.00201656	0.0207458	-1.71471
ENSG00000188566_NDOR1	ENSG00000188566	27158	NDOR1	0.803865	2.17919	3.11106	0.00202133	0.0207712	-1.74432
ENSG00000106327_TFR2	ENSG00000106327	7036	TFR2	0.985263	-2.35687	3.11074	0.00202347	0.0207821	-1.57757
ENSG00000140400_MAN2C1	ENSG00000140400	4123	MAN2C1	0.358204	5.35551	3.11046	0.00202533	0.0207902	-2.42153
ENSG00000113212_PCDHB7	ENSG00000113212	56129	PCDHB7	-0.913394	-2.69841	-3.11012	0.00202761	0.0208017	-1.58158
ENSG00000167716_WDR81	ENSG00000167716	124997	WDR81	0.306975	4.92158	3.10997	0.0020286	0.0208017	-2.28098
ENSG00000021776_AQR	ENSG00000021776	9716	AQR	-0.181817	6.02024	-3.10931	0.00203299	0.020816	-2.5522
ENSG00000080603_SRCAP	ENSG00000080603	10847	SRCAP	0.337149	6.6872	3.10928	0.00203321	0.020816	-2.73621
ENSG00000116863_ADPRS	ENSG00000116863	54936	ADPRS	0.401973	4.86335	3.10957	0.00203126	0.020816	-2.33129
ENSG00000198898_CAPZA2	ENSG00000198898	830	CAPZA2	-0.240635	6.52715	-3.10872	0.00203698	0.0208435	-2.64205
ENSG00000215790_SLC35E2A	ENSG00000215790	NA	SLC35E2A	-0.479313	4.33423	-3.10687	0.00204943	0.0209046	-2.10787
ENSG00000125827_TMX4	ENSG00000125827	56255	TMX4	-0.218067	6.18763	-3.10713	0.00204762	0.0209046	-2.60298
ENSG00000197226_TBC1D9B	ENSG00000197226	23061	TBC1D9B	0.195978	6.67048	3.10738	0.00204594	0.0209046	-2.73291
ENSG00000156675_RAB11FIP1	ENSG00000156675	80223	RAB11FIP1	0.206159	9.05158	3.10692	0.00204909	0.0209046	-3.32978
ENSG00000005206_SPPL2B	ENSG00000005206	56928	SPPL2B	0.428656	5.64761	3.10762	0.00204437	0.0209046	-2.52584
ENSG00000171791_BCL2	ENSG00000171791	596	BCL2	0.476879	4.12302	3.10707	0.00204808	0.0209046	-2.12063
ENSG00000119771_KLHL29	ENSG00000119771	114818	KLHL29	0.934346	1.42037	3.10629	0.00205331	0.0209331	-1.69866
ENSG00000178199_ZC3H12D	ENSG00000178199	340152	ZC3H12D	0.944045	1.20823	3.10549	0.00205876	0.0209777	-1.67391
ENSG00000126432_PRDX5	ENSG00000126432	25824	PRDX5	-0.319077	7.60364	-3.10403	0.00206862	0.0210671	-2.95146
ENSG00000251136_AF117829.1	ENSG00000251136	101929709	RIPK2-DT	0.394115	4.57456	3.10311	0.00207491	0.02112	-2.24123
ENSG00000280152_AC009078.3	ENSG00000280152	NA	NA	0.897357	1.55844	3.10258	0.0020785	0.0211454	-1.72905
ENSG00000010017_RANBP9	ENSG00000010017	10048	RANBP9	-0.225056	6.03188	-3.10119	0.002088	0.0212309	-2.5559
ENSG00000125780_TGM3	ENSG00000125780	7053	TGM3	-1.42842	1.67526	-3.09909	0.00210245	0.0213666	-1.68336
ENSG00000144357_UBR3	ENSG00000144357	130507	UBR3	-0.251803	6.21577	-3.09887	0.00210396	0.0213708	-2.62852
ENSG00000275340_FGD5P1	ENSG00000275340	NA	FGD5P1	0.959514	-2.29624	3.09831	0.00210786	0.0213992	-1.61341
ENSG00000180979_LRRC57	ENSG00000180979	255252	LRRC57	-0.411364	4.60618	-3.09731	0.00211475	0.0214579	-2.20287
ENSG00000236039_AC019117.2	ENSG00000236039	101927630	LINC02889	0.976869	0.336762	3.09601	0.0021238	0.0215384	-1.6527
ENSG00000188676_IDO2	ENSG00000188676	169355	IDO2	0.95746	-3.07852	3.09499	0.00213092	0.0215992	-1.62514
ENSG00000100239_PPP6R2	ENSG00000100239	9701	PPP6R2	0.216273	5.66165	3.09228	0.00214995	0.0217807	-2.54358
ENSG00000119979_DENND10	ENSG00000119979	404636	DENND10	-0.357898	4.96607	-3.09138	0.0021563	0.0218242	-2.31005
ENSG00000155313_USP25	ENSG00000155313	29761	USP25	0.204543	6.43369	3.09135	0.00215649	0.0218242	-2.72292
ENSG00000151366_NDUFC2	ENSG00000151366	4718	NDUFC2	-0.335657	4.99118	-3.0909	0.00215969	0.0218338	-2.34734
ENSG00000065135_GNAI3	ENSG00000065135	2773	GNAI3	-0.307278	6.62713	-3.09102	0.00215882	0.0218338	-2.71526
ENSG00000112562_SMOC2	ENSG00000112562	64094	SMOC2	-1.01101	-2.72418	-3.09046	0.00216277	0.0218534	-1.63788
ENSG00000276410_H2BC3	ENSG00000276410	3018	H2BC3	1.08681	-0.961115	3.08893	0.00217363	0.0219517	-1.64915
ENSG00000178562_CD28	ENSG00000178562	940	CD28	1.12204	-1.95673	3.08861	0.00217595	0.0219637	-1.6408
ENSG00000147912_FBXO10	ENSG00000147912	26267	FBXO10	1.06183	0.49084	3.08813	0.00217939	0.0219869	-1.68835
ENSG00000114062_UBE3A	ENSG00000114062	7337	UBE3A	-0.18416	6.49807	-3.08682	0.00218874	0.0220583	-2.73451
ENSG00000162819_BROX	ENSG00000162819	148362	BROX	-0.148057	6.32917	-3.08694	0.00218783	0.0220583	-2.68737
ENSG00000119004_CYP20A1	ENSG00000119004	57404	CYP20A1	-0.258255	4.96128	-3.08479	0.00220328	0.0221933	-2.35729
ENSG00000163874_ZC3H12A	ENSG00000163874	80149	ZC3H12A	0.562607	6.07387	3.08372	0.00221103	0.0222503	-2.67217
ENSG00000145014_TMEM44	ENSG00000145014	93109	TMEM44	0.606423	3.13997	3.08369	0.00221124	0.0222503	-1.98611
ENSG00000118971_CCND2	ENSG00000118971	894	CCND2	0.839639	3.74867	3.0833	0.00221405	0.022267	-2.06436
ENSG00000185101_ANO9	ENSG00000185101	338440	ANO9	0.672868	3.24443	3.08313	0.00221525	0.0222675	-2.00299
ENSG00000167632_TRAPPC9	ENSG00000167632	83696	TRAPPC9	0.234217	5.81654	3.08261	0.00221907	0.0222944	-2.62
ENSG00000160551_TAOK1	ENSG00000160551	57551	TAOK1	-0.138954	7.53339	-3.08244	0.00222029	0.022295	-2.98795
ENSG00000277632_CCL3	ENSG00000277632	6348	CCL3	1.32843	2.41937	3.08096	0.00223102	0.0223912	-1.85325
ENSG00000066583_ISOC1	ENSG00000066583	51015	ISOC1	-0.569873	3.14038	-3.08008	0.00223744	0.022424	-1.92614
ENSG00000186056_MATN1-AS1	ENSG00000186056	100129196	MATN1-AS1	0.968595	-0.462753	3.08004	0.00223776	0.022424	-1.67816
ENSG00000244682_FCGR2C	ENSG00000244682	NA	FCGR2C	1.31943	0.32509	3.08023	0.00223638	0.022424	-1.70199
ENSG00000027697_IFNGR1	ENSG00000027697	3459	IFNGR1	-0.404562	6.3676	-3.07919	0.00224399	0.0224747	-2.68948
ENSG00000137075_RNF38	ENSG00000137075	152006	RNF38	-0.238552	5.47216	-3.07872	0.00224739	0.0224971	-2.49691
ENSG00000204252_HLA-DOA	ENSG00000204252	3111	HLA-DOA	0.849507	3.03603	3.0783	0.00225047	0.0225164	-1.95988
ENSG00000091986_CCDC80	ENSG00000091986	151887	CCDC80	0.456474	7.54066	3.07805	0.00225234	0.0225234	-3.09418
ENSG00000187240_DYNC2H1	ENSG00000187240	79659	DYNC2H1	-0.467307	7.96657	-3.07688	0.00226094	0.0225978	-3.13437
ENSG00000204272_NBDY	ENSG00000204272	550643	NBDY	-0.643586	2.92129	-3.07614	0.00226643	0.0226409	-1.90456
ENSG00000166046_TCP11L2	ENSG00000166046	255394	TCP11L2	-0.341271	6.16544	-3.07333	0.00228731	0.0228377	-2.6801
ENSG00000134265_NAPG	ENSG00000134265	8774	NAPG	-0.240234	5.09537	-3.07281	0.00229115	0.0228642	-2.4202
ENSG00000204542_C6orf15	ENSG00000204542	29113	C6orf15	-0.794424	-4.00368	-3.06938	0.0023169	0.023096	-1.7054
ENSG00000244038_DDOST	ENSG00000244038	1650	DDOST	-0.189942	5.97475	-3.06914	0.0023187	0.023096	-2.65656
ENSG00000184967_NOC4L	ENSG00000184967	79050	NOC4L	0.803456	1.91039	3.06908	0.00231915	0.023096	-1.84667
ENSG00000167157_PRRX2	ENSG00000167157	51450	PRRX2	1.06143	-0.508538	3.06909	0.00231911	0.023096	-1.70669
ENSG00000063177_RPL18	ENSG00000063177	6141	RPL18	-0.239882	7.11701	-3.06865	0.0023224	0.0231165	-2.91954
ENSG00000213626_LBH	ENSG00000213626	81606	LBH	0.328016	5.30607	3.06779	0.00232894	0.0231697	-2.53522
ENSG00000129455_KLK8	ENSG00000129455	11202	KLK8	-1.1793	-2.23122	-3.06756	0.00233071	0.0231754	-1.70338
ENSG00000129292_PHF20L1	ENSG00000129292	51105	PHF20L1	-0.328849	6.75334	-3.06641	0.0023394	0.0232498	-2.82117
ENSG00000119682_AREL1	ENSG00000119682	9870	AREL1	-0.226333	5.79614	-3.06504	0.00234986	0.023294	-2.61059
ENSG00000196367_TRRAP	ENSG00000196367	8295	TRRAP	0.145438	7.05872	3.06514	0.00234914	0.023294	-2.94843
ENSG00000078269_SYNJ2	ENSG00000078269	8871	SYNJ2	0.246313	5.43452	3.06559	0.00234569	0.023294	-2.56025
ENSG00000171916_LGALS9C	ENSG00000171916	654346	LGALS9C	0.717902	2.76199	3.06523	0.00234842	0.023294	-1.96792
ENSG00000159899_NPR2	ENSG00000159899	4882	NPR2	0.98577	-1.60286	3.06517	0.00234885	0.023294	-1.70952
ENSG00000071859_FAM50A	ENSG00000071859	9130	FAM50A	0.315952	3.75334	3.06402	0.00235767	0.0233595	-2.12404
ENSG00000164219_PGGT1B	ENSG00000164219	5229	PGGT1B	-0.315545	5.44598	-3.06351	0.00236163	0.0233778	-2.54876
ENSG00000162909_CAPN2	ENSG00000162909	824	CAPN2	0.206325	8.8281	3.06347	0.00236193	0.0233778	-3.41664
ENSG00000119820_YIPF4	ENSG00000119820	84272	YIPF4	-0.304598	5.47294	-3.06309	0.00236484	0.0233946	-2.54069
ENSG00000249673_NOP14-AS1	ENSG00000249673	NA	NOP14-AS1	0.525364	4.05872	3.06284	0.00236677	0.0234018	-2.24077
ENSG00000123064_DDX54	ENSG00000123064	79039	DDX54	0.448176	4.57047	3.0625	0.00236934	0.0234153	-2.35511
ENSG00000198406_BZW1P2	ENSG00000198406	NA	BZW1P2	-0.723032	0.285549	-3.06131	0.00237857	0.0234944	-1.73279
ENSG00000102010_BMX	ENSG00000102010	660	BMX	-1.08939	-1.13875	-3.05945	0.00239293	0.0236243	-1.72495
ENSG00000165215_CLDN3	ENSG00000165215	1365	CLDN3	1.03019	3.96907	3.05906	0.00239598	0.0236423	-2.26452
ENSG00000276107_AC037198.1	ENSG00000276107	NA	THBS1-IT1	1.07133	-2.4498	3.05677	0.00241388	0.0238067	-1.73248
ENSG00000128563_PRKRIP1	ENSG00000128563	79706	PRKRIP1	0.468518	3.88644	3.05513	0.00242675	0.0239215	-2.20617
ENSG00000143851_PTPN7	ENSG00000143851	5778	PTPN7	0.929174	2.97029	3.05489	0.00242862	0.0239278	-1.99109
ENSG00000171853_TRAPPC12	ENSG00000171853	51112	TRAPPC12	0.322823	5.09588	3.0543	0.00243331	0.0239618	-2.51743
ENSG00000134152_KATNBL1	ENSG00000134152	79768	KATNBL1	-0.569209	4.93524	-3.05371	0.00243796	0.0239953	-2.35717
ENSG00000142892_PIGK	ENSG00000142892	10026	PIGK	-0.539952	4.16119	-3.05349	0.00243972	0.0240005	-2.22619
ENSG00000175662_TOM1L2	ENSG00000175662	146691	TOM1L2	0.21365	5.70599	3.05308	0.00244293	0.024015	-2.66475
ENSG00000260228_AC009119.1	ENSG00000260228	102724163	CDH13-AS2	0.889161	1.7692	3.05299	0.00244368	0.024015	-1.8863
ENSG00000165813_CCDC186	ENSG00000165813	55088	CCDC186	-0.134875	6.91094	-3.05278	0.00244535	0.0240192	-2.93294
ENSG00000007306_CEACAM7	ENSG00000007306	1087	CEACAM7	-1.23531	1.16112	-3.05175	0.0024535	0.0240871	-1.78304
ENSG00000255833_TIFAB	ENSG00000255833	497189	TIFAB	1.0585	-2.69228	3.05125	0.00245749	0.024114	-1.7492
ENSG00000158488_CD1E	ENSG00000158488	913	CD1E	-1.06354	-2.18797	-3.05068	0.00246207	0.0241467	-1.75034
ENSG00000287001_AC010624.5	ENSG00000287001	105372436	LOC105372436	1.07771	-1.56308	3.0505	0.00246348	0.0241484	-1.75347
ENSG00000139112_GABARAPL1	ENSG00000139112	23710	GABARAPL1	-0.318869	6.00319	-3.04948	0.00247166	0.0242162	-2.68489
ENSG00000131591_C1orf159	ENSG00000131591	54991	C1orf159	0.859346	2.58189	3.04885	0.00247671	0.0242534	-2.00121
ENSG00000108244_KRT23	ENSG00000108244	25984	KRT23	0.391315	6.91302	3.0486	0.00247869	0.0242606	-2.95816
ENSG00000111341_MGP	ENSG00000111341	4256	MGP	-0.986254	-1.90742	-3.04762	0.00248658	0.0243132	-1.75842
ENSG00000123136_DDX39A	ENSG00000123136	10212	DDX39A	0.235805	4.58195	3.04769	0.00248599	0.0243132	-2.39092
ENSG00000166734_CASC4	ENSG00000166734	113201	GOLM2	-0.151833	7.38934	-3.04705	0.00249114	0.0243456	-3.06707
ENSG00000218357_LINC01644	ENSG00000218357	101927722	LINC01644	0.959984	-1.51453	3.0468	0.00249317	0.0243531	-1.7624
ENSG00000104880_ARHGEF18	ENSG00000104880	23370	ARHGEF18	0.44126	5.61463	3.04642	0.0024962	0.0243704	-2.67154
ENSG00000058335_RASGRF1	ENSG00000058335	5923	RASGRF1	1.00743	-2.00285	3.04595	0.00250005	0.0243957	-1.76314
ENSG00000251442_LINC01094	ENSG00000251442	NA	LINC01094	1.03722	0.310381	3.04548	0.00250381	0.02442	-1.79118
ENSG00000119414_PPP6C	ENSG00000119414	5537	PPP6C	-0.159781	5.41188	-3.04492	0.00250841	0.0244526	-2.58458
ENSG00000162302_RPS6KA4	ENSG00000162302	8986	RPS6KA4	0.514005	3.81902	3.04379	0.00251753	0.0245292	-2.20882
ENSG00000160145_KALRN	ENSG00000160145	8997	KALRN	0.535102	3.97189	3.0431	0.00252317	0.0245717	-2.31269
ENSG00000075234_TTC38	ENSG00000075234	55020	TTC38	0.508857	3.23816	3.0427	0.00252644	0.0245912	-2.10967
ENSG00000100288_CHKB	ENSG00000100288	1120	CHKB	0.29337	4.87594	3.04224	0.00253023	0.0246157	-2.49379
ENSG00000149564_ESAM	ENSG00000149564	90952	ESAM	-1.13445	-2.22901	-3.03867	0.00255959	0.0248888	-1.78541
ENSG00000279277_AC012020.1	ENSG00000279277	NA	NA	0.95627	1.25638	3.03768	0.00256782	0.0249563	-1.87032
ENSG00000164733_CTSB	ENSG00000164733	1508	CTSB	-0.173048	8.97829	-3.03665	0.00257635	0.0250266	-3.4768
ENSG00000186522_SEPTIN10	ENSG00000186522	151011	SEPTIN10	-0.344476	4.91953	-3.03569	0.00258437	0.025092	-2.48591
ENSG00000117984_CTSD	ENSG00000117984	1509	CTSD	0.25813	9.21002	3.03488	0.00259111	0.0251071	-3.5846
ENSG00000105357_MYH14	ENSG00000105357	79784	MYH14	0.290514	8.09574	3.03511	0.00258921	0.0251071	-3.31026
ENSG00000196814_MVB12B	ENSG00000196814	89853	MVB12B	0.48187	4.13187	3.03502	0.00258993	0.0251071	-2.36145
ENSG00000107551_RASSF4	ENSG00000107551	83937	RASSF4	0.742263	2.88527	3.03508	0.0025894	0.0251071	-2.05396
[truncated: 17,362 more rows]

## Sheet: HighvsNone
	ENSEMBL	ENTREZID	SYMBOL	logFC	AveExpr	t	P.Value	adj.P.Val	B
ENSG00000059378_PARP12	ENSG00000059378	64761	PARP12	2.24662	5.53354	16.3328	1.0287e-44	1.99156e-40	90.8895
ENSG00000157601_MX1	ENSG00000157601	4599	MX1	2.75668	8.20416	15.6822	4.03145e-42	3.90244e-38	84.8093
ENSG00000111331_OAS3	ENSG00000111331	4940	OAS3	3.53075	7.10652	15.5661	1.16538e-41	6.67696e-38	83.8838
ENSG00000111335_OAS2	ENSG00000111335	4939	OAS2	3.03233	7.12819	15.5477	1.37954e-41	6.67696e-38	83.731
ENSG00000132530_XAF1	ENSG00000132530	54739	XAF1	3.26331	6.46713	15.0879	9.11999e-40	3.53126e-36	79.6248
ENSG00000138642_HERC6	ENSG00000138642	55008	HERC6	2.85623	5.92539	14.2204	2.30836e-36	6.94699e-33	71.8814
ENSG00000137628_DDX60	ENSG00000137628	55601	DDX60	2.57426	6.32693	14.211	2.51183e-36	6.94699e-33	71.7853
ENSG00000173193_PARP14	ENSG00000173193	54625	PARP14	2.20717	8.6943	14.1463	4.48618e-36	1.08566e-32	70.8782
ENSG00000137965_IFI44	ENSG00000137965	10561	IFI44	2.87227	5.63707	13.9998	1.66531e-35	3.58226e-32	69.9288
ENSG00000126709_IFI6	ENSG00000126709	2537	IFI6	4.42139	5.58376	13.8629	5.65256e-35	1.09434e-31	68.714
ENSG00000142089_IFITM3	ENSG00000142089	10410	IFITM3	2.90355	6.7553	13.7432	1.63983e-34	2.8861e-31	67.5865
ENSG00000169248_CXCL11	ENSG00000169248	6373	CXCL11	6.94528	-0.532335	13.7272	1.89099e-34	3.05079e-31	66.2249
ENSG00000134326_CMPK2	ENSG00000134326	129607	CMPK2	3.53935	5.15059	13.6925	2.57378e-34	3.83295e-31	67.2173
ENSG00000187608_ISG15	ENSG00000187608	9636	ISG15	5.13391	4.96081	13.5416	9.82073e-34	1.35807e-30	65.8923
ENSG00000107201_DDX58	ENSG00000107201	23586	RIGI	2.87738	5.87432	13.4285	2.66816e-33	3.4437e-30	64.8952
ENSG00000137959_IFI44L	ENSG00000137959	10964	IFI44L	4.56471	5.7727	13.3598	4.89538e-33	5.92342e-30	64.2868
ENSG00000185745_IFIT1	ENSG00000185745	3434	IFIT1	4.44698	5.82203	13.3317	6.27184e-33	7.14252e-30	64.0295
ENSG00000132274_TRIM22	ENSG00000132274	10346	TRIM22	2.18026	7.46387	13.2067	1.88406e-32	2.02642e-29	62.816
ENSG00000055332_EIF2AK2	ENSG00000055332	5610	EIF2AK2	1.5841	7.38668	13.16	2.83969e-32	2.89349e-29	62.4531
ENSG00000185885_IFITM1	ENSG00000185885	8519	IFITM1	3.07671	6.91394	12.9329	2.07423e-31	2.00785e-28	60.466
ENSG00000133106_EPSTI1	ENSG00000133106	94240	EPSTI1	3.19733	5.1564	12.9261	2.20038e-31	2.02854e-28	60.5394
ENSG00000170581_STAT2	ENSG00000170581	6773	STAT2	1.7067	7.37566	12.8598	3.92426e-31	3.45335e-28	59.8474
ENSG00000119917_IFIT3	ENSG00000119917	3437	IFIT3	4.0664	6.45029	12.7868	7.41132e-31	6.2384e-28	59.2383
ENSG00000138496_PARP9	ENSG00000138496	83666	PARP9	1.95765	7.09863	12.7435	1.07948e-30	8.70782e-28	58.8667
ENSG00000184979_USP18	ENSG00000184979	11274	USP18	3.23391	4.07999	12.7187	1.33861e-30	1.03662e-27	58.6957
ENSG00000115267_IFIH1	ENSG00000115267	64135	IFIH1	2.37404	6.17099	12.5147	7.83013e-30	5.83043e-27	56.983
ENSG00000134321_RSAD2	ENSG00000134321	91543	RSAD2	4.02079	6.14349	12.4315	1.60363e-29	1.14986e-26	56.2199
ENSG00000115415_STAT1	ENSG00000115415	6772	STAT1	1.94476	8.2545	12.3979	2.14194e-29	1.481e-26	55.7068
ENSG00000135114_OASL	ENSG00000135114	8638	OASL	4.36924	3.93443	12.2135	1.04192e-28	6.95574e-26	54.4019
ENSG00000119922_IFIT2	ENSG00000119922	3433	IFIT2	4.01995	6.68086	12.1467	1.84339e-28	1.1896e-25	53.717
ENSG00000165949_IFI27	ENSG00000165949	3429	IFI27	2.25276	6.91718	12.1225	2.26767e-28	1.4162e-25	53.5599
ENSG00000140464_PML	ENSG00000140464	5371	PML	2.05447	6.42249	11.8846	1.7121e-27	1.03582e-24	51.634
ENSG00000130303_BST2	ENSG00000130303	684	BST2	2.65461	4.8987	11.8595	2.11612e-27	1.24146e-24	51.4869
ENSG00000108700_CCL8	ENSG00000108700	6355	CCL8	6.25371	-2.96651	11.8312	2.68847e-27	1.53085e-24	48.4583
ENSG00000122643_NT5C3A	ENSG00000122643	51251	NT5C3A	1.87308	5.13856	11.7175	7.01052e-27	3.87782e-24	50.3085
ENSG00000089127_OAS1	ENSG00000089127	4938	OAS1	2.41407	6.44419	11.6844	9.2637e-27	4.98181e-24	49.9446
ENSG00000124201_ZNFX1	ENSG00000124201	57169	ZNFX1	1.39715	7.94378	11.6131	1.68515e-26	8.81744e-24	49.1874
ENSG00000169245_CXCL10	ENSG00000169245	3627	CXCL10	6.28508	1.4359	11.5547	2.74894e-26	1.40051e-23	48.7046
ENSG00000130813_SHFL	ENSG00000130813	55337	SHFL	2.35239	4.42003	11.4556	6.28719e-26	3.12102e-23	48.1218
ENSG00000160932_LY6E	ENSG00000160932	4061	LY6E	1.89498	7.14471	11.4458	6.82332e-26	3.30249e-23	47.8875
ENSG00000156587_UBE2L6	ENSG00000156587	9246	UBE2L6	1.91418	6.1279	11.3313	1.76812e-25	8.34896e-23	47.0841
ENSG00000138646_HERC5	ENSG00000138646	51191	HERC5	3.49172	4.01994	11.3239	1.88008e-25	8.66628e-23	47.0428
ENSG00000226025_AC005515.1	ENSG00000226025	NA	NA	5.64036	-2.96529	11.2981	2.32757e-25	1.04795e-22	44.1588
ENSG00000088827_SIGLEC1	ENSG00000088827	6614	SIGLEC1	5.47895	0.953154	11.278	2.75014e-25	1.21006e-22	46.2013
ENSG00000152778_IFIT5	ENSG00000152778	24138	IFIT5	1.98321	5.48314	11.1458	8.19487e-25	3.52562e-22	45.6104
ENSG00000002549_LAP3	ENSG00000002549	51056	LAP3	1.70347	6.8844	11.0081	2.53786e-24	1.06811e-21	44.3628
ENSG00000183486_MX2	ENSG00000183486	4600	MX2	2.71984	7.26204	10.9918	2.89966e-24	1.19441e-21	44.0971
ENSG00000155363_MOV10	ENSG00000155363	4343	MOV10	1.33355	5.96827	10.9181	5.29716e-24	2.13652e-21	43.7547
ENSG00000284194_SCO2	ENSG00000284194	9997	SCO2	1.93668	4.44367	10.862	8.36701e-24	3.30582e-21	43.3171
ENSG00000177409_SAMD9L	ENSG00000177409	219285	SAMD9L	2.55469	6.67008	10.8215	1.1629e-23	4.50274e-21	42.8378
ENSG00000163840_DTX3L	ENSG00000163840	151636	DTX3L	1.48336	6.93935	10.7906	1.49463e-23	5.67375e-21	42.6234
ENSG00000168961_LGALS9	ENSG00000168961	3965	LGALS9	1.38919	5.9008	10.7509	2.06146e-23	7.66352e-21	42.4216
ENSG00000121858_TNFSF10	ENSG00000121858	8743	TNFSF10	1.62392	6.94268	10.7488	2.09797e-23	7.66352e-21	42.2617
ENSG00000108771_DHX58	ENSG00000108771	79132	DHX58	2.15596	4.29422	10.7216	2.61472e-23	9.37426e-21	42.1944
ENSG00000068079_IFI35	ENSG00000068079	3430	IFI35	2.44123	4.27733	10.6531	4.54421e-23	1.59956e-20	41.6573
ENSG00000130589_HELZ2	ENSG00000130589	85441	HELZ2	2.66602	6.86682	10.4419	2.47465e-22	8.5552e-20	39.7619
ENSG00000013374_NUB1	ENSG00000013374	51667	NUB1	1.27368	5.89814	10.3933	3.64717e-22	1.23876e-19	39.5853
ENSG00000178685_PARP10	ENSG00000178685	84875	PARP10	2.10796	5.47862	10.2504	1.13352e-21	3.78362e-19	38.4745
ENSG00000115155_OTOF	ENSG00000115155	9381	OTOF	5.71259	-1.49567	10.2053	1.61914e-21	5.31298e-19	36.8192
ENSG00000108691_CCL2	ENSG00000108691	6347	CCL2	5.08665	0.372747	10.1174	3.23596e-21	1.04414e-18	36.9998
ENSG00000160710_ADAR	ENSG00000160710	103	ADAR	1.0953	8.76839	10.0719	4.62285e-21	1.46719e-18	36.6239
ENSG00000173821_RNF213	ENSG00000173821	57674	RNF213	1.91487	9.95956	9.91702	1.5491e-20	4.8372e-18	35.021
ENSG00000225964_NRIR	ENSG00000225964	NA	NRIR	4.76755	-0.636338	9.90609	1.68645e-20	5.1825e-18	34.8184
ENSG00000221963_APOL6	ENSG00000221963	80830	APOL6	1.50868	7.65154	9.90005	1.76748e-20	5.34663e-18	35.492
ENSG00000188313_PLSCR1	ENSG00000188313	5359	PLSCR1	1.68433	6.89946	9.84859	2.63456e-20	7.84694e-18	35.2192
ENSG00000078081_LAMP3	ENSG00000078081	27074	LAMP3	2.41233	4.66776	9.84385	2.7331e-20	8.0171e-18	35.3819
ENSG00000185722_ANKFY1	ENSG00000185722	51479	ANKFY1	0.82112	6.64244	9.83254	2.98324e-20	8.62022e-18	35.1879
ENSG00000124256_ZBP1	ENSG00000124256	81030	ZBP1	4.35923	1.75768	9.82224	3.23067e-20	9.19792e-18	35.0142
ENSG00000269720_CCDC194	ENSG00000269720	110806280	CCDC194	4.84452	-2.68909	9.71126	7.60241e-20	2.13308e-17	32.4916
ENSG00000196684_HSH2D	ENSG00000196684	84941	HSH2D	2.26937	4.86132	9.59085	1.91235e-19	5.28902e-17	33.4754
ENSG00000185507_IRF7	ENSG00000185507	3665	IRF7	3.02582	5.03087	9.56991	2.24361e-19	6.1178e-17	33.2888
ENSG00000162654_GBP4	ENSG00000162654	115361	GBP4	2.26786	5.66757	9.53202	2.99434e-19	8.05145e-17	32.9636
ENSG00000072121_ZFYVE26	ENSG00000072121	23503	ZFYVE26	0.943777	6.15243	9.48589	4.25121e-19	1.12744e-16	32.6265
ENSG00000166750_SLFN5	ENSG00000166750	162394	SLFN5	1.19175	7.66349	9.38609	9.04511e-19	2.3664e-16	31.622
ENSG00000196141_SPATS2L	ENSG00000196141	26010	SPATS2L	1.31449	6.82645	9.27516	2.08242e-18	5.37542e-16	30.9207
ENSG00000130487_KLHDC7B	ENSG00000130487	113730	KLHDC7B	3.18951	3.31531	9.20309	3.56885e-18	9.09118e-16	30.6025
ENSG00000132256_TRIM5	ENSG00000132256	85363	TRIM5	2.10126	4.02196	9.19742	3.72291e-18	9.36045e-16	30.5764
ENSG00000240219_AL512306.2	ENSG00000240219	NA	NA	4.21681	-0.0904606	9.12147	6.54943e-18	1.6256e-15	29.3341
ENSG00000168062_BATF2	ENSG00000168062	116071	BATF2	3.00545	2.81253	9.07439	9.28233e-18	2.27476e-15	29.6151
ENSG00000138035_PNPT1	ENSG00000138035	87178	PNPT1	1.61558	5.02272	9.01785	1.40918e-17	3.41022e-15	29.2448
ENSG00000181381_DDX60L	ENSG00000181381	91351	DDX60L	2.36848	7.15364	8.96792	2.03472e-17	4.86324e-15	28.5402
ENSG00000130300_PLVAP	ENSG00000130300	83483	PLVAP	4.5923	-1.18776	8.95922	2.16889e-17	5.1207e-15	27.7437
ENSG00000100342_APOL1	ENSG00000100342	8542	APOL1	1.41962	6.35097	8.84345	5.05725e-17	1.17962e-14	27.8606
ENSG00000067066_SP100	ENSG00000067066	6672	SP100	1.2351	7.30827	8.79026	7.4451e-17	1.71592e-14	27.3441
ENSG00000140105_WARS1	ENSG00000140105	7453	WARS1	1.6675	7.16017	8.57523	3.50381e-16	7.98044e-14	25.8068
ENSG00000136514_RTP4	ENSG00000136514	64108	RTP4	2.42228	3.54039	8.56229	3.84319e-16	8.65164e-14	26.0587
ENSG00000025708_TYMP	ENSG00000025708	1890	TYMP	1.95803	7.31467	8.3567	1.6501e-15	3.67194e-13	24.2123
ENSG00000172183_ISG20	ENSG00000172183	3669	ISG20	2.3342	5.45531	8.33563	1.9134e-15	4.20948e-13	24.3686
ENSG00000177294_FBXO39	ENSG00000177294	162517	FBXO39	4.26875	-0.569837	8.31951	2.14252e-15	4.66059e-13	23.6953
ENSG00000155287_SLC25A28	ENSG00000155287	81894	SLC25A28	1.59777	4.01718	8.31605	2.19529e-15	4.72232e-13	24.3642
ENSG00000163565_IFI16	ENSG00000163565	3428	IFI16	1.06692	7.75696	8.24842	3.52273e-15	7.49451e-13	23.4531
ENSG00000131203_IDO1	ENSG00000131203	3620	IDO1	3.38241	4.14666	8.23876	3.76821e-15	7.92962e-13	23.813
ENSG00000108679_LGALS3BP	ENSG00000108679	3959	LGALS3BP	1.36226	7.25652	8.20197	4.86775e-15	1.01333e-12	23.1892
ENSG00000164054_SHISA5	ENSG00000164054	51246	SHISA5	1.10492	6.71171	8.15941	6.54005e-15	1.34697e-12	23.0401
ENSG00000117228_GBP1	ENSG00000117228	2633	GBP1	2.27586	6.88167	8.14574	7.18927e-15	1.4651e-12	22.8444
ENSG00000010030_ETV7	ENSG00000010030	51513	ETV7	2.95556	2.52658	8.1342	7.78671e-15	1.57032e-12	23.0817
ENSG00000135899_SP110	ENSG00000135899	3431	SP110	1.8232	5.69914	8.09542	1.01762e-14	2.03104e-12	22.7308
ENSG00000106785_TRIM14	ENSG00000106785	9830	TRIM14	1.37116	5.58172	8.07274	1.1896e-14	2.35007e-12	22.5983
ENSG00000204267_TAP2	ENSG00000204267	6891	TAP2	1.44684	6.14741	8.02848	1.61211e-14	3.15257e-12	22.2371
ENSG00000114127_XRN1	ENSG00000114127	54464	XRN1	0.947562	7.53191	8.02637	1.63556e-14	3.16645e-12	21.9975
ENSG00000168394_TAP1	ENSG00000168394	6890	TAP1	1.82235	6.75665	7.99115	2.08141e-14	3.98971e-12	21.8579
ENSG00000205413_SAMD9	ENSG00000205413	54809	SAMD9	1.73027	7.5419	7.96441	2.4981e-14	4.7415e-12	21.5109
ENSG00000140853_NLRC5	ENSG00000140853	84166	NLRC5	1.52153	6.73136	7.94257	2.89876e-14	5.44563e-12	21.5632
ENSG00000135363_LMO2	ENSG00000135363	4005	LMO2	1.32057	4.45461	7.94123	2.92534e-14	5.44563e-12	21.8363
ENSG00000213928_IRF9	ENSG00000213928	10379	IRF9	0.995835	6.66612	7.9173	3.44226e-14	6.34686e-12	21.4407
ENSG00000223960_CHROMR	ENSG00000223960	101927027	CHROMR	2.20739	2.83872	7.86679	4.84741e-14	8.85338e-12	21.3411
ENSG00000196116_TDRD7	ENSG00000196116	23424	TDRD7	1.21827	5.14537	7.85912	5.10529e-14	9.23723e-12	21.2385
ENSG00000240065_PSMB9	ENSG00000240065	5698	PSMB9	1.36725	5.20984	7.82535	6.41237e-14	1.14948e-11	21.0222
ENSG00000181541_MAB21L2	ENSG00000181541	10586	MAB21L2	3.79534	-3.05387	7.81342	6.94892e-14	1.23423e-11	19.9203
ENSG00000133328_PLAAT2	ENSG00000133328	54979	PLAAT2	2.63986	2.91275	7.80042	7.58425e-14	1.33483e-11	20.9099
ENSG00000168016_TRANK1	ENSG00000168016	9881	TRANK1	1.48015	6.86612	7.74615	1.09155e-13	1.90382e-11	20.2222
ENSG00000176046_NUPR1	ENSG00000176046	26471	NUPR1	1.51679	5.00624	7.68489	1.64303e-13	2.84009e-11	20.0726
ENSG00000244731_C4A	ENSG00000244731	720	C4A	2.61581	3.60897	7.65807	1.96388e-13	3.36467e-11	19.9983
ENSG00000146192_FGD2	ENSG00000146192	221472	FGD2	2.55288	2.90075	7.63196	2.33522e-13	3.96578e-11	19.8226
ENSG00000204264_PSMB8	ENSG00000204264	5696	PSMB8	0.8935	6.29335	7.62675	2.41736e-13	4.06957e-11	19.6015
ENSG00000137200_CMTR1	ENSG00000137200	23070	CMTR1	1.19529	5.40342	7.60691	2.75647e-13	4.60046e-11	19.5631
ENSG00000128335_APOL2	ENSG00000128335	23780	APOL2	1.30895	5.47851	7.57748	3.34777e-13	5.53955e-11	19.3728
ENSG00000144596_GRIP2	ENSG00000144596	80852	GRIP2	4.01561	-1.5276	7.5256	4.7097e-13	7.72711e-11	18.4138
ENSG00000089692_LAG3	ENSG00000089692	3902	LAG3	3.56798	0.886933	7.50335	5.44983e-13	8.86629e-11	18.8069
ENSG00000229754_CXCR2P1	ENSG00000229754	NA	CXCR2P1	4.19174	-2.44094	7.47199	6.69075e-13	1.07944e-10	17.8996
ENSG00000125148_MT2A	ENSG00000125148	4502	MT2A	1.95384	5.4421	7.46583	6.9654e-13	1.11446e-10	18.5891
ENSG00000145016_RUBCN	ENSG00000145016	9711	RUBCN	1.08485	5.68511	7.45505	7.47266e-13	1.18583e-10	18.5638
ENSG00000124226_RNF114	ENSG00000124226	55905	RNF114	0.695523	5.6091	7.42402	9.14618e-13	1.43959e-10	18.4029
ENSG00000173786_CNP	ENSG00000173786	1267	CNP	1.2133	5.62238	7.41157	9.91748e-13	1.54841e-10	18.2789
ENSG00000224389_C4B	ENSG00000224389	721	C4B	2.33027	4.01473	7.40847	1.01188e-12	1.5672e-10	18.3947
ENSG00000085449_WDFY1	ENSG00000085449	57590	WDFY1	0.672346	6.36729	7.28854	2.19518e-12	3.37292e-10	17.4319
ENSG00000112343_TRIM38	ENSG00000112343	10475	TRIM38	1.17324	6.45789	7.2434	2.93138e-12	4.46863e-10	17.0978
ENSG00000262979_AC124319.1	ENSG00000262979	NA	NA	3.68905	-0.340344	7.17641	4.4923e-12	6.7946e-10	16.6056
ENSG00000223387_LINC02068	ENSG00000223387	105374219	LINC02068	3.81748	-1.50798	7.16902	4.70811e-12	7.06582e-10	16.3199
ENSG00000182179_UBA7	ENSG00000182179	7318	UBA7	1.2268	5.32978	7.15534	5.13488e-12	7.64703e-10	16.7141
ENSG00000280270_AC068299.2	ENSG00000280270	NA	NA	3.38713	-3.30128	7.14471	5.49259e-12	8.1173e-10	15.9555
ENSG00000105939_ZC3HAV1	ENSG00000105939	56829	ZC3HAV1	0.951429	6.80051	7.12871	6.07746e-12	8.91361e-10	16.3351
ENSG00000188282_RUFY4	ENSG00000188282	285180	RUFY4	3.49191	0.33017	7.11919	6.45431e-12	9.39515e-10	16.3505
ENSG00000183709_IFNL2	ENSG00000183709	282616	IFNL2	3.07672	-4.11417	7.11034	6.82529e-12	9.86101e-10	15.7531
ENSG00000043143_JADE2	ENSG00000043143	23338	JADE2	0.749559	5.94695	7.07693	8.42439e-12	1.20812e-09	16.1814
ENSG00000163644_PPM1K	ENSG00000163644	152926	PPM1K	1.22644	5.31535	7.04485	1.03043e-11	1.46684e-09	16.0405
ENSG00000179044_EXOC3L1	ENSG00000179044	283849	EXOC3L1	3.81776	-2.72124	7.03918	1.06771e-11	1.50882e-09	15.4196
ENSG00000172159_FRMD3	ENSG00000172159	257019	FRMD3	2.79831	1.66073	6.98946	1.45681e-11	2.04375e-09	15.7686
ENSG00000162614_NEXN	ENSG00000162614	91624	NEXN	3.77694	-1.79166	6.95187	1.84067e-11	2.5637e-09	15.0447
ENSG00000135914_HTR2B	ENSG00000135914	3357	HTR2B	3.28952	-2.87858	6.91897	2.25717e-11	3.12134e-09	14.7075
ENSG00000128284_APOL3	ENSG00000128284	80833	APOL3	1.88762	3.56143	6.89581	2.60456e-11	3.57619e-09	15.2952
ENSG00000175520_UBQLN3	ENSG00000175520	50613	UBQLN3	3.38649	-2.71518	6.8873	2.74506e-11	3.74256e-09	14.57
ENSG00000182393_IFNL1	ENSG00000182393	282618	IFNL1	2.75791	-4.1805	6.87275	3.00268e-11	4.05983e-09	14.4303
ENSG00000243649_CFB	ENSG00000243649	629	CFB	1.40088	7.28487	6.87183	3.01971e-11	4.05983e-09	14.6456
ENSG00000149131_SERPING1	ENSG00000149131	710	SERPING1	2.7085	4.05011	6.86878	3.07699e-11	4.10831e-09	15.0912
ENSG00000104951_IL4I1	ENSG00000104951	259307	IL4I1	3.89604	0.0434453	6.84107	3.64833e-11	4.83778e-09	14.738
ENSG00000185880_TRIM69	ENSG00000185880	140691	TRIM69	1.22265	5.80286	6.81992	4.15365e-11	5.47038e-09	14.6231
ENSG00000185404_SP140L	ENSG00000185404	93349	SP140L	1.1958	4.47672	6.81852	4.18942e-11	5.48021e-09	14.8002
ENSG00000073605_GSDMB	ENSG00000073605	55876	GSDMB	1.49683	4.70253	6.8085	4.45441e-11	5.73678e-09	14.6693
ENSG00000287188_AC068989.1	ENSG00000287188	NA	NA	3.45068	-0.589848	6.80847	4.45531e-11	5.73678e-09	14.3964
ENSG00000172432_GTPBP2	ENSG00000172432	54676	GTPBP2	1.035	5.41064	6.80777	4.47445e-11	5.73678e-09	14.6197
ENSG00000096968_JAK2	ENSG00000096968	3717	JAK2	0.857861	6.17074	6.79077	4.96412e-11	6.32272e-09	14.4025
ENSG00000206190_ATP10A	ENSG00000206190	57194	ATP10A	3.09308	1.32236	6.74761	6.45738e-11	8.17091e-09	14.332
ENSG00000148730_EIF4EBP2	ENSG00000148730	1979	EIF4EBP2	-0.583264	7.57089	-6.72182	7.55123e-11	9.49298e-09	13.8977
ENSG00000225492_GBP1P1	ENSG00000225492	NA	GBP1P1	3.19161	0.316321	6.68235	9.58733e-11	1.19749e-08	13.8135
ENSG00000277511_AC116407.2	ENSG00000277511	NA	NA	3.42062	-2.24162	6.67214	1.01968e-10	1.26545e-08	13.4107
ENSG00000135148_TRAFD1	ENSG00000135148	10906	TRAFD1	0.946121	5.74635	6.65778	1.11183e-10	1.37102e-08	13.6871
ENSG00000123240_OPTN	ENSG00000123240	10133	OPTN	0.794895	6.15336	6.64123	1.22815e-10	1.50488e-08	13.5257
ENSG00000034510_TMSB10	ENSG00000034510	9168	TMSB10	0.749277	7.87322	6.63794	1.25264e-10	1.52523e-08	13.1717
ENSG00000141664_ZCCHC2	ENSG00000141664	54877	ZCCHC2	1.12354	5.6271	6.62892	1.32236e-10	1.60005e-08	13.5135
ENSG00000132109_TRIM21	ENSG00000132109	6737	TRIM21	1.3814	4.56468	6.5797	1.77524e-10	2.1347e-08	13.3697
ENSG00000282851_BISPR	ENSG00000282851	105221694	BISPR	2.15779	2.6011	6.55717	2.03045e-10	2.42652e-08	13.3282
ENSG00000285744_AC083837.1	ENSG00000285744	NA	NA	2.28059	2.05454	6.53702	2.28887e-10	2.71856e-08	13.1901
ENSG00000198785_GRIN3A	ENSG00000198785	116443	GRIN3A	3.17634	-3.26919	6.53085	2.37418e-10	2.80269e-08	12.5832
ENSG00000239713_APOBEC3G	ENSG00000239713	60489	APOBEC3G	1.35775	4.15453	6.52793	2.41569e-10	2.83441e-08	13.1214
ENSG00000099968_BCL2L13	ENSG00000099968	23786	BCL2L13	0.589993	5.87127	6.51386	2.62587e-10	3.06246e-08	12.8455
ENSG00000123609_NMI	ENSG00000123609	9111	NMI	1.49285	4.5992	6.50073	2.83802e-10	3.29006e-08	12.8977
ENSG00000261618_LINC02605	ENSG00000261618	NA	LINC02605	1.78371	3.70914	6.4806	3.19653e-10	3.68363e-08	12.854
ENSG00000105967_TFEC	ENSG00000105967	22797	TFEC	3.14256	1.72659	6.47934	3.2204e-10	3.68917e-08	12.8447
ENSG00000280248_AC124319.3	ENSG00000280248	NA	NA	3.24353	0.953025	6.47687	3.26765e-10	3.72128e-08	12.7712
ENSG00000196776_CD47	ENSG00000196776	961	CD47	0.663056	6.02451	6.42538	4.42347e-10	5.00809e-08	12.3117
ENSG00000234127_TRIM26	ENSG00000234127	7726	TRIM26	0.674825	6.18216	6.4241	4.45664e-10	5.01631e-08	12.2823
ENSG00000102081_FMR1	ENSG00000102081	2332	FMR1	0.565192	6.00162	6.39709	5.22e-10	5.84158e-08	12.1626
ENSG00000197536_IRF1-AS1	ENSG00000197536	NA	IRF1-AS1	1.59735	4.05306	6.3561	6.62963e-10	7.37642e-08	12.1385
ENSG00000100911_PSME2	ENSG00000100911	5721	PSME2	0.964411	5.88579	6.34935	6.89475e-10	7.62756e-08	11.8844
ENSG00000155367_PPM1J	ENSG00000155367	333926	PPM1J	2.92854	0.095735	6.34343	7.13601e-10	7.84962e-08	11.9272
ENSG00000003400_CASP10	ENSG00000003400	843	CASP10	0.939418	5.0734	6.33136	7.65411e-10	8.37196e-08	11.9119
ENSG00000103966_EHD4	ENSG00000103966	30844	EHD4	0.733721	6.3523	6.32623	7.88527e-10	8.57634e-08	11.6918
ENSG00000137198_GMPR	ENSG00000137198	2766	GMPR	1.66497	3.7023	6.27561	1.05651e-09	1.14268e-07	11.6954
ENSG00000121594_CD80	ENSG00000121594	941	CD80	3.72181	-1.40817	6.22921	1.37926e-09	1.48347e-07	11.1485
ENSG00000120217_CD274	ENSG00000120217	29126	CD274	2.21762	4.07714	6.20887	1.54955e-09	1.65742e-07	11.3047
ENSG00000017483_SLC38A5	ENSG00000017483	92745	SLC38A5	3.42716	-1.40024	6.19812	1.64768e-09	1.75269e-07	11.008
ENSG00000175518_UBQLNL	ENSG00000175518	143630	UBQLNL	3.24624	-0.855167	6.15517	2.10415e-09	2.22603e-07	10.8343
ENSG00000224295_OLFM5P	ENSG00000224295	NA	OLFM5P	3.04197	-2.81141	6.14617	2.21451e-09	2.33005e-07	10.605
ENSG00000110497_AMBRA1	ENSG00000110497	55626	AMBRA1	0.546112	5.27606	6.1307	2.41734e-09	2.52971e-07	10.8058
ENSG00000280007_AC008079.1	ENSG00000280007	NA	NA	3.01413	0.053392	6.09907	2.89043e-09	3.00853e-07	10.6415
ENSG00000187741_FANCA	ENSG00000187741	2175	FANCA	1.78139	2.93778	6.09299	2.99127e-09	3.09685e-07	10.7663
ENSG00000048052_HDAC9	ENSG00000048052	9734	HDAC9	1.406	4.77483	6.08067	3.20618e-09	3.30168e-07	10.5427
ENSG00000163666_HESX1	ENSG00000163666	8820	HESX1	3.1905	-1.49518	6.07178	3.37047e-09	3.4525e-07	10.3342
ENSG00000121380_BCL2L14	ENSG00000121380	79370	BCL2L14	2.04263	2.57486	6.05014	3.8058e-09	3.87791e-07	10.5396
ENSG00000110367_DDX6	ENSG00000110367	1656	DDX6	-0.40468	7.93168	-6.0298	4.26485e-09	4.3229e-07	9.86957
ENSG00000145416_MARCHF1	ENSG00000145416	55016	MARCHF1	2.94403	1.61169	5.97005	5.94887e-09	5.99845e-07	10.0899
ENSG00000102524_TNFSF13B	ENSG00000102524	10673	TNFSF13B	2.48479	3.50688	5.96375	6.16045e-09	6.1796e-07	10.0302
ENSG00000128268_MGAT3	ENSG00000128268	4248	MGAT3	1.76957	3.42337	5.95965	6.30185e-09	6.28886e-07	10.0299
ENSG00000180616_SSTR2	ENSG00000180616	6752	SSTR2	3.2196	-2.70687	5.95151	6.59249e-09	6.54516e-07	9.63247
ENSG00000105559_PLEKHA4	ENSG00000105559	57664	PLEKHA4	1.97611	3.23916	5.92868	7.47939e-09	7.3878e-07	9.87156
ENSG00000105287_PRKD2	ENSG00000105287	25865	PRKD2	0.846881	5.88295	5.92198	7.7609e-09	7.62695e-07	9.55048
ENSG00000183153_GJD3	ENSG00000183153	125111	GJD3	2.89022	0.0538569	5.91811	7.92838e-09	7.7522e-07	9.68573
ENSG00000134470_IL15RA	ENSG00000134470	3601	IL15RA	2.35212	1.18289	5.90772	8.39523e-09	8.14376e-07	9.71456
ENSG00000188157_AGRN	ENSG00000188157	375790	AGRN	1.42879	7.05366	5.90734	8.41298e-09	8.14376e-07	9.15823
ENSG00000108100_CCNY	ENSG00000108100	219771	CCNY	-0.616134	6.02759	-5.88994	9.25736e-09	8.91654e-07	9.51112
ENSG00000104972_LILRB1	ENSG00000104972	10859	LILRB1	3.37005	0.483129	5.88502	9.51116e-09	9.11564e-07	9.59286
ENSG00000177575_CD163	ENSG00000177575	9332	CD163	2.46891	3.57814	5.84988	1.15294e-08	1.09955e-06	9.45351
ENSG00000146859_TMEM140	ENSG00000146859	55281	TMEM140	2.28412	3.83673	5.83715	1.23586e-08	1.17285e-06	9.33882
ENSG00000100129_EIF3L	ENSG00000100129	51386	EIF3L	-0.918888	6.42106	-5.83047	1.28174e-08	1.21046e-06	9.14343
ENSG00000105402_NAPA	ENSG00000105402	8775	NAPA	0.824622	6.42488	5.82542	1.31748e-08	1.23817e-06	8.93798
ENSG00000184678_H2BC21	ENSG00000184678	8349	H2BC21	0.713488	6.36717	5.80967	1.43532e-08	1.34241e-06	8.87717
ENSG00000204010_IFIT1B	ENSG00000204010	439996	IFIT1B	3.00872	-3.3813	5.80733	1.45366e-08	1.35302e-06	8.9138
ENSG00000205436_EXOC3L4	ENSG00000205436	91828	EXOC3L4	3.23791	-1.39266	5.80511	1.4713e-08	1.36288e-06	9.01103
ENSG00000102794_ACOD1	ENSG00000102794	730249	ACOD1	3.94518	-3.05296	5.78732	1.62039e-08	1.49384e-06	8.83512
ENSG00000152061_RABGAP1L	ENSG00000152061	9910	RABGAP1L	0.548705	7.37352	5.78182	1.66939e-08	1.53172e-06	8.52396
ENSG00000092054_MYH7	ENSG00000092054	4625	MYH7	3.05682	-2.62468	5.76969	1.7826e-08	1.62789e-06	8.7436
ENSG00000234073_AC011816.1	ENSG00000234073	107986032	CBX3P10	2.92067	-2.59858	5.76601	1.81846e-08	1.65283e-06	8.72821
ENSG00000100600_LGMN	ENSG00000100600	5641	LGMN	1.17653	4.90195	5.74816	2.00229e-08	1.81142e-06	8.79403
ENSG00000140274_DUOXA2	ENSG00000140274	405753	DUOXA2	2.73599	3.52219	5.70627	2.5079e-08	2.25828e-06	8.68361
ENSG00000125826_RBCK1	ENSG00000125826	10616	RBCK1	1.36822	5.4109	5.70051	2.5866e-08	2.31836e-06	8.40851
ENSG00000158773_USF1	ENSG00000158773	7391	USF1	0.584411	5.41744	5.688	2.76566e-08	2.46743e-06	8.4278
ENSG00000204642_HLA-F	ENSG00000204642	3134	HLA-F	1.23672	6.22153	5.68628	2.79121e-08	2.4788e-06	8.23143
ENSG00000180644_PRF1	ENSG00000180644	5551	PRF1	3.23768	0.916855	5.67857	2.9085e-08	2.57117e-06	8.57739
ENSG00000177989_ODF3B	ENSG00000177989	440836	ODF3B	1.68735	6.17732	5.64285	3.51807e-08	3.0959e-06	7.89871
ENSG00000060491_OGFR	ENSG00000060491	11054	OGFR	1.0692	5.60669	5.62428	3.88253e-08	3.40031e-06	8.02653
ENSG00000075415_SLC25A3	ENSG00000075415	5250	SLC25A3	-0.455438	7.13702	-5.62347	3.89912e-08	3.40031e-06	7.89333
ENSG00000185338_SOCS1	ENSG00000185338	8651	SOCS1	2.49943	2.42312	5.59066	4.63795e-08	4.02649e-06	8.17863
ENSG00000197272_IL27	ENSG00000197272	246778	IL27	3.17206	-3.19172	5.57313	5.08656e-08	4.39624e-06	7.80369
ENSG00000152689_RASGRP3	ENSG00000152689	25780	RASGRP3	2.15313	2.36746	5.56808	5.22365e-08	4.49466e-06	8.06803
ENSG00000161955_TNFSF13	ENSG00000161955	8741	TNFSF13	1.05947	4.63267	5.53939	6.07248e-08	5.20191e-06	7.73929
ENSG00000076067_RBMS2	ENSG00000076067	5939	RBMS2	0.796593	6.09134	5.53566	6.19235e-08	5.28123e-06	7.47873
ENSG00000067842_ATP2B3	ENSG00000067842	492	ATP2B3	2.79511	-3.165	5.52503	6.5464e-08	5.5587e-06	7.57887
ENSG00000006210_CX3CL1	ENSG00000006210	6376	CX3CL1	1.69199	4.99851	5.48355	8.12612e-08	6.86994e-06	7.30634
ENSG00000198959_TGM2	ENSG00000198959	7052	TGM2	1.16403	6.53147	5.48238	8.17581e-08	6.8819e-06	7.12891
ENSG00000100336_APOL4	ENSG00000100336	80832	APOL4	1.75626	3.34173	5.4755	8.47305e-08	7.10122e-06	7.56179
ENSG00000130164_LDLR	ENSG00000130164	3949	LDLR	1.17856	6.54242	5.43188	1.06186e-07	8.86103e-06	6.83876
ENSG00000164342_TLR3	ENSG00000164342	7098	TLR3	1.44171	3.52929	5.42611	1.09398e-07	9.08986e-06	7.29843
ENSG00000106366_SERPINE1	ENSG00000106366	5054	SERPINE1	2.24945	1.80672	5.42278	1.1129e-07	9.19794e-06	7.35862
ENSG00000112773_TENT5A	ENSG00000112773	55603	TENT5A	0.763113	6.22242	5.42215	1.11649e-07	9.19794e-06	6.90143
ENSG00000137842_TMEM62	ENSG00000137842	80021	TMEM62	0.67371	4.50186	5.41746	1.14381e-07	9.38308e-06	7.20106
ENSG00000256262_USP30-AS1	ENSG00000256262	NA	USP30-AS1	2.99289	-1.21107	5.41296	1.17059e-07	9.56225e-06	7.13957
ENSG00000187446_CHP1	ENSG00000187446	11261	CHP1	-0.550813	7.30493	-5.40617	1.21217e-07	9.86035e-06	6.77584
ENSG00000135709_KIAA0513	ENSG00000135709	9764	KIAA0513	0.66046	6.54608	5.40105	1.2445e-07	1.00585e-05	6.76746
ENSG00000181074_OR52N4	ENSG00000181074	390072	OR52N4	2.73737	-2.69329	5.40067	1.24692e-07	1.00585e-05	7.00904
ENSG00000123685_BATF3	ENSG00000123685	55509	BATF3	2.99262	-1.41616	5.39496	1.28402e-07	1.03148e-05	7.04192
ENSG00000174444_RPL4	ENSG00000174444	6124	RPL4	-0.887346	8.25242	-5.39361	1.29296e-07	1.03437e-05	6.54084
ENSG00000231187_AL356056.2	ENSG00000231187	102724593	LOC102724593	2.78075	-0.772656	5.382	1.37219e-07	1.09324e-05	7.02362
ENSG00000229534_HNRNPA1P53	ENSG00000229534	NA	HNRNPA1P53	2.71764	-2.77772	5.37791	1.40127e-07	1.11183e-05	6.90466
ENSG00000179583_CIITA	ENSG00000179583	4261	CIITA	1.29603	5.34911	5.36395	1.50493e-07	1.1892e-05	6.75829
ENSG00000272512_AL645608.7	ENSG00000272512	NA	NA	2.69479	1.12028	5.36008	1.53494e-07	1.20799e-05	7.04877
ENSG00000004468_CD38	ENSG00000004468	952	CD38	1.48093	5.94592	5.35904	1.54314e-07	1.20952e-05	6.51967
ENSG00000138755_CXCL9	ENSG00000138755	4283	CXCL9	3.45142	1.70113	5.3542	1.58167e-07	1.23472e-05	7.02911
ENSG00000136492_BRIP1	ENSG00000136492	83990	BRIP1	1.97041	1.80215	5.33913	1.70791e-07	1.32792e-05	6.958
ENSG00000188820_CALHM6	ENSG00000188820	441168	CALHM6	2.77337	0.914122	5.30396	2.04177e-07	1.58114e-05	6.76664
ENSG00000105968_H2AZ2	ENSG00000105968	94239	H2AZ2	-0.588283	6.39781	-5.29238	2.16493e-07	1.66984e-05	6.38196
ENSG00000136147_PHF11	ENSG00000136147	51131	PHF11	1.00898	4.64703	5.28555	2.24094e-07	1.72161e-05	6.50605
ENSG00000239920_AC104389.5	ENSG00000239920	NA	NA	2.86207	-1.019	5.25262	2.64516e-07	2.02412e-05	6.42486
ENSG00000173702_MUC13	ENSG00000173702	56667	MUC13	2.0068	4.19115	5.24999	2.68031e-07	2.03515e-05	6.36644
ENSG00000110057_UNC93B1	ENSG00000110057	81622	UNC93B1	1.04645	6.65624	5.24997	2.6806e-07	2.03515e-05	5.92724
ENSG00000111912_NCOA7	ENSG00000111912	135112	NCOA7	1.08956	6.89096	5.2382	2.84367e-07	2.15053e-05	5.82005
ENSG00000161533_ACOX1	ENSG00000161533	51	ACOX1	-0.638693	6.62757	-5.22089	3.10116e-07	2.33613e-05	6.0068
ENSG00000142961_MOB3C	ENSG00000142961	148932	MOB3C	1.1673	4.35928	5.20192	3.40922e-07	2.55823e-05	6.15491
ENSG00000213689_TREX1	ENSG00000213689	11277	TREX1	1.27696	3.8344	5.19389	3.54831e-07	2.6519e-05	6.16502
ENSG00000175550_DRAP1	ENSG00000175550	10589	DRAP1	0.862791	4.51948	5.19315	3.56144e-07	2.6519e-05	6.10786
ENSG00000110446_SLC15A3	ENSG00000110446	51296	SLC15A3	1.67704	4.25331	5.17033	3.98922e-07	2.95906e-05	5.99688
ENSG00000160233_LRRC3	ENSG00000160233	81543	LRRC3	2.94448	-1.31546	5.16732	4.04926e-07	2.99212e-05	6.03064
ENSG00000229474_PATL2	ENSG00000229474	197135	PATL2	1.50624	3.78667	5.14465	4.53013e-07	3.33473e-05	5.90805
ENSG00000102531_FNDC3A	ENSG00000102531	22862	FNDC3A	0.473767	6.87749	5.13266	4.80661e-07	3.52485e-05	5.39319
ENSG00000128394_APOBEC3F	ENSG00000128394	200316	APOBEC3F	1.39352	3.44088	5.1256	4.97674e-07	3.63583e-05	5.88302
ENSG00000286065_AC015911.11	ENSG00000286065	NA	NA	3.15671	-2.07205	5.11352	5.2818e-07	3.8442e-05	5.74425
ENSG00000059758_CDK17	ENSG00000059758	5128	CDK17	0.499493	5.4629	5.10786	5.43075e-07	3.9378e-05	5.55275
ENSG00000228308_LINC01209	ENSG00000228308	101928684	LINC01209	2.44596	-3.31189	5.09569	5.76506e-07	4.16461e-05	5.64676
ENSG00000261520_DLGAP1-AS5	ENSG00000261520	284215	DLGAP1-AS5	2.81681	-1.77512	5.0841	6.10208e-07	4.39169e-05	5.62771
ENSG00000136816_TOR1B	ENSG00000136816	27348	TOR1B	1.37297	4.45015	5.07428	6.40228e-07	4.58138e-05	5.48582
ENSG00000067221_STOML1	ENSG00000067221	9399	STOML1	1.66503	2.73793	5.07394	6.41298e-07	4.58138e-05	5.70491
ENSG00000188290_HES4	ENSG00000188290	57801	HES4	2.47352	2.61777	5.06226	6.78967e-07	4.83265e-05	5.63668
ENSG00000129667_RHBDF2	ENSG00000129667	79651	RHBDF2	1.67273	4.46071	5.05936	6.88641e-07	4.86827e-05	5.43478
ENSG00000229638_RPL4P4	ENSG00000229638	647276	RPL4P4	-1.28585	-0.137197	-5.05925	6.89002e-07	4.86827e-05	5.49204
ENSG00000229023_RAB1AP1	ENSG00000229023	NA	RAB1AP1	2.74235	-1.59096	5.05456	7.0492e-07	4.96264e-05	5.49878
ENSG00000125730_C3	ENSG00000125730	718	C3	1.08545	7.94539	5.05164	7.15042e-07	5.00219e-05	4.72966
ENSG00000111801_BTN3A3	ENSG00000111801	10384	BTN3A3	1.36617	4.09326	5.05145	7.15706e-07	5.00219e-05	5.47945
ENSG00000156234_CXCL13	ENSG00000156234	10563	CXCL13	3.11964	-2.5	5.04619	7.34254e-07	5.11337e-05	5.43961
ENSG00000100401_RANGAP1	ENSG00000100401	5905	RANGAP1	0.976722	5.24601	5.03966	7.57964e-07	5.25956e-05	5.22225
ENSG00000118946_PCDH17	ENSG00000118946	27253	PCDH17	2.25615	1.72253	5.03325	7.81931e-07	5.4065e-05	5.53826
ENSG00000009307_CSDE1	ENSG00000009307	7812	CSDE1	-0.338296	8.6099	-5.02889	7.98661e-07	5.50252e-05	4.62528
ENSG00000263528_IKBKE	ENSG00000263528	9641	IKBKE	1.29593	3.68692	5.0261	8.09567e-07	5.55788e-05	5.41987
ENSG00000026950_BTN3A1	ENSG00000026950	11119	BTN3A1	1.0571	5.0514	5.01385	8.59096e-07	5.87706e-05	5.1586
ENSG00000108688_CCL7	ENSG00000108688	6354	CCL7	2.74128	-3.64537	4.99003	9.6392e-07	6.57095e-05	5.19271
ENSG00000187474_FPR3	ENSG00000187474	2359	FPR3	2.70493	1.45945	4.98474	9.88786e-07	6.7168e-05	5.32366
ENSG00000186818_LILRB4	ENSG00000186818	11006	LILRB4	2.5946	1.36031	4.98327	9.95833e-07	6.74102e-05	5.31539
ENSG00000065882_TBC1D1	ENSG00000065882	23216	TBC1D1	0.541044	6.03164	4.97762	1.02333e-06	6.90299e-05	4.83974
ENSG00000186407_CD300E	ENSG00000186407	342510	CD300E	3.37524	0.0941069	4.97637	1.02946e-06	6.92029e-05	5.27375
ENSG00000139618_BRCA2	ENSG00000139618	675	BRCA2	1.5384	3.23443	4.96261	1.09988e-06	7.36805e-05	5.14682
ENSG00000206503_HLA-A	ENSG00000206503	3105	HLA-A	0.816182	9.40762	4.95175	1.15875e-06	7.73564e-05	3.9236
ENSG00000272666_U62317.1	ENSG00000272666	NA	KLHDC7B-DT	2.67606	-0.490872	4.94345	1.20576e-06	8.00826e-05	5.07728
ENSG00000279727_LINC02033	ENSG00000279727	105377031	LINC02033	2.82224	-1.77519	4.94308	1.20786e-06	8.00826e-05	5.01935
ENSG00000157693_TMEM268	ENSG00000157693	203197	TMEM268	1.03667	4.33233	4.90758	1.43094e-06	9.45498e-05	4.76612
ENSG00000089009_RPL6	ENSG00000089009	6128	RPL6	-0.812026	7.66468	-4.90235	1.46699e-06	9.66016e-05	4.32643
ENSG00000135077_HAVCR2	ENSG00000135077	84868	HAVCR2	2.26548	2.04563	4.89352	1.5299e-06	0.000100348	4.92107
ENSG00000063046_EIF4B	ENSG00000063046	1975	EIF4B	-0.576728	8.20884	-4.89292	1.53424e-06	0.000100348	4.11494
ENSG00000108039_XPNPEP1	ENSG00000108039	7511	XPNPEP1	0.518675	5.58806	4.88795	1.57087e-06	0.000102397	4.50601
ENSG00000137752_CASP1	ENSG00000137752	834	CASP1	1.33479	5.33006	4.88669	1.58031e-06	0.000102667	4.49091
ENSG00000122406_RPL5	ENSG00000122406	6125	RPL5	-0.870947	7.24305	-4.87592	1.66304e-06	0.000107505	4.28842
ENSG00000117226_GBP3	ENSG00000117226	2635	GBP3	1.02146	6.0545	4.87556	1.66588e-06	0.000107505	4.30932
ENSG00000105499_PLA2G4C	ENSG00000105499	8605	PLA2G4C	2.65296	-1.61481	4.86976	1.71225e-06	0.00011013	4.71502
ENSG00000180354_MTURN	ENSG00000180354	222166	MTURN	-0.849118	6.39309	-4.85814	1.80895e-06	0.000115965	4.36544
ENSG00000165259_HDX	ENSG00000165259	139324	HDX	2.22445	0.532417	4.85671	1.82124e-06	0.000116367	4.74272
ENSG00000156508_EEF1A1	ENSG00000156508	1915	EEF1A1	-0.737127	11.9287	-4.85512	1.8349e-06	0.000116854	2.9194
ENSG00000254772_EEF1G	ENSG00000254772	1937	EEF1G	-0.754042	8.50398	-4.84036	1.96715e-06	0.000124866	3.83838
ENSG00000104415_CCN4	ENSG00000104415	8840	CCN4	2.59881	-2.6964	4.82641	2.10049e-06	0.000132894	4.50731
ENSG00000133112_TPT1	ENSG00000133112	7178	TPT1	-0.705806	10.2656	-4.81851	2.17985e-06	0.000137466	3.29431
ENSG00000118816_CCNI	ENSG00000118816	10983	CCNI	-0.480162	7.63484	-4.81133	2.25444e-06	0.000141708	3.87788
ENSG00000243811_APOBEC3D	ENSG00000243811	140564	APOBEC3D	2.12728	1.70901	4.8105	2.26323e-06	0.0001418	4.56018
ENSG00000245556_SCAMP1-AS1	ENSG00000245556	728769	SCAMP1-AS1	1.44773	2.4652	4.80968	2.27202e-06	0.000141891	4.54162
ENSG00000110492_MDK	ENSG00000110492	4192	MDK	0.933228	5.73065	4.80578	2.31382e-06	0.000144037	4.06999
ENSG00000145425_RPS3A	ENSG00000145425	6189	RPS3A	-0.871115	7.81743	-4.80327	2.34123e-06	0.000145276	3.8417
ENSG00000078098_FAP	ENSG00000078098	2191	FAP	2.83345	-2.35609	4.7877	2.51787e-06	0.000155738	4.35125
ENSG00000070756_PABPC1	ENSG00000070756	26986	PABPC1	-0.589629	9.3136	-4.77511	2.67006e-06	0.00016458	3.3334
ENSG00000141753_IGFBP4	ENSG00000141753	3487	IGFBP4	1.10916	4.75999	4.77449	2.67783e-06	0.00016458	4.06415
ENSG00000247317_LY6E-DT	ENSG00000247317	NA	LY6E-DT	2.54306	-1.27761	4.77304	2.69602e-06	0.000165174	4.31449
ENSG00000005059_MCUB	ENSG00000005059	55013	MCUB	1.62028	2.6617	4.77062	2.72645e-06	0.000166398	4.36742
ENSG00000038210_PI4K2B	ENSG00000038210	55300	PI4K2B	0.695952	4.72982	4.77006	2.7336e-06	0.000166398	4.13337
ENSG00000130234_ACE2	ENSG00000130234	59272	ACE2	1.8868	2.0548	4.76942	2.74178e-06	0.000166398	4.37599
ENSG00000169871_TRIM56	ENSG00000169871	81844	TRIM56	0.507534	7.47138	4.76756	2.76556e-06	0.000167316	3.56452
ENSG00000106392_C1GALT1	ENSG00000106392	56913	C1GALT1	0.662666	5.66849	4.76476	2.80181e-06	0.000168981	3.91234
ENSG00000135679_MDM2	ENSG00000135679	4193	MDM2	0.450012	8.14078	4.76	2.86445e-06	0.000172223	3.3745
ENSG00000038945_MSR1	ENSG00000038945	4481	MSR1	2.08355	2.72275	4.74909	3.01334e-06	0.000180475	4.26938
ENSG00000147604_RPL7	ENSG00000147604	6129	RPL7	-0.824417	7.77302	-4.74859	3.02034e-06	0.000180475	3.59689
ENSG00000196187_TMEM63A	ENSG00000196187	9725	TMEM63A	0.610452	6.42215	4.74412	3.08348e-06	0.00018368	3.66701
ENSG00000179331_RAB39A	ENSG00000179331	54734	RAB39A	2.7139	-2.33637	4.74334	3.09467e-06	0.000183782	4.16709
ENSG00000137877_SPTBN5	ENSG00000137877	51332	SPTBN5	2.0749	1.91554	4.74029	3.13866e-06	0.000185249	4.2546
ENSG00000101347_SAMHD1	ENSG00000101347	25939	SAMHD1	0.678474	8.24043	4.73965	3.14794e-06	0.000185249	3.22854
ENSG00000121716_PILRB	ENSG00000121716	29990	PILRB	0.843734	4.99539	4.73942	3.15142e-06	0.000185249	3.92279
ENSG00000160791_CCR5	ENSG00000160791	1234	CCR5	2.41368	1.93366	4.73899	3.15765e-06	0.000185249	4.24983
ENSG00000242479_AC109992.1	ENSG00000242479	731755	EIF2AK1P1	2.50977	-1.32121	4.73443	3.22492e-06	0.000188624	4.16002
ENSG00000278771_RN7SL3	ENSG00000278771	378707	RN7SL3	1.0229	5.97717	4.72641	3.34682e-06	0.000194741	3.64039
ENSG00000128604_IRF5	ENSG00000128604	3663	IRF5	1.27905	3.74045	4.72623	3.34962e-06	0.000194741	4.0596
ENSG00000185787_MORF4L1	ENSG00000185787	10933	MORF4L1	-0.371704	7.42202	-4.71759	3.48579e-06	0.000202051	3.48538
ENSG00000134339_SAA2	ENSG00000134339	6289	SAA2	1.98132	3.8246	4.71632	3.50629e-06	0.000202632	3.96501
ENSG00000100453_GZMB	ENSG00000100453	3002	GZMB	3.05974	0.469837	4.69906	3.79633e-06	0.000218741	4.0722
ENSG00000108424_KPNB1	ENSG00000108424	3837	KPNB1	0.481188	7.43227	4.69522	3.86383e-06	0.00022197	3.26408
ENSG00000139644_TMBIM6	ENSG00000139644	7009	TMBIM6	-0.446475	9.17238	-4.68186	4.10825e-06	0.000235313	2.91354
ENSG00000163872_YEATS2	ENSG00000163872	55689	YEATS2	0.6731	5.10509	4.6761	4.21813e-06	0.000240894	3.64816
ENSG00000141574_SECTM1	ENSG00000141574	6398	SECTM1	1.67914	5.3739	4.66969	4.34359e-06	0.000247329	3.50388
ENSG00000105726_ATP13A1	ENSG00000105726	57130	ATP13A1	0.910087	5.43542	4.6678	4.38131e-06	0.000248745	3.51114
ENSG00000172123_SLFN12	ENSG00000172123	55106	SLFN12	1.63048	2.59355	4.66225	4.49394e-06	0.000254394	3.89759
ENSG00000089041_P2RX7	ENSG00000089041	5027	P2RX7	2.53907	0.375584	4.6473	4.81127e-06	0.000271563	3.85374
ENSG00000086065_CHMP5	ENSG00000086065	51510	CHMP5	0.496136	6.22382	4.63631	5.05805e-06	0.000284663	3.26419
ENSG00000114450_GNB4	ENSG00000114450	59345	GNB4	0.882621	5.25271	4.62359	5.35901e-06	0.000300726	3.37393
ENSG00000198133_TMEM229B	ENSG00000198133	161145	TMEM229B	1.19015	4.11845	4.60103	5.93541e-06	0.000332109	3.44119
ENSG00000173369_C1QB	ENSG00000173369	713	C1QB	1.7375	3.39213	4.59122	6.20423e-06	0.000346149	3.5451
ENSG00000279066_HEXD-IT1	ENSG00000279066	NA	HEXD-IT1	2.40024	-2.25529	4.58972	6.24631e-06	0.000347496	3.5548
ENSG00000136634_IL10	ENSG00000136634	3586	IL10	2.82036	-2.05502	4.588	6.295e-06	0.000349201	3.54818
ENSG00000250264_AL669918.1	ENSG00000250264	NA	NA	3.33379	-0.828108	4.57046	6.81246e-06	0.000376565	3.52547
ENSG00000198162_MAN1A2	ENSG00000198162	10905	MAN1A2	-0.436152	6.88979	-4.56998	6.82718e-06	0.000376565	2.95722
ENSG00000107317_PTGDS	ENSG00000107317	5730	PTGDS	2.3476	-3.34845	4.56842	6.87523e-06	0.000377336	3.46126
ENSG00000172936_MYD88	ENSG00000172936	4615	MYD88	0.910542	6.45689	4.56826	6.88015e-06	0.000377336	2.90426
ENSG00000196531_NACA	ENSG00000196531	4666	NACA	-0.598258	7.27897	-4.56638	6.93862e-06	0.000379468	2.88881
ENSG00000137154_RPS6	ENSG00000137154	6194	RPS6	-0.761759	8.34703	-4.56472	6.99053e-06	0.00038123	2.65316
ENSG00000174748_RPL15	ENSG00000174748	6138	RPL15	-0.622385	8.36186	-4.55769	7.21459e-06	0.000392344	2.60484
ENSG00000238045_AC009133.1	ENSG00000238045	NA	MVP-DT	1.48114	2.8794	4.54833	7.52348e-06	0.000407996	3.40227
ENSG00000136244_IL6	ENSG00000136244	3569	IL6	2.95225	-0.238501	4.5401	7.80571e-06	0.000421994	3.41726
ENSG00000072858_SIDT1	ENSG00000072858	54847	SIDT1	1.2873	3.93943	4.53955	7.82519e-06	0.000421994	3.21584
ENSG00000169660_HEXD	ENSG00000169660	284004	HEXD	1.58607	3.27174	4.53669	7.92568e-06	0.000426225	3.2966
ENSG00000267745_AC060766.7	ENSG00000267745	NA	NA	2.47708	-1.08308	4.51641	8.6762e-06	0.000465294	3.28292
ENSG00000108387_SEPTIN4	ENSG00000108387	5414	SEPTIN4	2.9338	-0.3672	4.51451	8.75006e-06	0.000466961	3.30834
ENSG00000259726_CSPG4P11	ENSG00000259726	NA	CSPG4P11	2.49782	-0.779651	4.51437	8.75553e-06	0.000466961	3.29304
ENSG00000141837_CACNA1A	ENSG00000141837	773	CACNA1A	2.51802	-2.10281	4.5081	9.0031e-06	0.000478846	3.23139
ENSG00000175643_RMI2	ENSG00000175643	116028	RMI2	2.17887	0.515068	4.5059	9.09174e-06	0.000482236	3.28057
ENSG00000198952_SMG5	ENSG00000198952	23381	SMG5	0.379874	6.0285	4.49038	9.73987e-06	0.000515202	2.70998
ENSG00000033178_UBA6	ENSG00000033178	55236	UBA6	0.426744	6.58666	4.48956	9.77551e-06	0.000515678	2.5753
ENSG00000177335_C8orf31	ENSG00000177335	286122	LINC02904	2.20077	-0.320252	4.48846	9.82296e-06	0.000516773	3.19707
ENSG00000084636_COL16A1	ENSG00000084636	1307	COL16A1	1.79427	1.51855	4.48692	9.89014e-06	0.000518897	3.19716
ENSG00000136874_STX17	ENSG00000136874	55014	STX17	0.51	5.34645	4.48553	9.95155e-06	0.000520708	2.79078
ENSG00000100207_TCF20	ENSG00000100207	6942	TCF20	0.289055	6.6966	4.48422	1.00092e-05	0.000522314	2.54809
ENSG00000104765_BNIP3L	ENSG00000104765	665	BNIP3L	-0.628358	6.45476	-4.48038	1.01807e-05	0.000529837	2.70779
ENSG00000030110_BAK1	ENSG00000030110	578	BAK1	0.88582	4.09833	4.47882	1.02515e-05	0.000532088	2.98881
ENSG00000137745_MMP13	ENSG00000137745	4322	MMP13	2.69154	0.301929	4.47173	1.05775e-05	0.000547543	3.14882
ENSG00000087085_ACHE	ENSG00000087085	43	ACHE	2.67479	-1.37465	4.46362	1.09634e-05	0.000566006	3.07352
ENSG00000197111_PCBP2	ENSG00000197111	5094	PCBP2	-0.328125	8.28914	-4.45049	1.16159e-05	0.000598095	2.13383
ENSG00000231925_TAPBP	ENSG00000231925	6892	TAPBP	0.687077	7.75715	4.44985	1.1649e-05	0.000598211	2.12788
ENSG00000272463_AL357054.4	ENSG00000272463	NA	NA	2.39774	-2.13685	4.44545	1.18767e-05	0.000608289	2.98678
ENSG00000117560_FASLG	ENSG00000117560	356	FASLG	2.60647	-1.16697	4.43825	1.22584e-05	0.000626014	2.97198
ENSG00000100316_RPL3	ENSG00000100316	6122	RPL3	-0.73423	8.88222	-4.43735	1.23069e-05	0.000626014	1.98066
ENSG00000163568_AIM2	ENSG00000163568	9447	AIM2	2.57463	0.845969	4.43711	1.23198e-05	0.000626014	3.01254
ENSG00000084093_REST	ENSG00000084093	5978	REST	-0.340524	6.77208	-4.43284	1.25527e-05	0.000636181	2.40017
ENSG00000204338_CYP21A1P	ENSG00000204338	NA	CYP21A1P	2.50462	-1.56012	4.42694	1.28818e-05	0.000651153	2.9271
ENSG00000287831_AL135926.2	ENSG00000287831	NA	NA	2.36524	-1.84988	4.41486	1.35808e-05	0.000684698	2.87481
ENSG00000286239_AC093884.1	ENSG00000286239	NA	NA	2.70673	-2.46423	4.41126	1.37962e-05	0.000693752	2.85387
ENSG00000087116_ADAMTS2	ENSG00000087116	9509	ADAMTS2	2.3137	-3.43606	4.40979	1.38855e-05	0.000696431	2.84428
ENSG00000023287_RB1CC1	ENSG00000023287	9821	RB1CC1	-0.418424	7.28895	-4.40566	1.4138e-05	0.000707265	2.18516
ENSG00000112308_C6orf62	ENSG00000112308	81688	C6orf62	0.380382	6.76469	4.39795	1.46217e-05	0.000729577	2.16811
ENSG00000110079_MS4A4A	ENSG00000110079	51338	MS4A4A	2.62557	-0.702615	4.39493	1.48153e-05	0.000737337	2.81362
ENSG00000274012_RN7SL2	ENSG00000274012	378706	RN7SL2	0.665232	12.4848	4.39288	1.49477e-05	0.00074202	0.261837
ENSG00000113594_LIFR	ENSG00000113594	3977	LIFR	0.818478	5.5709	4.3862	1.53887e-05	0.000761957	2.26835
ENSG00000114302_PRKAR2A	ENSG00000114302	5576	PRKAR2A	-0.395513	6.08626	-4.38133	1.57178e-05	0.000776268	2.33314
ENSG00000279805_Z95114.3	ENSG00000279805	NA	NA	2.39186	-1.91427	4.37455	1.61877e-05	0.000797441	2.71719
ENSG00000005007_UPF1	ENSG00000005007	5976	UPF1	0.539081	7.46806	4.37296	1.62998e-05	0.000800924	1.88005
ENSG00000008735_MAPK8IP2	ENSG00000008735	23542	MAPK8IP2	2.06564	0.377863	4.36863	1.66087e-05	0.000814035	2.73784
ENSG00000130202_NECTIN2	ENSG00000130202	5819	NECTIN2	0.672524	5.83431	4.3653	1.68504e-05	0.000823795	2.20469
ENSG00000258727_AL135999.1	ENSG00000258727	102724814	AP1G2-AS1	2.04978	0.494812	4.35146	1.78902e-05	0.000870927	2.67385
ENSG00000161091_MFSD12	ENSG00000161091	126321	MFSD12	1.29899	3.91667	4.35127	1.79044e-05	0.000870927	2.4635
ENSG00000115524_SF3B1	ENSG00000115524	23451	SF3B1	-0.370613	8.33733	-4.34344	1.85203e-05	0.000898629	1.68476
ENSG00000172534_HCFC1	ENSG00000172534	3054	HCFC1	0.538746	6.41288	4.34104	1.87128e-05	0.000905701	1.98431
ENSG00000110321_EIF4G2	ENSG00000110321	1982	EIF4G2	-0.323535	9.59436	-4.33545	1.91694e-05	0.000925487	1.3187
ENSG00000231852_CYP21A2	ENSG00000231852	1589	CYP21A2	2.50395	-1.91823	4.33028	1.96006e-05	0.000942416	2.54853
ENSG00000266028_SRGAP2	ENSG00000266028	23380	SRGAP2	0.486486	5.66206	4.33008	1.96174e-05	0.000942416	2.09455
ENSG00000066923_STAG3	ENSG00000066923	10734	STAG3	2.324	-0.962298	4.32913	1.96983e-05	0.00094396	2.56047
ENSG00000183283_DAZAP2	ENSG00000183283	9802	DAZAP2	-0.451649	8.14672	-4.32844	1.9757e-05	0.000944435	1.6862
ENSG00000174231_PRPF8	ENSG00000174231	10594	PRPF8	-0.391692	8.09786	-4.32696	1.98832e-05	0.000948124	1.66698
ENSG00000164430_CGAS	ENSG00000164430	115004	CGAS	1.64186	2.19399	4.32475	2.00727e-05	0.000954807	2.55457
ENSG00000110077_MS4A6A	ENSG00000110077	64231	MS4A6A	1.53407	3.20239	4.32342	2.01877e-05	0.000957365	2.48102
ENSG00000148341_SH3GLB2	ENSG00000148341	56904	SH3GLB2	0.625211	6.11246	4.32299	2.02253e-05	0.000957365	1.94878
ENSG00000223525_RABGAP1L-IT1	ENSG00000223525	NA	RABGAP1L-IT1	2.20889	-1.72922	4.32213	2.02996e-05	0.000958537	2.52109
ENSG00000281100_AC105749.1	ENSG00000281100	NA	NA	2.30245	0.312793	4.31982	2.05021e-05	0.000965745	2.54895
ENSG00000095397_WHRN	ENSG00000095397	25861	WHRN	0.940506	5.16375	4.3061	2.17456e-05	0.00102183	2.01143
ENSG00000089169_RPH3A	ENSG00000089169	22895	RPH3A	2.72166	-3.06501	4.30204	2.21267e-05	0.00103722	2.43661
ENSG00000123130_ACOT9	ENSG00000123130	23597	ACOT9	0.688999	5.42119	4.30115	2.22115e-05	0.00103868	2.02194
ENSG00000134343_ANO3	ENSG00000134343	63982	ANO3	2.15597	-2.69161	4.29974	2.23456e-05	0.00104244	2.42793
ENSG00000272419_LINC01145	ENSG00000272419	NA	LINC01145	1.22417	3.44544	4.29788	2.25245e-05	0.00104784	2.31507
ENSG00000019582_CD74	ENSG00000019582	972	CD74	0.797734	9.49732	4.29741	2.25697e-05	0.00104784	1.06454
ENSG00000121691_CAT	ENSG00000121691	847	CAT	-0.711135	5.89341	-4.29338	2.29618e-05	0.00106349	2.04412
ENSG00000197646_PDCD1LG2	ENSG00000197646	80380	PDCD1LG2	2.5957	-1.01798	4.28843	2.34527e-05	0.00108364	2.40489
ENSG00000116663_FBXO6	ENSG00000116663	26270	FBXO6	1.21713	3.35799	4.28451	2.38482e-05	0.00109929	2.27496
ENSG00000143390_RFX5	ENSG00000143390	5993	RFX5	0.669928	5.01441	4.28349	2.39521e-05	0.00110146	2.03401
ENSG00000231528_FAM225A	ENSG00000231528	286333	FAM225A	2.46123	-3.28938	4.28195	2.41103e-05	0.0011061	2.3613
ENSG00000128383_APOBEC3A	ENSG00000128383	200315	APOBEC3A	2.2512	4.08054	4.28104	2.42041e-05	0.00110778	2.07969
ENSG00000171115_GIMAP8	ENSG00000171115	155038	GIMAP8	2.40742	0.711991	4.27585	2.47454e-05	0.00112989	2.38194
ENSG00000237276_ANO7L1	ENSG00000237276	NA	ANO7L1	2.24688	-1.73245	4.2746	2.48773e-05	0.00113323	2.34171
ENSG00000148965_SAA4	ENSG00000148965	6291	SAA4	2.76176	-0.951823	4.27009	2.53593e-05	0.00114998	2.34315
ENSG00000276168_RN7SL1	ENSG00000276168	6029	RN7SL1	0.655703	13.0918	4.27005	2.53637e-05	0.00114998	-0.515201
ENSG00000238164_TNFRSF14-AS1	ENSG00000238164	NA	TNFRSF14-AS1	1.0276	4.14813	4.26292	2.61454e-05	0.00118265	2.08682
ENSG00000186281_GPAT2	ENSG00000186281	150763	GPAT2	2.38243	-2.13692	4.25669	2.68459e-05	0.00121151	2.27247
ENSG00000167232_ZNF91	ENSG00000167232	7644	ZNF91	-0.519949	6.95814	-4.25532	2.70019e-05	0.00121571	1.63709
ENSG00000185272_RBM11	ENSG00000185272	54033	RBM11	2.12929	-0.263211	4.24628	2.80579e-05	0.00126033	2.26317
ENSG00000137275_RIPK1	ENSG00000137275	8737	RIPK1	0.426478	5.68557	4.24498	2.82128e-05	0.00126435	1.7607
ENSG00000236567_TCF3P1	ENSG00000236567	NA	TCF3P1	2.2193	0.103712	4.23554	2.93614e-05	0.00131279	2.22518
ENSG00000254999_BRK1	ENSG00000254999	55845	BRK1	-0.430033	5.79822	-4.23371	2.95906e-05	0.00131999	1.79904
ENSG00000170122_FOXD4	ENSG00000170122	2298	FOXD4	2.12407	-3.00879	4.23253	2.97384e-05	0.00132353	2.17773
ENSG00000164181_ELOVL7	ENSG00000164181	79993	ELOVL7	1.752	1.52564	4.22586	3.05877e-05	0.00135821	2.17785
ENSG00000110315_RNF141	ENSG00000110315	50862	RNF141	-0.417552	6.38052	-4.22443	3.07727e-05	0.00136329	1.64092
ENSG00000167461_RAB8A	ENSG00000167461	4218	RAB8A	0.525808	5.92179	4.21906	3.14768e-05	0.0013913	1.61743
ENSG00000213244_H3P4	ENSG00000213244	NA	H3P4	2.25684	-2.57919	4.21689	3.17659e-05	0.00140088	2.12111
ENSG00000165678_GHITM	ENSG00000165678	27069	GHITM	-0.374815	7.01069	-4.21111	3.25485e-05	0.00143213	1.45066
ENSG00000233785_AC131011.2	ENSG00000233785	NA	NA	2.38668	-1.88866	4.20429	3.3496e-05	0.00147048	2.07828
ENSG00000143344_RGL1	ENSG00000143344	23179	RGL1	0.613528	5.23284	4.20174	3.38557e-05	0.00148291	1.64794
ENSG00000173372_C1QA	ENSG00000173372	712	C1QA	1.79561	2.87578	4.19831	3.43469e-05	0.00150034	2.00166
ENSG00000151240_DIP2C	ENSG00000151240	22982	DIP2C	0.911966	4.12886	4.19789	3.44086e-05	0.00150034	1.80607
ENSG00000154553_PDLIM3	ENSG00000154553	27295	PDLIM3	2.31377	-1.77699	4.19118	3.53897e-05	0.00153965	2.03621
ENSG00000163682_RPL9	ENSG00000163682	6133	RPL9	-0.720995	7.12495	-4.19001	3.5564e-05	0.00154377	1.37474
ENSG00000140968_IRF8	ENSG00000140968	3394	IRF8	2.07723	2.37811	4.18221	3.67454e-05	0.00159148	1.98255
ENSG00000163512_AZI2	ENSG00000163512	64343	AZI2	0.402229	5.42161	4.18038	3.7027e-05	0.00160009	1.54633
ENSG00000116574_RHOU	ENSG00000116574	58480	RHOU	0.671962	5.76314	4.17882	3.72692e-05	0.00160698	1.42661
ENSG00000171863_RPS7	ENSG00000171863	6201	RPS7	-0.628672	6.95359	-4.17457	3.79381e-05	0.00163218	1.34367
ENSG00000181126_HLA-V	ENSG00000181126	NA	HLA-V	2.36163	-1.50596	4.16598	3.9323e-05	0.00168801	1.94268
ENSG00000120280_CXorf21	ENSG00000120280	80231	TASL	2.47332	0.390305	4.15878	4.0521e-05	0.00173559	1.93909
ENSG00000172345_STARD5	ENSG00000172345	80765	STARD5	1.20559	3.30886	4.1558	4.10259e-05	0.00175333	1.77461
ENSG00000116459_ATP5PB	ENSG00000116459	515	ATP5PB	-0.52756	6.03942	-4.15422	4.12968e-05	0.00176103	1.43628
ENSG00000249631_AC005699.1	ENSG00000249631	107986178	LOC107986178	2.18863	-1.32242	4.14789	4.23984e-05	0.00180066	1.87803
ENSG00000104973_MED25	ENSG00000104973	81857	MED25	0.493496	6.5551	4.14781	4.24122e-05	0.00180066	1.15836
ENSG00000163947_ARHGEF3	ENSG00000163947	50650	ARHGEF3	0.509993	5.27312	4.13827	4.41266e-05	0.00186935	1.42256
ENSG00000169895_SYAP1	ENSG00000169895	94056	SYAP1	-0.550293	6.98381	-4.13268	4.51619e-05	0.00190903	1.1617
ENSG00000129226_CD68	ENSG00000129226	968	CD68	1.07032	5.18262	4.12946	4.57669e-05	0.00193039	1.3816
ENSG00000272941_AC083862.1	ENSG00000272941	NA	NA	2.41731	0.73966	4.12064	4.74689e-05	0.00199782	1.79519
ENSG00000179144_GIMAP7	ENSG00000179144	168537	GIMAP7	2.37376	0.460229	4.11831	4.79286e-05	0.00201279	1.78889
ENSG00000280109_PLAC4	ENSG00000280109	191585	PLAC4	1.4417	3.29593	4.11693	4.82018e-05	0.00201989	1.5793
ENSG00000135596_MICAL1	ENSG00000135596	64780	MICAL1	0.787035	5.14957	4.11069	4.94602e-05	0.00206814	1.31854
ENSG00000071575_TRIB2	ENSG00000071575	28951	TRIB2	0.838448	5.88242	4.10901	4.98043e-05	0.00207667	1.12935
ENSG00000054690_PLEKHH1	ENSG00000054690	57475	PLEKHH1	0.838539	6.31313	4.10865	4.98787e-05	0.00207667	1.009
ENSG00000173227_SYT12	ENSG00000173227	91683	SYT12	1.9989	0.205359	4.09601	5.25443e-05	0.00218296	1.70627
ENSG00000168488_ATXN2L	ENSG00000168488	11273	ATXN2L	0.396256	6.25471	4.09266	5.32719e-05	0.00220845	1.05309
ENSG00000198034_RPS4X	ENSG00000198034	6191	RPS4X	-0.8026	7.94554	-4.09064	5.37163e-05	0.00222211	0.810952
ENSG00000204516_MICB	ENSG00000204516	4277	MICB	1.85559	1.3352	4.08812	5.42762e-05	0.00224048	1.67058
ENSG00000100558_PLEK2	ENSG00000100558	26499	PLEK2	1.59743	1.84305	4.08712	5.44996e-05	0.00224492	1.65446
ENSG00000239961_LILRA4	ENSG00000239961	23547	LILRA4	2.07279	-3.29959	4.08643	5.46535e-05	0.00224648	1.64701
ENSG00000036257_CUL3	ENSG00000036257	8452	CUL3	-0.356693	6.55342	-4.08309	5.54081e-05	0.00227267	1.04329
ENSG00000164078_MST1R	ENSG00000164078	4486	MST1R	1.16952	3.82874	4.08256	5.55292e-05	0.00227282	1.38941
ENSG00000106100_NOD1	ENSG00000106100	10392	NOD1	1.35377	2.58496	4.08003	5.61088e-05	0.0022917	1.58577
ENSG00000168404_MLKL	ENSG00000168404	197259	MLKL	1.63226	3.58556	4.06543	5.95651e-05	0.00242775	1.37659
ENSG00000132669_RIN2	ENSG00000132669	54453	RIN2	0.63359	6.24257	4.06373	5.99792e-05	0.00243949	0.891383
ENSG00000079215_SLC1A3	ENSG00000079215	6507	SLC1A3	1.68263	1.984	4.06079	6.07051e-05	0.00246384	1.53063
ENSG00000149418_ST14	ENSG00000149418	6768	ST14	0.602703	7.32272	4.05141	6.30748e-05	0.00255466	0.626021
ENSG00000145741_BTF3	ENSG00000145741	689	BTF3	-0.473455	7.26373	-4.04864	6.37901e-05	0.00257824	0.761045
ENSG00000270972_AC136475.9	ENSG00000270972	NA	NA	2.48177	-3.05781	4.0462	6.44276e-05	0.00259858	1.50395
ENSG00000206337_HCP5	ENSG00000206337	10866	HCP5	0.749134	6.72278	4.04552	6.46061e-05	0.00260036	0.740273
ENSG00000008952_SEC62	ENSG00000008952	7095	SEC62	-0.423546	6.49716	-4.03507	6.74112e-05	0.00270764	0.86988
ENSG00000277632_CCL3	ENSG00000277632	6348	CCL3	2.3588	2.41937	4.03078	6.85984e-05	0.00274962	1.37052
ENSG00000130749_ZC3H4	ENSG00000130749	23211	ZC3H4	0.476776	5.86102	4.02892	6.91177e-05	0.00276471	0.884502
ENSG00000116194_ANGPTL1	ENSG00000116194	9068	ANGPTL1	2.07211	-2.78679	4.0263	6.98549e-05	0.00278764	1.43331
ENSG00000111540_RAB5B	ENSG00000111540	5869	RAB5B	-0.357171	6.83188	-4.02587	6.99789e-05	0.00278764	0.75724
ENSG00000135094_SDS	ENSG00000135094	10993	SDS	2.18638	1.97191	4.02408	7.04868e-05	0.0028021	1.41599
ENSG00000134460_IL2RA	ENSG00000134460	3559	IL2RA	2.54062	-1.57333	4.01896	7.19663e-05	0.00285505	1.41213
ENSG00000258210_AC144548.1	ENSG00000258210	NA	NA	2.17335	-2.04831	4.01401	7.34242e-05	0.00290264	1.3943
ENSG00000132824_SERINC3	ENSG00000132824	10955	SERINC3	-0.406721	6.94082	-4.01313	7.36841e-05	0.00290264	0.696709
ENSG00000182220_ATP6AP2	ENSG00000182220	10159	ATP6AP2	-0.375525	6.05625	-4.01293	7.37451e-05	0.00290264	0.86919
ENSG00000276980_AC008760.2	ENSG00000276980	NA	NA	2.44585	-1.04066	4.01271	7.38114e-05	0.00290264	1.39694
ENSG00000104388_RAB2A	ENSG00000104388	5862	RAB2A	-0.375793	6.5107	-4.01236	7.39155e-05	0.00290264	0.777931
ENSG00000136286_MYO1G	ENSG00000136286	64005	MYO1G	1.70943	3.17275	4.01174	7.41007e-05	0.00290403	1.26249
ENSG00000122042_UBL3	ENSG00000122042	5412	UBL3	-0.419974	6.97343	-4.01034	7.45226e-05	0.00291466	0.676955
ENSG00000197774_EME2	ENSG00000197774	197342	EME2	1.11674	3.87578	4.00977	7.46918e-05	0.00291539	1.14557
ENSG00000137478_FCHSD2	ENSG00000137478	9873	FCHSD2	0.514308	5.59201	4.00842	7.51031e-05	0.00292555	0.866381
ENSG00000235529_AGAP1-IT1	ENSG00000235529	100506749	AGAP1-IT1	2.11347	-1.62095	4.00745	7.53961e-05	0.00293106	1.37286
ENSG00000159189_C1QC	ENSG00000159189	714	C1QC	1.59336	3.64006	4.00637	7.57266e-05	0.00293801	1.18298
ENSG00000166888_STAT6	ENSG00000166888	6778	STAT6	0.413446	7.5307	4.00389	7.64902e-05	0.0029617	0.416555
ENSG00000259205_PRKXP1	ENSG00000259205	NA	PRKXP1	2.14801	-2.2209	4.003	7.67637e-05	0.00296636	1.35237
ENSG00000254017_IGHEP2	ENSG00000254017	3499	IGHEP2	2.14569	-0.489168	3.9981	7.82978e-05	0.00301961	1.34892
ENSG00000167105_TMEM92	ENSG00000167105	162461	TMEM92	2.1245	-0.957278	3.99614	7.892e-05	0.00303756	1.33718
ENSG00000120742_SERP1	ENSG00000120742	27230	SERP1	-0.353817	7.10026	-3.99455	7.94272e-05	0.00305101	0.576993
ENSG00000138760_SCARB2	ENSG00000138760	950	SCARB2	0.587841	6.79849	3.99173	8.03344e-05	0.00307975	0.476845
ENSG00000177943_MAMDC4	ENSG00000177943	158056	MAMDC4	2.22924	-0.915349	3.99037	8.07749e-05	0.00309052	1.31841
ENSG00000146872_TLK2	ENSG00000146872	11011	TLK2	0.308605	5.51939	3.98932	8.11179e-05	0.00309752	0.809322
ENSG00000150403_TMCO3	ENSG00000150403	55002	TMCO3	-0.482968	5.65658	-3.98551	8.23701e-05	0.00313914	0.876445
ENSG00000104133_SPG11	ENSG00000104133	80208	SPG11	0.364077	7.40801	3.98145	8.3727e-05	0.00318459	0.349198
ENSG00000196205_EEF1A1P5	ENSG00000196205	NA	EEF1A1P5	-0.913892	4.30049	-3.98027	8.41251e-05	0.00319345	1.16963
ENSG00000131979_GCH1	ENSG00000131979	2643	GCH1	0.81313	5.63268	3.97737	8.51126e-05	0.00322462	0.698901
ENSG00000113504_SLC12A7	ENSG00000113504	10723	SLC12A7	0.757967	5.97051	3.97304	8.66055e-05	0.00327477	0.574691
ENSG00000260228_AC009119.1	ENSG00000260228	102724163	CDH13-AS2	1.67999	1.7692	3.97022	8.75904e-05	0.00330556	1.20463
ENSG00000244306_AL589743.1	ENSG00000244306	503639	DUXAP10	2.36276	-1.52586	3.96155	9.06845e-05	0.00341566	1.2153
ENSG00000198286_CARD11	ENSG00000198286	84433	CARD11	1.19231	3.91733	3.95615	9.26684e-05	0.00348361	0.96433
ENSG00000255987_TOMM20P2	ENSG00000255987	NA	TOMM20P2	2.06522	-3.02378	3.95525	9.30025e-05	0.0034894	1.18441
ENSG00000118160_SLC8A2	ENSG00000118160	6543	SLC8A2	2.56111	-1.44178	3.95331	9.3726e-05	0.00350974	1.1847
ENSG00000177565_TBL1XR1	ENSG00000177565	79718	TBL1XR1	-0.29638	7.48206	-3.94978	9.50552e-05	0.00355264	0.320818
ENSG00000104856_RELB	ENSG00000104856	5971	RELB	1.59477	3.43436	3.94196	9.8069e-05	0.00365187	0.94204
ENSG00000259529_AL136295.5	ENSG00000259529	NA	NA	2.55152	0.817863	3.94192	9.80873e-05	0.00365187	1.13082
ENSG00000186470_BTN3A2	ENSG00000186470	11118	BTN3A2	0.779165	5.42058	3.93877	9.93256e-05	0.00369087	0.601402
ENSG00000226822_LINC02785	ENSG00000226822	NA	LINC02785	1.85285	-3.78191	3.93669	0.000100151	0.00371183	1.12082
ENSG00000105246_EBI3	ENSG00000105246	10148	EBI3	2.16587	-2.56953	3.93639	0.000100273	0.00371183	1.11931
ENSG00000229677_AC018644.1	ENSG00000229677	100270940	RPL17P28	2.05633	-2.75757	3.93255	0.000101816	0.00374851	1.10596
ENSG00000163016_ALMS1P1	ENSG00000163016	NA	ALMS1P1	1.46074	2.42433	3.93251	0.000101832	0.00374851	1.00053
ENSG00000082898_XPO1	ENSG00000082898	7514	XPO1	0.344102	7.07555	3.93235	0.000101896	0.00374851	0.247285
ENSG00000265681_RPL17	ENSG00000265681	6139	RPL17	-0.578671	7.34453	-3.932	0.000102039	0.00374851	0.309344
ENSG00000106346_USP42	ENSG00000106346	84132	USP42	0.719393	4.58099	3.92724	0.00010399	0.00380613	0.71664
ENSG00000175582_RAB6A	ENSG00000175582	5870	RAB6A	-0.269702	6.48501	-3.92721	0.000104	0.00380613	0.450692
ENSG00000174600_CMKLR1	ENSG00000174600	1240	CMKLR1	2.33887	0.151072	3.92656	0.000104272	0.00380888	1.09772
ENSG00000196843_ARID5A	ENSG00000196843	10865	ARID5A	1.46169	4.64406	3.92563	0.000104657	0.00381576	0.674141
ENSG00000134709_HOOK1	ENSG00000134709	51361	HOOK1	-0.577782	5.77536	-3.92256	0.000105942	0.00385535	0.60251
ENSG00000235552_RPL6P27	ENSG00000235552	645387	RPL6P27	-1.08633	0.198855	-3.9217	0.000106306	0.00386132	1.07026
ENSG00000230067_HSPD1P6	ENSG00000230067	NA	HSPD1P6	2.15345	-2.71659	3.91392	0.000109636	0.00397483	1.04166
ENSG00000086598_TMED2	ENSG00000086598	10959	TMED2	-0.372047	6.8623	-3.91237	0.000110311	0.00398966	0.317508
ENSG00000160209_PDXK	ENSG00000160209	8566	PDXK	0.340722	7.01072	3.91204	0.000110457	0.00398966	0.190817
ENSG00000279286_AL133373.2	ENSG00000279286	NA	NA	2.11929	-0.946063	3.91058	0.000111096	0.00400525	1.03698
ENSG00000089157_RPLP0	ENSG00000089157	6175	RPLP0	-0.588664	8.70905	-3.9089	0.000111842	0.00402463	-0.0958104
ENSG00000274265_AC245297.4	ENSG00000274265	NA	NA	1.00546	3.56751	3.8986	0.000116493	0.00418424	0.787489
ENSG00000170542_SERPINB9	ENSG00000170542	5272	SERPINB9	1.68446	4.55257	3.89699	0.000117233	0.00420302	0.563266
ENSG00000231105_ECE1-AS1	ENSG00000231105	100506801	ECE1-AS1	2.41065	-1.01775	3.89549	0.00011793	0.0042182	0.986879
ENSG00000023445_BIRC3	ENSG00000023445	330	BIRC3	0.8256	5.62522	3.89514	0.000118092	0.0042182	0.407919
ENSG00000157106_SMG1	ENSG00000157106	23049	SMG1	0.315951	8.41496	3.88901	0.000120985	0.00431358	-0.220687
ENSG00000184988_TMEM106A	ENSG00000184988	113277	TMEM106A	1.40055	2.36666	3.88408	0.00012336	0.00439016	0.880812
ENSG00000140279_DUOX2	ENSG00000140279	50506	DUOX2	1.2148	7.96301	3.88332	0.000123729	0.00439522	-0.199879
ENSG00000137970_RPL7P9	ENSG00000137970	653702	RPL7P9	-1.07133	-0.248542	-3.88009	0.000125315	0.00444339	0.92619
ENSG00000100614_PPM1A	ENSG00000100614	5494	PPM1A	-0.384019	6.28223	-3.87951	0.000125602	0.00444545	0.333881
ENSG00000272325_NUDT3	ENSG00000272325	11165	NUDT3	-0.675215	6.96038	-3.87902	0.000125843	0.00444583	0.2013
ENSG00000121060_TRIM25	ENSG00000121060	7706	TRIM25	0.920322	7.30566	3.87841	0.000126144	0.00444836	-0.0581712
ENSG00000087076_HSD17B14	ENSG00000087076	51171	HSD17B14	2.07703	-1.9371	3.87679	0.000126953	0.00446873	0.915617
ENSG00000142541_RPL13A	ENSG00000142541	23521	RPL13A	-0.543926	8.85663	-3.87476	0.000127971	0.00449642	-0.259114
ENSG00000163635_ATXN7	ENSG00000163635	6314	ATXN7	0.424076	6.48418	3.87315	0.000128783	0.00451675	0.164873
ENSG00000151490_PTPRO	ENSG00000151490	5800	PTPRO	2.14531	-1.02644	3.8673	0.000131776	0.00460921	0.886353
ENSG00000204592_HLA-E	ENSG00000204592	3133	HLA-E	0.756594	9.50305	3.86674	0.000132068	0.00460921	-0.631545
ENSG00000166801_FAM111A	ENSG00000166801	63901	FAM111A	0.59249	5.6356	3.86661	0.000132134	0.00460921	0.271022
ENSG00000106829_TLE4	ENSG00000106829	7091	TLE4	0.479699	6.08848	3.86442	0.000133277	0.00464071	0.204728
ENSG00000136848_DAB2IP	ENSG00000136848	153090	DAB2IP	0.81741	5.43943	3.86379	0.000133604	0.00464366	0.289134
ENSG00000254154_CRYZL2P-SEC16B	ENSG00000254154	NA	CRYZL2P-SEC16B	2.0064	0.854831	3.86334	0.000133841	0.00464366	0.855664
ENSG00000260899_AC106886.2	ENSG00000260899	NA	NA	2.42574	-1.67157	3.86031	0.000135438	0.00468998	0.863089
ENSG00000185963_BICD2	ENSG00000185963	23299	BICD2	-0.672226	5.4565	-3.8599	0.00013566	0.00468998	0.508399
ENSG00000180776_ZDHHC20	ENSG00000180776	253832	ZDHHC20	-0.451816	6.49901	-3.85839	0.000136463	0.00470929	0.218847
ENSG00000133574_GIMAP4	ENSG00000133574	55303	GIMAP4	1.92619	2.89768	3.85404	0.000138808	0.00478172	0.711707
ENSG00000188322_SBK1	ENSG00000188322	388228	SBK1	1.58128	1.49233	3.84647	0.000142979	0.00490915	0.79116
ENSG00000077097_TOP2B	ENSG00000077097	7155	TOP2B	-0.377759	6.96014	-3.84611	0.000143182	0.00490915	0.049415
ENSG00000257103_LSM14A	ENSG00000257103	26065	LSM14A	-0.283943	6.19023	-3.84596	0.000143268	0.00490915	0.221377
ENSG00000125844_RRBP1	ENSG00000125844	6238	RRBP1	0.4489	7.42327	3.84422	0.000144241	0.00492516	-0.161796
ENSG00000029534_ANK1	ENSG00000029534	286	ANK1	2.1699	-0.773824	3.84422	0.000144244	0.00492516	0.810607
ENSG00000067560_RHOA	ENSG00000067560	387	RHOA	-0.327311	8.35385	-3.84294	0.000144965	0.00494106	-0.270431
ENSG00000116251_RPL22	ENSG00000116251	6146	RPL22	-0.610152	6.72826	-3.83884	0.000147305	0.005012	0.102073
ENSG00000169258_GPRIN1	ENSG00000169258	114787	GPRIN1	1.99985	-0.576084	3.83813	0.000147716	0.00501718	0.790169
ENSG00000106560_GIMAP2	ENSG00000106560	26157	GIMAP2	1.93543	1.14955	3.83234	0.000151089	0.00511431	0.756933
ENSG00000237807_AC022034.1	ENSG00000237807	100507516	LINC02984	1.30401	3.04042	3.83231	0.000151104	0.00511431	0.622754
ENSG00000115561_CHMP3	ENSG00000115561	51652	CHMP3	-0.350259	6.49667	-3.8297	0.000152647	0.0051575	0.0990874
ENSG00000254838_GVINP1	ENSG00000254838	387751	GVINP1	1.35724	3.80869	3.8272	0.000154143	0.00519898	0.49785
ENSG00000284691_AC073111.4	ENSG00000284691	728743	LOC728743	1.57686	1.4201	3.82446	0.000155794	0.00524552	0.716673
ENSG00000129515_SNX6	ENSG00000129515	58533	SNX6	0.362006	6.04515	3.81614	0.000160917	0.0054086	0.0521551
ENSG00000126353_CCR7	ENSG00000126353	1236	CCR7	2.50119	-1.36757	3.8135	0.000162576	0.00545489	0.704105
ENSG00000250011_HMGB1P3	ENSG00000250011	NA	HMGB1P3	2.03903	0.00733373	3.81035	0.000164574	0.00551237	0.696036
ENSG00000116774_OLFML3	ENSG00000116774	56944	OLFML3	1.8124	0.642226	3.80953	0.000165096	0.00552032	0.68933
ENSG00000224083_MTCO1P11	ENSG00000224083	107075264	MTCO1P11	1.82325	0.610482	3.80791	0.000166136	0.00554551	0.680257
ENSG00000267534_S1PR2	ENSG00000267534	9294	S1PR2	1.2764	2.54226	3.80402	0.000168664	0.00562021	0.59219
ENSG00000100226_GTPBP1	ENSG00000100226	9567	GTPBP1	0.695052	7.24311	3.80334	0.000169104	0.00562518	-0.299052
ENSG00000155380_SLC16A1	ENSG00000155380	6566	SLC16A1	1.49557	2.40195	3.80277	0.000169482	0.00562807	0.572369
ENSG00000173221_GLRX	ENSG00000173221	2745	GLRX	0.75215	5.26561	3.80174	0.000170159	0.00564087	0.143975
ENSG00000258461_AC012651.1	ENSG00000258461	NA	NA	1.82167	1.50585	3.80094	0.000170686	0.00564868	0.618327
ENSG00000188846_RPL14	ENSG00000188846	9045	RPL14	-0.493134	7.0126	-3.7905	0.000177714	0.00587125	-0.146301
ENSG00000198198_SZT2	ENSG00000198198	23334	SZT2	0.381533	6.57744	3.78971	0.000178263	0.00587623	-0.161158
ENSG00000079263_SP140	ENSG00000079263	11262	SP140	1.72547	2.73321	3.7894	0.000178472	0.00587623	0.50505
ENSG00000134243_SORT1	ENSG00000134243	6272	SORT1	-0.583088	7.23077	-3.78811	0.000179367	0.00589566	-0.19203
ENSG00000122026_RPL21	ENSG00000122026	6144	RPL21	-0.561586	6.92578	-3.78494	0.000181571	0.00595799	-0.138464
ENSG00000138835_RGS3	ENSG00000138835	5998	RGS3	0.486692	5.07156	3.78344	0.000182629	0.00598256	0.124148
ENSG00000119801_YPEL5	ENSG00000119801	51646	YPEL5	-0.566191	7.50111	-3.782	0.000183643	0.00600563	-0.269422
ENSG00000198203_SULT1C2	ENSG00000198203	6819	SULT1C2	2.08276	-1.76077	3.78028	0.000184864	0.00603537	0.591071
ENSG00000114573_ATP6V1A	ENSG00000114573	523	ATP6V1A	-0.33436	7.17538	-3.77628	0.000187735	0.00611878	-0.241549
ENSG00000142534_RPS11	ENSG00000142534	6205	RPS11	-0.480572	7.87438	-3.77506	0.000188623	0.00613738	-0.393671
ENSG00000153561_RMND5A	ENSG00000153561	64795	RMND5A	-0.525092	6.52108	-3.77413	0.000189297	0.00614897	-0.0835918
ENSG00000198730_CTR9	ENSG00000198730	9646	CTR9	-0.330781	5.91523	-3.7733	0.000189905	0.0061584	0.021104
ENSG00000110092_CCND1	ENSG00000110092	595	CCND1	0.710478	6.50412	3.76916	0.00019295	0.00624668	-0.287646
ENSG00000165795_NDRG2	ENSG00000165795	57447	NDRG2	-0.783275	6.71066	-3.76824	0.000193632	0.00625084	-0.113415
ENSG00000261056_AC079416.2	ENSG00000261056	NA	NA	1.98697	-0.720307	3.76812	0.000193724	0.00625084	0.553491
ENSG00000047365_ARAP2	ENSG00000047365	116984	ARAP2	0.346313	6.94643	3.7662	0.000195162	0.00628674	-0.318521
ENSG00000065978_YBX1	ENSG00000065978	4904	YBX1	-0.403488	7.65397	-3.76392	0.000196872	0.0063313	-0.37181
ENSG00000047315_POLR2B	ENSG00000047315	5431	POLR2B	-0.401573	6.72447	-3.76329	0.000197353	0.00633624	-0.192702
ENSG00000101986_ABCD1	ENSG00000101986	215	ABCD1	1.43271	2.91144	3.76159	0.000198643	0.0063671	0.390075
ENSG00000131797_CLUHP3	ENSG00000131797	NA	CLUHP3	1.23451	3.13518	3.7597	0.000200087	0.00640277	0.351497
ENSG00000152102_FAM168B	ENSG00000152102	130074	FAM168B	-0.335108	6.23363	-3.75831	0.000201162	0.00642489	-0.1187
ENSG00000197093_GAL3ST4	ENSG00000197093	79690	GAL3ST4	1.90491	0.160296	3.75795	0.000201442	0.00642489	0.51881
ENSG00000130741_EIF2S3	ENSG00000130741	1968	EIF2S3	-0.383921	6.65105	-3.75745	0.000201823	0.00642648	-0.186778
ENSG00000100079_LGALS2	ENSG00000100079	3957	LGALS2	2.18738	-1.38955	3.75574	0.000203149	0.00645807	0.509928
ENSG00000251158_AC131392.2	ENSG00000251158	728506	LOC728506	2.57364	-1.60538	3.7548	0.000203886	0.00647087	0.506844
ENSG00000099812_MISP	ENSG00000099812	126353	MISP	0.678806	6.38277	3.75121	0.000206713	0.00654986	-0.302015
ENSG00000114942_EEF1B2	ENSG00000114942	1933	EEF1B2	-0.598721	5.96935	-3.74844	0.000208917	0.00659668	-0.048444
ENSG00000142937_RPS8	ENSG00000142937	6202	RPS8	-0.559338	8.12554	-3.74808	0.0002092	0.00659668	-0.548946
ENSG00000285108_AC103718.1	ENSG00000285108	NA	NA	2.01605	0.328	3.74807	0.000209213	0.00659668	0.480416
ENSG00000287925_AL353576.1	ENSG00000287925	NA	NA	1.9508	-2.59684	3.74636	0.000210583	0.00662908	0.476493
ENSG00000206341_HLA-H	ENSG00000206341	NA	HLA-H	1.83329	0.16899	3.74519	0.000211525	0.00664794	0.475576
ENSG00000110719_TCIRG1	ENSG00000110719	10312	TCIRG1	0.933837	6.17698	3.74359	0.00021283	0.00667809	-0.284298
ENSG00000155629_PIK3AP1	ENSG00000155629	118788	PIK3AP1	1.28386	5.88705	3.74209	0.000214048	0.00670547	-0.247726
ENSG00000196329_GIMAP5	ENSG00000196329	55340	GIMAP5	2.03164	1.69879	3.7392	0.000216426	0.00676898	0.422317
ENSG00000265787_CYP4F35P	ENSG00000265787	NA	CYP4F35P	2.1712	-1.7005	3.73668	0.000218521	0.00682348	0.445853
ENSG00000171631_P2RY6	ENSG00000171631	5031	P2RY6	2.12809	-0.37019	3.72905	0.000224977	0.00701377	0.422663
ENSG00000145649_GZMA	ENSG00000145649	3001	GZMA	2.34427	-0.698844	3.7286	0.000225358	0.00701436	0.421208
ENSG00000146166_LGSN	ENSG00000146166	51557	LGSN	2.07546	-1.01324	3.72633	0.000227322	0.00705407	0.413892
ENSG00000255071_SAA2-SAA4	ENSG00000255071	100528017	SAA2-SAA4	2.57839	-0.855522	3.72628	0.000227363	0.00705407	0.413604
ENSG00000068400_GRIPAP1	ENSG00000068400	56850	GRIPAP1	0.542263	5.40716	3.72534	0.000228179	0.00706808	-0.156654
ENSG00000203747_FCGR3A	ENSG00000203747	2214	FCGR3A	1.77315	3.91941	3.72331	0.00022995	0.00711155	0.0771918
ENSG00000184371_CSF1	ENSG00000184371	1435	CSF1	1.47969	3.34078	3.71538	0.000236991	0.00731761	0.165354
ENSG00000120539_MASTL	ENSG00000120539	84930	MASTL	0.918158	3.80458	3.70713	0.000244531	0.00753152	0.0774456
ENSG00000079246_XRCC5	ENSG00000079246	7520	XRCC5	-0.282043	7.59704	-3.70677	0.000244864	0.00753152	-0.604008
ENSG00000100346_CACNA1I	ENSG00000100346	8911	CACNA1I	2.03143	-2.39395	3.70652	0.000245099	0.00753152	0.345454
ENSG00000286391_AL592078.2	ENSG00000286391	107985206	LOC107985206	1.99773	-2.99303	3.70611	0.000245475	0.00753152	0.343992
ENSG00000274020_LINC01138	ENSG00000274020	388685	LINC01138	1.56909	1.26597	3.7048	0.000246696	0.00755701	0.31767
ENSG00000133321_PLAAT4	ENSG00000133321	5920	PLAAT4	0.706891	5.56961	3.70292	0.000248467	0.00759924	-0.280371
ENSG00000267317_AC027307.2	ENSG00000267317	NA	NA	1.94741	-1.29502	3.69948	0.000251723	0.00768669	0.324503
ENSG00000099917_MED15	ENSG00000099917	51586	MED15	0.537627	6.13237	3.69579	0.000255264	0.00778255	-0.414972
ENSG00000122515_ZMIZ2	ENSG00000122515	83637	ZMIZ2	0.513253	6.06241	3.69439	0.000256617	0.00781148	-0.406486
ENSG00000228097_MTATP6P11	ENSG00000228097	107075311	MTATP6P11	1.96975	-1.85607	3.69323	0.000257751	0.0078337	0.303043
ENSG00000275023_MLLT6	ENSG00000275023	4302	MLLT6	0.397727	7.53844	3.6883	0.000262596	0.00796844	-0.740467
ENSG00000287001_AC010624.5	ENSG00000287001	105372436	LOC105372436	2.17216	-1.56308	3.6863	0.000264584	0.00801618	0.280937
ENSG00000279502_AC016542.2	ENSG00000279502	NA	NA	1.95515	-1.14173	3.68573	0.000265159	0.00802105	0.279594
ENSG00000149218_ENDOD1	ENSG00000149218	23052	ENDOD1	0.899641	4.1187	3.68268	0.000268227	0.00810121	-0.122578
ENSG00000124357_NAGK	ENSG00000124357	55577	NAGK	0.569203	5.36199	3.67968	0.00027128	0.00818064	-0.30317
ENSG00000050730_TNIP3	ENSG00000050730	79931	TNIP3	2.47266	-0.519146	3.67871	0.000272274	0.00819786	0.256135
ENSG00000127564_PKMYT1	ENSG00000127564	9088	PKMYT1	1.97142	-2.28511	3.6777	0.000273309	0.00821626	0.251646
ENSG00000279236_AC064801.2	ENSG00000279236	NA	NA	1.90445	-0.462553	3.67689	0.000274151	0.00822879	0.249992
ENSG00000182415_CDY2A	ENSG00000182415	9426	CDY2A	2.06323	-3.30404	3.67499	0.00027612	0.00826827	0.242515
ENSG00000181722_ZBTB20	ENSG00000181722	26137	ZBTB20	0.487275	6.40975	3.67475	0.000276362	0.00826827	-0.580233
ENSG00000163823_CCR1	ENSG00000163823	1230	CCR1	1.91792	4.19502	3.67438	0.000276748	0.00826827	-0.172364
ENSG00000125966_MMP24	ENSG00000125966	10893	MMP24	1.95031	-2.28322	3.67362	0.000277547	0.00827937	0.238453
ENSG00000104518_GSDMD	ENSG00000104518	79792	GSDMD	0.927195	4.82275	3.67001	0.000281347	0.00837982	-0.269151
ENSG00000205502_C2CD4B	ENSG00000205502	388125	C2CD4B	2.1858	-0.198397	3.66894	0.000282475	0.00840048	0.22042
ENSG00000125355_TMEM255A	ENSG00000125355	55026	TMEM255A	2.13249	-1.67136	3.66726	0.000284269	0.00844089	0.218138
ENSG00000196859_KRT39	ENSG00000196859	390792	KRT39	1.91011	-2.34645	3.66496	0.00028674	0.00849341	0.209975
ENSG00000214837_LINC01347	ENSG00000214837	NA	LINC01347	1.66352	0.602786	3.66477	0.00028694	0.00849341	0.201258
ENSG00000224060_ARSLP1	ENSG00000224060	NA	ARSLP1	1.96301	-3.37229	3.66412	0.000287639	0.00849341	0.207275
ENSG00000118162_KPTN	ENSG00000118162	11133	KPTN	1.74837	0.62012	3.66398	0.000287793	0.00849341	0.19877
ENSG00000153563_CD8A	ENSG00000153563	925	CD8A	2.02645	1.62289	3.66245	0.000289449	0.00852928	0.148089
ENSG00000101115_SALL4	ENSG00000101115	57167	SALL4	2.00502	-0.61935	3.6604	0.000291686	0.00858212	0.196287
ENSG00000105699_LSR	ENSG00000105699	51599	LSR	0.78466	4.9156	3.65945	0.000292733	0.00859986	-0.325163
ENSG00000133561_GIMAP6	ENSG00000133561	474344	GIMAP6	1.91715	2.21645	3.657	0.000295437	0.00865639	0.106441
ENSG00000158828_PINK1	ENSG00000158828	65018	PINK1	-0.5168	5.26706	-3.6569	0.000295551	0.00865639	-0.213153
ENSG00000101558_VAPA	ENSG00000101558	9218	VAPA	-0.291654	7.44505	-3.65595	0.000296602	0.00867405	-0.755529
ENSG00000173432_SAA1	ENSG00000173432	6288	SAA1	1.71096	3.63519	3.65163	0.000301439	0.00880219	-0.121643
ENSG00000083454_P2RX5	ENSG00000083454	5026	P2RX5	2.24483	-2.17409	3.65008	0.000303204	0.00884042	0.162061
ENSG00000182326_C1S	ENSG00000182326	716	C1S	1.64657	1.29334	3.64852	0.000304974	0.00887864	0.119703
ENSG00000141429_GALNT1	ENSG00000141429	2589	GALNT1	-0.677485	6.08408	-3.64607	0.000307783	0.00894697	-0.416314
ENSG00000185215_TNFAIP2	ENSG00000185215	7127	TNFAIP2	1.05147	7.52082	3.64365	0.000310581	0.00901476	-0.947557
ENSG00000125691_RPL23	ENSG00000125691	9349	RPL23	-0.525127	7.23434	-3.63729	0.000318055	0.00921787	-0.737813
ENSG00000133943_DGLUCY	ENSG00000133943	80017	DGLUCY	0.580502	5.58969	3.63516	0.000320598	0.00926454	-0.544628
ENSG00000259295_CSPG4P12	ENSG00000259295	728121	CSPG4P12	2.07413	-1.12126	3.63514	0.000320622	0.00926454	0.114836
ENSG00000120341_SEC16B	ENSG00000120341	89866	SEC16B	1.37999	1.76553	3.63162	0.000324864	0.00937313	0.0507767
ENSG00000204622_HLA-J	ENSG00000204622	NA	HLA-J	1.92954	0.502979	3.63058	0.000326119	0.00939533	0.0876842
ENSG00000005810_MYCBP2	ENSG00000005810	23077	MYCBP2	0.334101	7.39257	3.63003	0.000326792	0.00939705	-0.913526
ENSG00000273213_H3-2	ENSG00000273213	440686	H3-7	1.13725	3.13067	3.62974	0.000327149	0.00939705	-0.102837
ENSG00000281887_GIMAP1-GIMAP5	ENSG00000281887	100527949	GIMAP1-GIMAP5	2.36198	-2.43934	3.62906	0.000327974	0.00940679	0.0943684
ENSG00000204525_HLA-C	ENSG00000204525	3107	HLA-C	0.791966	9.30079	3.62652	0.0003311	0.00948239	-1.443
ENSG00000130513_GDF15	ENSG00000130513	9518	GDF15	1.06015	5.56281	3.62505	0.000332913	0.00952024	-0.616051
ENSG00000101082_SLA2	ENSG00000101082	84174	SLA2	1.90813	0.926733	3.62418	0.00033399	0.00953695	0.0649068
ENSG00000237810_AC104852.1	ENSG00000237810	NA	NA	1.98388	-0.843201	3.62355	0.000334786	0.00954346	0.0771407
ENSG00000055917_PUM2	ENSG00000055917	23369	PUM2	-0.306272	7.62221	-3.62321	0.000335204	0.00954346	-0.906716
ENSG00000163564_PYHIN1	ENSG00000163564	149628	PYHIN1	2.19609	-0.991772	3.6228	0.000335714	0.00954394	0.075062
ENSG00000066294_CD84	ENSG00000066294	8832	CD84	1.77776	2.35056	3.62237	0.000336254	0.00954527	-0.0121849
ENSG00000204628_RACK1	ENSG00000204628	10399	RACK1	-0.525239	7.8316	-3.62031	0.000338845	0.00960475	-0.93218
ENSG00000070190_DAPP1	ENSG00000070190	27071	DAPP1	0.537566	6.39838	3.61956	0.000339786	0.00961733	-0.730817
ENSG00000105053_VRK3	ENSG00000105053	51231	VRK3	0.38668	5.52214	3.61814	0.000341584	0.00965411	-0.549909
ENSG00000225217_HSPA7	ENSG00000225217	3311	HSPA7	2.37685	-0.47872	3.61644	0.000343762	0.00970149	0.0509797
ENSG00000179362_HMGN2P46	ENSG00000179362	NA	HMGN2P46	2.04132	-1.58691	3.61598	0.000344339	0.00970366	0.0529968
ENSG00000197182_MIRLET7BHG	ENSG00000197182	400931	MIRLET7BHG	1.32793	2.86348	3.61484	0.000345809	0.00972695	-0.14276
ENSG00000188981_MSANTD1	ENSG00000188981	345222	MSANTD1	2.02889	-1.08539	3.61456	0.000346171	0.00972695	0.048509
ENSG00000144843_ADPRH	ENSG00000144843	141	ADPRH	1.22312	2.83493	3.61289	0.000348318	0.00977309	-0.105484
ENSG00000151883_PARP8	ENSG00000151883	79668	PARP8	0.445703	6.54492	3.612	0.000349477	0.00979142	-0.78931
ENSG00000270276_H4C15	ENSG00000270276	554313	H4C15	1.69533	3.36162	3.61056	0.000351352	0.00982973	-0.325081
ENSG00000272491_AL109659.2	ENSG00000272491	NA	NA	1.9353	-1.22607	3.60977	0.000352374	0.00983167	0.0331282
ENSG00000287151_C2orf27A	ENSG00000287151	NA	C2orf27A	1.86207	0.156061	3.60973	0.000352437	0.00983167	0.0238507
ENSG00000088836_SLC4A11	ENSG00000088836	83959	SLC4A11	0.691085	6.24847	3.60864	0.000353863	0.00985725	-0.790949
ENSG00000230795_HLA-K	ENSG00000230795	3138	HLA-K	2.03475	-1.94178	3.60789	0.000354844	0.00987036	0.0268955
ENSG00000253522_MIR3142HG	ENSG00000253522	107075116	MIR3142HG	2.23225	-1.4093	3.60738	0.000355523	0.00987507	0.0254731
ENSG00000260645_AL359715.2	ENSG00000260645	NA	NA	1.67177	1.77543	3.60503	0.000358629	0.00994707	-0.059326
ENSG00000157657_ZNF618	ENSG00000157657	114991	ZNF618	1.16744	3.42571	3.60457	0.000359246	0.00994993	-0.219245
ENSG00000134668_SPOCD1	ENSG00000134668	90853	SPOCD1	2.05356	-0.970395	3.60313	0.000361161	0.00998869	0.0115908
ENSG00000166927_MS4A7	ENSG00000166927	58475	MS4A7	1.70194	2.3239	3.59787	0.000368278	0.010171	-0.0925277
ENSG00000258875_AL135818.1	ENSG00000258875	NA	NA	1.76693	0.525772	3.59654	0.000370093	0.0102066	-0.0238232
ENSG00000140511_HAPLN3	ENSG00000140511	145864	HAPLN3	1.65177	1.40664	3.59582	0.000371074	0.0102191	-0.0479643
ENSG00000169385_RNASE2	ENSG00000169385	6036	RNASE2	1.95236	-3.20719	3.59484	0.000372423	0.0102416	-0.0151655
ENSG00000280269_AP000577.2	ENSG00000280269	NA	NA	1.85871	-1.67949	3.59302	0.000374945	0.010272	-0.020548
ENSG00000063127_SLC6A16	ENSG00000063127	28968	SLC6A16	1.78585	0.36667	3.59272	0.000375353	0.010272	-0.0418329
ENSG00000243004_AC005062.1	ENSG00000243004	NA	NA	1.94713	-1.83964	3.59271	0.000375374	0.010272	-0.0217201
ENSG00000108342_CSF3	ENSG00000108342	1440	CSF3	2.4374	-0.00328692	3.59251	0.000375649	0.010272	-0.0289273
ENSG00000131042_LILRB2	ENSG00000131042	10288	LILRB2	1.98958	3.08847	3.59181	0.000376627	0.0102842	-0.271338
ENSG00000213468_FIRRE	ENSG00000213468	286467	FIRRE	1.87916	-2.6412	3.58934	0.000380072	0.0103637	-0.03267
ENSG00000258741_H2AZ2P1	ENSG00000258741	NA	H2AZ2P1	1.9552	-1.58541	3.58796	0.000382023	0.0104002	-0.0366416
ENSG00000247809_NR2F2-AS1	ENSG00000247809	NA	NR2F2-AS1	1.37318	2.53434	3.58763	0.000382486	0.0104002	-0.203436
ENSG00000174808_BTC	ENSG00000174808	685	BTC	1.03799	3.73951	3.58557	0.000385412	0.0104527	-0.407709
ENSG00000166889_PATL1	ENSG00000166889	219988	PATL1	0.501309	5.90799	3.58551	0.000385497	0.0104527	-0.742646
ENSG00000243302_AC018638.4	ENSG00000243302	NA	NA	0.993219	3.4866	3.58397	0.000387692	0.0104975	-0.289596
ENSG00000196358_NTNG2	ENSG00000196358	84628	NTNG2	2.25541	1.13095	3.58337	0.000388544	0.0105059	-0.101467
ENSG00000184060_ADAP2	ENSG00000184060	55803	ADAP2	1.30584	2.46174	3.58244	0.000389888	0.0105253	-0.153961
ENSG00000129566_TEP1	ENSG00000129566	7011	TEP1	0.40603	5.90738	3.58212	0.00039035	0.0105253	-0.747849
ENSG00000139209_SLC38A4	ENSG00000139209	55089	SLC38A4	2.08773	-1.3199	3.57827	0.000395929	0.010653	-0.0675929
ENSG00000261884_AC040162.1	ENSG00000261884	NA	NA	1.44407	2.18552	3.57796	0.000396385	0.010653	-0.176656
ENSG00000235316_DUSP8P5	ENSG00000235316	NA	DUSP8P5	1.82773	-0.480166	3.57772	0.000396736	0.010653	-0.0721361
ENSG00000137757_CASP5	ENSG00000137757	838	CASP5	2.62122	-0.0544367	3.57297	0.000403735	0.0108259	-0.0959972
ENSG00000280537_AC068946.1	ENSG00000280537	NA	NA	1.95227	-2.80129	3.57094	0.000406762	0.0108804	-0.0910055
ENSG00000148303_RPL7A	ENSG00000148303	6130	RPL7A	-0.523492	8.06637	-3.57085	0.00040689	0.0108804	-1.15568
ENSG00000187642_PERM1	ENSG00000187642	84808	PERM1	2.42607	-1.26698	3.56817	0.000410923	0.010967	-0.0998219
ENSG00000135625_EGR4	ENSG00000135625	1961	EGR4	2.19554	-3.09114	3.56775	0.000411565	0.010967	-0.101112
ENSG00000254413_CHKB-CPT1B	ENSG00000254413	386593	CHKB-CPT1B	1.9681	1.22189	3.56757	0.000411828	0.010967	-0.155306
ENSG00000231064_AC234582.1	ENSG00000231064	105371450	THBS3-AS1	1.24953	3.15475	3.56675	0.000413082	0.0109853	-0.391794
ENSG00000160190_SLC37A1	ENSG00000160190	54020	SLC37A1	0.569987	6.20075	3.56136	0.000421346	0.0111897	-0.923844
ENSG00000103769_RAB11A	ENSG00000103769	8766	RAB11A	-0.281784	7.40597	-3.5597	0.000423919	0.0112426	-1.08205
ENSG00000149043_SYT8	ENSG00000149043	90019	SYT8	1.43912	3.78976	3.55669	0.000428624	0.0113518	-0.504365
ENSG00000079385_CEACAM1	ENSG00000079385	634	CEACAM1	1.22859	4.93999	3.55543	0.000430604	0.0113887	-0.700481
ENSG00000279233_AC122688.3	ENSG00000279233	NA	NA	1.9057	-0.536731	3.55123	0.000437283	0.0115495	-0.154572
ENSG00000077147_TM9SF3	ENSG00000077147	56889	TM9SF3	-0.358587	7.58608	-3.55074	0.000438071	0.0115546	-1.13911
ENSG00000205364_MT1M	ENSG00000205364	4499	MT1M	1.98512	-1.4956	3.54952	0.00044003	0.0115904	-0.15872
ENSG00000228863_AL121985.1	ENSG00000228863	NA	NA	2.48396	-1.92414	3.54914	0.00044065	0.011591	-0.159697
ENSG00000157654_PALM2AKAP2	ENSG00000157654	445815	PALM2AKAP2	0.480895	5.16068	3.54824	0.000442108	0.0116136	-0.702536
ENSG00000170929_OR1M1	ENSG00000170929	125963	OR1M1	1.98781	-1.24989	3.54705	0.000444027	0.0116482	-0.166854
ENSG00000269896_AL513477.1	ENSG00000269896	100129534	LOC100129534	1.57047	1.82245	3.54658	0.000444797	0.0116526	-0.255245
ENSG00000061273_HDAC7	ENSG00000061273	51564	HDAC7	0.470771	6.56675	3.54503	0.000447333	0.0117	-1.02854
ENSG00000196535_MYO18A	ENSG00000196535	399687	MYO18A	0.406775	6.31503	3.54473	0.000447817	0.0117	-0.950801
ENSG00000214226_C17orf67	ENSG00000214226	339210	C17orf67	1.96348	-1.54591	3.54415	0.000448765	0.011709	-0.175411
ENSG00000158714_SLAMF8	ENSG00000158714	56833	SLAMF8	2.10951	0.277306	3.54107	0.000453852	0.0118258	-0.195026
ENSG00000198535_C2CD4A	ENSG00000198535	145741	C2CD4A	2.07075	-0.249447	3.53964	0.000456224	0.0118515	-0.196394
ENSG00000091972_CD200	ENSG00000091972	4345	CD200	1.9002	-0.579525	3.53947	0.000456511	0.0118515	-0.193082
ENSG00000154451_GBP5	ENSG00000154451	115362	GBP5	1.45699	6.3948	3.53937	0.000456675	0.0118515	-1.07212
ENSG00000151364_KCTD14	ENSG00000151364	65987	KCTD14	1.66483	1.00985	3.53783	0.000459254	0.0119025	-0.226837
ENSG00000263426_RN7SL471P	ENSG00000263426	106481051	RN7SL471P	1.89243	-2.76345	3.53556	0.000463081	0.0119856	-0.202438
ENSG00000176907_TCIM	ENSG00000176907	56892	TCIM	1.34152	3.12143	3.53211	0.000468941	0.0121203	-0.422453
ENSG00000213639_PPP1CB	ENSG00000213639	5500	PPP1CB	-0.353943	8.79055	-3.53176	0.000469537	0.0121203	-1.48607
ENSG00000139433_GLTP	ENSG00000139433	51228	GLTP	-0.514705	6.14133	-3.53062	0.0004715	0.0121548	-0.847853
ENSG00000161970_RPL26	ENSG00000161970	6154	RPL26	-0.586891	7.18744	-3.52969	0.000473106	0.01218	-1.09158
ENSG00000140280_LYSMD2	ENSG00000140280	256586	LYSMD2	1.09379	3.11719	3.52502	0.000481214	0.0123691	-0.450757
ENSG00000230825_AC005532.1	ENSG00000230825	101927354	LINC03016	1.69742	0.506854	3.52473	0.000481729	0.0123691	-0.25474
ENSG00000075234_TTC38	ENSG00000075234	55020	TTC38	0.907509	3.23816	3.52196	0.000486597	0.0124689	-0.456854
ENSG00000125755_SYMPK	ENSG00000125755	8189	SYMPK	0.439567	5.61167	3.52179	0.000486904	0.0124689	-0.891028
ENSG00000253944_AC027117.2	ENSG00000253944	NA	MTUS1-DT	2.31845	-1.01424	3.5204	0.000489377	0.0125156	-0.252332
ENSG00000286818_AC008496.3	ENSG00000286818	NA	NA	2.03092	-0.254791	3.51963	0.000490743	0.012534	-0.259219
ENSG00000261459_AC002310.4	ENSG00000261459	NA	NA	1.93935	-3.0584	3.51817	0.000493356	0.0125841	-0.256802
ENSG00000099246_RAB18	ENSG00000099246	22931	RAB18	-0.310001	6.19108	-3.51695	0.000495561	0.0126088	-0.937876
ENSG00000180628_PCGF5	ENSG00000180628	84333	PCGF5	0.35408	6.04461	3.51676	0.000495891	0.0126088	-1.02206
ENSG00000113391_FAM172A	ENSG00000113391	83989	FAM172A	-0.642372	5.03751	-3.51655	0.000496278	0.0126088	-0.645809
ENSG00000283294_AP005212.4	ENSG00000283294	NA	NA	2.03974	-0.999812	3.51611	0.00049707	0.0126124	-0.264517
ENSG00000188676_IDO2	ENSG00000188676	169355	IDO2	1.84995	-3.07852	3.51217	0.000504226	0.0127773	-0.275504
ENSG00000133318_RTN3	ENSG00000133318	10313	RTN3	-0.407771	7.16732	-3.50875	0.000510533	0.0129202	-1.17464
ENSG00000228049_POLR2J2	ENSG00000228049	246721	POLR2J2	1.87297	1.20525	3.50732	0.000513184	0.0129616	-0.342939
ENSG00000119729_RHOQ	ENSG00000119729	23433	RHOQ	-0.369596	5.91156	-3.50714	0.000513511	0.0129616	-0.8909
ENSG00000114013_CD86	ENSG00000114013	942	CD86	1.94515	1.21277	3.50595	0.000515735	0.0130008	-0.329803
ENSG00000230715_AC018638.2	ENSG00000230715	NA	NA	1.68804	0.69558	3.50477	0.000517942	0.0130395	-0.322968
ENSG00000185008_ROBO2	ENSG00000185008	6092	ROBO2	1.80992	-2.80268	3.50337	0.000520585	0.013089	-0.302895
ENSG00000122218_COPA	ENSG00000122218	1314	COPA	-0.257893	7.41844	-3.50234	0.000522526	0.0131208	-1.26568
ENSG00000026751_SLAMF7	ENSG00000026751	57823	SLAMF7	1.77518	3.19295	3.50049	0.000526041	0.0131919	-0.543594
ENSG00000105193_RPS16	ENSG00000105193	6217	RPS16	-0.403251	7.32258	-3.49884	0.000529204	0.0132541	-1.24187
ENSG00000100030_MAPK1	ENSG00000100030	5594	MAPK1	-0.347655	6.94645	-3.4939	0.000538741	0.0134743	-1.18954
ENSG00000147378_FATE1	ENSG00000147378	89885	FATE1	1.85263	-2.6205	3.49357	0.000539388	0.0134743	-0.333325
ENSG00000258774_NANOGP7	ENSG00000258774	NA	NANOGP7	1.89508	-2.06812	3.49205	0.000542352	0.0135308	-0.338095
ENSG00000163959_SLC51A	ENSG00000163959	200931	SLC51A	1.08542	3.39583	3.49078	0.000544843	0.0135755	-0.601572
ENSG00000178175_ZNF366	ENSG00000178175	167465	ZNF366	2.19104	-1.1925	3.49017	0.000546055	0.0135882	-0.345388
ENSG00000101193_GID8	ENSG00000101193	54994	GID8	-0.326605	5.64039	-3.48853	0.000549283	0.013651	-0.911776
ENSG00000260456_C16orf95	ENSG00000260456	100506581	C16orf95	1.74276	-2.00935	3.48777	0.0005508	0.0136711	-0.351386
ENSG00000156966_B3GNT7	ENSG00000156966	93010	B3GNT7	0.57626	6.59094	3.48459	0.000557161	0.0138113	-1.28555
ENSG00000172053_QARS1	ENSG00000172053	5859	QARS1	-0.401106	6.4221	-3.48419	0.000557963	0.0138135	-1.0983
ENSG00000002933_TMEM176A	ENSG00000002933	55365	TMEM176A	2.00378	-0.163514	3.48375	0.000558845	0.0138177	-0.370911
ENSG00000173726_TOMM20	ENSG00000173726	9804	TOMM20	-0.438938	6.36322	-3.48282	0.000560728	0.0138299	-1.09959
ENSG00000145113_MUC4	ENSG00000145113	4585	MUC4	0.54191	10.3354	3.4828	0.000560769	0.0138299	-2.22795
ENSG00000161692_DBF4B	ENSG00000161692	80174	DBF4B	1.47609	1.55556	3.4823	0.00056178	0.0138372	-0.43441
ENSG00000278126_AC139768.1	ENSG00000278126	NA	NA	1.79056	-2.10477	3.47985	0.000566759	0.0139421	-0.375859
ENSG00000128342_LIF	ENSG00000128342	3976	LIF	1.33671	3.78324	3.47732	0.000571956	0.0140521	-0.725727
ENSG00000140526_ABHD2	ENSG00000140526	11057	ABHD2	-0.379198	8.52684	-3.47684	0.000572938	0.0140584	-1.61423
ENSG00000075702_WDR62	ENSG00000075702	284403	WDR62	1.84637	-0.37335	3.47462	0.000577535	0.0141533	-0.397216
ENSG00000282458_WASH5P	ENSG00000282458	375690	WASH5P	0.510777	5.1277	3.47339	0.000580102	0.0141982	-0.974064
ENSG00000234534_CSNK1G2P1	ENSG00000234534	NA	CSNK1G2P1	1.93586	-2.04433	3.47257	0.000581822	0.0142223	-0.398375
ENSG00000166689_PLEKHA7	ENSG00000166689	144100	PLEKHA7	0.535379	6.4604	3.47193	0.000583148	0.0142367	-1.27482
ENSG00000101596_SMCHD1	ENSG00000101596	23347	SMCHD1	0.8502	8.09542	3.46876	0.000589848	0.0143822	-1.69617
ENSG00000141448_GATA6	ENSG00000141448	2627	GATA6	1.40898	1.88668	3.46794	0.000591578	0.0144062	-0.503375
ENSG00000120727_PAIP2	ENSG00000120727	51247	PAIP2	-0.358629	5.72472	-3.46197	0.000604391	0.0146898	-1.01364
ENSG00000137726_FXYD6	ENSG00000137726	53826	FXYD6	1.99612	-1.13939	3.46181	0.000604742	0.0146898	-0.433627
ENSG00000141971_MVB12A	ENSG00000141971	93343	MVB12A	1.02786	3.0715	3.4589	0.000611081	0.0148252	-0.634539
ENSG00000223345_H2BP1	ENSG00000223345	NA	H2BP1	1.78849	-0.116684	3.45785	0.000613393	0.0148399	-0.455576
ENSG00000203485_INF2	ENSG00000203485	64423	INF2	1.01703	4.731	3.45775	0.000613614	0.0148399	-0.956274
ENSG00000171680_PLEKHG5	ENSG00000171680	57449	PLEKHG5	1.21297	3.95531	3.45758	0.000613985	0.0148399	-0.85029
ENSG00000225032_AL162586.1	ENSG00000225032	102723566	LOC102723566	1.75398	-0.0505241	3.45696	0.000615353	0.0148537	-0.462261
ENSG00000237272_OR51R1P	ENSG00000237272	390034	OR51R1P	1.9635	-3.23523	3.45629	0.000616829	0.0148537	-0.448298
ENSG00000145936_KCNMB1	ENSG00000145936	3779	KCNMB1	1.89137	-2.61429	3.45628	0.000616859	0.0148537	-0.448344
ENSG00000106327_TFR2	ENSG00000106327	7036	TFR2	1.85445	-2.35687	3.45557	0.000618434	0.0148731	-0.450559
ENSG00000254681_PKD1P5	ENSG00000254681	348156	PKD1P5	1.37306	3.73256	3.45402	0.000621874	0.0149195	-0.842927
ENSG00000107290_SETX	ENSG00000107290	23064	SETX	0.32756	8.0131	3.45401	0.000621902	0.0149195	-1.66301
ENSG00000147677_EIF3H	ENSG00000147677	8667	EIF3H	-0.38359	5.87596	-3.45011	0.00063063	0.0151102	-1.07672
ENSG00000147403_RPL10	ENSG00000147403	6134	RPL10	-0.48501	8.22412	-3.44682	0.000638111	0.0152705	-1.61861
ENSG00000184384_MAML2	ENSG00000184384	84441	MAML2	0.341505	6.49772	3.44545	0.000641229	0.0153262	-1.34389
ENSG00000183569_SERHL2	ENSG00000183569	253190	SERHL2	1.84689	-0.554956	3.44172	0.000649828	0.0155125	-0.497355
ENSG00000280166_AC016542.3	ENSG00000280166	NA	NA	1.95504	-1.02925	3.44032	0.000653096	0.0155713	-0.50035
ENSG00000232077_LINC01031	ENSG00000232077	101929184	LINC01031	1.80243	-1.82201	3.43452	0.000666761	0.0158661	-0.515505
ENSG00000159202_UBE2Z	ENSG00000159202	65264	UBE2Z	0.266058	6.23239	3.43437	0.000667098	0.0158661	-1.30241
ENSG00000133740_E2F5	ENSG00000133740	1875	E2F5	1.411	1.92377	3.43327	0.000669738	0.0158726	-0.623483
ENSG00000168899_VAMP5	ENSG00000168899	10791	VAMP5	1.33982	2.84092	3.43318	0.000669942	0.0158726	-0.706976
ENSG00000244682_FCGR2C	ENSG00000244682	NA	FCGR2C	2.29046	0.32509	3.43302	0.000670332	0.0158726	-0.542585
ENSG00000250490_LINC02145	ENSG00000250490	401172	LINC02145	1.87618	-2.13706	3.43288	0.000670652	0.0158726	-0.520341
ENSG00000118181_RPS25	ENSG00000118181	6230	RPS25	-0.49066	6.87867	-3.43098	0.000675208	0.015961	-1.36516
ENSG00000148343_MIGA2	ENSG00000148343	84895	MIGA2	0.528703	4.60708	3.42807	0.000682245	0.0161076	-0.991965
ENSG00000024422_EHD2	ENSG00000024422	30846	EHD2	1.76841	0.301059	3.42396	0.000692301	0.0163251	-0.570426
ENSG00000165650_PDZD8	ENSG00000165650	118987	PDZD8	-0.373201	6.76172	-3.42341	0.000693651	0.0163371	-1.37908
ENSG00000225101_OR52K3P	ENSG00000225101	390035	OR52K3P	2.44023	-1.18234	3.41873	0.000705292	0.0165911	-0.566572
ENSG00000230149_AL021707.3	ENSG00000230149	NA	NA	2.02267	-2.37019	3.41723	0.00070905	0.0166592	-0.567695
ENSG00000185436_IFNLR1	ENSG00000185436	163702	IFNLR1	1.13068	3.00818	3.41659	0.000710673	0.016668	-0.76796
ENSG00000124222_STX16	ENSG00000124222	8675	STX16	0.289769	6.19485	3.4164	0.000711143	0.016668	-1.36379
ENSG00000260903_XKR7	ENSG00000260903	343702	XKR7	1.75329	-2.62625	3.4159	0.00071242	0.0166703	-0.571604
ENSG00000151014_NOCT	ENSG00000151014	25819	NOCT	1.53145	1.96923	3.41568	0.000712967	0.0166703	-0.677149
ENSG00000234883_MIR155HG	ENSG00000234883	114614	MIR155HG	2.1317	-1.77645	3.41421	0.000716708	0.0167376	-0.577077
ENSG00000272916_AC022400.7	ENSG00000272916	NA	NA	1.7667	1.61754	3.41364	0.00071814	0.0167508	-0.68011
ENSG00000163563_MNDA	ENSG00000163563	4332	MNDA	1.98605	5.18035	3.41295	0.000719906	0.0167695	-1.27777
ENSG00000198466_ZNF587	ENSG00000198466	84914	ZNF587	0.377049	5.68997	3.41265	0.000720672	0.0167695	-1.27563
ENSG00000203814_H2BC18	ENSG00000203814	440689	H2BC18	0.47007	6.09012	3.41069	0.000725693	0.016848	-1.37646
ENSG00000205220_PSMB10	ENSG00000205220	5699	PSMB10	0.842582	4.99454	3.41066	0.000725785	0.016848	-1.15363
ENSG00000147697_GSDMC	ENSG00000147697	56169	GSDMC	1.33303	1.99885	3.40909	0.000729843	0.0169219	-0.687589
ENSG00000132357_CARD6	ENSG00000132357	84674	CARD6	0.479027	4.39946	3.40505	0.000740357	0.0171451	-0.986711
ENSG00000152409_JMY	ENSG00000152409	133746	JMY	-0.401615	6.07451	-3.40302	0.000745686	0.0172296	-1.27915
ENSG00000257446_ZNF878	ENSG00000257446	729747	ZNF878	1.83139	-2.1289	3.40298	0.000745786	0.0172296	-0.611052
ENSG00000092847_AGO1	ENSG00000092847	26523	AGO1	-0.300056	6.46134	-3.39934	0.000755451	0.0174321	-1.39643
ENSG00000117009_KMO	ENSG00000117009	8564	KMO	1.99411	-0.783598	3.39655	0.000762947	0.0175841	-0.634756
ENSG00000011590_ZBTB32	ENSG00000011590	27033	ZBTB32	1.75638	-3.27906	3.39507	0.000766957	0.0176555	-0.634749
ENSG00000115677_HDLBP	ENSG00000115677	3069	HDLBP	-0.296795	8.5958	-3.39178	0.000775898	0.0178401	-1.92305
ENSG00000148357_HMCN2	ENSG00000148357	256158	HMCN2	1.66989	2.17969	3.39137	0.000777021	0.0178448	-0.789387
ENSG00000109475_RPL34	ENSG00000109475	6164	RPL34	-0.485512	6.80764	-3.38972	0.000781574	0.0179281	-1.49308
ENSG00000113558_SKP1	ENSG00000113558	6500	SKP1	-0.38583	7.71773	-3.38294	0.00080048	0.01834	-1.733
ENSG00000279057_AC141586.4	ENSG00000279057	NA	NA	2.03265	-2.40874	3.38176	0.000803806	0.0183944	-0.675092
ENSG00000275302_CCL4	ENSG00000275302	6351	CCL4	2.0129	2.71308	3.38096	0.000806058	0.0184242	-0.858545
ENSG00000166268_MYRFL	ENSG00000166268	196446	MYRFL	1.83272	-0.862735	3.3756	0.000821401	0.0187336	-0.699264
ENSG00000197616_MYH6	ENSG00000197616	4624	MYH6	1.8077	-2.70723	3.37556	0.000821531	0.0187336	-0.693427
ENSG00000100902_PSMA6	ENSG00000100902	5687	PSMA6	0.309483	5.91737	3.37135	0.000833758	0.0189901	-1.44201
ENSG00000172650_AGAP5	ENSG00000172650	729092	AGAP5	1.53592	1.44912	3.36707	0.000846396	0.0192553	-0.792444
ENSG00000159871_LYPD5	ENSG00000159871	284348	LYPD5	1.72446	-0.0539258	3.36477	0.000853247	0.0193883	-0.739023
ENSG00000243716_NPIPB5	ENSG00000243716	100132247	NPIPB5	0.458381	6.62616	3.36034	0.000866596	0.0196556	-1.65943
ENSG00000236120_AC110995.1	ENSG00000236120	101928228	LINC03070	1.73408	-2.86583	3.36019	0.000867041	0.0196556	-0.739485
ENSG00000126262_FFAR2	ENSG00000126262	2867	FFAR2	2.16547	4.44655	3.35946	0.00086927	0.0196831	-1.30395
ENSG00000100450_GZMH	ENSG00000100450	2999	GZMH	2.04582	-1.99138	3.35902	0.00087062	0.0196907	-0.743213
ENSG00000262304_AC027796.3	ENSG00000262304	NA	NA	2.41051	-0.801693	3.35758	0.000875004	0.0197667	-0.757395
ENSG00000179431_FJX1	ENSG00000179431	24147	FJX1	1.94402	-1.82238	3.3553	0.000882028	0.0199022	-0.755433
ENSG00000271605_MILR1	ENSG00000271605	284021	MILR1	2.11743	-0.583245	3.35454	0.000884373	0.0199103	-0.763227
ENSG00000241106_HLA-DOB	ENSG00000241106	3112	HLA-DOB	2.0203	-1.12646	3.35452	0.000884446	0.0199103	-0.759876
ENSG00000106052_TAX1BP1	ENSG00000106052	8887	TAX1BP1	-0.342316	7.91305	-3.35385	0.000886509	0.0199336	-1.87428
ENSG00000162909_CAPN2	ENSG00000162909	824	CAPN2	0.373203	8.8281	3.34817	0.000904276	0.0202861	-2.24766
ENSG00000189431_RASSF10	ENSG00000189431	644943	RASSF10	1.36422	1.8892	3.34817	0.000904282	0.0202861	-0.891786
ENSG00000224652_LINC00885	ENSG00000224652	401109	LINC00885	1.87152	-0.766279	3.34776	0.000905594	0.020292	-0.785081
ENSG00000128805_ARHGAP22	ENSG00000128805	58504	ARHGAP22	1.94143	-1.34445	3.3462	0.000910517	0.0203787	-0.783586
ENSG00000110700_RPS13	ENSG00000110700	6207	RPS13	-0.508302	6.61099	-3.34433	0.000916475	0.020475	-1.59217
ENSG00000159899_NPR2	ENSG00000159899	4882	NPR2	1.80894	-1.60286	3.34381	0.000918154	0.020475	-0.789283
ENSG00000090104_RGS1	ENSG00000090104	5996	RGS1	1.32655	3.89011	3.34366	0.000918626	0.020475	-1.13641
ENSG00000267102_AC060766.1	ENSG00000267102	NA	NA	1.75547	-1.51573	3.34353	0.000919047	0.020475	-0.790429
ENSG00000275340_FGD5P1	ENSG00000275340	NA	FGD5P1	1.75375	-2.29624	3.34292	0.000920994	0.0204931	-0.791057
ENSG00000186654_PRR5	ENSG00000186654	55615	PRR5	1.34885	2.2132	3.34262	0.000921977	0.0204931	-0.909706
ENSG00000204121_ECEL1P1	ENSG00000204121	NA	ECEL1P1	1.82356	-3.08515	3.34206	0.000923782	0.0205097	-0.793526
ENSG00000164520_RAET1E	ENSG00000164520	135250	RAET1E	1.36419	2.52714	3.33903	0.0009336	0.0207039	-1.01327
ENSG00000283199_C13orf46	ENSG00000283199	100507747	C13orf46	1.78889	-0.221399	3.33761	0.000938214	0.0207732	-0.82124
ENSG00000110848_CD69	ENSG00000110848	969	CD69	1.86906	2.54543	3.33741	0.000938873	0.0207732	-0.968725
ENSG00000230521_AL645929.1	ENSG00000230521	NA	NA	1.84164	-1.64966	3.33597	0.000943575	0.0208534	-0.813059
ENSG00000038532_CLEC16A	ENSG00000038532	23274	CLEC16A	0.327462	5.41792	3.33555	0.00094497	0.0208605	-1.44215
ENSG00000148824_MTG1	ENSG00000148824	92170	MTG1	0.857946	4.05807	3.33349	0.000951771	0.0209821	-1.22317
ENSG00000276410_H2BC3	ENSG00000276410	3018	H2BC3	1.93723	-0.961115	3.33323	0.000952646	0.0209821	-0.82501
ENSG00000279693_AC099521.3	ENSG00000279693	NA	NA	1.65974	0.882858	3.33116	0.00095953	0.0211097	-0.891906
ENSG00000156052_GNAQ	ENSG00000156052	2776	GNAQ	-0.312705	7.11059	-3.32983	0.000963967	0.0211832	-1.75792
ENSG00000225210_DUXAP9	ENSG00000225210	503638	DUXAP9	1.78295	-2.56668	3.32491	0.00098058	0.0215097	-0.844534
ENSG00000158186_MRAS	ENSG00000158186	22808	MRAS	1.41314	1.60854	3.32472	0.000981234	0.0215097	-0.925867
ENSG00000181222_POLR2A	ENSG00000181222	5430	POLR2A	0.257064	8.19696	3.3244	0.000982336	0.0215097	-2.12435
ENSG00000146425_DYNLT1	ENSG00000146425	6993	DYNLT1	0.429548	6.78837	3.32412	0.000983269	0.0215097	-1.83868
ENSG00000225733_FGD5-AS1	ENSG00000225733	100505641	FGD5-AS1	-0.294093	6.59112	-3.32237	0.000989282	0.0216162	-1.68159
ENSG00000062598_ELMO2	ENSG00000062598	63916	ELMO2	0.503709	4.83433	3.32205	0.00099037	0.0216162	-1.38503
ENSG00000251152_AC025539.1	ENSG00000251152	NA	NA	1.3787	2.1723	3.32098	0.000994067	0.0216694	-0.988794
ENSG00000185221_GAPDHP24	ENSG00000185221	NA	GAPDHP24	1.8843	-1.64386	3.32069	0.000995048	0.0216694	-0.859045
ENSG00000173762_CD7	ENSG00000173762	924	CD7	1.86912	1.56031	3.31907	0.00100068	0.0217618	-0.92832
ENSG00000000971_CFH	ENSG00000000971	3075	CFH	0.608524	6.73561	3.31882	0.00100154	0.0217618	-1.86087
ENSG00000253729_PRKDC	ENSG00000253729	5591	PRKDC	-0.435426	7.94903	-3.31791	0.00100472	0.0217911	-1.9841
ENSG00000184216_IRAK1	ENSG00000184216	3654	IRAK1	0.472088	5.92438	3.31779	0.00100514	0.0217911	-1.62521
ENSG00000287665_AC092428.1	ENSG00000287665	NA	NA	1.77313	-0.949203	3.31636	0.00101012	0.021866	-0.875581
ENSG00000123091_RNF11	ENSG00000123091	26994	RNF11	-0.3453	6.35998	-3.31615	0.00101085	0.021866	-1.63449
ENSG00000088340_FER1L4	ENSG00000088340	80307	FER1L4	0.940117	4.63745	3.31257	0.00102346	0.0221127	-1.43458
ENSG00000137270_GCM1	ENSG00000137270	8521	GCM1	1.86739	-1.9693	3.31227	0.00102454	0.0221127	-0.882484
ENSG00000160305_DIP2A	ENSG00000160305	23181	DIP2A	0.389955	6.22523	3.31111	0.00102866	0.022177	-1.72679
ENSG00000215788_TNFRSF25	ENSG00000215788	8718	TNFRSF25	1.27185	2.4966	3.31047	0.00103092	0.022201	-1.07106
ENSG00000213024_NUP62	ENSG00000213024	23636	NUP62	0.52241	5.1013	3.31009	0.00103228	0.0222054	-1.48144
ENSG00000011114_BTBD7	ENSG00000011114	55727	BTBD7	-0.298479	5.60848	-3.30966	0.00103384	0.0222144	-1.48632
ENSG00000115085_ZAP70	ENSG00000115085	7535	ZAP70	1.87721	1.02657	3.30874	0.00103711	0.0222508	-0.935495
ENSG00000164509_IL31RA	ENSG00000164509	133396	IL31RA	1.57361	-3.55478	3.30854	0.00103783	0.0222508	-0.893063
ENSG00000234745_HLA-B	ENSG00000234745	3106	HLA-B	0.608205	10.1364	3.30681	0.00104406	0.022339	-2.71947
ENSG00000164867_NOS3	ENSG00000164867	4846	NOS3	1.69573	-0.077821	3.30676	0.00104426	0.022339	-0.918488
ENSG00000177272_KCNA3	ENSG00000177272	3738	KCNA3	2.0945	-1.3027	3.30601	0.00104696	0.0223721	-0.902219
ENSG00000239831_RNF7P1	ENSG00000239831	NA	RNF7P1	1.72878	0.0374695	3.30323	0.00105705	0.0225629	-0.932425
ENSG00000124549_BTN2A3P	ENSG00000124549	NA	BTN2A3P	1.71285	-0.146085	3.3028	0.00105863	0.0225717	-0.922275
ENSG00000178719_GRINA	ENSG00000178719	2907	GRINA	0.609783	6.07179	3.30071	0.0010663	0.0227101	-1.73207
ENSG00000183889_AC138969.1	ENSG00000183889	105376752	NPIPA9	0.680531	5.73857	3.29995	0.0010691	0.0227405	-1.72168
ENSG00000279801_AC111170.4	ENSG00000279801	112268198	LOC112268198	1.4122	1.91908	3.29969	0.00107007	0.0227405	-1.03949
ENSG00000156218_ADAMTSL3	ENSG00000156218	57188	ADAMTSL3	1.54524	1.27596	3.29805	0.00107613	0.0228023	-0.981555
ENSG00000101680_LAMA1	ENSG00000101680	284217	LAMA1	1.82941	-1.38025	3.29799	0.00107636	0.0228023	-0.927578
ENSG00000172780_RAB43	ENSG00000172780	339122	RAB43	1.46629	4.77365	3.29795	0.00107651	0.0228023	-1.55934
ENSG00000229222_KRT18P4	ENSG00000229222	391256	KRT18P4	1.79325	-1.46668	3.29526	0.00108654	0.0229896	-0.933683
ENSG00000184058_TBX1	ENSG00000184058	6899	TBX1	1.56443	1.39781	3.29392	0.00109158	0.0230709	-1.01856
ENSG00000155313_USP25	ENSG00000155313	29761	USP25	0.363169	6.43369	3.29333	0.0010938	0.0230783	-1.8204
ENSG00000130054_FAM155B	ENSG00000130054	27112	NALF2	1.74453	-0.995301	3.29319	0.00109431	0.0230783	-0.943553
ENSG00000187583_PLEKHN1	ENSG00000187583	84069	PLEKHN1	1.73326	0.640708	3.29249	0.00109698	0.0231093	-0.973288
ENSG00000169136_ATF5	ENSG00000169136	22809	ATF5	1.02627	3.35232	3.29114	0.00110208	0.0231851	-1.21686
ENSG00000179604_CDC42EP4	ENSG00000179604	23580	CDC42EP4	0.42003	5.95356	3.29087	0.0011031	0.0231851	-1.74514
ENSG00000080503_SMARCA2	ENSG00000080503	6595	SMARCA2	-0.268636	7.53764	-3.29059	0.00110417	0.0231851	-1.99908
ENSG00000287917_AP000944.7	ENSG00000287917	105369344	LOC105369344	1.78237	-2.30306	3.28978	0.00110728	0.0232252	-0.948166
ENSG00000172403_SYNPO2	ENSG00000172403	171024	SYNPO2	1.25197	2.4498	3.28839	0.00111258	0.0233111	-1.13904
ENSG00000182446_NPLOC4	ENSG00000182446	55666	NPLOC4	0.298461	6.45219	3.28608	0.00112144	0.0234714	-1.8335
ENSG00000118849_RARRES1	ENSG00000118849	5918	RARRES1	0.999276	5.45999	3.28551	0.00112365	0.0234922	-1.68614
ENSG00000179295_PTPN11	ENSG00000179295	5781	PTPN11	-0.280394	6.73818	-3.2838	0.00113026	0.023605	-1.82189
ENSG00000232810_TNF	ENSG00000232810	7124	TNF	1.8631	2.23369	3.28344	0.00113168	0.0236092	-1.11037
ENSG00000159403_C1R	ENSG00000159403	715	C1R	1.41199	1.83075	3.28276	0.00113434	0.0236392	-1.09066
ENSG00000214954_LRRC69	ENSG00000214954	100130742	LRRC69	1.66292	-1.76219	3.28045	0.00114335	0.0238013	-0.976833
ENSG00000234797_RPS3AP6	ENSG00000234797	145767	RPS3AP6	-0.948122	0.514623	-3.27824	0.00115206	0.0239569	-0.984421
ENSG00000267504_AC090236.2	ENSG00000267504	NA	NA	1.80301	-1.50387	3.27686	0.00115755	0.0239827	-0.988155
ENSG00000101000_PROCR	ENSG00000101000	10544	PROCR	1.73336	-2.37273	3.27682	0.00115773	0.0239827	-0.986063
ENSG00000259354_AC025580.2	ENSG00000259354	NA	NA	1.72508	0.834322	3.27658	0.00115867	0.0239827	-1.02611
ENSG00000165215_CLDN3	ENSG00000165215	1365	CLDN3	1.55874	3.96907	3.27657	0.00115872	0.0239827	-1.49226
ENSG00000160439_RDH13	ENSG00000160439	112724	RDH13	0.710731	4.5543	3.27637	0.00115949	0.0239827	-1.4833
ENSG00000135622_SEMA4F	ENSG00000135622	10505	SEMA4F	1.64526	0.438214	3.27492	0.00116528	0.0240767	-1.0295
ENSG00000260276_AC022167.2	ENSG00000260276	NA	NA	1.84604	0.112184	3.2739	0.00116938	0.0241356	-1.02382
ENSG00000109920_FNBP4	ENSG00000109920	23360	FNBP4	0.365753	6.38195	3.27092	0.00118136	0.024307	-1.87554
ENSG00000204103_MAFB	ENSG00000204103	9935	MAFB	0.882358	4.96926	3.2708	0.00118187	0.024307	-1.57027
ENSG00000232680_AC002511.1	ENSG00000232680	NA	NA	1.97379	-2.88576	3.2707	0.00118228	0.024307	-1.00371
ENSG00000123360_PDE1B	ENSG00000123360	5153	PDE1B	2.03627	-0.23728	3.27059	0.0011827	0.024307	-1.01824
ENSG00000286192_AC069288.1	ENSG00000286192	NA	NA	2.14908	-0.660663	3.26963	0.00118663	0.0243617	-1.02559
ENSG00000100084_HIRA	ENSG00000100084	7290	HIRA	0.825152	4.69467	3.26772	0.00119438	0.0244871	-1.61395
ENSG00000256139_AC007637.1	ENSG00000256139	NA	NA	1.7307	-1.88025	3.26751	0.00119526	0.0244871	-1.01384
ENSG00000186468_RPS23	ENSG00000186468	6228	RPS23	-0.544416	7.39024	-3.26557	0.00120321	0.0246238	-2.01235
ENSG00000174453_VWC2L	ENSG00000174453	402117	VWC2L	1.69685	-2.32576	3.2646	0.00120723	0.0246801	-1.0219
ENSG00000263846_CIAPIN1P	ENSG00000263846	NA	CIAPIN1P	1.84661	-2.09115	3.26115	0.00122156	0.0249467	-1.03232
ENSG00000164136_IL15	ENSG00000164136	3600	IL15	1.41945	1.5329	3.2599	0.0012268	0.0250272	-1.11006
ENSG00000142235_LMTK3	ENSG00000142235	114783	LMTK3	1.43209	1.77646	3.25565	0.00124471	0.0253658	-1.13743
ENSG00000080986_NDC80	ENSG00000080986	10403	NDC80	1.82506	-0.82087	3.25493	0.00124779	0.0253799	-1.05537
ENSG00000158458_NRG2	ENSG00000158458	9542	NRG2	1.3553	1.9781	3.25488	0.00124802	0.0253799	-1.18499
ENSG00000279742_AP000974.1	ENSG00000279742	NA	NA	1.70445	-1.20754	3.24933	0.00127185	0.0258374	-1.06882
ENSG00000264456_AC138207.4	ENSG00000264456	NA	NA	1.62111	0.280312	3.24767	0.00127906	0.0259567	-1.09557
ENSG00000285725_AC004967.2	ENSG00000285725	NA	NA	1.58911	0.546212	3.24521	0.00128983	0.0261478	-1.1195
ENSG00000257122_RRN3P3	ENSG00000257122	NA	RRN3P3	0.967681	3.06933	3.24432	0.00129374	0.0261996	-1.29042
ENSG00000121281_ADCY7	ENSG00000121281	113	ADCY7	1.38454	3.48859	3.24372	0.00129639	0.0262258	-1.38719
ENSG00000279400_AC008957.3	ENSG00000279400	NA	NA	1.9526	-1.95697	3.24246	0.00130195	0.0263108	-1.08657
ENSG00000279913_AP001962.1	ENSG00000279913	NA	NA	1.80505	-1.21873	3.24179	0.00130496	0.0263335	-1.09118
ENSG00000005812_FBXL3	ENSG00000005812	26224	FBXL3	-0.327407	5.70617	-3.24145	0.00130647	0.0263335	-1.72924
ENSG00000181847_TIGIT	ENSG00000181847	201633	TIGIT	1.98878	-0.815604	3.24129	0.00130715	0.0263335	-1.09315
ENSG00000138071_ACTR2	ENSG00000138071	10097	ACTR2	-0.40811	8.30617	-3.239	0.00131737	0.0265117	-2.29076
ENSG00000204397_CARD16	ENSG00000204397	114769	CARD16	1.37876	3.94058	3.2378	0.00132278	0.026593	-1.51981
ENSG00000285641_AL358472.6	ENSG00000285641	NA	NA	2.07542	-1.13784	3.23706	0.00132609	0.0266317	-1.10925
ENSG00000245685_FRG1-DT	ENSG00000245685	728339	FRG1-DT	1.73948	-2.11727	3.23618	0.00133009	0.0266844	-1.10447
ENSG00000142408_CACNG8	ENSG00000142408	59283	CACNG8	1.93726	-1.9559	3.23376	0.00134104	0.0268745	-1.11206
ENSG00000196367_TRRAP	ENSG00000196367	8295	TRRAP	0.259306	7.05872	3.23348	0.00134234	0.0268745	-2.13841
ENSG00000158560_DYNC1I1	ENSG00000158560	1780	DYNC1I1	1.7192	-2.19178	3.229	0.00136292	0.0272308	-1.12555
ENSG00000198478_SH3BGRL2	ENSG00000198478	83699	SH3BGRL2	-0.589394	6.15527	-3.22899	0.00136294	0.0272308	-1.83147
ENSG00000159346_ADIPOR1	ENSG00000159346	51094	ADIPOR1	-0.400095	6.95724	-3.22821	0.00136657	0.027275	-2.03232
ENSG00000103056_SMPD3	ENSG00000103056	55512	SMPD3	0.841976	5.02494	3.22685	0.00137285	0.0273722	-1.82277
ENSG00000121577_POPDC2	ENSG00000121577	64091	POPDC2	1.60388	-0.0832625	3.22626	0.0013756	0.0273988	-1.15111
ENSG00000150593_PDCD4	ENSG00000150593	27250	PDCD4	-0.306657	6.50764	-3.22342	0.00138892	0.0276356	-1.96807
ENSG00000187944_C2orf66	ENSG00000187944	401027	C2orf66	1.62407	0.331506	3.22238	0.00139382	0.0277047	-1.17901
ENSG00000242588_AC108010.1	ENSG00000242588	NA	NA	0.582811	5.02984	3.22161	0.00139744	0.0277482	-1.74851
ENSG00000204257_HLA-DMA	ENSG00000204257	3108	HLA-DMA	0.947305	4.31811	3.21992	0.00140548	0.0278793	-1.59795
ENSG00000115993_TRAK2	ENSG00000115993	66008	TRAK2	-0.50958	7.01944	-3.21736	0.00141771	0.0280921	-2.08046
ENSG00000163081_CCDC140	ENSG00000163081	151278	CCDC140	1.66364	-2.46507	3.21702	0.00141934	0.0280921	-1.15913
ENSG00000116209_TMEM59	ENSG00000116209	9528	TMEM59	-0.346756	7.82765	-3.21676	0.00142057	0.0280921	-2.30028
ENSG00000114867_EIF4G1	ENSG00000114867	1981	EIF4G1	0.229258	7.947	3.21551	0.00142658	0.0281822	-2.39026
ENSG00000196126_HLA-DRB1	ENSG00000196126	3123	HLA-DRB1	0.973735	5.47773	3.21506	0.00142878	0.028197	-1.88381
ENSG00000285077_ARHGAP11B	ENSG00000285077	89839	ARHGAP11B	1.84778	-0.441041	3.21431	0.0014324	0.0282397	-1.18101
ENSG00000248863_AC097376.2	ENSG00000248863	NA	NA	1.62868	-2.32962	3.21324	0.00143756	0.0283126	-1.16994
ENSG00000100097_LGALS1	ENSG00000100097	3956	LGALS1	1.37504	2.53704	3.21143	0.00144642	0.028458	-1.35149
ENSG00000105323_HNRNPUL1	ENSG00000105323	11100	HNRNPUL1	-0.209713	7.3613	-3.21057	0.00145062	0.0284885	-2.20485
ENSG00000030066_NUP160	ENSG00000030066	23279	NUP160	0.444341	5.47518	3.21051	0.00145091	0.0284885	-1.8899
ENSG00000288473_AL669830.2	ENSG00000288473	NA	NA	1.95545	-2.75868	3.2076	0.00146523	0.0287381	-1.18617
ENSG00000164587_RPS14	ENSG00000164587	6208	RPS14	-0.471412	8.0074	-3.20722	0.0014671	0.0287381	-2.35423
ENSG00000156265_MAP3K7CL	ENSG00000156265	56911	MAP3K7CL	1.6008	0.298814	3.20702	0.00146808	0.0287381	-1.21939
ENSG00000287868_AL355377.4	ENSG00000287868	NA	NA	1.72404	-0.548212	3.20672	0.00146957	0.0287383	-1.20235
ENSG00000283189_AC104452.1	ENSG00000283189	NA	NA	1.7406	0.811077	3.20601	0.00147308	0.0287423	-1.26937
ENSG00000019186_CYP24A1	ENSG00000019186	1591	CYP24A1	1.32834	3.06888	3.2057	0.00147463	0.0287423	-1.51034
ENSG00000163817_SLC6A20	ENSG00000163817	54716	SLC6A20	1.04955	3.50574	3.20566	0.00147486	0.0287423	-1.53802
ENSG00000198843_SELENOT	ENSG00000198843	51714	SELENOT	-0.316651	5.83	-3.2052	0.00147712	0.0287423	-1.87026
ENSG00000117266_CDK18	ENSG00000117266	5129	CDK18	1.05306	3.07553	3.20519	0.0014772	0.0287423	-1.45946
ENSG00000213830_CFL1P5	ENSG00000213830	NA	CFL1P5	1.65271	-0.818106	3.20243	0.00149101	0.0289737	-1.20878
ENSG00000242574_HLA-DMB	ENSG00000242574	3109	HLA-DMB	1.20262	3.84151	3.20194	0.00149345	0.0289737	-1.56752
ENSG00000273272_U62317.4	ENSG00000273272	NA	NA	1.87888	0.63313	3.20191	0.00149358	0.0289737	-1.24306
ENSG00000240668_KRT8P36	ENSG00000240668	100418748	KRT8P36	1.63907	-0.834274	3.20053	0.00150056	0.02908	-1.21698
ENSG00000275322_AC103746.1	ENSG00000275322	NA	NA	1.61381	-2.2036	3.19921	0.00150723	0.0291746	-1.21044
ENSG00000254521_SIGLEC12	ENSG00000254521	89858	SIGLEC12	1.87413	-2.93101	3.19874	0.00150964	0.0291746	-1.21133
ENSG00000065675_PRKCQ	ENSG00000065675	5588	PRKCQ	1.92173	-0.315489	3.19867	0.00150997	0.0291746	-1.22235
ENSG00000264660_AC107926.1	ENSG00000264660	NA	NA	1.66679	-2.74157	3.19835	0.00151164	0.0291777	-1.21246
ENSG00000102580_DNAJC3	ENSG00000102580	5611	DNAJC3	-0.303517	6.87916	-3.1963	0.00152206	0.0293278	-2.13469
ENSG00000260238_PMF1-BGLAP	ENSG00000260238	100527963	PMF1-BGLAP	1.85892	-2.51329	3.19623	0.00152244	0.0293278	-1.21866
ENSG00000274997_H2AC12	ENSG00000274997	85235	H2AC12	1.64933	0.491353	3.19483	0.00152963	0.0294371	-1.25691
ENSG00000196787_H2AC11	ENSG00000196787	8969	H2AC11	1.56122	1.63233	3.19239	0.00154223	0.0296501	-1.32161
ENSG00000255112_CHMP1B	ENSG00000255112	57132	CHMP1B	-0.417521	7.07367	-3.19208	0.00154383	0.0296513	-2.15832
ENSG00000223923_AC010136.1	ENSG00000223923	105373878	TNS1-AS1	1.73599	-2.33002	3.19141	0.00154733	0.0296892	-1.23232
ENSG00000143947_RPS27A	ENSG00000143947	6233	RPS27A	-0.474853	7.16612	-3.19081	0.00155041	0.0297188	-2.19871
ENSG00000124635_H2BC11	ENSG00000124635	8970	H2BC11	1.38003	1.92065	3.18986	0.00155537	0.0297732	-1.34237
ENSG00000138767_CNOT6L	ENSG00000138767	246175	CNOT6L	-0.332798	6.13925	-3.18968	0.00155633	0.0297732	-1.97085
ENSG00000111012_CYP27B1	ENSG00000111012	1594	CYP27B1	1.79258	-1.83965	3.18718	0.00156942	0.0299941	-1.24523
ENSG00000142733_MAP3K6	ENSG00000142733	9064	MAP3K6	1.03174	3.78659	3.18633	0.00157391	0.0300502	-1.66366
ENSG00000114923_SLC4A3	ENSG00000114923	6508	SLC4A3	1.6719	-1.06296	3.17981	0.00160872	0.0306846	-1.27279
ENSG00000122432_SPATA1	ENSG00000122432	100505741	SPATA1	1.62942	-1.81236	3.17719	0.00162292	0.030918	-1.27365
ENSG00000278979_AC007598.3	ENSG00000278979	NA	NA	1.69888	-1.71979	3.17682	0.00162489	0.030918	-1.27539
ENSG00000203812_H2AC18	ENSG00000203812	NA	NA	1.2701	4.88553	3.17666	0.00162575	0.030918	-1.92816
ENSG00000198668_CALM1	ENSG00000198668	801	CALM1	-0.324808	9.28889	-3.17594	0.0016297	0.0309627	-2.80332
ENSG00000019169_MARCO	ENSG00000019169	8685	MARCO	1.90958	-3.09176	3.17489	0.00163544	0.0310414	-1.27922
ENSG00000153207_AHCTF1	ENSG00000153207	25909	AHCTF1	-0.346771	6.88756	-3.17371	0.00164192	0.0311337	-2.20158
ENSG00000131171_SH3BGRL	ENSG00000131171	6451	SH3BGRL	-0.376743	6.01741	-3.17102	0.00165672	0.0313837	-1.99814
ENSG00000142686_C1orf216	ENSG00000142686	127703	C1orf216	1.51045	0.65345	3.16938	0.00166582	0.0315252	-1.3338
ENSG00000169174_PCSK9	ENSG00000169174	255738	PCSK9	1.77267	-1.59328	3.16419	0.00169498	0.0320457	-1.3122
ENSG00000156482_RPL30	ENSG00000156482	6156	RPL30	-0.473052	6.97036	-3.16337	0.00169963	0.0321024	-2.24744
ENSG00000166819_PLIN1	ENSG00000166819	5346	PLIN1	1.70706	-1.33625	3.16259	0.00170404	0.0321541	-1.31733
ENSG00000198089_SFI1	ENSG00000198089	9814	SFI1	0.711807	5.17175	3.16219	0.00170631	0.0321541	-2.00777
ENSG00000135253_KCP	ENSG00000135253	375616	KCP	1.75604	-2.0687	3.162	0.00170742	0.0321541	-1.31624
ENSG00000196436_NPIPB15	ENSG00000196436	440348	NPIPB15	2.04182	0.602804	3.16172	0.00170902	0.0321541	-1.36327
ENSG00000227036_LINC00511	ENSG00000227036	400619	LINC00511	0.594437	5.75669	3.16014	0.00171803	0.0322805	-2.13989
ENSG00000196839_ADA	ENSG00000196839	100	ADA	1.87442	-1.17753	3.15996	0.00171907	0.0322805	-1.32398
ENSG00000058335_RASGRF1	ENSG00000058335	5923	RASGRF1	1.76616	-2.00285	3.15873	0.00172612	0.0323815	-1.32552
ENSG00000173473_SMARCC1	ENSG00000173473	6599	SMARCC1	-0.262392	6.37462	-3.15785	0.00173118	0.0324449	-2.13741
ENSG00000106034_CPED1	ENSG00000106034	79974	CPED1	1.82903	-1.3444	3.15677	0.00173744	0.0325309	-1.33365
ENSG00000082269_FAM135A	ENSG00000082269	57579	FAM135A	0.392238	5.24998	3.15639	0.00173961	0.0325399	-2.00197
ENSG00000237711_MTCO3P11	ENSG00000237711	107075153	MTCO3P11	1.75975	-1.39199	3.15513	0.00174694	0.0326456	-1.33819
ENSG00000258659_TRIM34	ENSG00000258659	53840	TRIM34	1.06999	2.84993	3.15416	0.00175259	0.0327195	-1.56681
ENSG00000270179_AP002840.2	ENSG00000270179	NA	NA	1.66306	-1.15417	3.15341	0.00175696	0.0327696	-1.34556
ENSG00000279035_AC022211.5	ENSG00000279035	NA	NA	1.73829	-1.53029	3.15002	0.00177686	0.0330581	-1.35242
ENSG00000170296_GABARAP	ENSG00000170296	11337	GABARAP	-0.407148	7.32701	-3.14988	0.00177772	0.0330581	-2.34939
ENSG00000100385_IL2RB	ENSG00000100385	3560	IL2RB	1.65722	2.24035	3.14952	0.00177982	0.0330581	-1.49475
ENSG00000271635_AC017002.2	ENSG00000271635	100420180	DBF4P2	1.72756	-1.57739	3.14918	0.00178186	0.0330581	-1.3553
ENSG00000126561_STAT5A	ENSG00000126561	6776	STAT5A	0.56144	5.32752	3.14914	0.00178211	0.0330581	-2.0085
ENSG00000181963_OR52K2	ENSG00000181963	119774	OR52K2	1.77448	-3.19654	3.14904	0.00178268	0.0330581	-1.35223
ENSG00000113088_GZMK	ENSG00000113088	3003	GZMK	1.51849	-3.61058	3.14667	0.00179679	0.0332489	-1.35965
ENSG00000220412_AL356234.1	ENSG00000220412	NA	NA	1.74055	0.147134	3.14644	0.00179817	0.0332489	-1.38899
ENSG00000103313_MEFV	ENSG00000103313	4210	MEFV	1.93312	4.02567	3.14636	0.00179861	0.0332489	-1.83916
ENSG00000061938_TNK2	ENSG00000061938	10188	TNK2	0.782042	4.80213	3.14616	0.00179984	0.0332489	-1.93855
ENSG00000183598_H3C13	ENSG00000183598	653604	H3C13	1.80169	0.281643	3.14431	0.00181092	0.0333868	-1.40003
ENSG00000093134_VNN3	ENSG00000093134	55350	VNN3P	0.627694	6.61067	3.14417	0.00181177	0.0333868	-2.38349
ENSG00000050327_ARHGEF5	ENSG00000050327	7984	ARHGEF5	0.511204	5.66376	3.14405	0.00181247	0.0333868	-2.15384
ENSG00000280265_AC130456.7	ENSG00000280265	NA	NA	1.55628	1.06879	3.14184	0.00182585	0.0336012	-1.45597
ENSG00000281571_AC241585.2	ENSG00000281571	NA	NA	1.65956	0.780212	3.13967	0.001839	0.0337801	-1.43264
ENSG00000227032_RPS2P36	ENSG00000227032	100271243	RPS2P36	2.1284	-1.91183	3.13947	0.00184027	0.0337801	-1.38091
ENSG00000167613_LAIR1	ENSG00000167613	3903	LAIR1	1.5069	2.50133	3.13938	0.00184081	0.0337801	-1.54829
ENSG00000137496_IL18BP	ENSG00000137496	10068	IL18BP	1.31694	2.16476	3.13883	0.00184413	0.033809	-1.51277
ENSG00000154845_PPP4R1	ENSG00000154845	9989	PPP4R1	-0.314683	7.54496	-3.13788	0.00184998	0.0338842	-2.46335
ENSG00000170476_MZB1	ENSG00000170476	51237	MZB1	1.70072	-2.24092	3.1374	0.00185291	0.0339058	-1.38493
ENSG00000228526_MIR34AHG	ENSG00000228526	106614088	MIR34AHG	0.930285	4.02739	3.13703	0.00185519	0.0339154	-1.85338
ENSG00000181649_PHLDA2	ENSG00000181649	7262	PHLDA2	1.51353	2.19591	3.13656	0.00185806	0.0339358	-1.54249
ENSG00000143942_CHAC2	ENSG00000143942	494143	CHAC2	1.66561	-0.909554	3.13503	0.00186755	0.034077	-1.39986
ENSG00000164236_ANKRD33B	ENSG00000164236	651746	ANKRD33B	1.84867	0.898537	3.13431	0.00187195	0.0340934	-1.46057
ENSG00000006016_CRLF1	ENSG00000006016	9244	CRLF1	1.63431	0.995627	3.13419	0.0018727	0.0340934	-1.46984
ENSG00000267632_AC067852.3	ENSG00000267632	NA	NA	1.73117	-1.15277	3.13385	0.00187481	0.0340934	-1.40108
ENSG00000280594_BTG3-AS1	ENSG00000280594	110806272	BTG3-AS1	1.7439	-1.41234	3.13374	0.00187549	0.0340934	-1.39843
ENSG00000006327_TNFRSF12A	ENSG00000006327	51330	TNFRSF12A	1.28287	3.05542	3.13301	0.00188005	0.0341442	-1.66418
ENSG00000023171_GRAMD1B	ENSG00000023171	57476	GRAMD1B	0.706112	4.79428	3.13232	0.00188437	0.0341907	-1.98524
ENSG00000184361_SPATA32	ENSG00000184361	124783	SPATA32	1.73493	-1.94994	3.12772	0.00191327	0.0346388	-1.41292
ENSG00000149273_RPS3	ENSG00000149273	6188	RPS3	-0.483007	7.56645	-3.1276	0.00191398	0.0346388	-2.48073
ENSG00000280179_CU639417.5	ENSG00000280179	NA	NA	1.72342	-2.66497	3.12753	0.00191444	0.0346388	-1.41256
ENSG00000122068_FYTTD1	ENSG00000122068	84248	FYTTD1	0.325638	5.83571	3.12699	0.00191788	0.0346534	-2.19809
ENSG00000231794_AC009542.1	ENSG00000231794	NA	NA	1.86714	-2.65987	3.12684	0.00191883	0.0346534	-1.41453
ENSG00000153283_CD96	ENSG00000153283	10225	CD96	1.82457	1.11742	3.12299	0.00194341	0.0350647	-1.48489
ENSG00000067992_PDK3	ENSG00000067992	5165	PDK3	-0.607502	5.18474	-3.12187	0.00195059	0.0351614	-1.94338
ENSG00000114796_KLHL24	ENSG00000114796	54800	KLHL24	-0.358124	6.39073	-3.1199	0.00196328	0.0353573	-2.25363
ENSG00000146858_ZC3HAV1L	ENSG00000146858	92092	ZC3HAV1L	1.41787	0.872959	3.1179	0.00197628	0.0355584	-1.49793
ENSG00000266086_AC015813.2	ENSG00000266086	6426	SRSF1	1.65415	1.85598	3.11608	0.00198823	0.0357239	-1.63982
ENSG00000258365_AC073655.2	ENSG00000258365	NA	NA	1.71107	-1.50867	3.11593	0.00198917	0.0357239	-1.44806
ENSG00000169118_CSNK1G1	ENSG00000169118	53944	CSNK1G1	0.301025	5.91594	3.1151	0.00199465	0.035789	-2.2628
ENSG00000134363_FST	ENSG00000134363	10468	FST	1.92736	-0.901467	3.11431	0.0019998	0.0358483	-1.46007
ENSG00000261971_MMP25-AS1	ENSG00000261971	NA	MMP25-AS1	1.38581	1.29631	3.11389	0.00200263	0.0358657	-1.52204
ENSG00000280152_AC009078.3	ENSG00000280152	NA	NA	1.41454	1.55844	3.11316	0.0020074	0.0359179	-1.55669
ENSG00000161929_SCIMP	ENSG00000161929	388325	SCIMP	1.87411	-0.0516802	3.11219	0.00201381	0.0359932	-1.47263
ENSG00000262576_PCDHGA4	ENSG00000262576	56111	PCDHGA4	1.73108	-1.68254	3.11197	0.00201532	0.0359932	-1.45954
ENSG00000189403_HMGB1	ENSG00000189403	3146	HMGB1	-0.348744	6.97171	-3.11125	0.00202012	0.0360456	-2.41219
ENSG00000085719_CPNE3	ENSG00000085719	8895	CPNE3	-0.363189	6.71809	-3.11091	0.00202237	0.036049	-2.36389
ENSG00000099949_LZTR1	ENSG00000099949	8216	LZTR1	0.656796	4.12243	3.11066	0.00202403	0.036049	-1.87296
ENSG00000130940_CASZ1	ENSG00000130940	54897	CASZ1	0.45779	6.61944	3.10955	0.00203139	0.0361468	-2.45702
ENSG00000100503_NIN	ENSG00000100503	51199	NIN	-0.464585	7.62496	-3.10699	0.00204861	0.0364197	-2.54849
ENSG00000180891_CUEDC1	ENSG00000180891	404093	CUEDC1	0.465601	5.50811	3.10549	0.00205872	0.0365659	-2.23509
ENSG00000205754_SLCO1B7	ENSG00000205754	NA	SLCO1B7	1.68224	-2.89441	3.1046	0.00206475	0.0366394	-1.47638
ENSG00000116030_SUMO1	ENSG00000116030	7341	SUMO1	-0.284636	5.74343	-3.10301	0.00207558	0.0367979	-2.15437
ENSG00000257607_AC073957.2	ENSG00000257607	NA	NA	1.6911	-1.98474	3.10215	0.00208145	0.0368681	-1.48412
ENSG00000228436_AL139260.1	ENSG00000228436	105378663	LOC105378663	1.64029	-2.17759	3.10137	0.00208681	0.0369294	-1.48584
ENSG00000105419_MEIS3	ENSG00000105419	56917	MEIS3	1.68774	-2.12759	3.10008	0.00209564	0.0370518	-1.48979
ENSG00000129467_ADCY4	ENSG00000129467	196883	ADCY4	1.38179	1.4197	3.0995	0.00209962	0.0370529	-1.57437
ENSG00000266446_AL449423.1	ENSG00000266446	NA	NA	1.69128	-2.67762	3.09944	0.00210002	0.0370529	-1.49075
ENSG00000280355_AL132656.4	ENSG00000280355	NA	NA	1.58164	-0.150414	3.09924	0.00210145	0.0370529	-1.51456
ENSG00000089154_GCN1	ENSG00000089154	10985	GCN1	0.300222	6.62913	3.09891	0.00210367	0.0370583	-2.45726
ENSG00000165271_NOL6	ENSG00000165271	65083	NOL6	0.444282	5.96135	3.09838	0.00210738	0.0370771	-2.34658
ENSG00000220201_ZGLP1	ENSG00000220201	100125288	ZGLP1	1.58532	-0.215574	3.09821	0.00210857	0.0370771	-1.51787
ENSG00000135702_CHST5	ENSG00000135702	23563	CHST5	1.68286	0.662383	3.09784	0.00211108	0.0370876	-1.56007
ENSG00000030582_GRN	ENSG00000030582	2896	GRN	0.659294	6.9467	3.09544	0.00212779	0.0373473	-2.54171
ENSG00000172116_CD8B	ENSG00000172116	926	CD8B	1.90267	-0.871518	3.09462	0.00213354	0.0374142	-1.51006
ENSG00000163960_UBXN7	ENSG00000163960	26043	UBXN7	-0.277571	6.43376	-3.09325	0.00214314	0.0375485	-2.36095
ENSG00000250138_AC139495.2	ENSG00000250138	728488	LOC728488	1.72782	3.37016	3.09296	0.00214516	0.03755	-1.85824
ENSG00000138378_STAT4	ENSG00000138378	6775	STAT4	1.53808	1.49591	3.09191	0.00215251	0.0376446	-1.59567
ENSG00000204261_PSMB8-AS1	ENSG00000204261	100507463	PSMB8-AS1	0.803666	4.17959	3.09159	0.00215479	0.0376505	-1.9354
ENSG00000185482_STAC3	ENSG00000185482	246329	STAC3	1.57289	-0.282994	3.09123	0.00215734	0.037661	-1.52684
ENSG00000100068_LRP5L	ENSG00000100068	NA	LRP5L	1.31337	1.71626	3.08739	0.00218463	0.0381032	-1.63304
ENSG00000162069_BICDL2	ENSG00000162069	146439	BICDL2	0.708879	5.89619	3.0866	0.00219026	0.0381669	-2.3967
ENSG00000226891_LINC01359	ENSG00000226891	101927084	LINC01359	1.72484	-0.299144	3.08438	0.00220625	0.0384004	-1.55347
ENSG00000237424_FOXD2-AS1	ENSG00000237424	84793	FOXD2-AS1	1.66214	-1.48213	3.08398	0.00220915	0.0384004	-1.53652
ENSG00000090554_FLT3LG	ENSG00000090554	2323	FLT3LG	1.57416	0.177755	3.08391	0.00220961	0.0384004	-1.55987
ENSG00000071242_RPS6KA2	ENSG00000071242	6196	RPS6KA2	0.589229	5.06442	3.08291	0.00221686	0.0384581	-2.21864
ENSG00000005884_ITGA3	ENSG00000005884	3675	ITGA3	0.66709	5.82489	3.08291	0.00221691	0.0384581	-2.42414
ENSG00000135604_STX11	ENSG00000135604	8676	STX11	0.885994	5.20391	3.08199	0.00222355	0.0385389	-2.23931
ENSG00000197586_ENTPD6	ENSG00000197586	955	ENTPD6	0.557791	4.82261	3.08015	0.00223692	0.0387207	-2.14394
ENSG00000160072_ATAD3B	ENSG00000160072	83858	ATAD3B	0.924491	4.11298	3.07979	0.00223961	0.0387207	-1.99999
ENSG00000279277_AC012020.1	ENSG00000279277	NA	NA	1.53185	1.25638	3.07973	0.00224004	0.0387207	-1.61596
ENSG00000236184_TCEA1P4	ENSG00000236184	NA	TCEA1P4	1.57218	-2.11399	3.07792	0.0022533	0.0389151	-1.55083
ENSG00000168918_INPP5D	ENSG00000168918	3635	INPP5D	0.867366	5.22392	3.07757	0.0022559	0.0389253	-2.24651
ENSG00000158158_CNNM4	ENSG00000158158	26504	CNNM4	0.335298	5.41637	3.07689	0.00226089	0.0389767	-2.2599
ENSG00000205041_AC118344.1	ENSG00000205041	NA	NA	1.71329	-1.18129	3.07515	0.00227378	0.0391641	-1.56349
ENSG00000099814_CEP170B	ENSG00000099814	283638	CEP170B	0.719503	6.77126	3.07314	0.0022887	0.0393859	-2.64151
ENSG00000127415_IDUA	ENSG00000127415	3425	IDUA	1.44106	2.20952	3.07228	0.00229514	0.0394617	-1.72779
ENSG00000177000_MTHFR	ENSG00000177000	4524	MTHFR	0.418086	5.86024	3.07039	0.00230934	0.0396526	-2.3648
ENSG00000105447_GRWD1	ENSG00000105447	83743	GRWD1	0.673501	4.53387	3.07025	0.00231034	0.0396526	-2.10899
ENSG00000245025_AC107959.1	ENSG00000245025	NA	NA	1.03179	2.75809	3.06946	0.00231631	0.0397199	-1.80832
ENSG00000064999_ANKS1A	ENSG00000064999	23294	ANKS1A	0.313138	6.23556	3.06852	0.00232341	0.0398063	-2.47132
ENSG00000164877_MICALL2	ENSG00000164877	79778	MICALL2	0.952471	4.53087	3.06814	0.0023263	0.0398206	-2.15494
ENSG00000257704_INAFM1	ENSG00000257704	255783	INAFM1	1.41266	1.68937	3.06779	0.00232893	0.0398304	-1.68655
ENSG00000112697_TMEM30A	ENSG00000112697	55754	TMEM30A	-0.353412	7.08483	-3.06712	0.00233403	0.0398825	-2.57117
ENSG00000198961_PJA2	ENSG00000198961	9867	PJA2	-0.320755	7.22725	-3.06666	0.0023375	0.0398998	-2.59823
ENSG00000244165_P2RY11	ENSG00000244165	5032	P2RY11	1.60934	0.908927	3.06644	0.00233916	0.0398998	-1.63694
ENSG00000135835_KIAA1614	ENSG00000135835	57710	KIAA1614	1.67599	-0.383297	3.06432	0.00235538	0.040141	-1.60209
ENSG00000197721_CR1L	ENSG00000197721	1379	CR1L	1.71448	-0.5885	3.05997	0.00238896	0.0406775	-1.61521
ENSG00000232855_AF165147.1	ENSG00000232855	NA	NA	1.27349	2.2903	3.05926	0.00239447	0.0407355	-1.83938
ENSG00000181143_MUC16	ENSG00000181143	94025	MUC16	0.399	12.4668	3.05836	0.00240149	0.0408189	-4.40314
ENSG00000196756_SNHG17	ENSG00000196756	388796	SNHG17	0.885409	3.02646	3.05598	0.00242008	0.0410817	-1.86309
ENSG00000103485_QPRT	ENSG00000103485	23475	QPRT	1.68606	-0.579351	3.05584	0.00242119	0.0410817	-1.6254
ENSG00000148840_PPRC1	ENSG00000148840	23082	PPRC1	0.680745	4.50458	3.05516	0.0024265	0.0411357	-2.13682
ENSG00000100664_EIF5	ENSG00000100664	1983	EIF5	-0.329725	8.11597	-3.05228	0.00244931	0.0414861	-2.85896
ENSG00000155506_LARP1	ENSG00000155506	23367	LARP1	0.235152	7.68585	3.05128	0.00245722	0.0415622	-2.84243
ENSG00000263740_RN7SL4P	ENSG00000263740	6030	RN7SL4P	0.689377	4.75799	3.05117	0.00245809	0.0415622	-2.23216
ENSG00000138031_ADCY3	ENSG00000138031	109	ADCY3	1.06859	3.17223	3.05086	0.00246057	0.0415677	-1.9262
ENSG00000133703_KRAS	ENSG00000133703	3845	KRAS	-0.3339	6.14749	-3.05022	0.00246569	0.0416028	-2.39548
ENSG00000159231_CBR3	ENSG00000159231	874	CBR3	1.18073	2.34394	3.04999	0.00246754	0.0416028	-1.78561
ENSG00000133872_SARAF	ENSG00000133872	51669	SARAF	-0.263642	7.69362	-3.04961	0.00247062	0.0416028	-2.78528
ENSG00000198755_RPL10A	ENSG00000198755	4736	RPL10A	-0.551572	7.31979	-3.04953	0.00247124	0.0416028	-2.66306
ENSG00000179698_WDR97	ENSG00000179698	340390	WDR97	1.07154	2.85294	3.04906	0.00247502	0.0416301	-1.89612
ENSG00000274698_AC099521.2	ENSG00000274698	NA	NA	1.63072	-0.50174	3.04868	0.00247806	0.0416451	-1.64966
ENSG00000104852_SNRNP70	ENSG00000104852	6625	SNRNP70	0.380906	6.20198	3.04832	0.00248092	0.041657	-2.52738
ENSG00000154162_CDH12	ENSG00000154162	1010	CDH12	1.75689	-1.59385	3.0479	0.00248434	0.0416784	-1.63608
ENSG00000259431_THTPA	ENSG00000259431	79178	THTPA	1.18926	2.4177	3.0476	0.0024867	0.0416818	-1.84221
ENSG00000087460_GNAS	ENSG00000087460	2778	GNAS	-0.199387	8.47296	-3.04733	0.00248892	0.041683	-2.97646
ENSG00000244041_LINC01011	ENSG00000244041	401232	LINC01011	1.46896	0.590677	3.04586	0.00250077	0.0418452	-1.67961
ENSG00000117475_BLZF1	ENSG00000117475	8548	BLZF1	0.61934	4.96134	3.04535	0.00250492	0.0418784	-2.27075
ENSG00000213638_ADAT3	ENSG00000213638	113179	ADAT3	2.04556	0.038524	3.04407	0.00251528	0.0419892	-1.68067
ENSG00000102144_PGK1	ENSG00000102144	5230	PGK1	-0.390715	7.60939	-3.044	0.00251588	0.0419892	-2.74228
ENSG00000164211_STARD4	ENSG00000164211	134429	STARD4	1.16258	2.58591	3.04349	0.00252003	0.0420121	-1.85797
ENSG00000259230_LINC02323	ENSG00000259230	105370681	LINC02323	1.68347	-1.34015	3.04327	0.00252178	0.0420121	-1.64928
ENSG00000229950_TFAP2A-AS1	ENSG00000229950	NA	TFAP2A-AS1	1.61548	-2.01907	3.04303	0.00252376	0.0420121	-1.64654
ENSG00000111664_GNB3	ENSG00000111664	2784	GNB3	1.68209	-1.66678	3.04216	0.00253091	0.0420948	-1.65074
ENSG00000283031_AC009242.1	ENSG00000283031	NA	NA	1.58299	-2.70072	3.04053	0.00254427	0.0422807	-1.65253
ENSG00000129465_RIPK3	ENSG00000129465	11035	RIPK3	0.761845	3.60199	3.03985	0.00254984	0.0423093	-1.97342
ENSG00000272963_OR7A19P	ENSG00000272963	387853	OR7A19P	1.62616	-1.74499	3.03979	0.00255036	0.0423093	-1.65675
ENSG00000114391_RPL24	ENSG00000114391	6152	RPL24	-0.406169	7.17498	-3.03866	0.00255971	0.042428	-2.66821
ENSG00000119844_AFTPH	ENSG00000119844	54812	AFTPH	-0.304119	6.47334	-3.03792	0.00256581	0.0424928	-2.51836
ENSG00000274776_AC090241.3	ENSG00000274776	NA	NA	1.59341	-1.26026	3.03719	0.00257185	0.0425565	-1.6686
ENSG00000167244_IGF2	ENSG00000167244	3481	IGF2	1.48029	-3.4532	3.03659	0.00257682	0.0426014	-1.66353
ENSG00000196664_TLR7	ENSG00000196664	51284	TLR7	1.72707	0.513521	3.03618	0.00258029	0.0426014	-1.69769
ENSG00000115705_TPO	ENSG00000115705	7173	TPO	1.57587	-2.50725	3.03607	0.00258117	0.0426014	-1.66472
ENSG00000224672_RPL17P10	ENSG00000224672	NA	RPL17P10	1.60264	-3.14122	3.03528	0.00258773	0.0426457	-1.66691
ENSG00000272627_AC016542.1	ENSG00000272627	NA	NA	1.58689	-1.68726	3.03522	0.00258826	0.0426457	-1.66928
ENSG00000162302_RPS6KA4	ENSG00000162302	8986	RPS6KA4	0.811698	3.81902	3.03414	0.00259732	0.0427477	-2.0387
ENSG00000233967_AL359715.1	ENSG00000233967	NA	NA	1.14225	3.88068	3.03395	0.00259886	0.0427477	-2.13102
ENSG00000088325_TPX2	ENSG00000088325	22974	TPX2	1.37736	1.32197	3.03253	0.00261081	0.0429076	-1.76054
ENSG00000272848_AL135910.1	ENSG00000272848	NA	NA	1.66579	-0.916075	3.03053	0.00262771	0.0431489	-1.68933
ENSG00000114529_C3orf52	ENSG00000114529	79669	C3orf52	0.708328	5.35726	3.02922	0.00263881	0.0432944	-2.4867
ENSG00000131143_COX4I1	ENSG00000131143	1327	COX4I1	-0.331574	6.30652	-3.02858	0.00264428	0.0433475	-2.51303
ENSG00000125347_IRF1	ENSG00000125347	3659	IRF1	0.706113	8.36105	3.02739	0.00265442	0.0434768	-3.10795
ENSG00000246582_AC100861.1	ENSG00000246582	389641	TNFRSF10A-DT	1.60025	-0.951809	3.02616	0.00266497	0.0435994	-1.69839
ENSG00000163041_H3-3A	ENSG00000163041	3020	H3-3A	-0.517939	8.52329	-3.02599	0.00266641	0.0435994	-2.9871
ENSG00000084754_HADHA	ENSG00000084754	3030	HADHA	-0.259202	6.53633	-3.02462	0.00267818	0.0437549	-2.58215
ENSG00000243679_AC018638.5	ENSG00000243679	NA	NA	1.42557	2.00287	3.02409	0.0026828	0.0437934	-1.83845
ENSG00000173809_TDRD12	ENSG00000173809	91646	TDRD12	1.57794	-2.52721	3.02343	0.00268845	0.0438488	-1.699
ENSG00000065000_AP3D1	ENSG00000065000	8943	AP3D1	0.32248	6.7002	3.02308	0.00269151	0.0438617	-2.68541
ENSG00000168028_RPSA	ENSG00000168028	3921	RPSA	-0.46182	7.76009	-3.02166	0.00270386	0.0440258	-2.84846
ENSG00000148737_TCF7L2	ENSG00000148737	6934	TCF7L2	0.503925	4.94307	3.02098	0.00270975	0.0440846	-2.31439
ENSG00000170222_ADPRM	ENSG00000170222	56985	ADPRM	1.37501	0.79463	3.02044	0.00271446	0.0441243	-1.76307
ENSG00000137491_SLCO2B1	ENSG00000137491	11309	SLCO2B1	1.41795	2.25594	3.02014	0.0027171	0.0441301	-1.8524
ENSG00000187210_GCNT1	ENSG00000187210	2650	GCNT1	0.644766	4.3217	3.01882	0.00272865	0.0442805	-2.23232
ENSG00000265690_AC074143.1	ENSG00000265690	NA	NA	1.99487	-0.612909	3.01715	0.00274332	0.0444813	-1.73572
ENSG00000235513_L3MBTL2-AS1	ENSG00000235513	NA	L3MBTL2-AS1	1.65548	-0.00474243	3.01659	0.0027483	0.0445248	-1.74481
ENSG00000092529_CAPN3	ENSG00000092529	825	CAPN3	0.850303	3.38769	3.01595	0.00275392	0.0445498	-2.06168
ENSG00000166946_CCNDBP1	ENSG00000166946	23582	CCNDBP1	-0.319749	5.74756	-3.01589	0.00275445	0.0445498	-2.41872
ENSG00000231566_LINC02595	ENSG00000231566	NA	LINC02595	1.61753	0.157077	3.01472	0.00276484	0.0446805	-1.75394
ENSG00000262712_AC012676.1	ENSG00000262712	NA	NA	1.74806	-1.13208	3.01445	0.00276722	0.0446818	-1.73174
ENSG00000279457_WASH9P	ENSG00000279457	NA	WASH9P	1.47288	1.27344	3.01253	0.00278435	0.0449208	-1.81691
ENSG00000185122_HSF1	ENSG00000185122	3297	HSF1	0.442831	5.10682	3.01084	0.00279947	0.0451272	-2.38372
ENSG00000164308_ERAP2	ENSG00000164308	64167	ERAP2	0.914785	4.30647	3.00892	0.00281676	0.0453681	-2.25543
ENSG00000232807_AL137186.2	ENSG00000232807	NA	NA	1.48081	-2.78392	3.00744	0.0028301	0.0455451	-1.74214
ENSG00000213983_AP1G2	ENSG00000213983	8906	AP1G2	0.308268	6.04773	3.00685	0.00283545	0.0455647	-2.59366
ENSG00000103342_GSPT1	ENSG00000103342	2935	GSPT1	-0.319932	6.99082	-3.00679	0.00283603	0.0455647	-2.72356
ENSG00000142544_CTU1	ENSG00000142544	90353	CTU1	1.73654	-0.532348	3.00597	0.00284343	0.0456458	-1.76085
ENSG00000240429_LRRFIP1P1	ENSG00000240429	NA	LRRFIP1P1	1.40595	0.921365	3.0057	0.00284594	0.0456482	-1.81153
ENSG00000216490_IFI30	ENSG00000216490	10437	IFI30	0.986839	6.50669	3.00541	0.0028486	0.0456531	-2.74168
ENSG00000239455_AC074043.1	ENSG00000239455	NA	NA	1.60452	-1.67759	3.00368	0.00286444	0.0458487	-1.75606
ENSG00000154608_CEP170P1	ENSG00000154608	NA	CEP170P1	1.58119	-1.88147	3.00356	0.00286554	0.0458487	-1.75398
ENSG00000174004_NRROS	ENSG00000174004	375387	NRROS	1.84688	-0.877157	3.00305	0.00287015	0.0458845	-1.76221
ENSG00000182774_RPS17	ENSG00000182774	6218	RPS17	-0.623133	7.00907	-3.00156	0.00288387	0.0460658	-2.72148
ENSG00000259404_EFL1P1	ENSG00000259404	NA	EFL1P1	1.63058	-0.103547	3.00016	0.00289684	0.0462349	-1.79545
ENSG00000167615_LENG8	ENSG00000167615	114823	LENG8	0.501537	7.04642	2.99946	0.00290333	0.0463002	-2.88
ENSG00000273174_AC108673.2	ENSG00000273174	NA	NA	1.64539	-0.770867	2.99879	0.0029096	0.0463621	-1.77814
ENSG00000176532_PRR15	ENSG00000176532	222171	PRR15	0.72961	4.98306	2.99811	0.00291588	0.0463829	-2.46384
ENSG00000065328_MCM10	ENSG00000065328	55388	MCM10	1.67899	-1.40078	2.99792	0.00291767	0.0463829	-1.77016
ENSG00000127311_HELB	ENSG00000127311	92797	HELB	1.22106	3.09799	2.99787	0.0029181	0.0463829	-2.05453
ENSG00000237978_KCNMB2-AS1	ENSG00000237978	NA	KCNMB2-AS1	1.52572	-2.20403	2.99755	0.00292115	0.0463932	-1.76913
ENSG00000266527_AC005697.2	ENSG00000266527	NA	NA	1.78015	-1.75546	2.99664	0.0029296	0.0464893	-1.77386
ENSG00000182944_EWSR1	ENSG00000182944	2130	EWSR1	0.180286	7.56737	2.99556	0.00293975	0.0466122	-2.95881
ENSG00000143554_SLC27A3	ENSG00000143554	11000	SLC27A3	1.11563	2.65208	2.995	0.00294502	0.0466577	-1.99621
ENSG00000187109_NAP1L1	ENSG00000187109	4673	NAP1L1	-0.340738	7.25246	-2.99454	0.00294934	0.0466879	-2.82977
ENSG00000070831_CDC42	ENSG00000070831	998	CDC42	-0.249276	8.36498	-2.99285	0.00296527	0.0468854	-3.09803
ENSG00000243696_AC006254.1	ENSG00000243696	NA	NA	1.51745	1.18961	2.9927	0.00296666	0.0468854	-1.88537
ENSG00000187951_AC091057.1	ENSG00000187951	100288637	LOC100288637	1.51201	-0.377726	2.99225	0.00297099	0.0469155	-1.79607
ENSG00000124614_RPS10	ENSG00000124614	6204	RPS10	-0.426276	6.94822	-2.9915	0.00297805	0.0469886	-2.75515
ENSG00000160789_LMNA	ENSG00000160789	4000	LMNA	0.520315	7.08692	2.98877	0.0030041	0.0473611	-2.91917
ENSG00000260934_AC130456.5	ENSG00000260934	NA	NA	1.55031	-2.0112	2.98742	0.00301712	0.0475276	-1.79677
ENSG00000047346_FAM214A	ENSG00000047346	56204	ATOSA	-0.41168	6.90247	-2.98578	0.00303285	0.0477182	-2.75745
ENSG00000274070_CASTOR2	ENSG00000274070	729438	CASTOR2	-0.55625	4.82518	-2.98565	0.00303415	0.0477182	-2.2497
ENSG00000228014_ZNF680P1	ENSG00000228014	NA	ZNF680P1	1.78667	-1.79528	2.98453	0.00304498	0.0478496	-1.80724
ENSG00000111144_LTA4H	ENSG00000111144	4048	LTA4H	-0.54894	5.47949	-2.98308	0.00305911	0.0480328	-2.37138
ENSG00000116824_CD2	ENSG00000116824	914	CD2	1.67137	1.67093	2.98185	0.00307108	0.0481012	-1.91087
ENSG00000138764_CCNG2	ENSG00000138764	901	CCNG2	-0.75084	5.70644	-2.98167	0.00307282	0.0481012	-2.41528
ENSG00000260121_AC138028.4	ENSG00000260121	NA	NA	1.60156	-1.71034	2.98163	0.00307319	0.0481012	-1.81314
ENSG00000287243_AC005908.3	ENSG00000287243	100129223	THCAT155	1.50673	-3.21868	2.98161	0.00307341	0.0481012	-1.81148
ENSG00000244405_ETV5	ENSG00000244405	2119	ETV5	1.35726	1.48331	2.97878	0.00310124	0.0484529	-1.92215
ENSG00000260577_AC126773.4	ENSG00000260577	NA	CDH3-AS1	1.56877	-2.40686	2.97855	0.00310348	0.0484529	-1.81986
ENSG00000127578_WFIKKN1	ENSG00000127578	117166	WFIKKN1	1.72702	-0.395616	2.97837	0.00310531	0.0484529	-1.84439
ENSG00000107736_CDH23	ENSG00000107736	64072	CDH23	1.07122	2.68036	2.97805	0.00310844	0.0484529	-2.0342
ENSG00000166295_ANAPC16	ENSG00000166295	119504	ANAPC16	-0.331633	6.10697	-2.97776	0.00311132	0.0484529	-2.62382
ENSG00000167850_CD300C	ENSG00000167850	10871	CD300C	1.7987	-2.19713	2.97758	0.00311305	0.0484529	-1.82289
ENSG00000257433_AC004241.1	ENSG00000257433	NA	RPAP3-DT	1.54609	0.0397183	2.97755	0.0031134	0.0484529	-1.85382
ENSG00000041880_PARP3	ENSG00000041880	10039	PARP3	0.819038	3.63797	2.97557	0.00313304	0.0487193	-2.25762
ENSG00000124209_RAB22A	ENSG00000124209	57403	RAB22A	-0.251068	5.72513	-2.97356	0.00315304	0.048991	-2.54071
ENSG00000274512_TBC1D3L	ENSG00000274512	101060376	TBC1D3L	1.7589	1.23651	2.97321	0.00315658	0.0490067	-1.96224
ENSG00000148832_PAOX	ENSG00000148832	196743	PAOX	1.49853	0.556242	2.97291	0.00315959	0.0490142	-1.87198
ENSG00000223804_AC244669.1	ENSG00000223804	NA	NA	1.69194	-1.08227	2.97248	0.00316392	0.0490293	-1.84311
ENSG00000269834_ZNF528-AS1	ENSG00000269834	102724105	ZNF528-AS1	1.5397	0.240713	2.97231	0.00316563	0.0490293	-1.87892
ENSG00000213203_GIMAP1	ENSG00000213203	170575	GIMAP1	1.83444	-0.0499436	2.97199	0.00316885	0.0490399	-1.85643
ENSG00000287839_AL353807.5	ENSG00000287839	NA	NA	1.55533	0.163011	2.96987	0.00319025	0.0492216	-1.8697
ENSG00000236474_GCNT1P1	ENSG00000236474	NA	GCNT1P1	1.58529	0.267773	2.96978	0.00319111	0.0492216	-1.89025
ENSG00000142676_RPL11	ENSG00000142676	6135	RPL11	-0.456823	7.19515	-2.96975	0.00319147	0.0492216	-2.86877
ENSG00000184995_IFNE	ENSG00000184995	338376	IFNE	1.59048	-2.22547	2.9696	0.00319292	0.0492216	-1.84393
ENSG00000170759_KIF5B	ENSG00000170759	3799	KIF5B	-0.188983	8.0703	-2.96914	0.00319765	0.0492216	-3.1107
ENSG00000198910_L1CAM	ENSG00000198910	3897	L1CAM	1.52761	-3.14113	2.96908	0.00319827	0.0492216	-1.84515
ENSG00000173198_CYSLTR1	ENSG00000173198	10800	CYSLTR1	1.54569	1.16293	2.96902	0.00319885	0.0492216	-1.93005
ENSG00000225192_ZNF33BP1	ENSG00000225192	NA	ZNF33BP1	1.61965	-1.59145	2.96857	0.00320342	0.0492216	-1.84983
ENSG00000008988_RPS20	ENSG00000008988	6224	RPS20	-0.424613	7.69433	-2.96856	0.00320347	0.0492216	-2.99772
ENSG00000069399_BCL3	ENSG00000069399	602	BCL3	1.07773	5.39208	2.96824	0.00320671	0.0492323	-2.63476
ENSG00000099251_HSD17B7P2	ENSG00000099251	NA	HSD17B7P2	1.55647	-1.10032	2.96769	0.00321236	0.04928	-1.85678
ENSG00000186715_MST1L	ENSG00000186715	11223	MST1L	1.65542	-0.777642	2.96653	0.00322416	0.0493556	-1.86566
ENSG00000240694_PNMA2	ENSG00000240694	10687	PNMA2	1.67138	-2.53462	2.9665	0.00322446	0.0493556	-1.85196
ENSG00000265531_FCGR1CP	ENSG00000265531	100132417	FCGR1CP	2.19525	-1.40437	2.96646	0.00322494	0.0493556	-1.85756
ENSG00000213553_RPLP0P6	ENSG00000213553	220717	RPLP0P6	-0.745979	0.27166	-2.96559	0.00323381	0.0494523	-1.85855
ENSG00000156076_WIF1	ENSG00000156076	11197	WIF1	1.58704	-2.86471	2.96467	0.00324321	0.0495569	-1.85661
ENSG00000154803_FLCN	ENSG00000154803	201163	FLCN	0.467906	5.62109	2.96402	0.0032499	0.0495845	-2.65
ENSG00000130052_STARD8	ENSG00000130052	9754	STARD8	1.88596	-0.224729	2.964	0.00325014	0.0495845	-1.87807
ENSG00000134313_KIDINS220	ENSG00000134313	57498	KIDINS220	-0.319112	6.54835	-2.96289	0.0032616	0.0497201	-2.75627
ENSG00000242600_MBL1P	ENSG00000242600	8512	MBL1P	1.50906	-2.66355	2.95747	0.003318	0.0504948	-1.87576
ENSG00000006062_MAP3K14	ENSG00000006062	9020	MAP3K14	0.800221	3.69596	2.95738	0.00331889	0.0504948	-2.22299
ENSG00000272669_AL021707.6	ENSG00000272669	NA	NA	1.44271	1.43621	2.95725	0.00332024	0.0504948	-1.97657
ENSG00000272405_AL365181.3	ENSG00000272405	NA	NA	1.69141	-1.14132	2.95676	0.0033254	0.0505335	-1.88408
ENSG00000275638_AC011939.3	ENSG00000275638	NA	NA	1.5876	-2.23593	2.95649	0.00332823	0.0505369	-1.87864
ENSG00000162650_ATXN7L2	ENSG00000162650	127002	ATXN7L2	1.36917	0.777879	2.9561	0.00333243	0.050561	-1.93307
ENSG00000135736_CCDC102A	ENSG00000135736	92922	CCDC102A	1.42152	1.43089	2.95564	0.00333725	0.0505945	-1.99265
ENSG00000261150_EPPK1	ENSG00000261150	83481	EPPK1	0.982298	6.33091	2.95312	0.00336389	0.0509585	-2.89157
ENSG00000170421_KRT8	ENSG00000170421	3856	KRT8	0.456091	9.17264	2.9495	0.0034025	0.0515031	-3.59204
ENSG00000101670_LIPG	ENSG00000101670	9388	LIPG	1.72511	-1.80245	2.94806	0.00341809	0.0516987	-1.90394
ENSG00000092148_HECTD1	ENSG00000092148	25831	HECTD1	-0.321505	8.93815	-2.94672	0.00343252	0.0518764	-3.39331
ENSG00000011243_AKAP8L	ENSG00000011243	26993	AKAP8L	0.375718	5.49671	2.94627	0.00343739	0.0519095	-2.65635
ENSG00000160193_WDR4	ENSG00000160193	10785	WDR4	1.2073	1.85761	2.94558	0.00344482	0.0519811	-2.0423
ENSG00000233892_PAIP1P1	ENSG00000233892	100421582	PAIP1P1	1.53642	-1.68503	2.9453	0.00344795	0.0519877	-1.91035
ENSG00000116731_PRDM2	ENSG00000116731	7799	PRDM2	-0.273022	7.05313	-2.94498	0.00345136	0.0519988	-2.92106
ENSG00000162244_RPL29	ENSG00000162244	6159	RPL29	-0.462442	7.048	-2.94286	0.0034745	0.0523003	-2.90566
ENSG00000065911_MTHFD2	ENSG00000065911	10797	MTHFD2	0.941797	4.24222	2.94249	0.00347853	0.0523003	-2.39093
ENSG00000276070_CCL4L2	ENSG00000276070	9560	CCL4L2	2.11545	1.13713	2.94241	0.00347948	0.0523003	-2.0092
ENSG00000230225_MTND5P14	ENSG00000230225	100873258	MTND5P14	1.6534	-0.806882	2.9419	0.00348507	0.0523437	-1.93116
ENSG00000264546_AC008026.3	ENSG00000264546	NA	NA	1.60161	-1.19068	2.94146	0.00348981	0.0523742	-1.92341
ENSG00000071537_SEL1L	ENSG00000071537	6400	SEL1L	-0.29029	6.48919	-2.94118	0.00349298	0.0523812	-2.81044
ENSG00000130158_DOCK6	ENSG00000130158	57572	DOCK6	0.715691	4.6397	2.94073	0.00349786	0.0524137	-2.51905
ENSG00000134545_KLRC1	ENSG00000134545	3821	KLRC1	1.84228	-1.24919	2.93937	0.00351284	0.052545	-1.92766
ENSG00000165105_RASEF	ENSG00000165105	158158	RASEF	0.374803	6.31376	2.9393	0.00351362	0.052545	-2.87446
ENSG00000232573_RPL3P4	ENSG00000232573	326307	RPL3P4	-1.01888	-0.485354	-2.93893	0.00351777	0.052545	-1.92527
ENSG00000120992_LYPLA1	ENSG00000120992	10434	LYPLA1	-0.44182	5.20943	-2.93886	0.00351856	0.052545	-2.47478
ENSG00000247982_LINC00926	ENSG00000247982	283663	LINC00926	1.69215	-1.23067	2.93871	0.00352019	0.052545	-1.93136
ENSG00000101972_STAG2	ENSG00000101972	10735	STAG2	-0.311976	6.97587	-2.93803	0.00352769	0.0526164	-2.92088
ENSG00000221983_UBA52	ENSG00000221983	7311	UBA52	-0.337013	6.94711	-2.93767	0.0035317	0.0526357	-2.90465
ENSG00000183734_ASCL2	ENSG00000183734	430	ASCL2	1.57655	-0.128488	2.93647	0.00354506	0.0527941	-1.95486
ENSG00000225855_RUSC1-AS1	ENSG00000225855	284618	RUSC1-AS1	1.55169	-0.235202	2.93515	0.00355986	0.0529582	-1.9576
ENSG00000218739_CEBPZOS	ENSG00000218739	100505876	CEBPZOS	-0.585364	4.30898	-2.93489	0.00356274	0.0529582	-2.26211
ENSG00000111252_SH2B3	ENSG00000111252	10019	SH2B3	0.83029	4.44042	2.93475	0.00356429	0.0529582	-2.45111
ENSG00000260219_CD2BP2-DT	ENSG00000260219	101928707	CD2BP2-DT	1.56163	-0.810611	2.93391	0.00357373	0.0530579	-1.94993
ENSG00000243319_FGF14-IT1	ENSG00000243319	283480	FGF14-IT1	1.6206	-1.58962	2.93341	0.00357938	0.0531009	-1.94358
ENSG00000132465_JCHAIN	ENSG00000132465	3512	JCHAIN	1.98924	-0.951361	2.93267	0.00358768	0.0531833	-1.95252
ENSG00000092098_RNF31	ENSG00000092098	55072	RNF31	0.509954	5.22902	2.93183	0.00359708	0.053282	-2.63218
ENSG00000112576_CCND3	ENSG00000112576	896	CCND3	0.540378	5.44662	2.93143	0.00360162	0.0533084	-2.69235
ENSG00000205085_FAM71F2	ENSG00000205085	346653	GARIN1A	1.12058	2.3718	2.93094	0.00360722	0.0533459	-2.12535
ENSG00000254536_AL360181.3	ENSG00000254536	NA	NA	1.46643	1.23909	2.9304	0.00361335	0.0533459	-2.0447
ENSG00000255221_CARD17	ENSG00000255221	NA	CARD17	1.67116	-3.35591	2.93035	0.0036139	0.0533459	-1.94779
ENSG00000119771_KLHL29	ENSG00000119771	114818	KLHL29	1.39802	1.42037	2.93024	0.00361517	0.0533459	-2.04925
ENSG00000122861_PLAU	ENSG00000122861	5328	PLAU	1.28991	4.95002	2.92969	0.00362138	0.0533689	-2.65087
ENSG00000187475_H1-6	ENSG00000187475	3010	H1-6	1.70257	-2.29137	2.92961	0.00362225	0.0533689	-1.9497
ENSG00000141367_CLTC	ENSG00000141367	1213	CLTC	-0.229323	8.72156	-2.92905	0.00362864	0.0534224	-3.38477
ENSG00000164825_DEFB1	ENSG00000164825	1672	DEFB1	1.61914	0.216992	2.92837	0.00363635	0.0534952	-1.99238
ENSG00000008130_NADK	ENSG00000008130	65220	NADK	0.733795	6.50195	2.92785	0.00364233	0.0535426	-2.96456
ENSG00000280734_LINC01232	ENSG00000280734	NA	LINC01232	1.21304	1.99115	2.9268	0.0036543	0.0536777	-2.10211
ENSG00000233928_AL591501.1	ENSG00000233928	NA	NA	1.64479	-1.83409	2.92536	0.00367084	0.0538507	-1.96286
ENSG00000138757_G3BP2	ENSG00000138757	9908	G3BP2	-0.235219	6.90977	-2.92529	0.00367164	0.0538507	-2.96306
ENSG00000248474_LINC02122	ENSG00000248474	NA	LINC02122	1.64615	-0.855356	2.92438	0.00368217	0.0539642	-1.97765
ENSG00000138172_CALHM2	ENSG00000138172	51063	CALHM2	1.67802	-0.337619	2.92311	0.00369679	0.0541376	-1.98188
ENSG00000230303_AL353743.2	ENSG00000230303	NA	NA	1.46866	0.159297	2.92228	0.00370647	0.0542383	-2.00429
ENSG00000245213_AC105285.1	ENSG00000245213	101930370	GALNT7-DT	1.57428	-0.251733	2.9201	0.0037318	0.0545477	-1.99998
ENSG00000260428_SCX	ENSG00000260428	642658	SCX	1.75549	-0.748413	2.91998	0.00373325	0.0545477	-1.98816
ENSG00000171658_NMRAL2P	ENSG00000171658	NA	NMRAL2P	1.57183	-0.35785	2.91909	0.00374366	0.0546585	-1.99718
ENSG00000141622_RNF165	ENSG00000141622	494470	RNF165	1.71864	-1.22099	2.91847	0.00375096	0.0547084	-1.99025
ENSG00000225849_MKRN7P	ENSG00000225849	7686	MKRN7P	1.60871	-1.34895	2.91832	0.00375273	0.0547084	-1.98458
ENSG00000159733_ZFYVE28	ENSG00000159733	57732	ZFYVE28	1.1141	2.73801	2.91771	0.00375988	0.0547714	-2.21803
ENSG00000257252_AC124947.1	ENSG00000257252	NA	NA	1.52073	-2.23513	2.91707	0.00376737	0.0548393	-1.98278
ENSG00000019995_ZRANB1	ENSG00000019995	54764	ZRANB1	-0.343508	5.55827	-2.91548	0.00378619	0.0550718	-2.6475
ENSG00000109171_SLAIN2	ENSG00000109171	57606	SLAIN2	-0.251295	6.31553	-2.9136	0.00380841	0.0553535	-2.86005
ENSG00000241743_XACT	ENSG00000241743	NA	XACT	0.822845	8.26338	2.9121	0.00382634	0.0555723	-3.508
ENSG00000224430_MKRN5P	ENSG00000224430	NA	MKRN5P	1.449	-0.523363	2.91133	0.00383559	0.0556649	-2.01549
ENSG00000121236_TRIM6	ENSG00000121236	117854	TRIM6	1.45065	0.650391	2.91087	0.00384107	0.0557027	-2.05212
ENSG00000205746_AC126755.1	ENSG00000205746	353512	PKD1P4	1.19646	4.46419	2.91005	0.00385095	0.0558042	-2.62805
ENSG00000102128_RAB40AL	ENSG00000102128	282808	RAB40AL	1.55937	-1.64272	2.90944	0.0038583	0.0558512	-2.00562
ENSG00000197847_SLC22A20P	ENSG00000197847	440044	SLC22A20P	1.55687	-0.323554	2.9093	0.00385997	0.0558512	-2.02548
ENSG00000185031_SLC2A3P2	ENSG00000185031	NA	SLC2A3P2	1.60855	-2.25309	2.90906	0.00386285	0.0558513	-2.0035
ENSG00000109572_CLCN3	ENSG00000109572	1182	CLCN3	-0.440567	6.72753	-2.90823	0.00387282	0.0559536	-2.95953
ENSG00000137265_IRF4	ENSG00000137265	3662	IRF4	1.69899	1.02686	2.90767	0.00387963	0.0560101	-2.06356
ENSG00000104365_IKBKB	ENSG00000104365	3551	IKBKB	0.247109	6.17489	2.9068	0.00389018	0.0561206	-2.90158
ENSG00000161405_IKZF3	ENSG00000161405	22806	IKZF3	1.48176	3.82522	2.9058	0.00390235	0.0562204	-2.42647
ENSG00000233157_Z97055.1	ENSG00000233157	100419506	LOC100419506	1.59986	-1.68786	2.90575	0.0039029	0.0562204	-2.016
ENSG00000128283_CDC42EP1	ENSG00000128283	11135	CDC42EP1	0.89599	3.79527	2.90534	0.00390795	0.0562512	-2.41012
ENSG00000253159_PCDHGA12	ENSG00000253159	26025	PCDHGA12	1.6	-0.703958	2.90425	0.00392122	0.0564003	-2.0345
ENSG00000279786_AC105235.1	ENSG00000279786	NA	NA	1.55342	-0.929125	2.90275	0.00393962	0.0566229	-2.02953
ENSG00000227827_AC138969.3	ENSG00000227827	283955	PKD1P2	1.9971	0.136701	2.90066	0.00396534	0.0569322	-2.08002
ENSG00000261488_TBILA	ENSG00000261488	112806053	TBILA	1.02466	3.06779	2.9004	0.00396846	0.0569322	-2.36821
ENSG00000226419_SLC16A1-AS1	ENSG00000226419	100506392	SLC16A1-AS1	1.57944	0.0716548	2.90018	0.00397124	0.0569322	-2.06192
ENSG00000060237_WNK1	ENSG00000060237	65125	WNK1	-0.196663	8.38465	-2.90004	0.0039729	0.0569322	-3.37797
ENSG00000104408_EIF3E	ENSG00000104408	3646	EIF3E	-0.41156	6.06543	-2.89952	0.00397938	0.0569652	-2.82051
ENSG00000278982_AL139125.1	ENSG00000278982	NA	NA	1.37894	-3.44672	2.89938	0.00398109	0.0569652	-2.02934
ENSG00000279662_AC131649.2	ENSG00000279662	NA	NA	1.3465	1.28881	2.89735	0.00400633	0.0572841	-2.13495
ENSG00000245648_AC022075.1	ENSG00000245648	101928100	KLRK1-AS1	1.55026	0.00353949	2.89607	0.00402238	0.0574074	-2.06827
ENSG00000213918_DNASE1	ENSG00000213918	1773	DNASE1	0.6559	4.25512	2.89594	0.00402393	0.0574074	-2.51499
ENSG00000283930_AL117339.4	ENSG00000283930	NA	PLD5P1	1.60543	-1.06717	2.89572	0.00402665	0.0574074	-2.04662
ENSG00000100811_YY1	ENSG00000100811	7528	YY1	-0.219412	6.10584	-2.89571	0.00402682	0.0574074	-2.85211
ENSG00000138029_HADHB	ENSG00000138029	3032	HADHB	-0.275814	5.76601	-2.89468	0.00403971	0.0575488	-2.7753
ENSG00000277734_TRAC	ENSG00000277734	28755	TRAC	1.63994	1.31617	2.89418	0.00404606	0.0575968	-2.12504
ENSG00000084234_APLP2	ENSG00000084234	334	APLP2	-0.261746	8.72496	-2.89272	0.00406438	0.057807	-3.48707
ENSG00000170248_PDCD6IP	ENSG00000170248	10015	PDCD6IP	-0.257566	7.71774	-2.89246	0.00406764	0.057807	-3.24548
ENSG00000225264_ZNRF2P2	ENSG00000225264	NA	ZNRF2P2	1.6016	-1.73137	2.8923	0.00406978	0.057807	-2.04918
ENSG00000020129_NCDN	ENSG00000020129	23154	NCDN	0.699368	3.96621	2.89139	0.00408127	0.0579277	-2.51357
ENSG00000232730_FAM8A4P	ENSG00000232730	NA	FAM8A4P	2.03194	-2.42756	2.89049	0.0040926	0.0580354	-2.05286
ENSG00000100092_SH3BP1	ENSG00000100092	23616	SH3BP1	0.724211	4.24801	2.89014	0.00409706	0.0580354	-2.51998
ENSG00000118523_CCN2	ENSG00000118523	1490	CCN2	0.709555	7.59439	2.89008	0.00409785	0.0580354	-3.40257
ENSG00000166923_GREM1	ENSG00000166923	26585	GREM1	1.49495	-3.3396	2.88937	0.00410691	0.0581212	-2.05474
ENSG00000161677_JOSD2	ENSG00000161677	126119	JOSD2	1.45435	1.3097	2.88717	0.00413505	0.0584125	-2.16696
ENSG00000102057_KCND1	ENSG00000102057	3750	KCND1	1.65622	-0.186884	2.88715	0.00413525	0.0584125	-2.0863
ENSG00000176542_USF3	ENSG00000176542	205717	USF3	-0.291719	6.76756	-2.88705	0.00413655	0.0584125	-3.01867
ENSG00000050820_BCAR1	ENSG00000050820	9564	BCAR1	0.759636	4.89843	2.88493	0.00416382	0.0587548	-2.73767
ENSG00000126947_ARMCX1	ENSG00000126947	51309	ARMCX1	1.55765	-0.498798	2.88423	0.00417288	0.0588397	-2.08655
ENSG00000127124_HIVEP3	ENSG00000127124	59269	HIVEP3	0.908102	4.05826	2.88225	0.00419858	0.0591526	-2.51251
ENSG00000258017_AC011603.3	ENSG00000258017	NA	NA	1.54947	-0.610237	2.88205	0.00420118	0.0591526	-2.0877
ENSG00000236532_LINC01695	ENSG00000236532	101927973	LINC01695	1.59989	-1.43162	2.88175	0.00420505	0.0591641	-2.08006
ENSG00000196576_PLXNB2	ENSG00000196576	23654	PLXNB2	0.486457	8.77278	2.88137	0.00421003	0.0591911	-3.65173
ENSG00000106991_ENG	ENSG00000106991	2022	ENG	1.24252	2.38696	2.88029	0.00422414	0.0592833	-2.24914
ENSG00000224066_AL049795.1	ENSG00000224066	NA	NA	1.56288	-1.22651	2.8802	0.0042253	0.0592833	-2.08485
ENSG00000224614_TNK2-AS1	ENSG00000224614	NA	TNK2-AS1	1.68299	-1.73588	2.88017	0.00422577	0.0592833	-2.07934
ENSG00000106089_STX1A	ENSG00000106089	6804	STX1A	1.25251	1.60156	2.87954	0.00423396	0.0593552	-2.18701
ENSG00000153898_MCOLN2	ENSG00000153898	255231	MCOLN2	1.63021	-0.177755	2.87836	0.00424941	0.0595097	-2.10582
ENSG00000178750_STX19	ENSG00000178750	415117	STX19	1.4259	-0.018022	2.87823	0.00425113	0.0595097	-2.11207
ENSG00000227232_WASH7P	ENSG00000227232	NA	WASH7P	1.21246	2.05603	2.8776	0.00425938	0.0595821	-2.24875
ENSG00000226696_LENG8-AS1	ENSG00000226696	104355426	LENG8-AS1	1.41285	0.168037	2.87543	0.00428812	0.0599408	-2.13191
ENSG00000100376_FAM118A	ENSG00000100376	55007	FAM118A	0.569715	3.92858	2.87488	0.00429543	0.0599668	-2.52908
ENSG00000172965_MIR4435-2HG	ENSG00000172965	541471	MIR4435-2HG	0.800015	5.36994	2.87482	0.00429618	0.0599668	-2.84428
ENSG00000082153_BZW1	ENSG00000082153	9689	BZW1	-0.407932	7.99762	-2.87384	0.00430925	0.0600318	-3.31348
ENSG00000077150_NFKB2	ENSG00000077150	4791	NFKB2	0.968466	5.64134	2.87367	0.00431157	0.0600318	-2.92915
ENSG00000185359_HGS	ENSG00000185359	9146	HGS	0.432222	6.00718	2.87355	0.00431314	0.0600318	-2.97963
ENSG00000109063_MYH3	ENSG00000109063	4621	MYH3	1.39251	0.460237	2.87354	0.00431323	0.0600318	-2.14786
ENSG00000108821_COL1A1	ENSG00000108821	1277	COL1A1	1.04714	3.28952	2.87221	0.00433099	0.0602355	-2.40113
ENSG00000142273_CBLC	ENSG00000142273	23624	CBLC	1.12763	2.40375	2.87084	0.00434934	0.0603795	-2.29303
ENSG00000135047_CTSL	ENSG00000135047	1514	CTSL	0.659759	5.49702	2.87084	0.00434943	0.0603795	-2.88892
ENSG00000279733_AP001642.1	ENSG00000279733	NA	NA	1.49069	-2.14295	2.87074	0.00435069	0.0603795	-2.10338
ENSG00000186827_TNFRSF4	ENSG00000186827	7293	TNFRSF4	1.51237	-3.22302	2.87032	0.00435629	0.0604088	-2.10385
ENSG00000167258_CDK12	ENSG00000167258	51755	CDK12	0.182584	6.82306	2.87005	0.00435996	0.0604088	-3.14371
ENSG00000101057_MYBL2	ENSG00000101057	4605	MYBL2	1.72194	-1.03089	2.86989	0.00436216	0.0604088	-2.11232
ENSG00000125510_OPRL1	ENSG00000125510	4987	OPRL1	1.64849	-0.384501	2.86932	0.00436986	0.0604721	-2.12794
ENSG00000106682_EIF4H	ENSG00000106682	7458	EIF4H	-0.19924	7.49178	-2.86833	0.00438316	0.0606129	-3.24588
ENSG00000165181_SHOC1	ENSG00000165181	158401	SHOC1	1.42937	0.410054	2.86781	0.00439018	0.0606666	-2.15702
ENSG00000204616_TRIM31	ENSG00000204616	11074	TRIM31	1.57614	1.65092	2.86625	0.00441134	0.0608805	-2.23062
ENSG00000213064_SFT2D2	ENSG00000213064	375035	SFT2D2	-0.302709	7.25143	-2.86621	0.00441195	0.0608805	-3.19414
ENSG00000279885_AP005060.1	ENSG00000279885	NA	NA	1.46504	0.386232	2.86371	0.00444608	0.0613078	-2.17118
ENSG00000104689_TNFRSF10A	ENSG00000104689	8797	TNFRSF10A	0.888055	3.0278	2.86345	0.00444961	0.0613127	-2.38625
ENSG00000205890_AC108134.1	ENSG00000205890	100128770	LOC100128770	1.59578	-0.725813	2.86206	0.00446871	0.0615072	-2.14227
ENSG00000244457_ENO1P1	ENSG00000244457	2025	ENO1P1	1.85502	-1.44838	2.86196	0.00447008	0.0615072	-2.13247
ENSG00000175857_GAPT	ENSG00000175857	202309	GAPT	1.70535	1.25459	2.86157	0.00447545	0.0615144	-2.21462
ENSG00000279122_AC020763.2	ENSG00000279122	NA	NA	1.46515	-2.60418	2.86146	0.00447695	0.0615144	-2.12642
ENSG00000278921_EPB41L4A-DT	ENSG00000278921	54508	EPB41L4A-DT	1.57726	-1.67702	2.86021	0.00449431	0.0616758	-2.13242
ENSG00000138315_OIT3	ENSG00000138315	170392	OIT3	1.49737	-2.08159	2.86015	0.00449507	0.0616758	-2.13003
ENSG00000226562_CYP4F26P	ENSG00000226562	106478958	CYP4F26P	1.29641	1.89975	2.85977	0.00450034	0.0617043	-2.30834
ENSG00000234737_KRT18P15	ENSG00000234737	729211	KRT18P15	1.465	-0.851134	2.85922	0.00450793	0.0617648	-2.14049
ENSG00000285867_BX470102.2	ENSG00000285867	NA	NA	1.6223	-1.60079	2.85851	0.00451781	0.0618563	-2.13601
ENSG00000272563_AC016745.2	ENSG00000272563	NA	NA	1.55969	-2.64594	2.85707	0.00453789	0.0620873	-2.13772
ENSG00000267787_AC027097.2	ENSG00000267787	NA	NA	1.58187	-2.02423	2.85551	0.00455971	0.0623419	-2.14243
ENSG00000262312_AC004494.1	ENSG00000262312	NA	NA	1.22779	1.9907	2.85504	0.00456628	0.0623875	-2.36035
ENSG00000237854_LINC00674	ENSG00000237854	NA	LINC00674	1.45041	-1.89669	2.85447	0.00457432	0.0624162	-2.14542
ENSG00000099338_CATSPERG	ENSG00000099338	57828	CATSPERG	1.26928	1.42751	2.85437	0.00457572	0.0624162	-2.24909
ENSG00000242852_ZNF709	ENSG00000242852	163051	ZNF709	1.54725	1.96086	2.85421	0.00457805	0.0624162	-2.36847
ENSG00000170537_TMC7	ENSG00000170537	79905	TMC7	1.53515	-1.23714	2.85378	0.004584	0.0624534	-2.15319
ENSG00000181638_ZFP41	ENSG00000181638	286128	ZFP41	1.18164	2.68145	2.85327	0.00459127	0.0625085	-2.42873
ENSG00000163328_GPR155	ENSG00000163328	151556	GPR155	0.908241	3.8126	2.853	0.0045951	0.0625166	-2.65982
ENSG00000103479_RBL2	ENSG00000103479	5934	RBL2	-0.278759	6.69258	-2.85267	0.00459971	0.0625353	-3.11089
ENSG00000269091_AC010624.3	ENSG00000269091	NA	NA	1.57473	0.706631	2.85241	0.00460332	0.0625405	-2.24448
ENSG00000284697_AC006511.6	ENSG00000284697	NA	NA	1.68711	-2.1077	2.85211	0.00460762	0.062555	-2.15176
ENSG00000184432_COPB2	ENSG00000184432	9276	COPB2	-0.25895	7.1753	-2.85083	0.00462577	0.0627385	-3.22705
ENSG00000186184_POLR1D	ENSG00000186184	51082	POLR1D	-0.312931	5.41145	-2.8507	0.00462761	0.0627385	-2.80548
ENSG00000082397_EPB41L3	ENSG00000082397	23136	EPB41L3	1.30431	2.67999	2.84899	0.00465194	0.0629394	-2.39197
ENSG00000213658_LAT	ENSG00000213658	27040	LAT	1.37692	1.06385	2.84898	0.00465204	0.0629394	-2.23249
ENSG00000114745_GORASP1	ENSG00000114745	64689	GORASP1	0.257792	5.42563	2.84897	0.00465218	0.0629394	-2.90387
ENSG00000198106_AC025279.1	ENSG00000198106	NA	NA	1.53759	0.835806	2.84832	0.0046616	0.0630227	-2.26602
ENSG00000086666_ZFAND6	ENSG00000086666	54469	ZFAND6	-0.393105	5.90827	-2.84795	0.00466679	0.0630489	-2.90529
ENSG00000262470_TVP23CP2	ENSG00000262470	NA	TVP23CP2	1.50615	-1.88755	2.84762	0.00467157	0.0630694	-2.16518
ENSG00000258559_AC005519.1	ENSG00000258559	NA	NA	1.4991	-0.696769	2.84724	0.00467696	0.0630982	-2.18083
ENSG00000196739_COL27A1	ENSG00000196739	85301	COL27A1	1.56769	-0.678604	2.8466	0.00468627	0.0631798	-2.18173
ENSG00000268670_AC016586.1	ENSG00000268670	NA	NA	1.54588	-1.00784	2.8455	0.004702	0.0633478	-2.17648
ENSG00000124486_USP9X	ENSG00000124486	8239	USP9X	-0.255736	8.09562	-2.84439	0.00471809	0.0635204	-3.45598
ENSG00000135404_CD63	ENSG00000135404	967	CD63	-0.335873	7.58206	-2.84386	0.0047257	0.0635414	-3.31366
ENSG00000165684_SNAPC4	ENSG00000165684	6621	SNAPC4	0.573635	4.68806	2.84383	0.00472622	0.0635414	-2.79699
ENSG00000285799_AL645929.3	ENSG00000285799	NA	NA	1.60566	-0.373328	2.84249	0.00474567	0.0637586	-2.20213
ENSG00000110324_IL10RA	ENSG00000110324	3587	IL10RA	1.38578	3.99005	2.84182	0.00475535	0.0637737	-2.64934
ENSG00000150990_DHX37	ENSG00000150990	57647	DHX37	0.685219	3.6294	2.84178	0.00475597	0.0637737	-2.55166
ENSG00000274460_AC092119.2	ENSG00000274460	NA	NA	1.48528	-2.14771	2.84154	0.00475948	0.0637737	-2.17802
ENSG00000155275_TRMT44	ENSG00000155275	152992	TRMT44	0.619548	4.27347	2.8415	0.00475997	0.0637737	-2.69294
ENSG00000204929_AC007389.1	ENSG00000204929	124906016	LOC124906016	1.5166	-2.53075	2.84078	0.00477051	0.0637949	-2.17952
ENSG00000140750_ARHGAP17	ENSG00000140750	55114	ARHGAP17	0.481523	4.77263	2.84078	0.0047706	0.0637949	-2.78805
ENSG00000253666_AP000424.1	ENSG00000253666	NA	NA	1.55633	-0.437217	2.84062	0.00477291	0.0637949	-2.20186
ENSG00000042493_CAPG	ENSG00000042493	822	CAPG	0.696834	5.09008	2.84049	0.00477474	0.0637949	-2.87457
ENSG00000115808_STRN	ENSG00000115808	6801	STRN	-0.38716	6.57409	-2.83978	0.00478522	0.0638909	-3.0894
ENSG00000228960_OR2A9P	ENSG00000228960	NA	OR2A9P	1.38327	0.585859	2.83921	0.00479358	0.0639585	-2.25132
ENSG00000167900_TK1	ENSG00000167900	7083	TK1	1.57773	-0.0356613	2.83865	0.00480169	0.0640225	-2.21356
ENSG00000068305_MEF2A	ENSG00000068305	4205	MEF2A	0.255243	6.28819	2.83589	0.00484251	0.0645223	-3.13921
ENSG00000203761_MSTO2P	ENSG00000203761	NA	MSTO2P	1.59745	-2.67144	2.83556	0.00484739	0.064543	-2.19282
ENSG00000233024_NPIPA9	ENSG00000233024	105376752	NPIPA9	0.619813	4.37789	2.83426	0.0048666	0.0647499	-2.7631
ENSG00000131591_C1orf159	ENSG00000131591	54991	C1orf159	1.24534	2.58189	2.83391	0.00487186	0.0647499	-2.43515
ENSG00000234981_AC244034.1	ENSG00000234981	100271037	RPL7AP20	1.54475	-2.19275	2.83383	0.00487297	0.0647499	-2.19763
ENSG00000223653_AL078459.1	ENSG00000223653	NA	BCL10-AS1	1.59976	-1.89746	2.83281	0.00488828	0.0648229	-2.20044
ENSG00000250327_RPSAP70	ENSG00000250327	105377595	RPSAP70	1.50438	-2.2412	2.83251	0.00489278	0.0648229	-2.20095
ENSG00000002587_HS3ST1	ENSG00000002587	9957	HS3ST1	0.581461	5.17799	2.8324	0.0048944	0.0648229	-2.93445
ENSG00000124783_SSR1	ENSG00000124783	6745	SSR1	-0.282457	6.51924	-2.83237	0.00489478	0.0648229	-3.12128
ENSG00000197332_AC008543.1	ENSG00000197332	NA	NA	1.59714	-0.492969	2.83234	0.0048952	0.0648229	-2.22926
ENSG00000142227_EMP3	ENSG00000142227	2014	EMP3	1.39421	2.00403	2.83184	0.00490277	0.064866	-2.34584
ENSG00000123349_PFDN5	ENSG00000123349	5204	PFDN5	-0.32363	6.29308	-2.83168	0.00490515	0.064866	-3.07525
ENSG00000129048_ACKR4	ENSG00000129048	51554	ACKR4	1.43776	0.899393	2.82929	0.00494106	0.0652816	-2.30008
ENSG00000132819_RBM38	ENSG00000132819	55544	RBM38	0.60548	4.95521	2.82904	0.00494477	0.0652816	-2.89929
ENSG00000279022_AL359715.4	ENSG00000279022	NA	NA	1.51737	-1.74046	2.82892	0.0049467	0.0652816	-2.21148
ENSG00000254872_LINC02688	ENSG00000254872	101927503	LINC02688	1.62039	-1.59277	2.82746	0.00496869	0.0655271	-2.21573
ENSG00000183576_SETD3	ENSG00000183576	84193	SETD3	-0.259805	5.66875	-2.82688	0.00497754	0.0655609	-2.94135
ENSG00000134575_ACP2	ENSG00000134575	53	ACP2	0.661006	4.29928	2.82663	0.00498137	0.0655609	-2.72501
ENSG00000142606_MMEL1	ENSG00000142606	79258	MMEL1	1.50453	-2.39732	2.82662	0.00498141	0.0655609	-2.21564
ENSG00000228166_MTND1P11	ENSG00000228166	100873212	MTND1P11	1.51882	-0.568782	2.82606	0.00498998	0.06561	-2.23569
ENSG00000113494_PRLR	ENSG00000113494	5618	PRLR	1.63207	-1.41137	2.82586	0.00499303	0.06561	-2.2204
ENSG00000286750_AC015802.7	ENSG00000286750	NA	NA	1.44033	-2.10343	2.82571	0.0049953	0.06561	-2.21876
ENSG00000111247_RAD51AP1	ENSG00000111247	10635	RAD51AP1	1.37497	0.313813	2.82398	0.00502169	0.0658865	-2.26104
ENSG00000283041_AC008038.1	ENSG00000283041	729998	LOC729998	-0.680768	1.75641	-2.82367	0.00502656	0.0658865	-2.26586
ENSG00000234509_AP000253.1	ENSG00000234509	NA	SOD1-DT	1.46684	-2.12477	2.82365	0.00502684	0.0658865	-2.22399
ENSG00000166813_KIF7	ENSG00000166813	374654	KIF7	1.56472	-0.458383	2.8233	0.00503215	0.0658865	-2.24257
ENSG00000160613_PCSK7	ENSG00000160613	9159	PCSK7	0.356655	5.63313	2.82322	0.00503337	0.0658865	-3.01613
ENSG00000286116_AL157394.3	ENSG00000286116	NA	NA	1.59465	-2.18122	2.82263	0.0050425	0.0659614	-2.22606
ENSG00000241112_RPL29P14	ENSG00000241112	NA	RPL29P14	1.53106	-1.14658	2.82057	0.00507418	0.0663309	-2.23866
ENSG00000184545_DUSP8	ENSG00000184545	1850	DUSP8	1.26465	1.88602	2.81896	0.00509914	0.0665892	-2.36504
ENSG00000169764_UGP2	ENSG00000169764	7360	UGP2	-0.25573	6.41769	-2.81874	0.00510252	0.0665892	-3.14459
ENSG00000205209_SCGB2B2	ENSG00000205209	284402	SCGB2B2	1.53355	-1.72325	2.81863	0.00510425	0.0665892	-2.23853
ENSG00000049768_FOXP3	ENSG00000049768	50943	FOXP3	1.53921	-2.64736	2.81804	0.00511335	0.066663	-2.23722
ENSG00000173200_PARP15	ENSG00000173200	165631	PARP15	1.71657	-0.334473	2.81769	0.00511884	0.0666687	-2.2546
ENSG00000075643_MOCOS	ENSG00000075643	55034	MOCOS	0.827707	4.08463	2.81757	0.00512068	0.0666687	-2.77441
ENSG00000261286_ATP2C2-AS1	ENSG00000261286	105371374	ATP2C2-AS1	1.35021	0.185443	2.81636	0.00513965	0.0668707	-2.28278
ENSG00000260032_NORAD	ENSG00000260032	647979	NORAD	-0.274723	8.35303	-2.81564	0.00515084	0.0669335	-3.62051
ENSG00000263677_AC012588.1	ENSG00000263677	NA	NA	1.48777	-2.7918	2.81561	0.00515139	0.0669335	-2.24338
ENSG00000104899_AMH	ENSG00000104899	268	AMH	1.67406	-1.81708	2.81416	0.00517416	0.0671843	-2.24873
ENSG00000164032_H2AZ1	ENSG00000164032	3015	H2AZ1	-0.442459	5.88685	-2.81374	0.00518076	0.0672249	-2.98126
ENSG00000253521_HPYR1	ENSG00000253521	93668	HPYR1	1.47793	-0.229064	2.81271	0.00519701	0.0673883	-2.28141
ENSG00000130600_H19	ENSG00000130600	283120	H19	-2.07856	-2.56137	-2.8125	0.00520032	0.0673883	-2.25685
ENSG00000164916_FOXK1	ENSG00000164916	221937	FOXK1	0.370993	5.97952	2.81227	0.00520389	0.0673895	-3.14708
ENSG00000136003_ISCU	ENSG00000136003	23479	ISCU	-0.263978	5.71385	-2.81041	0.00523337	0.0677259	-3.00541
ENSG00000180573_H2AC6	ENSG00000180573	8334	H2AC6	0.531977	5.69851	2.80987	0.00524193	0.0677914	-3.09173
ENSG00000072310_SREBF1	ENSG00000072310	6720	SREBF1	0.504617	6.21923	2.80854	0.00526312	0.0679956	-3.21258
ENSG00000243232_PCDHAC2	ENSG00000243232	56134	PCDHAC2	1.24843	2.23175	2.80844	0.00526474	0.0679956	-2.48316
ENSG00000205559_CHKB-DT	ENSG00000205559	100144603	CHKB-DT	1.33184	0.812238	2.80766	0.00527726	0.0681119	-2.3255
ENSG00000010278_CD9	ENSG00000010278	928	CD9	-0.387427	8.21457	-2.80617	0.00530112	0.0683742	-3.60656
ENSG00000157303_SUSD3	ENSG00000157303	203328	SUSD3	1.45743	0.185917	2.80556	0.00531094	0.0684552	-2.30217
ENSG00000255328_AC136475.5	ENSG00000255328	NA	NA	1.79968	-2.85815	2.80504	0.00531935	0.0684961	-2.27018
ENSG00000164879_CA3	ENSG00000164879	761	CA3	1.49735	-1.41295	2.80492	0.00532119	0.0684961	-2.27471
ENSG00000141564_RPTOR	ENSG00000141564	57521	RPTOR	0.6267	4.74072	2.80445	0.0053289	0.0685498	-2.89682
ENSG00000103264_FBXO31	ENSG00000103264	79791	FBXO31	0.631906	4.68204	2.80397	0.00533667	0.0685797	-2.91537
ENSG00000141579_ZNF750	ENSG00000141579	79755	ZNF750	0.52971	4.76301	2.80386	0.00533831	0.0685797	-2.92091
ENSG00000166123_GPT2	ENSG00000166123	84706	GPT2	0.487584	5.54927	2.80333	0.00534699	0.0686457	-3.09161
ENSG00000197965_MPZL1	ENSG00000197965	9019	MPZL1	-0.343964	5.41045	-2.80279	0.00535565	0.0687113	-2.92222
ENSG00000109758_HGFAC	ENSG00000109758	3083	HGFAC	1.44806	-3.01109	2.80178	0.00537218	0.0688778	-2.27843
ENSG00000132361_CLUH	ENSG00000132361	23277	CLUH	0.673227	5.81046	2.80146	0.0053773	0.0688978	-3.19034
ENSG00000279320_AC069528.2	ENSG00000279320	NA	NA	1.70282	0.882556	2.80061	0.00539118	0.0690049	-2.36378
ENSG00000187796_CARD9	ENSG00000187796	64170	CARD9	1.54182	0.280328	2.80051	0.00539279	0.0690049	-2.32282
ENSG00000267390_AC036176.1	ENSG00000267390	NA	KDSR-DT	1.49388	-1.6678	2.79965	0.00540682	0.0691387	-2.28833
ENSG00000124172_ATP5F1E	ENSG00000124172	514	ATP5F1E	-0.320732	5.66479	-2.79807	0.00543278	0.0694248	-3.00206
ENSG00000286327_AL035427.2	ENSG00000286327	NA	NA	1.53882	-1.07685	2.79752	0.00544189	0.069494	-2.3
ENSG00000148175_STOM	ENSG00000148175	2040	STOM	0.412016	6.6757	2.79731	0.00544538	0.069494	-3.35155
ENSG00000105374_NKG7	ENSG00000105374	4818	NKG7	1.79564	0.00708657	2.79544	0.00547615	0.0698216	-2.3165
ENSG00000241472_PTPRG-AS1	ENSG00000241472	100506994	PTPRG-AS1	1.4956	-1.58407	2.79514	0.00548108	0.0698216	-2.29852
ENSG00000152475_ZNF837	ENSG00000152475	116412	ZNF837	1.63559	-1.11996	2.7951	0.00548186	0.0698216	-2.3017
ENSG00000228477_AL663070.2	ENSG00000228477	NA	NA	1.58787	-1.10711	2.79472	0.00548815	0.0698558	-2.30797
ENSG00000272269_AL138724.2	ENSG00000272269	105374952	NUP153-AS1	1.52867	-1.60127	2.79336	0.00551079	0.0700979	-2.30165
ENSG00000225450_AL021707.1	ENSG00000225450	NA	NA	1.74031	-2.18059	2.7927	0.00552164	0.0701897	-2.30218
ENSG00000183426_NPIPA1	ENSG00000183426	9284	NPIPA1	0.585332	5.64869	2.79146	0.00554237	0.070407	-3.18412
ENSG00000213171_LINGO4	ENSG00000213171	339398	LINGO4	1.5979	-1.64064	2.79067	0.00555566	0.0705295	-2.31039
ENSG00000266412_NCOA4	ENSG00000266412	8031	NCOA4	-0.350339	8.11504	-2.78979	0.00557042	0.0706304	-3.59183
ENSG00000147799_ARHGAP39	ENSG00000147799	80728	ARHGAP39	0.749719	5.51234	2.78947	0.00557578	0.0706304	-3.19893
ENSG00000010327_STAB1	ENSG00000010327	23166	STAB1	1.46046	2.16352	2.78936	0.00557766	0.0706304	-2.4618
ENSG00000071626_DAZAP1	ENSG00000071626	26528	DAZAP1	0.476694	5.66807	2.78933	0.00557819	0.0706304	-3.14717
ENSG00000168003_SLC3A2	ENSG00000168003	6520	SLC3A2	0.431882	6.03883	2.78886	0.00558612	0.0706845	-3.21694
ENSG00000179965_ZNF771	ENSG00000179965	51333	ZNF771	1.41673	-0.154886	2.78804	0.00559996	0.0708134	-2.33697
ENSG00000196586_MYO6	ENSG00000196586	4646	MYO6	-0.407667	7.60006	-2.78763	0.00560684	0.0708541	-3.47973
ENSG00000215029_TCP11X2	ENSG00000215029	100996648	TCP11X2	1.45827	1.45684	2.78725	0.00561324	0.0708662	-2.47162
ENSG00000226453_LINC02542	ENSG00000226453	NA	LINC02542	1.51878	-1.91369	2.78714	0.00561512	0.0708662	-2.31652
ENSG00000253671_AC027117.1	ENSG00000253671	NA	NA	0.754919	3.94116	2.78688	0.00561955	0.0708759	-2.85448
ENSG00000187808_SOWAHD	ENSG00000187808	347454	SOWAHD	1.56366	-2.11307	2.78661	0.0056241	0.0708837	-2.31697
ENSG00000112139_MDGA1	ENSG00000112139	266727	MDGA1	1.70258	-0.0434032	2.78641	0.00562749	0.0708837	-2.35524
ENSG00000260337_AC091544.4	ENSG00000260337	NA	NA	1.54444	-0.767553	2.78526	0.00564701	0.0710833	-2.33603
ENSG00000273771_AC024337.2	ENSG00000273771	NA	NA	1.44953	-2.18344	2.78475	0.00565578	0.0711474	-2.32162
ENSG00000254560_BBOX1-AS1	ENSG00000254560	103695435	BBOX1-AS1	1.4115	-0.159957	2.78412	0.00566649	0.0712358	-2.35512
ENSG00000205089_CCNI2	ENSG00000205089	645121	CCNI2	1.51583	0.100405	2.78277	0.0056897	0.0714812	-2.36418
ENSG00000011198_ABHD5	ENSG00000011198	51099	ABHD5	-0.672186	6.20251	-2.78251	0.00569412	0.0714903	-3.09861
ENSG00000158106_RHPN1	ENSG00000158106	114822	RHPN1	0.904725	4.38363	2.782	0.00570285	0.0715516	-2.94015
ENSG00000091039_OSBPL8	ENSG00000091039	114882	OSBPL8	-0.447442	7.04888	-2.78179	0.00570639	0.0715516	-3.34321
ENSG00000101224_CDC25B	ENSG00000101224	994	CDC25B	0.968791	2.65348	2.7813	0.00571493	0.0715679	-2.56131
ENSG00000187688_TRPV2	ENSG00000187688	51393	TRPV2	1.72201	0.610725	2.78129	0.00571508	0.0715679	-2.38284
ENSG00000145391_SETD7	ENSG00000145391	80854	SETD7	-0.345747	6.01554	-2.7804	0.00573038	0.0716903	-3.13569
ENSG00000274272_AC069281.2	ENSG00000274272	NA	NA	1.57262	1.78942	2.78025	0.00573297	0.0716903	-2.50097
ENSG00000174695_TMEM167A	ENSG00000174695	153339	TMEM167A	-0.326367	5.93054	-2.78008	0.00573597	0.0716903	-3.10982
ENSG00000269352_PTOV1-AS2	ENSG00000269352	NA	PTOV1-AS2	1.36918	0.349031	2.77948	0.00574629	0.071773	-2.3843
ENSG00000125968_ID1	ENSG00000125968	3397	ID1	0.765378	4.9381	2.77914	0.00575218	0.0718003	-3.03387
ENSG00000099991_CABIN1	ENSG00000099991	23523	CABIN1	0.405817	6.76381	2.77886	0.00575705	0.0718147	-3.44163
ENSG00000136997_MYC	ENSG00000136997	4609	MYC	1.05914	3.62924	2.77863	0.005761	0.0718177	-2.78048
ENSG00000280036_AC020661.4	ENSG00000280036	NA	NA	1.48971	-1.52057	2.77778	0.00577574	0.0719552	-2.34298
ENSG00000226180_AC010536.1	ENSG00000226180	100129215	LOC100129215	1.49357	-0.24835	2.77721	0.00578561	0.0720317	-2.36576
ENSG00000234373_SNX18P7	ENSG00000234373	NA	SNX18P7	1.48214	-0.235783	2.77669	0.00579478	0.0720996	-2.37599
ENSG00000230797_YY2	ENSG00000230797	404281	YY2	1.59296	-1.32515	2.7762	0.00580321	0.072158	-2.34944
ENSG00000224420_ADM5	ENSG00000224420	199800	ADM5	1.63251	-1.36737	2.7755	0.00581555	0.0722651	-2.34994
ENSG00000026036_RTEL1-TNFRSF6B	ENSG00000026036	100533107	RTEL1-TNFRSF6B	1.36167	2.15385	2.77496	0.00582499	0.0723175	-2.52602
ENSG00000285851_AL359762.3	ENSG00000285851	NA	NA	1.54395	0.406661	2.77483	0.00582724	0.0723175	-2.4029
ENSG00000102317_RBM3	ENSG00000102317	5935	RBM3	-0.336338	7.16091	-2.77427	0.00583705	0.0723929	-3.41692
ENSG00000265479_DTX2P1-UPK3BP1-PMS2P11	ENSG00000265479	441263	DTX2P1-UPK3BP1-PMS2P11	0.67167	5.28058	2.77343	0.00585173	0.0725183	-3.13098
ENSG00000196778_OR52K1	ENSG00000196778	390036	OR52K1	1.93344	-1.9293	2.77327	0.00585465	0.0725183	-2.35177
ENSG00000108828_VAT1	ENSG00000108828	10493	VAT1	-0.612506	5.14435	-2.77254	0.00586735	0.0726291	-2.88779
ENSG00000249279_LINC02057	ENSG00000249279	105378992	LINC02057	1.53365	-0.872727	2.77146	0.00588647	0.0728193	-2.36498
ENSG00000111788_AC009533.1	ENSG00000111788	NA	NA	1.54604	-0.323756	2.7706	0.00590171	0.0729027	-2.38336
ENSG00000172322_CLEC12A	ENSG00000172322	160364	CLEC12A	1.99299	-0.23453	2.77041	0.005905	0.0729027	-2.38707
ENSG00000206195_DUXAP8	ENSG00000206195	503637	DUXAP8	1.65443	-2.31155	2.7701	0.00591063	0.0729027	-2.35867
ENSG00000109927_TECTA	ENSG00000109927	7007	TECTA	1.54819	-1.07592	2.76978	0.00591622	0.0729027	-2.36744
ENSG00000278864_AC055811.4	ENSG00000278864	NA	NA	1.30861	1.03213	2.7697	0.00591772	0.0729027	-2.44188
ENSG00000117010_ZNF684	ENSG00000117010	127396	ZNF684	1.28901	0.747873	2.76958	0.00591973	0.0729027	-2.42184
ENSG00000003402_CFLAR	ENSG00000003402	8837	CFLAR	0.401531	8.96425	2.76947	0.00592183	0.0729027	-3.98429
ENSG00000121741_ZMYM2	ENSG00000121741	7750	ZMYM2	-0.213922	7.03785	-2.76938	0.00592334	0.0729027	-3.42946
ENSG00000272455_AL391244.2	ENSG00000272455	NA	MRPL20-DT	1.43984	-1.52078	2.76835	0.00594175	0.0730626	-2.36616
ENSG00000179832_MROH1	ENSG00000179832	727957	MROH1	0.526173	5.85581	2.76823	0.00594389	0.0730626	-3.25998
ENSG00000182584_ACTL10	ENSG00000182584	NA	NA	1.45209	0.0773939	2.7673	0.00596047	0.07322	-2.39863
ENSG00000163013_FBXO41	ENSG00000163013	150726	FBXO41	1.14055	2.02799	2.76675	0.00597019	0.0732929	-2.52068
ENSG00000182473_EXOC7	ENSG00000182473	23265	EXOC7	0.22733	7.11755	2.76635	0.0059775	0.0733361	-3.51411
ENSG00000166405_RIC3	ENSG00000166405	79608	RIC3	0.818001	3.38801	2.76602	0.00598335	0.0733614	-2.7424
ENSG00000169413_RNASE6	ENSG00000169413	6039	RNASE6	1.43848	0.48447	2.7648	0.00600532	0.0735842	-2.40707
ENSG00000116514_RNF19B	ENSG00000116514	127544	RNF19B	0.627347	6.43851	2.76427	0.00601486	0.0736544	-3.37135
ENSG00000228672_PROB1	ENSG00000228672	389333	PROB1	1.48946	-0.332707	2.76372	0.00602478	0.0737293	-2.40238
ENSG00000260077_AC104794.3	ENSG00000260077	NA	NA	1.48614	-2.12188	2.76304	0.00603704	0.0738327	-2.3758
ENSG00000176953_NFATC2IP	ENSG00000176953	84901	NFATC2IP	0.299507	5.1709	2.76273	0.00604262	0.0738376	-3.06512
ENSG00000139697_SBNO1	ENSG00000139697	55206	SBNO1	-0.218809	6.79357	-2.7626	0.00604507	0.0738376	-3.39254
ENSG00000153201_RANBP2	ENSG00000153201	5903	RANBP2	-0.307942	8.29066	-2.76217	0.0060527	0.0738841	-3.72369
ENSG00000214022_REPIN1	ENSG00000214022	29803	REPIN1	0.497771	6.23617	2.7618	0.00605953	0.0739209	-3.36803
ENSG00000241859_ANOS2P	ENSG00000241859	NA	ANOS2P	1.5962	-3.03105	2.76091	0.00607565	0.0740708	-2.38066
ENSG00000171195_MUC7	ENSG00000171195	4589	MUC7	-1.94526	-1.12506	-2.76056	0.00608198	0.0741014	-2.38297
ENSG00000078140_UBE2K	ENSG00000078140	3093	UBE2K	-0.256232	5.83767	-2.75968	0.00609813	0.0742514	-3.16079
ENSG00000051108_HERPUD1	ENSG00000051108	9709	HERPUD1	-0.332444	6.31092	-2.75795	0.00612971	0.0745891	-3.26519
ENSG00000182057_OGFRP1	ENSG00000182057	NA	OGFRP1	1.1951	1.28715	2.75708	0.00614574	0.0747371	-2.50114
ENSG00000275126_H4C13	ENSG00000275126	8368	H4C13	1.60972	-1.68847	2.75655	0.00615547	0.0748084	-2.39359
ENSG00000071246_VASH1	ENSG00000071246	22846	VASH1	1.16812	3.20834	2.75592	0.00616713	0.0748593	-2.70401
ENSG00000151838_CCDC175	ENSG00000151838	729665	CCDC175	1.54259	-1.16202	2.75587	0.00616804	0.0748593	-2.40516
ENSG00000034677_RNF19A	ENSG00000034677	25897	RNF19A	0.315241	7.00402	2.75569	0.00617125	0.0748593	-3.52422
ENSG00000243284_VSIG8	ENSG00000243284	391123	VSIG8	1.52727	-3.05559	2.75518	0.00618078	0.0749161	-2.39492
ENSG00000124574_ABCC10	ENSG00000124574	89845	ABCC10	0.727588	4.06287	2.7549	0.0061859	0.0749161	-2.91322
ENSG00000113368_LMNB1	ENSG00000113368	4001	LMNB1	1.02566	5.10011	2.75472	0.00618922	0.0749161	-3.15676
ENSG00000183723_CMTM4	ENSG00000183723	146223	CMTM4	-0.678805	6.49155	-2.7546	0.00619141	0.0749161	-3.3091
ENSG00000268947_AC002128.1	ENSG00000268947	NA	NA	1.55277	-2.11407	2.75367	0.00620865	0.0750007	-2.39932
ENSG00000023228_NDUFS1	ENSG00000023228	4719	NDUFS1	-0.290802	6.59048	-2.75363	0.00620947	0.0750007	-3.3643
ENSG00000125037_EMC3	ENSG00000125037	55831	EMC3	-0.37869	5.45196	-2.7536	0.00621003	0.0750007	-3.06592
ENSG00000139567_ACVRL1	ENSG00000139567	94	ACVRL1	1.49125	-0.0672287	2.75317	0.00621799	0.07505	-2.42436
ENSG00000163600_ICOS	ENSG00000163600	29851	ICOS	1.66497	-1.37049	2.75295	0.00622207	0.0750525	-2.40318
ENSG00000113319_RASGRF2	ENSG00000113319	5924	RASGRF2	1.51518	-0.0975912	2.75231	0.00623393	0.0751488	-2.44358
ENSG00000243107_AC000120.2	ENSG00000243107	NA	NA	1.44468	-0.315765	2.75152	0.00624857	0.0752778	-2.42767
ENSG00000267325_LINC01415	ENSG00000267325	NA	LINC01415	1.10203	2.16715	2.75115	0.00625554	0.0752778	-2.60279
ENSG00000139679_LPAR6	ENSG00000139679	10161	LPAR6	0.785128	3.83499	2.75111	0.0062563	0.0752778	-2.85535
ENSG00000179627_ZBTB42	ENSG00000179627	100128927	ZBTB42	0.816911	3.83928	2.75073	0.00626345	0.0752807	-2.87399
ENSG00000267648_AC060766.5	ENSG00000267648	NA	NA	1.49923	-2.55425	2.75068	0.00626432	0.0752807	-2.40594
ENSG00000111224_PARP11	ENSG00000111224	57097	PARP11	0.816892	3.4482	2.75037	0.00627017	0.0753042	-2.78736
ENSG00000186648_CARMIL3	ENSG00000186648	90668	CARMIL3	1.52627	-1.36194	2.74972	0.0062823	0.0754032	-2.41225
ENSG00000096433_ITPR3	ENSG00000096433	3710	ITPR3	0.349407	6.99883	2.749	0.00629572	0.0755175	-3.53286
ENSG00000224905_AP001347.1	ENSG00000224905	NA	NA	1.48756	-2.38218	2.74784	0.00631761	0.0757331	-2.41315
ENSG00000138670_RASGEF1B	ENSG00000138670	153020	RASGEF1B	0.42808	6.37995	2.74724	0.00632898	0.0757974	-3.40739
ENSG00000276071_AC074138.1	ENSG00000276071	NA	NA	1.44406	-2.13523	2.74714	0.00633081	0.0757974	-2.4155
ENSG00000167658_EEF2	ENSG00000167658	1938	EEF2	-0.374932	9.30131	-2.7459	0.00635433	0.076032	-4.01506
ENSG00000179750_APOBEC3B	ENSG00000179750	9582	APOBEC3B	1.4386	1.14436	2.74533	0.00636517	0.0761147	-2.52665
ENSG00000108298_RPL19	ENSG00000108298	6143	RPL19	-0.351762	7.98881	-2.7448	0.00637508	0.0761861	-3.695
ENSG00000231668_PPP2R2DP1	ENSG00000231668	NA	PPP2R2DP1	1.5554	-1.17793	2.74402	0.00639	0.0763174	-2.43399
ENSG00000110422_HIPK3	ENSG00000110422	10114	HIPK3	-0.275288	8.13177	-2.74283	0.00641264	0.0764991	-3.75953
ENSG00000281207_SLFNL1-AS1	ENSG00000281207	100507178	SLFNL1-AS1	1.48238	-0.161088	2.74281	0.00641312	0.0764991	-2.4536
ENSG00000255857_PXN-AS1	ENSG00000255857	100506649	PXN-AS1	1.41488	-0.761773	2.74241	0.00642067	0.076542	-2.44297
ENSG00000249335_AC093523.2	ENSG00000249335	NA	NA	1.5569	-1.96394	2.74202	0.0064281	0.0765834	-2.42905
ENSG00000236039_AC019117.2	ENSG00000236039	101927630	LINC02889	1.41496	0.336762	2.7414	0.00644007	0.0766534	-2.46744
ENSG00000238039_AC244197.2	ENSG00000238039	NA	NA	1.5007	-0.637487	2.7413	0.0064419	0.0766534	-2.45063
ENSG00000125868_DSTN	ENSG00000125868	11034	DSTN	-0.463487	7.27433	-2.74078	0.00645188	0.076725	-3.54406
ENSG00000255710_AP003170.1	ENSG00000255710	NA	NA	1.5004	-1.4262	2.74026	0.00646201	0.0767983	-2.43667
ENSG00000124333_VAMP7	ENSG00000124333	6845	VAMP7	-0.340474	4.86597	-2.73999	0.00646704	0.076811	-2.94058
ENSG00000118292_C1orf54	ENSG00000118292	79630	C1orf54	1.40904	-1.28389	2.73972	0.00647234	0.0768268	-2.43846
ENSG00000175931_UBE2O	ENSG00000175931	63893	UBE2O	0.57043	4.72577	2.73933	0.00647993	0.0768698	-3.07443
ENSG00000105609_LILRB5	ENSG00000105609	10990	LILRB5	1.57094	-2.80376	2.73887	0.00648876	0.0769274	-2.43513
ENSG00000184967_NOC4L	ENSG00000184967	79050	NOC4L	1.15154	1.91039	2.73739	0.00651742	0.0771821	-2.58331
ENSG00000260729_AC009690.1	ENSG00000260729	NA	NA	1.7262	-0.117081	2.73735	0.00651822	0.0771821	-2.48968
ENSG00000127666_TICAM1	ENSG00000127666	148022	TICAM1	1.01634	4.1839	2.73685	0.00652787	0.0772492	-2.94416
ENSG00000141086_CTRL	ENSG00000141086	1506	CTRL	1.41995	-0.0243069	2.73606	0.00654319	0.0773831	-2.47329
ENSG00000279356_AC007610.6	ENSG00000279356	NA	NA	1.42391	-1.83462	2.73582	0.00654778	0.0773901	-2.44441
ENSG00000262155_LINC02175	ENSG00000262155	283887	LINC02175	1.36342	0.510208	2.73535	0.00655706	0.0774525	-2.50619
ENSG00000148803_FUOM	ENSG00000148803	282969	FUOM	1.57589	-1.26667	2.73475	0.00656878	0.077505	-2.4504
ENSG00000254415_SIGLEC14	ENSG00000254415	100049587	SIGLEC14	2.00206	1.29446	2.73471	0.00656951	0.077505	-2.58825
ENSG00000158710_TAGLN2	ENSG00000158710	8407	TAGLN2	-0.363399	8.21835	-2.73278	0.0066073	0.0779034	-3.76614
ENSG00000258484_SPESP1	ENSG00000258484	246777	SPESP1	1.59707	-1.46527	2.73223	0.00661804	0.0779353	-2.45577
ENSG00000114019_AMOTL2	ENSG00000114019	51421	AMOTL2	0.824029	5.17645	2.73223	0.00661806	0.0779353	-3.21143
ENSG00000246820_RIC3-DT	ENSG00000246820	NA	RIC3-DT	1.33707	-3.25098	2.73129	0.00663649	0.0780385	-2.45399
ENSG00000179922_ZNF784	ENSG00000179922	147808	ZNF784	1.22157	1.06675	2.73101	0.00664199	0.0780385	-2.5441
ENSG00000141384_TAF4B	ENSG00000141384	6875	TAF4B	1.13352	2.02181	2.73101	0.00664213	0.0780385	-2.6346
ENSG00000248167_TRIM39-RPP21	ENSG00000248167	202658	TRIM39-RPP21	1.11475	-4.3263	2.73096	0.00664295	0.0780385	-2.4586
ENSG00000116001_TIA1	ENSG00000116001	7072	TIA1	0.372765	5.70455	2.72998	0.00666242	0.0782198	-3.32952
ENSG00000064932_SBNO2	ENSG00000064932	22904	SBNO2	0.887437	6.86607	2.72974	0.00666705	0.0782267	-3.59636
ENSG00000196497_IPO4	ENSG00000196497	79711	IPO4	0.726154	4.76546	2.72892	0.00668332	0.0782976	-3.15638
ENSG00000236254_MTND4P14	ENSG00000236254	100653489	MTND4P14	1.46758	-0.494825	2.72879	0.00668589	0.0782976	-2.48593
ENSG00000167601_AXL	ENSG00000167601	558	AXL	0.839926	3.41745	2.72866	0.00668844	0.0782976	-2.82358
ENSG00000121807_CCR2	ENSG00000121807	729230	CCR2	1.69443	-1.31572	2.72844	0.00669292	0.0782976	-2.46451
ENSG00000129244_ATP1B2	ENSG00000129244	482	ATP1B2	1.46467	-2.77718	2.72842	0.00669331	0.0782976	-2.46082
ENSG00000118507_AKAP7	ENSG00000118507	9465	AKAP7	1.14502	1.55415	2.72778	0.00670603	0.0783643	-2.59329
ENSG00000127580_WDR24	ENSG00000127580	84219	WDR24	1.03686	2.06677	2.72768	0.00670803	0.0783643	-2.6198
ENSG00000279631_AL158211.5	ENSG00000279631	NA	NA	1.49962	-0.851246	2.72752	0.00671115	0.0783643	-2.47639
ENSG00000148408_CACNA1B	ENSG00000148408	774	CACNA1B	1.58828	-0.753844	2.72651	0.00673139	0.0785271	-2.49128
ENSG00000074319_TSG101	ENSG00000074319	7251	TSG101	-0.260077	5.55869	-2.72641	0.00673321	0.0785271	-3.17908
ENSG00000063169_BICRA	ENSG00000063169	29998	BICRA	0.866387	3.39013	2.72542	0.00675319	0.0787127	-2.81547
ENSG00000159374_M1AP	ENSG00000159374	130951	M1AP	1.27554	1.59186	2.72455	0.00677061	0.0788682	-2.62467
ENSG00000279891_AC022498.2	ENSG00000279891	401105	FLJ42393	1.47886	0.237422	2.72406	0.00678037	0.0789297	-2.52344
ENSG00000187037_GPR141	ENSG00000187037	353345	GPR141	1.86251	-1.83307	2.72388	0.00678404	0.0789297	-2.4746
ENSG00000250130_AC090519.1	ENSG00000250130	NA	GAPDHP43	1.42114	-0.760842	2.72361	0.00678937	0.0789443	-2.49115
ENSG00000226686_LINC01535	ENSG00000226686	101927667	LINC01535	1.51381	-2.05274	2.72335	0.00679469	0.0789587	-2.47494
ENSG00000105248_YJU2	ENSG00000105248	55702	YJU2	1.02107	2.6526	2.72145	0.006833	0.0793379	-2.70616
ENSG00000168811_IL12A	ENSG00000168811	3592	IL12A	1.44445	-0.406861	2.72132	0.00683552	0.0793379	-2.50078
ENSG00000141232_TOB1	ENSG00000141232	10140	TOB1	-0.372736	6.62477	-2.72068	0.00684858	0.0794419	-3.44006
ENSG00000167157_PRRX2	ENSG00000167157	51450	PRRX2	1.56558	-0.508538	2.71907	0.00688117	0.0797722	-2.4977
ENSG00000102032_RENBP	ENSG00000102032	5973	RENBP	1.57107	0.521224	2.7179	0.00690517	0.0799482	-2.52915
ENSG00000075856_SART3	ENSG00000075856	9733	SART3	0.255945	5.27441	2.7179	0.00690521	0.0799482	-3.20977
ENSG00000105298_CACTIN	ENSG00000105298	58509	CACTIN	0.836736	3.56997	2.71759	0.0069114	0.0799482	-2.86898
ENSG00000237399_PITRM1-AS1	ENSG00000237399	100507034	PITRM1-AS1	1.51264	-0.839328	2.71752	0.00691288	0.0799482	-2.49854
ENSG00000184675_AMER1	ENSG00000184675	139285	AMER1	0.984325	2.44694	2.71694	0.00692469	0.080037	-2.71696
ENSG00000116299_KIAA1324	ENSG00000116299	57535	ELAPOR1	-0.604023	5.97857	-2.7158	0.00694805	0.0802588	-3.26074
ENSG00000140506_LMAN1L	ENSG00000140506	79748	LMAN1L	1.4776	-2.82163	2.7156	0.00695217	0.0802588	-2.49231
ENSG00000274737_AC004466.2	ENSG00000274737	NA	NA	1.42247	-2.14871	2.71536	0.00695716	0.0802685	-2.49304
ENSG00000179611_DGKZP1	ENSG00000179611	400126	DGKZP1	1.16451	0.518606	2.7144	0.00697684	0.0804477	-2.55075
ENSG00000176597_B3GNT5	ENSG00000176597	84002	B3GNT5	-0.437163	7.74748	-2.71413	0.00698246	0.0804645	-3.70407
ENSG00000149927_DOC2A	ENSG00000149927	8448	DOC2A	1.60041	-1.07557	2.71296	0.00700657	0.0806943	-2.50768
ENSG00000224957_LINC01266	ENSG00000224957	101927215	LINC01266	1.52955	-1.15795	2.71254	0.00701542	0.0807483	-2.51152
ENSG00000186193_SAPCD2	ENSG00000186193	89958	SAPCD2	1.45891	-0.224642	2.71176	0.00703152	0.0808854	-2.52792
ENSG00000196517_SLC6A9	ENSG00000196517	6536	SLC6A9	0.543082	4.6838	2.71097	0.00704799	0.0809795	-3.14653
ENSG00000154222_CC2D1B	ENSG00000154222	200014	CC2D1B	0.277664	5.0451	2.71096	0.00704806	0.0809795	-3.16887
ENSG00000158457_TSPAN33	ENSG00000158457	340348	TSPAN33	1.00654	2.52092	2.70989	0.00707048	0.0811889	-2.71
ENSG00000280388_AC006330.1	ENSG00000280388	NA	NA	1.33265	0.885509	2.70911	0.00708662	0.081326	-2.58409
ENSG00000174227_PIGG	ENSG00000174227	54872	PIGG	0.498129	5.31235	2.70888	0.00709154	0.0813343	-3.30643
ENSG00000072518_MARK2	ENSG00000072518	2011	MARK2	0.295392	6.34661	2.70864	0.00709651	0.0813361	-3.48361
ENSG00000143891_GALM	ENSG00000143891	130589	GALM	0.810826	3.82821	2.70847	0.00710011	0.0813361	-2.99172
ENSG00000229321_AC008269.1	ENSG00000229321	NA	NA	1.34911	0.631192	2.70737	0.00712313	0.0815072	-2.58338
ENSG00000218357_LINC01644	ENSG00000218357	101927722	LINC01644	1.44159	-1.51453	2.70736	0.00712346	0.0815072	-2.51507
ENSG00000147606_SLC26A7	ENSG00000147606	115111	SLC26A7	1.42037	0.157947	2.70591	0.00715394	0.0818076	-2.56542
ENSG00000086544_ITPKC	ENSG00000086544	80271	ITPKC	0.504648	6.49125	2.70563	0.00715982	0.0818265	-3.54998
ENSG00000130810_PPAN	ENSG00000130810	56342	PPAN	0.882938	3.13983	2.70525	0.00716789	0.0818312	-2.81801
ENSG00000213057_C1orf220	ENSG00000213057	400798	C1orf220	1.45252	-1.26412	2.7051	0.007171	0.0818312	-2.52413
ENSG00000269439_AC010618.3	ENSG00000269439	100507551	PGLS-DT	1.45311	-1.82446	2.70496	0.00717397	0.0818312	-2.52012
ENSG00000163354_DCST2	ENSG00000163354	127579	DCST2	1.52027	-0.964428	2.70481	0.00717714	0.0818312	-2.53296
[truncated: 17,662 more rows]

## Sheet: MediumvsNone
	ENSEMBL	ENTREZID	SYMBOL	logFC	AveExpr	t	P.Value	adj.P.Val	B
[truncated: 19,360 more rows]

## Sheet: LowvsNone
	ENSEMBL	ENTREZID	SYMBOL	logFC	AveExpr	t	P.Value	adj.P.Val	B
[truncated: 19,360 more rows]

[truncated: 1 more sheets: OVIvsSARS-CoV-2]
